# Supplementary material for: Alterations in promoter interaction landscape and transcriptional network underlying metabolic adaptation to diet
Source: Nat Commun. 2020 Feb 19;11:962. doi: 10.1038/s41467-020-14796-x (PMC7031266; doi:10.1038/s41467-020-14796-x)
Supplement: Supplementary file 4 — Supplementary Data 1 [file 41467_2020_14796_MOESM4_ESM.xlsx]

## Sheet: TabS1
Supplementary Data 1: Differentilal expressed genes (LD vs CD) from DEseq2.
GeneID	mm9 coordinates	LD Rep1 TPM	LD Rep2 TPM	LD Rep3 TPM	LD Rep4 TPM	LD Rep5 TPM	CDRep1 TPM	CDRep2 TPM	CD Rep13 TPM	CD Rep4 TPM	CDRep5 TPM	log2FC	FDR
Cidea	chr18:67503218-67527448:+	36.0776	37.9696	66.0882	43.0252	40.0779	0.69639	1.11372	1.43963	0.59992	0.49363	4.74243	8.8179e-117
Lcn2	chr2:32240157-32243259:-	53.494	50.3936	66.0846	72.0585	68.1098	2.47076	2.47667	4.58386	1.15976	3.85793	3.73788	3.1377e-76
Saa1	chr7:53995869-53998350:-	358.994	285.032	278.121	275.833	290.55	36.0564	39.8663	56.1337	22.9128	39.1549	2.6138	1.1329e-54
Adgrv1	chr13:81234067-81772143:-	3.13719	3.78058	3.29613	2.08989	2.97612	0.53962	0.48938	0.39409	0.52689	0.57294	2.34623	1.22987e-54
Saa2	chr7:54007203-54009684:+	244.981	200.182	187.016	204.668	178.414	20.5529	19.599	25.0569	8.39501	22.6923	2.92074	6.99752e-51
Aspg	chr12:113344894-113365784:+	78.9746	76.8639	80.1033	76.511	83.6517	116.882	132.67	121.392	121.924	120.015	-0.706705	6.99552e-48
Cidec	chr6:113374628-113385754:-	46.002	71.0491	146.261	107.685	152.468	1.57093	1.36783	2.95231	2.70664	2.76361	3.76268	4.70771e-43
Osbpl3	chr6:50243326-50406169:-	9.21605	8.30032	15.1651	13.5828	20.4294	1.72211	1.57853	2.29186	1.79571	1.60434	2.49822	7.62471e-41
Slc22a29	chr19:8234658-8293329:-	7.19017	5.92694	13.5035	12.9893	15.4487	0.83214	0.95679	0.89692	0.73795	1.20652	2.92595	1.50285e-40
Agpat9	chr5:101275248-101328121:+	9.82598	10.4734	14.3509	16.2089	16.9948	1.23971	1.7857	2.80639	2.06314	1.36171	2.47633	5.76006e-38
Avpr1a	chr10:121885555-121890509:+	3.50876	3.1385	1.54796	2.02869	2.19666	13.5151	13.7156	11.3689	12.3967	14.2175	-2.24404	6.37791e-38
Ubd	chr17:37330837-37333046:+	8.58097	10.9347	18.6447	13.1431	25.2927	1.32649	0.9736	1.24646	0.37263	1.00345	3.00174	8.83079e-34
Srgap3	chr6:112667966-112897260:-	0.16137	0.06813	0.15073	0.06775	0.12299	0.63247	0.8213	0.94862	1.04781	1.21094	-2.63171	1.1793e-33
Il1rn	chr2:24192380-24207011:+	3.8633	4.82851	4.97724	5.10522	5.6646	1.44589	1.28465	1.16995	1.40562	1.12584	1.73373	1.59828e-33
Cyp2c69	chr19:39917150-39961259:-	0.0868	0.07894	0.0658	0.09277	0.12999	4.67126	2.33287	4.59025	1.97263	2.18384	-3.34456	2.43651e-33
Themis	chr10:28388166-28603624:+	13.1561	11.1874	18.2287	10.4552	15.081	0.42825	0.2933	0.72938	0.36509	1.05212	3.2362	2.43651e-33
Ttc39a	chr4:109079705-109117350:+	2.55644	4.32561	9.31643	7.59195	11.2974	0.44223	0.35362	0.37399	0.30954	0.36334	3.1017	5.86222e-33
Kbtbd11	chr8:15011025-15033332:+	1.41033	1.22241	1.53686	1.24823	2.26063	0.22478	0.30301	0.37145	0.30883	0.27721	2.05366	5.67417e-30
Gabbr2	chr4:46676770-47004586:-	7.23739	7.99106	8.82681	8.17309	8.9636	16.2201	17.2935	14.9367	19.0531	20.3166	-1.14131	7.46832e-30
Steap4	chr5:7960472-7982213:+	127.95	146.731	129.635	123.465	146.664	68.8924	68.9011	70.3638	80.0428	72.8298	0.807995	1.60756e-29
Serpine1	chr5:137537376-137548142:-	2.76229	2.94349	4.68259	4.07514	3.97822	0.73317	0.84207	0.70574	0.88579	0.74325	1.95425	4.38966e-28
Acpp	chr9:104190570-104240052:-	1.89995	1.75905	1.41747	2.08571	1.55466	13.036	13.1137	6.24836	7.09214	7.95322	-2.21342	5.69187e-28
Lgals1	chr15:78757155-78760895:+	254.719	261.733	431.293	444.369	442.347	68.6984	51.4946	94.6406	50.4822	80.0504	2.06497	9.70598e-27
Treh	chr9:44481316-44494388:+	3.47585	3.1154	6.284	5.34509	5.6736	0.68606	0.53922	0.86782	0.85243	0.58663	2.28224	3.36991e-26
Hp	chr8:112099028-112103072:-	4057.63	4133.67	4431.78	4992.24	4731.04	1848.57	1798.49	2000.46	1575.62	2188.83	1.12937	4.83533e-26
Fam126a	chr5:23421094-23536508:-	8.49083	6.31282	8.93562	7.39316	10.1108	2.76404	3.02604	3.62655	2.84743	3.35	1.26142	5.13161e-26
Spc25	chr2:69031952-69044270:-	9.90406	11.7565	13.9117	11.2373	15.9854	4.12765	4.05749	3.7961	5.07531	4.04639	1.41273	5.46507e-26
4930452B06Rik	chr14:9263686-9498804:-	0.39094	0.62637	0.4022	0.39792	0.39728	2.65191	2.67033	2.19658	1.71342	2.25954	-2.1357	7.3375e-26
Cyp2c67	chr19:39683349-39723532:-	187.169	128.168	191.734	151.207	169.937	393.168	382.871	455.142	390.089	329.118	-1.26623	1.74553e-25
Nat8f7	chr6:85656701-85658555:-	0.12041	0	0.04564	0	0	2.07521	1.61801	2.30817	1.27696	1.63747	-3.03584	3.0697e-25
Abcb11	chr2:69076339-69180673:-	221.768	220.633	205.906	209.609	266.613	327.32	379.195	328.113	354.946	328.692	-0.688321	3.17242e-25
Abca8a	chr11:109886948-109957251:-	29.1445	25.9893	20.0126	22.0748	21.0178	60.3717	75.2436	73.4298	65.8605	47.966	-1.44197	7.84092e-25
Raet1d	chr10:22081700-22093945:+	8.01833	5.56956	5.03989	5.94276	7.96534	1.06294	1.24662	1.91772	1.28198	1.43842	1.91617	1.40781e-24
Hsd17b2	chr8:120225846-120282929:+	128.992	128.545	123.565	147.225	130.998	272.733	238.643	258.937	230.952	253.708	-0.985029	2.12804e-24
Hist1h1b	chr13:21871701-21872494:-	9.80392	15.9541	11.0013	12.3392	14.0546	3.40303	2.78165	2.49422	3.0782	1.77626	1.91513	3.08975e-24
Orm3	chr4:63017196-63020545:+	13.1178	6.68754	18.8337	28.0395	24.4824	1.60792	1.67706	1.97075	1.6562	1.48664	2.58683	3.95696e-24
Pex11a	chr7:86882150-86887911:-	92.9866	87.6334	117.792	102.742	109.286	32.8913	31.0805	44.1362	41.5095	44.9853	1.25512	4.5701e-24
Mlxipl	chr5:135582761-135614252:+	22.7222	16.2855	21.6242	19.9795	23.3936	34.3137	40.1188	43.4877	47.3643	40.2965	-1.03484	4.93219e-24
B430212C06Rik	chr18:67480863-67503757:-	1.13242	0.79898	1.75389	1.23114	1.18422	0.10301	0.05491	0.0968	0	0.01991	2.83066	6.56638e-24
Synj2	chr17:5941280-6044290:+	4.82961	4.63243	5.05841	4.83751	6.51659	2.41272	2.18741	2.35969	2.55394	2.45906	0.996766	1.20948e-23
Pparg	chr6:115310969-115440419:+	25.0882	31.676	40.9115	40.3847	37.9851	11.7246	12.3393	13.5529	13.3771	11.7377	1.33929	1.33948e-23
Mcm6	chr1:130228152-130256282:-	5.88292	11.1411	9.12078	6.65797	9.64549	2.40259	2.58977	2.31494	2.18009	2.6878	1.5915	3.5162e-23
Slc22a27	chr19:7938879-8040517:-	12.571	8.68214	30.9443	25.9292	33.5347	1.13054	1.11608	1.08594	1.10921	1.74846	2.78292	9.27065e-23
Gpc1	chr1:94728263-94756773:+	35.5403	31.1528	44.5606	42.7607	37.2309	10.7563	10.2597	16.7264	12.746	13.647	1.41245	1.00472e-22
Cyp2c70	chr19:40227851-40261776:-	206.588	215.773	144.647	152.351	177.515	490.851	472.101	357.449	580.667	467.519	-1.39893	1.02867e-22
Irf6	chr1:194979306-194998229:+	12.4058	11.4171	10.7035	9.87436	14.4085	23.1282	27.3948	19.3194	25.1312	22.4318	-1.0501	2.43659e-22
Rbm24	chr13:46513669-46526468:+	0.61951	0.78005	1.02957	0.37349	0.99915	0.01676	0.02979	0	0	0.0162	2.88864	2.92315e-22
Pnpla3	chr15:83998246-84019951:+	0.93635	1.56274	1.87891	1.43633	2.0663	11.0196	7.9317	5.52689	5.75794	6.19092	-2.00418	8.18593e-22
Cgref1	chr5:31235516-31247853:-	8.1186	6.50815	19.9508	12.5834	19.5343	1.58344	1.58723	1.67867	2.05489	2.07999	2.28132	1.04089e-21
Ttc39aos1	chr4:109074884-109078862:-	0.82927	0.75412	2.34591	1.34024	2.56715	0.06403	0	0.06017	0.04597	0.02063	2.85477	1.07322e-21
Cd36	chr5:17287508-17394777:-	158.724	143.202	220.908	199.617	283.642	52.6502	48.9795	72.5683	38.2172	41.993	1.71393	1.19409e-21
Tlr12	chr4:128292690-128295863:-	22.6858	19.7204	34.0522	25.401	24.3754	8.12133	8.50147	6.92741	9.51544	9.70976	1.39352	2.03394e-21
Lifr	chr15:7079572-7147489:+	38.8914	34.5784	33.5211	25.7645	30.0388	64.4108	67.878	71.5968	97.6768	76.4697	-1.23301	2.84394e-21
Fabp4	chr3:10204343-10208576:-	51.5322	54.0553	59.8689	64.8095	75.6496	19.3903	28.5385	22.023	16.3412	22.4913	1.3281	4.52771e-21
Ccr2	chr9:124016922-124023879:+	4.52337	6.76063	5.09484	4.54462	9.19974	1.49066	1.53847	1.85348	1.45928	1.7174	1.64726	5.43381e-21
Lrrc39	chr3:116265891-116286052:+	1.7332	2.11042	2.58321	2.80471	3.35456	0.63029	0.55083	0.46605	0.22253	0.49938	1.98849	1.14022e-20
Fabp5	chr3:10012585-10016610:+	15.2079	25.0207	19.4927	17.2873	24.2644	510.914	450.058	108.433	426.278	207.351	-2.70548	1.86705e-20
Reck	chr4:43888402-43957678:+	1.7791	2.13266	1.445	1.11122	1.97235	4.30321	5.19886	4.38724	4.01691	4.27732	-1.38473	2.45314e-20
Gm3776	chr9:78104936-78116973:+	1.87506	2.238	4.86391	4.75945	7.10803	0	0.05494	0.2905	0	0.05977	2.79562	2.46571e-20
Hexb	chr13:97946286-97968312:-	32.5556	38.1131	32.8921	29.1626	38.8314	16.7935	16.307	15.967	16.0068	19.4682	0.911461	2.74889e-20
Irs2	chr8:10986964-11008430:-	3.38268	2.72791	3.46905	2.59207	2.53775	5.81887	7.34805	8.34093	8.22414	6.04116	-1.28476	3.07177e-20
Pde4b	chr4:101927347-102279867:+	7.5028	8.21991	6.07043	7.43812	8.26515	12.0815	13.5431	14.1214	12.5181	12.5784	-0.851175	4.80738e-20
Enpp2	chr15:54670456-54751701:-	75.5939	73.7633	67.1785	79.1194	74.3481	39.2919	42.6865	43.6383	44.6591	45.7321	0.687753	5.41317e-20
Gpnmb	chr6:48986517-49008181:+	1.63157	2.94293	5.22846	4.88539	9.4962	0.14229	0.1517	0.24066	0.18386	0.24756	2.72613	6.31895e-20
Ivns1abp	chr1:153191628-153211575:+	75.3294	69.0117	74.8586	70.2291	85.7183	44.9422	50.9972	48.4509	53.4213	47.0708	0.527358	8.3863e-20
Orm2	chr4:63023483-63026911:+	59.8803	59.4482	123.239	120.711	128.571	12.7769	9.42903	16.2705	7.66881	11.6753	2.32604	1.46479e-19
Mcm2	chr6:88833468-88848774:-	6.04646	8.88332	8.4647	6.29981	10.1701	2.22829	2.26466	2.77172	1.63996	2.99062	1.51903	3.58285e-19
Psd4	chr2:24240917-24264249:+	4.02439	4.46524	4.92431	4.1959	5.15896	1.97327	1.80448	2.27712	2.0752	2.35354	1.00002	4.07771e-19
Grm8	chr6:27225121-28084369:-	0.25063	0.13928	0.095	0.11905	0.09384	0.91095	1.24016	0.8698	2.3891	1.26398	-2.4143	4.37808e-19
Arhgap11a	chr2:113671650-113688818:-	1.84798	1.53197	1.8227	1.46218	2.47704	0.5279	0.5839	0.61754	0.62648	0.38531	1.51135	6.96972e-19
Pnldc1	chr17:13081768-13102866:-	14.5239	12.6563	18.1355	20.1889	17.5053	3.80744	3.55341	4.47968	6.47734	5.907	1.55329	7.03876e-19
Plin4	chr17:56240014-56249225:-	8.63183	11.4912	14.8038	18.3936	26.6572	0.77938	0.71749	2.07354	1.43586	1.46131	2.4848	1.07433e-18
Wwtr1	chr3:57259566-57379832:-	19.4616	17.5034	21.0829	17.6191	23.4106	10.8554	12.3346	11.0072	11.6775	11.6394	0.687356	1.19145e-18
Lepr	chr4:101390012-101487959:+	1.69062	2.49918	1.83462	1.65835	2.88739	6.63078	8.80805	4.52379	6.92979	5.61406	-1.55751	1.28446e-18
Ifi27l2b	chr12:104689108-104695433:-	40.7639	42.737	82.9017	93.3427	131.675	8.45457	8.91744	10.4533	10.595	8.1722	2.28961	1.41505e-18
Hist1h4k	chr13:21842014-21842422:-	23.1646	27.3282	24.3471	26.6308	28.6909	11.4951	7.63053	8.6909	10.3865	8.04601	1.32331	1.89834e-18
D17H6S56E-5	chr17:35133669-35137691:-	4.23435	5.04084	4.70982	5.84199	9.89261	1.41355	1.50133	1.52675	1.83711	1.61763	1.63346	2.42167e-18
Hist1h2bh	chr13:23634792-23635313:-	7.45624	10.9738	8.25535	7.75918	9.14628	2.0705	2.11554	1.94558	2.22961	1.40094	1.81086	2.43967e-18
Mpc1	chr17:8476678-8490526:+	406.087	408.209	413.671	393.515	486.309	252.743	255.155	261.904	225.457	270.851	0.639964	2.86915e-18
Slco2a1	chr9:102910819-102990179:+	7.32697	6.99789	5.02487	4.8043	5.49123	12.5687	15.5363	15.1092	18.0941	11.6049	-1.29049	3.21693e-18
Col3a1	chr1:45368383-45406551:+	51.5439	63.0192	70.1337	68.7909	93.6445	21.6199	29.7453	25.6363	17.0583	26.9907	1.33789	4.09196e-18
Clec7a	chr6:129411609-129422797:-	16.3143	32.3693	27.4943	27.2107	34.1247	8.82093	9.71228	7.70942	5.87289	6.39474	1.58119	4.60781e-18
Mthfd1l	chr10:6179460-6373466:-	1.51321	2.31139	2.68853	4.20737	3.93043	0.46156	0.55417	0.65643	0.61793	0.4582	1.9584	6.27823e-18
Zfp707	chr15:75799615-75806295:+	13.4236	12.438	11.6403	12.4176	12.195	23.8955	24.1654	24.0756	22.1427	18.639	-0.914913	7.44395e-18
Aldh3a2	chr11:61058254-61080688:-	645.458	565.936	845.2	797.59	815.024	217.582	218.234	368.61	248.918	268.603	1.30375	8.54126e-18
Itgax	chr7:135273082-135294171:+	1.98488	6.52584	2.67658	3.57639	5.37352	0.64445	0.7038	0.75696	0.6506	0.66186	2.03084	1.14271e-17
Unc5b	chr10:60225343-60294329:-	3.46538	3.64351	3.77174	3.59169	5.1277	1.88822	1.9559	1.81758	1.74568	1.6649	0.984521	1.27079e-17
Top2a	chr11:98854261-98885503:-	4.3487	4.642	3.91796	3.9028	5.64529	1.31552	1.6658	0.89548	1.6397	0.76095	1.5806	1.44854e-17
Igfbp2	chr1:72871054-72899045:+	145.82	195.174	108.689	80.534	105.288	381.488	377.39	367.659	525.297	439.034	-1.61047	1.45645e-17
Tmem120a	chr5:136211360-136220042:-	104.749	97.553	121.525	108.183	108.878	47.9933	45.3086	56.8192	60.3328	59.9192	0.894196	1.45645e-17
Uhrf1	chr17:56442760-56462909:+	1.557	3.16346	2.79126	1.09437	2.45782	0.41444	0.27617	0.37553	0.35065	0.22891	2.11753	1.55128e-17
Slc10a1	chr12:82054172-82069066:-	427.316	313.817	356.605	339.781	278.828	642.979	692.04	755.293	745.127	630.5	-1.04493	1.6323e-17
Chil1	chr1:136078981-136086608:+	0.87932	1.13052	0.99987	2.07398	1.46445	0	0.05685	0	0.06891	0.12371	2.55386	1.6323e-17
Gm38416	chr8:120205522-120217098:+	0.15802	0.1437	0.06534	0.03071	0.16135	0.86403	0.75421	0.96859	0.93043	0.57144	-2.22289	1.85381e-17
Sytl4	chrX:130470924-130516351:-	3.34371	3.29025	3.27052	4.14929	4.23513	1.41562	1.48643	1.80384	1.70917	1.73115	1.04074	2.8704e-17
Cadm4	chr7:25267042-25289552:+	1.18823	2.03144	0.64854	1.06674	1.12109	4.2881	5.16898	4.26502	6.0218	4.48423	-1.78669	2.91673e-17
Ccl2	chr11:81849079-81850954:+	4.51128	5.37367	4.84076	4.88936	6.4231	1.00571	0.89355	0.63002	0.64979	1.74981	1.92793	3.49567e-17
Fgg	chr3:82811646-82818978:+	2107.79	2046.64	2006.19	2135.31	2111.88	3362.2	3472.19	2765.11	3331.56	3233.69	-0.703428	4.33361e-17
Clstn3	chr6:124380774-124414802:-	21.1394	17.6547	24.7787	22.6475	19.868	6.86458	6.01518	9.26378	4.35683	7.46962	1.43339	4.45908e-17
Tpx2	chr2:152673700-152721057:+	0.96207	1.23765	1.3341	1.12853	1.47595	0.42093	0.27499	0.36063	0.2533	0.2872	1.64217	5.75447e-17
Tmem189	chr2:167468725-167487044:-	25.3954	20.2998	28.6715	26.3044	27.5769	9.72721	10.9019	10.7832	11.3647	14.4722	1.03726	6.65082e-17
Cd300lb	chr11:114784095-114795700:-	2.2939	3.16947	3.09366	3.34484	3.39542	1.1446	1.167	0.86396	0.78803	0.79804	1.45825	7.38257e-17
Lipc	chr9:70645935-70800028:-	111.847	102.511	97.0376	112.546	98.2652	155.14	167.521	171.387	170.834	153.245	-0.71111	7.69179e-17
Mcm5	chr8:77633408-77652338:+	4.91141	8.6214	6.80324	4.48559	7.2718	1.27208	1.49301	1.47572	1.47131	2.56546	1.65617	8.38492e-17
Abhd3	chr18:10644409-10706694:-	78.1894	70.1168	88.6621	79.9396	83.0676	43.0717	44.9348	49.7571	45.7338	49.7439	0.6843	1.10426e-16
Anxa2	chr9:69301490-69339592:+	85.5779	104.871	163.215	196.428	249.222	26.5087	29.2135	27.4964	21.854	31.4019	1.99725	1.8957e-16
Haus8	chr8:73775023-73796489:-	10.3345	14.6687	21.8638	20.5497	33.1357	4.56266	4.54261	4.68268	4.63451	5.47375	1.71966	2.01176e-16
Srd5a1	chr13:69712327-69750341:-	47.6575	33.0808	44.3144	40.1928	45.6942	95.6701	103.486	98.9299	86.1427	64.5639	-1.11586	2.55729e-16
Acnat2	chr4:49392717-49421023:-	49.7617	49.6878	80.9445	67.9305	75.2403	22.8017	23.3846	28.2211	17.8542	25.4092	1.2803	3.61086e-16
Pdlim2	chr14:70564025-70577479:-	4.83898	4.28765	6.87799	5.40375	6.79399	1.37473	2.29744	1.90693	1.76235	1.86667	1.3991	3.86809e-16
Aox1	chr1:58086813-58163254:+	67.8081	66.4355	94.6596	84.7985	91.9938	28.5122	31.3809	41.6597	33.0007	40.7678	1.0758	5.18942e-16
Fam107b	chr2:3630730-3699406:+	72.3613	74.2367	84.9642	81.0573	90.0295	37.2341	38.5421	49.5215	41.4078	48.1865	0.802653	5.28457e-16
Camk1d	chr2:5214503-5635808:-	24.1694	19.943	20.4476	18.6745	22.8617	35.5286	42.1018	29.3529	36.6023	37.444	-0.830682	5.92701e-16
Cx3cr1	chr9:119957801-119977414:-	1.81489	5.23669	2.35852	3.4564	6.23811	0.60476	0.66526	0.7983	0.65124	0.52889	1.98466	6.41469e-16
Pigp	chr16:94580370-94592622:-	24.493	25.0976	27.9841	25.9265	34.3226	12.8917	13.2669	16.8782	13.0501	13.8059	0.864824	7.82818e-16
1810058I24Rik	chr6:35202699-35212059:+	94.401	83.5216	90.0788	95.7629	84.649	49.5575	45.8748	53.2368	45.9016	51.3526	0.767959	8.15979e-16
Entpd5	chr12:85714826-85749979:-	169.215	148.395	215.715	211.495	209.862	68.6679	77.6107	100.279	85.535	95.0545	1.0334	8.34191e-16
Sdcbp2	chr2:151398359-151415741:+	0.91582	3.36463	6.03997	2.8189	8.14695	0.19328	0.10303	0.14529	0.37463	0.18682	2.446	9.11763e-16
Cntnap1	chr11:101037431-101052034:+	1.52873	0.95576	3.10724	2.25674	2.98344	0.2823	0.2329	0.40737	0.34742	0.47752	2.01687	9.40995e-16
Rasgrp2	chr19:6400583-6415216:+	12.447	12.9543	15.4015	15.4492	14.5052	6.678	6.91852	6.43719	6.39509	8.14612	0.918564	1.17835e-15
Ugdh	chr5:65804461-65827081:-	165.403	159.149	209.994	199.256	251.784	90.9962	92.1736	94.6349	105.948	105.497	0.892881	1.4526e-15
Ucp2	chr7:107641867-107648138:+	32.9502	44.1782	45.6336	36.3618	43.6893	20.8136	20.0463	15.3692	17.7606	18.859	0.99841	1.54406e-15
Pcdh20	chr14:88864554-88871203:-	0.01956	0.03557	0.02224	0	0.01098	0.41276	0.44924	0.32968	0.26668	0.18951	-2.3893	2.41201e-15
Hist1h3c	chr13:23836911-23837390:-	9.92244	13.8745	11.6467	13.4554	14.0211	4.50334	4.20119	2.3274	2.7884	3.59117	1.56465	3.04782e-15
Fignl1	chr11:11700291-11708965:-	1.27429	2.31763	2.34971	1.12265	2.20496	0.23622	0.32289	0.35857	0.07827	0.36884	2.05195	3.15911e-15
Uap1l1	chr2:25217012-25221146:-	10.3031	16.7548	20.3646	18.8815	31.7905	5.14819	4.915	6.00943	4.40749	5.65624	1.59426	3.49742e-15
Fgb	chr3:82846168-82853785:-	3227.95	3219.79	2974.39	3262.93	2952.23	5192.03	5360.8	4492.59	5558.51	4600.13	-0.749205	3.68371e-15
Pdzrn3	chr6:101099601-101327891:-	4.14091	4.12862	5.3752	4.43895	4.65111	1.31612	1.56693	1.95402	2.26762	2.14996	1.14977	3.72517e-15
Dtl	chr1:193361235-193399423:-	0.85495	1.41259	1.20493	0.6306	1.21726	0.17789	0.20321	0.26267	0.23261	0.18423	1.851	3.84908e-15
Hk2	chr6:82675021-82724448:-	2.62057	4.02253	4.08935	3.22781	4.47779	1.31398	1.69019	1.27157	0.97146	1.03314	1.34458	4.86994e-15
Apom	chr17:35265942-35268697:-	397.381	422.598	394.116	380.763	380.694	713.329	709.729	584.286	713.776	570.934	-0.795499	5.31057e-15
Rad51b	chr12:80398269-80915677:+	5.3794	7.53488	14.8201	18.0967	28.1225	0.41906	0.86313	1.09184	0.36922	0.81013	2.40361	5.49576e-15
Elovl3	chr19:46206389-46210184:+	101.526	68.9035	62.0457	64.8706	55.257	168.965	167.396	146.069	162.809	216.141	-1.26659	7.30996e-15
Acaca	chr11:84008940-84215153:+	47.3115	39.1622	50.3871	50.3341	60.9679	104.735	105.054	78.1935	86.0971	88.2828	-0.94835	1.00637e-14
Adh6-ps1	chr3:138037085-138051255:+	19.9782	15.7132	14.929	9.43955	11.0755	31.3118	34.5168	43.6789	37.9536	36.0159	-1.32523	1.19224e-14
Adora1	chr1:136095792-136132034:-	12.3037	12.3092	12.9597	15.2754	13.0782	5.33992	6.2544	6.12603	3.78018	6.36445	1.09878	1.58108e-14
Gm16551	chr9:74696244-74700679:+	1.09728	1.35913	1.11864	0.44482	0.50999	5.21036	4.68253	2.77628	5.18081	3.83997	-1.88498	1.65591e-14
Cyp7b1	chr3:17971950-18143338:-	112.119	87.1662	73.3701	69.8701	56.8319	171.925	179.863	204.525	206.146	178.965	-1.21982	1.87949e-14
Ctps	chr4:120212473-120242881:-	7.34583	9.10776	10.5273	9.73268	12.5252	3.53608	3.49674	5.06858	2.99031	3.8235	1.20403	1.93829e-14
Gal3st1	chr11:3883639-3899331:+	3.35902	4.354	5.61529	5.78682	6.02535	1.16386	1.29258	2.08786	0.99694	0.99715	1.61239	2.20565e-14
Galc	chr12:99440510-99497669:-	2.16844	2.43449	2.16131	2.03141	3.20237	4.03958	4.61814	4.96383	4.48689	4.01389	-0.932122	2.29219e-14
Prc1	chr7:87439337-87461145:+	1.60833	1.70892	1.94433	2.08078	2.7953	0.75031	0.5714	0.36931	0.55788	0.5353	1.55646	2.37066e-14
Abcb1a	chr5:8660092-8748570:+	3.52942	3.64003	4.3058	3.7171	5.58234	1.00979	1.31201	2.16301	1.32123	1.28043	1.33818	2.50825e-14
Wdr73	chr7:88035609-88046155:-	20.6869	18.5603	22.4651	21.0726	21.2568	12.2828	12.138	12.6998	12.6193	13.2859	0.629911	3.30659e-14
Hist1h1a	chr13:23855537-23856281:+	19.3852	22.5045	18.9943	22.7016	25.6342	9.79249	7.34705	6.20262	5.38966	9.60567	1.30359	3.47081e-14
Rab30	chr7:99890224-99985627:+	13.6071	8.55548	16.9836	13.8894	17.7612	4.87959	4.83375	5.53385	5.13376	5.88222	1.24227	3.77918e-14
Tubb6	chr18:67550385-67562403:+	10.6301	12.9514	16.6287	20.1485	23.7808	5.17471	5.61627	5.09544	2.83623	3.59417	1.58682	3.78608e-14
Glra3	chr8:58419622-58604149:+	0	0	0	0	0	0.80657	0.65147	0.68901	0.47375	0.74419	-2.36889	3.91523e-14
Micu2	chr14:58535117-58618099:-	44.5616	47.9831	51.8053	45.9905	58.1698	31.535	32.3624	31.9406	30.5323	30.5497	0.568645	4.44815e-14
Endod1	chr9:14158434-14185686:-	3.67768	4.85514	6.44869	5.22848	7.82408	1.47492	1.96566	2.18114	2.01787	2.2904	1.29462	4.73724e-14
BC029214	chr2:25315008-25316614:-	13.8668	13.47	12.7218	14.7079	16.1653	26.2163	27.3801	26.2492	25.187	19.9297	-0.86983	5.9919e-14
Paqr7	chr4:134052676-134066152:+	49.8459	36.3631	58.1782	47.7436	50.7107	18.979	19.0247	23.1213	22.9332	27.1195	0.997074	6.25583e-14
Lrrc16a	chr13:24104350-24372659:-	4.25619	2.54142	3.06552	3.38787	4.03744	8.00284	10.1934	13.7377	7.88844	6.5571	-1.36749	7.51577e-14
Rtn4	chr11:29592898-29644414:+	31.5148	33.6972	37.5369	37.7576	53.2388	18.7124	20.5105	19.5312	17.2904	20.3493	0.882828	7.93751e-14
Slc16a7	chr10:124664541-124765591:-	59.8291	51.9817	77.2758	76.6588	92.5019	28.9301	30.2889	36.9669	32.2838	33.9237	1.00408	8.18597e-14
Krt8	chr15:101827142-101834773:-	323.022	397.318	439.543	445.602	537.364	210.591	219.054	188.405	154.557	201.995	0.998205	8.28016e-14
Cyp2b9	chr7:26958428-26995679:+	115.713	34.9599	232.159	400.515	202.079	0.69098	0.48602	1.81259	0.40304	0.72356	2.33932	8.28016e-14
Mfsd2a	chr4:122624094-122638431:-	132.319	134.278	144.717	120.516	139.766	34.2337	40.3538	55.2908	73.2145	59.7425	1.18963	9.30983e-14
Vnn1	chr10:23614494-23625149:+	128.604	107.909	179.401	160.508	169.972	35.7657	29.5912	69.1495	37.1171	53.1433	1.46691	9.31358e-14
Ctcflos	chr2:172950250-172958705:+	3.44757	2.96098	3.80295	2.58237	2.56501	1.166	1.02215	1.27095	0.95425	0.70629	1.36238	9.5082e-14
Atf3	chr1:192994176-193007212:-	3.65434	7.3063	7.75074	8.00508	8.99515	1.99642	1.74948	2.41563	1.47249	1.1367	1.65122	1.06231e-13
Col5a2	chr1:45431176-45560127:-	3.1974	5.34361	5.0971	4.32739	6.25225	1.93613	2.09765	1.84235	1.59227	2.11626	1.16458	1.12782e-13
Acadm	chr3:153585317-153607607:-	476.535	424.386	494.958	503.221	518.594	277.145	270.851	319.577	299.373	321.872	0.607005	1.15198e-13
Tppp	chr13:74146867-74173201:+	9.08545	10.7509	11.3264	11.9038	11.0637	4.67144	5.69749	4.45943	6.5967	5.45955	0.897256	2.08765e-13
Pole	chr5:110715338-110766472:+	1.90368	2.16233	1.84609	1.43571	1.66217	0.76561	0.88902	0.79065	0.702	0.76935	1.05918	2.98513e-13
Ern1	chr11:106258934-106349110:-	10.3301	8.62094	11.6877	9.34713	11.0676	15.3449	18.2587	19.2978	14.5189	16.9213	-0.783987	3.4108e-13
Scap	chr9:110235792-110287453:+	40.9175	36.0801	40.7283	38.0251	36.3539	65.6597	60.129	54.1192	62.6711	74.2354	-0.778954	4.04175e-13
C1ra	chr6:124462639-124473458:+	114.385	110.376	105.841	101.521	101.529	137.272	154.714	151.401	159.682	139.363	-0.546257	4.23585e-13
Bhlhb9	chrX:132420390-132425620:+	2.35668	3.72574	3.6074	3.79745	3.99094	0.89907	1.01976	1.67169	0.90636	0.88754	1.43404	5.20388e-13
Gpx4	chr10:79509911-79519184:+	394.31	419.48	518.485	467.805	590.748	276.647	249.708	252.773	267.975	263.73	0.756228	5.26056e-13
Grem2	chr1:176763916-176851950:-	3.11788	3.59392	2.8767	2.25073	1.99677	6.20486	7.58987	6.9017	12.3689	6.76477	-1.41704	6.57127e-13
Chchd6	chr6:89333140-89545646:-	6.73131	5.66637	7.44729	7.19413	7.91827	2.78359	2.8143	2.88623	1.65379	2.92257	1.22226	6.63646e-13
Rbp1	chr9:98323380-98346969:+	13.3344	21.6283	13.9433	14.1053	17.3859	7.48785	7.32907	6.37887	5.51579	6.95939	1.09766	6.92806e-13
Limk1	chr5:135131909-135164460:-	2.98623	3.05218	5.57232	5.04646	4.94524	1.65635	1.06484	1.48049	1.02957	1.1064	1.47491	7.12825e-13
Cyp3a59	chr5:146890834-146924859:+	15.7459	14.4823	21.5788	28.0658	31.368	6.95458	6.70796	9.05236	6.87705	5.17905	1.41353	7.51106e-13
Pan2	chr10:127740391-127758414:+	6.38719	5.57815	6.09818	5.46107	6.2693	7.24987	8.71798	8.82083	9.01006	9.40234	-0.605434	7.66319e-13
Hexa	chr9:59387347-59412916:+	69.8143	88.5471	92.2228	94.6048	100.03	47.7318	43.6116	43.6563	38.5133	51.7903	0.863539	8.17987e-13
Dsn1	chr2:156820798-156832811:-	1.57025	1.97874	1.709	1.48642	1.94009	0.37873	0.50474	0.51158	0.50979	0.70928	1.45308	1.06157e-12
Farp1	chr14:121434796-121682948:+	4.83973	4.69841	4.81983	4.36112	6.06372	6.20843	8.18515	8.54169	7.71589	7.50673	-0.690069	1.16892e-12
Psap	chr10:59740376-59765348:+	372.111	429.66	495.615	475.06	496.423	255.074	274.625	278.87	257.279	282.162	0.655065	1.21548e-12
Serpina9	chr12:105234830-105251862:-	0.15116	0.05498	0.10313	0.03231	0.03396	0.92512	1.61557	1.28898	1.23668	0.40086	-2.18331	1.2729e-12
Crat	chr2:30255996-30271268:-	36.279	35.7372	53.5278	57.2505	52.9395	17.8124	17.0939	19.1883	25.4999	17.6099	1.11863	1.2729e-12
Acyp2	chr11:30405992-30549396:-	10.2272	9.71692	12.3237	9.70687	15.0021	4.67112	3.93554	4.08659	4.85662	4.90435	1.16279	1.2729e-12
Gins2	chr8:123105166-123112975:-	2.66424	3.63421	4.26374	2.58377	4.43333	0.93711	0.74009	0.73381	0.56062	1.1071	1.66962	1.2729e-12
Lect1	chr14:80037500-80061990:-	5.26878	3.41782	3.71449	2.40258	1.85429	15.8265	17.4535	13.0954	15.0471	6.91454	-1.72521	1.30055e-12
Enpep	chr3:128972095-129035667:-	54.1213	48.9181	54.0405	57.166	50.3458	71.7109	80.3156	77.4245	75.3131	72.3199	-0.57891	1.30055e-12
Loxl2	chr14:70009283-70095641:+	4.97296	5.73606	5.83461	4.69146	7.01818	2.52465	3.34612	2.11745	2.01091	2.1479	1.06084	1.305e-12
Tpm2	chr4:43526598-43536426:-	14.4276	12.098	11.5907	15.0082	9.5813	3.24955	3.07484	5.78638	3.7617	5.35544	1.34286	1.334e-12
Stmn1	chr4:134024235-134029758:+	8.98636	9.4901	12.7455	11.05	16.3342	4.18046	3.17071	4.4552	5.32518	4.18867	1.25174	1.4425e-12
Antxr2	chr5:98313707-98459981:-	24.2751	20.9579	22.0297	24.2223	26.3919	11.8424	13.8754	15.8255	15.1416	15.0119	0.623757	1.47513e-12
Fam25c	chr14:35165068-35168579:-	125.45	142.634	120.117	112.003	116.612	52.8621	49.8452	65.723	37.5795	62.483	1.05225	1.6473e-12
Entpd8	chr2:24935843-24941239:+	56.3427	51.3784	52.2487	49.4644	51.5108	62.8983	71.5207	72.0076	72.5516	66.2114	-0.477092	1.68411e-12
Col1a1	chr11:94797538-94814356:+	7.98847	11.5448	12.1967	8.97152	19.2647	2.86148	5.25478	3.69073	2.70846	4.0784	1.41402	1.68411e-12
Fras1	chr5:96802974-97213747:+	0.64953	0.50839	0.31968	0.38336	0.40289	0.80474	1.22094	1.26565	1.75151	1.50298	-1.41733	1.69028e-12
Hells	chr19:39005480-39042767:+	1.74723	3.13152	2.58473	1.35973	3.42962	0.358	0.60435	0.79054	0.48189	0.60558	1.66982	2.00419e-12
Mcm4	chr16:15623990-15637493:-	6.16434	8.84981	7.36642	5.07838	8.09385	3.14694	3.02343	3.29665	3.14555	3.4348	1.00492	2.26721e-12
Scamp5	chr9:57289134-57315867:-	12.0987	12.4229	15.3943	16.4168	15.3783	6.69036	6.87755	8.01785	7.90056	8.13832	0.82038	2.50746e-12
Dio1	chr4:106964070-106979773:-	326.833	279.127	374.675	303.061	343.5	123.31	105.636	163.884	87.7542	166.386	1.15409	2.50746e-12
Nfix	chr8:87228611-87324237:-	6.77303	5.9878	6.96403	6.74699	6.45539	8.35671	9.72294	11.2179	11.8871	10.5778	-0.709967	2.54434e-12
Slc5a6	chr5:31338409-31351297:-	10.9036	10.6221	12.7279	13.0607	11.5518	3.68234	4.13591	6.0194	6.5839	5.37261	1.05023	2.56748e-12
Dlgap5	chr14:48007454-48038082:-	0.72568	0.98989	1.336	1.05257	1.33908	0.34641	0.21059	0.10279	0.19633	0.17623	1.80304	2.61244e-12
Cyp1a2	chr9:57524744-57531462:-	141.62	126.3	114.005	145.889	106.988	207.82	198.399	231.461	254.455	233.595	-0.864295	3.14653e-12
Tmem176a	chr6:48791482-48795363:+	190.297	193.362	246.309	289.174	301.44	113.634	115.25	121.617	110.249	128.091	0.922224	3.19751e-12
E330011O21Rik	chr16:78251108-78255699:-	15.5042	11.643	18.7355	15.3	19.2348	5.75743	7.44515	6.85633	4.11278	6.83245	1.18285	3.36801e-12
Enc1	chr13:98011060-98022995:+	3.9087	4.14364	6.0898	4.82367	7.15543	1.6179	2.56113	1.68088	1.3128	2.02641	1.28161	3.49276e-12
Krt23	chr11:99339287-99354424:-	9.3507	3.54055	6.39473	9.06893	5.90548	1.61523	1.68469	1.22082	0.6428	1.83281	1.75937	3.52374e-12
Cyp4f14	chr17:33042015-33054287:-	119.858	105.048	76.6767	64.5612	57.2355	210.298	212.709	239.462	193.758	194.286	-1.26075	3.77488e-12
Btg2	chr1:135971442-135975732:-	9.68438	16.0275	13.5054	10.8473	13.9375	5.69673	6.54094	4.64478	6.20999	4.98124	1.04104	3.87774e-12
Tor3a	chr1:158583748-158604470:-	7.56905	7.73821	6.78918	8.02247	9.2057	3.30722	4.76022	4.11769	4.1668	4.85909	0.78202	5.4482e-12
Abca2	chr2:25284194-25304059:+	5.81311	5.32678	5.47589	5.43874	7.19298	7.48824	10.0423	12.0004	11.1101	8.95535	-0.81379	5.80708e-12
Capg	chr6:72494385-72512977:+	6.46502	10.9566	7.50324	8.33711	9.96215	3.9184	3.10573	3.28465	2.39813	3.59679	1.20797	5.80708e-12
Unc119	chr11:78156997-78162666:+	13.8819	14.7533	24.2672	20.2704	23.5575	7.51831	7.99704	6.43453	8.89425	8.42723	1.12722	6.46037e-12
Gdf3	chr6:122555421-122560089:-	0.53422	0.70664	0.55224	0.77857	1.06371	0.07687	0.09106	0.09631	0.05519	0.02477	2.05119	6.5755e-12
Gm2a	chr11:54911487-54926530:+	42.2359	42.1838	41.6639	42.8764	46.8856	51.4117	63.3902	54.9079	69.9516	60.802	-0.547416	6.6653e-12
Tceal8	chrX:132703523-132706790:-	30.4495	30.7319	38.773	35.9785	50.3748	18.7009	16.2489	15.053	10.908	11.2312	1.17111	6.67292e-12
Mr1	chr1:156975008-156993910:-	4.73548	5.49432	5.01334	5.56281	6.74037	11.1785	8.91764	8.48015	9.7645	10.8884	-0.885657	8.40477e-12
Foxn3	chr12:100433304-100688284:-	21.9875	19.6918	20.1398	20.3758	19.9379	25.209	29.3488	29.0753	32.0495	27.2879	-0.553355	8.40477e-12
Acacb	chr5:114615527-114700767:+	29.4178	25.5829	36.7658	28.2538	34.9202	61.2433	63.9597	41.8626	55.6551	64.8738	-0.931367	8.77516e-12
Ccnb2	chr9:70255496-70269361:-	2.75837	2.14575	2.26737	2.55732	4.77798	0.63123	0.40505	0.85676	0.86855	0.50845	1.67101	9.31491e-12
Raet1e	chr10:21893327-21903720:+	1.96971	2.12022	1.91979	2.19107	2.75421	0.46659	0.41456	0.83703	0.31974	0.45101	1.66189	9.45476e-12
Cpxm1	chr2:130216511-130223365:-	2.05189	3.84732	4.42585	4.56679	6.65274	1.07143	0.71396	1.4892	0.88936	0.88461	1.64112	1.04854e-11
Gcat	chr15:78861304-78872961:+	41.7167	44.2721	37.088	38.2786	35.8042	71.0671	68.3674	56.0845	65.6207	60.7978	-0.761911	1.0755e-11
Prkd3	chr17:79348745-79420156:-	61.4835	55.221	50.3337	51.2888	60.1392	74.1475	85.2392	78.7238	73.3742	71.0409	-0.532645	1.10467e-11
Fga	chr3:82830075-82837539:+	1753.28	1696.41	1668.9	1929.82	1763.06	2671.44	2758.5	2326.01	2446.52	2599.23	-0.606927	1.17905e-11
Anxa5	chr3:36347846-36374809:-	179.794	205.235	342.676	302.068	458.811	110.84	110.824	96.6081	93.8581	111.322	1.2738	1.17905e-11
Cps1	chr1:67169601-67277841:+	1211.51	1271.59	691.747	747.456	758.351	2264.14	2758.88	2259.81	2138.07	1798.57	-1.21906	1.36552e-11
Scamp1	chr13:94971388-95055236:-	24.1504	21.1832	21.4238	20.6243	24.0959	32.8337	36.037	31.6312	34.6431	27.2677	-0.61319	1.38121e-11
Cmtm6	chr9:114640321-114658461:+	47.5458	41.6117	46.6113	47.2715	48.822	54.169	60.4897	63.1413	67.8973	61.9592	-0.481636	1.4781e-11
Cyp2c44	chr19:44079512-44103737:-	136.085	115.635	92.4794	102.093	76.7664	206.247	230.889	230.023	213.859	178.865	-1.02511	1.64123e-11
Stk38l	chr6:146673452-146727336:+	14.076	14.5253	15.9175	14.5577	16.7696	9.35196	10.4513	10.3825	10.4865	11.0421	0.464237	1.6632e-11
Lgals3	chr14:47993535-48005842:+	14.6426	36.701	24.0224	23.3572	27.943	10.416	8.57142	6.86212	6.99471	8.39627	1.35663	1.79293e-11
Kcnn2	chr18:45428514-45845537:+	7.29824	6.59904	6.50021	7.26619	7.90134	9.57523	10.5887	9.53409	12.5656	11.3924	-0.657401	1.8347e-11
Ildr2	chr1:168184270-168246963:+	10.8687	8.78436	9.36956	13.7563	10.7036	2.93753	3.40048	6.02471	4.50183	3.7627	1.18974	2.16962e-11
Srxn1	chr2:151931260-151937112:+	49.1182	49.6523	81.0343	78.6553	95.4479	26.7702	25.646	29.3988	21.3566	32.9907	1.17921	2.23775e-11
Bmp6	chr13:38437585-38592183:+	2.9572	2.65814	2.27415	2.37496	2.43837	5.50141	4.8238	4.98305	5.90473	3.78339	-0.993599	2.6093e-11
Chek1	chr9:36516067-36534243:-	0.995	1.53548	1.11427	0.46726	1.30386	0.07954	0.18374	0.22423	0.08565	0.26141	1.87172	3.22131e-11
Abcd2	chr15:90976302-91022238:-	24.0348	30.961	32.7748	32.4944	37.8983	17.2362	16.8221	18.3595	13.6238	15.5574	0.832383	3.41984e-11
Fam102a	chr2:32390879-32425270:+	17.3907	14.6662	19.043	16.315	17.1462	7.39414	6.53541	10.7893	8.12793	9.00521	0.889654	3.52605e-11
Cxcl1	chr5:91320271-91322141:+	13.4372	25.8623	12.334	15.63	16.6082	6.60553	5.97008	5.67191	5.70276	5.66936	1.27609	3.90578e-11
Chek2	chr5:111269036-111303152:+	4.3076	4.55977	3.78376	4.4089	4.55674	1.89994	2.265	2.28249	2.09773	2.41765	0.860157	3.97063e-11
Ugt2b38	chr5:87838965-87853228:-	1.515	0.93488	1.35356	0.6361	0.63813	6.3375	7.65986	4.9358	14.9401	4.4978	-1.97124	4.00571e-11
Slc47a1	chr11:61156902-61191577:-	100.286	81.368	94.7789	100.719	95.8925	55.3326	57.9663	65.7013	57.4636	60.7626	0.578704	4.61527e-11
Gstp1	chr19:4035411-4037912:-	625.427	870.029	881.489	725.221	803.536	1081.6	1304.63	1147.39	1349.3	1273.94	-0.71269	4.93867e-11
Pls1	chr9:95653061-95745698:-	1.89779	2.2549	2.83529	1.67295	4.91671	0.71625	0.9091	0.67303	0.61388	0.70645	1.51631	5.11966e-11
Nudt7	chr8:116657474-116676212:+	355.81	404.532	299.351	231.437	238.009	638.129	643.994	582.175	688.339	562.425	-1.03129	5.23391e-11
Chpt1	chr10:87935558-87966715:-	187.719	150.42	163.28	130.44	169.903	87.0883	88.0179	105.668	83.2713	97.8855	0.690635	5.77546e-11
Cnp	chr11:100436253-100443053:+	10.2119	10.7647	9.19822	8.31838	10.2887	14.5896	14.7734	12.9888	14.559	14.746	-0.621969	6.14605e-11
Slc16a5	chr11:115323787-115335712:+	17.7379	13.108	21.4038	22.9446	13.4473	2.36201	2.82994	5.98595	2.90964	1.9199	1.79655	6.52356e-11
Pdia5	chr16:35397398-35490959:-	20.8644	24.4058	19.379	16.8528	19.1423	35.6384	39.5469	31.6075	43.17	29.7126	-0.871928	6.69638e-11
Ldha	chr7:54101174-54110997:+	960.143	1018.93	1057.98	1081.51	1003.63	655.564	627.909	709.39	693.307	667.772	0.523057	7.03054e-11
Mpdz	chr4:80924403-81088719:-	9.15574	8.98452	9.14903	8.11459	10.1014	10.2111	11.4134	11.722	11.5417	11.7267	-0.394271	7.20638e-11
Hist1h3g	chr13:23627287-23627778:+	2.39408	3.88098	5.20789	3.55991	4.20896	0.76886	0.68312	0.41284	0.70967	0.31851	1.85733	7.74651e-11
Nr1d1	chr11:98629246-98636691:-	12.9467	13.542	15.543	14.886	16.4974	22.7496	27.1759	19.5956	33.9896	27.6384	-0.873897	8.73828e-11
Ccdc120	chrX:7308840-7318450:-	0.42197	0.74187	1.47144	1.50326	2.49617	0.07421	0.17143	0.18131	0.20777	0.1865	1.92922	9.22239e-11
Mki67	chr7:142881471-142908062:-	2.25183	3.29585	2.57211	1.87969	4.10507	1.04594	1.31531	0.89715	1.13786	0.74659	1.22799	9.37066e-11
Hacl1	chr14:32420412-32454151:-	179.009	158.767	181.886	169.428	147.827	243.903	230.935	264.683	298.21	254.552	-0.683588	9.98566e-11
Gsta1	chr9:78078476-78090490:+	5.05583	7.46447	18.3967	21.0416	35.3419	0.18829	0.27882	0.64875	0.13517	0.78868	2.05507	1.02623e-10
Col1a2	chr6:4455618-4491543:+	14.7302	22.2603	22.8273	17.2523	30.8211	8.11325	11.6126	9.89922	8.88157	8.97261	1.02203	1.07961e-10
Plin2	chr4:86302469-86315963:-	1030.38	1005.48	1556.35	1461.71	1632.7	552.514	475.2	454.165	554.943	764.317	1.08096	1.14005e-10
Tshz2	chr2:169459146-169714004:+	3.57577	3.93487	2.8815	3.21144	3.39757	4.49189	5.87845	5.43252	5.46303	5.42478	-0.704077	1.19142e-10
Pde4c	chr8:73247963-73275075:+	4.33636	4.02821	4.10022	3.38867	4.20725	5.60901	6.54268	5.47095	6.94074	6.11921	-0.673573	1.42793e-10
Rcan2	chr17:43938800-44176465:+	6.17419	4.25026	8.78714	9.53618	9.57464	2.03158	1.5685	3.10708	2.47436	2.88465	1.3757	1.42793e-10
Ptpn3	chr4:57203713-57314709:-	11.7719	10.537	10.8257	11.9969	13.5926	13.7115	16.0799	16.0735	15.7976	15.2957	-0.466821	1.71145e-10
Hist1h4f	chr13:23643155-23643512:-	59.6526	73.8904	57.7457	69.258	71.0193	36.3789	30.1762	33.333	28.1211	39.5412	0.859173	1.71145e-10
Exo1	chr1:177810909-177841527:+	0.22323	0.35525	0.4019	0.20876	0.32386	0.04907	0.03488	0.06456	0.02114	0.02846	1.8816	1.73521e-10
Cyp2u1	chr3:130993409-131006145:-	36.163	29.6693	35.6497	34.141	31.7842	47.5024	57.5298	70.3204	46.659	60.4817	-0.799004	1.78347e-10
Akr1a1	chr4:116309115-116324279:-	690.102	696.699	813.295	830.489	780.092	492.513	463.294	478.205	461.879	496.05	0.578153	1.84153e-10
Rbl1	chr2:156971630-157030270:-	2.02391	2.12433	2.2046	1.96091	2.5176	1.26742	1.19702	1.13469	0.92421	1.03216	0.835145	1.85673e-10
Als2	chr1:59219600-59294075:-	20.3348	18.4523	23.2056	21.8888	21.8821	26.92	29.3455	34.7086	36.6273	30.535	-0.641971	1.86571e-10
S100a4	chr3:90407692-90409967:+	5.02889	12.8796	9.80286	10.5299	10.4901	2.92401	2.02061	2.7476	1.8659	2.82635	1.55161	1.9243e-10
Mkrn2os	chr6:115533565-115542594:-	22.2681	22.433	27.1329	25.6531	28.5007	14.6647	15.204	12.8999	11.5515	15.6356	0.736477	1.99816e-10
Mmp12	chr9:7344397-7360461:+	0.76004	3.45581	6.83531	6.33587	12.3395	0.1604	0.22025	0.30144	0.20413	0.25371	2.01943	2.50492e-10
Plscr2	chr9:92170440-92192590:+	54.8514	51.1064	58.9386	48.3385	55.8876	31.9121	33.7106	37.9244	31.0259	37.1145	0.554807	2.72329e-10
Bcl2l14	chr6:134346347-134388742:+	2.26074	1.90902	2.15097	1.72584	1.71013	0.82764	0.47581	0.48035	0.49805	0.8	1.36769	3.0663e-10
Dlgap1	chr17:70774132-71170753:+	0.1796	0.18666	0.13129	0.21252	0.05764	0.46703	0.46306	0.51517	0.52478	0.56265	-1.48416	3.25611e-10
Atox1	chr11:55260145-55274640:-	594.206	565.879	690.694	667.051	686.46	429.236	383.013	375.978	374.4	410.607	0.600523	3.3951e-10
Nqo1	chr8:109912125-109927105:-	16.3009	20.1051	27.5034	25.7798	31.1333	7.48622	5.6614	11.0917	8.51143	11.3087	1.22571	3.45227e-10
Cdc20	chr4:118105506-118109948:-	1.89464	2.74105	2.77459	3.62028	4.83653	0.99962	0.56518	0.91085	1.04382	0.55632	1.53261	3.47364e-10
Ech1	chr7:29610357-29617258:+	857.068	802.402	936.907	907.915	886.543	562.862	515.535	597.308	521.945	599.006	0.557652	3.64271e-10
Mtnr1a	chr8:46154564-46173860:+	7.42804	7.0338	8.75636	10.5243	14.1223	2.87638	3.57786	2.63527	1.93588	4.48326	1.33493	3.69255e-10
Sparc	chr11:55207661-55233582:-	69.518	76.2853	83.7454	88.9707	95.0285	50.1932	53.5222	42.0697	41.1381	46.3412	0.716292	3.69952e-10
Fbxo21	chr5:118426779-118460200:+	28.3379	22.6127	28.8859	32.2185	29.0482	44.6394	50.4948	38.6596	62.1228	49.2553	-0.834923	3.87028e-10
Fstl1	chr16:37777141-37836602:+	9.0108	12.272	9.93958	11.4502	13.8666	6.04937	6.83818	6.38791	5.57902	6.07891	0.755453	3.9832e-10
Agxt2	chr15:10288288-10339908:+	244.324	230.577	272.267	268.401	290.43	167.463	147.485	164.023	138.354	172.426	0.62363	4.18312e-10
Aurkb	chr11:68859139-68865166:+	1.27706	1.11393	1.39287	1.33701	1.75641	0.38502	0.46425	0.25842	0.44422	0.1595	1.55253	4.20204e-10
Abcb4	chr5:8893721-8959226:+	199.182	178.333	241.066	234.811	270.391	103.73	113.654	138.868	126.21	140.567	0.7404	4.25605e-10
Hist1h3i	chr13:21874784-21875266:-	9.96684	13.3062	10.1276	9.74554	8.45568	3.80406	2.7834	4.41562	3.73494	3.24442	1.27949	4.29972e-10
Ces4a	chr8:107655700-107674009:+	0.44203	0.21056	0.35902	0.20247	0.14186	0.93287	1.263	1.3775	1.26766	0.7729	-1.64585	4.33134e-10
Cyp2c40	chr19:39841563-39887304:-	0.68246	0.07758	0.32334	0.60781	0.70266	10.0519	6.3716	11.2781	4.97594	2.98735	-1.98603	4.62164e-10
Aldh1a7	chr19:20767443-20802046:-	339.395	290.712	365.967	358.373	440.13	216.213	218.229	231.541	235.765	230.012	0.566514	4.62164e-10
Chaf1a	chr17:56179839-56207449:+	1.76488	2.15402	1.8308	1.43949	2.06928	0.49009	0.74023	0.55262	0.38701	0.94743	1.3014	4.65096e-10
Fabp2	chr3:122597990-122602424:+	592.527	581.062	681.364	605.36	719.298	401.464	383.462	411.131	309.718	320.069	0.690681	4.7028e-10
Elovl6	chr3:129235304-129341411:+	76.4099	71.075	96.3415	64.8174	100.164	155.189	153.298	145.809	122.568	119.143	-0.821192	4.74655e-10
Ctse	chr1:133534891-133572084:+	0.79718	1.44988	1.758	1.78143	1.89932	0.43334	0.27178	0.28743	0.32939	0.44351	1.60656	4.74655e-10
Ces2a	chr8:107257903-107265534:+	112.725	93.1199	81.0053	92.1611	64.1123	155.654	168.194	178.349	180.267	147.158	-0.921029	4.78345e-10
Ceacam1	chr7:26246721-26262644:-	30.829	25.4051	30.2703	30.6925	31.9329	34.7008	41.8963	41.9041	43.333	39.1764	-0.502489	4.96117e-10
Rad54b	chr4:11486067-11542955:+	0.23242	0.37648	0.45424	0.35708	0.49764	0.06898	0.05448	0.05761	0.1403	0.0889	1.65431	5.18476e-10
Cecr2	chr6:120616439-120721209:+	2.60149	1.79958	1.87096	2.17438	2.27268	2.78031	3.86694	3.79208	3.68244	3.3905	-0.75735	5.48019e-10
Ero1lb	chr13:12658150-12701795:+	25.5157	18.9188	24.1232	23.0091	26.6918	36.5876	42.7354	39.2797	34.4159	30.7447	-0.697902	5.55415e-10
Ahsg	chr16:22892088-22899524:+	5317.11	5835.59	4955.86	5466.36	4984.5	7426.4	7700.19	7517.47	7228.85	7101.92	-0.545079	5.57179e-10
Ephx1	chr1:182919687-182947700:-	379.22	359.104	593.019	562.759	573.074	151.865	160.386	231.589	181.137	273.551	1.11774	5.64902e-10
Myo1c	chr11:75465011-75488136:+	23.6812	26.8655	26.2994	25.077	29.2242	17.3314	18.6007	18.8818	19.7956	18.9148	0.401469	5.6665e-10
Khsrp	chr17:57160472-57170930:-	9.39986	9.45644	9.07216	8.92382	9.93948	10.554	12.0424	12.9267	12.6019	13.0621	-0.460529	5.70593e-10
Prpf6	chr2:181336024-181390366:+	28.0957	24.4673	26.1909	28.0745	26.3229	34.3875	39.8254	33.4265	43.4874	38.9669	-0.578412	5.81461e-10
Gpt2	chr8:88016516-88051457:+	439.722	372.937	444.169	469.863	455.06	256.901	261.698	316.017	251.17	264.822	0.596441	7.00774e-10
Ankrd33b	chr15:31221235-31297514:-	6.37254	5.20473	5.32291	4.31555	5.36492	7.36538	8.77188	7.78319	8.8179	7.3077	-0.653005	7.09433e-10
Ggct	chr6:54935089-54942861:-	12.9347	12.1046	14.1095	14.025	17.8227	7.97507	7.685	8.50056	7.98975	8.32235	0.69868	7.64137e-10
Sema4d	chr13:51796617-51889116:-	1.03687	1.45537	1.12776	1.69838	1.62035	0.49949	0.53889	0.447	0.62752	0.56328	1.16885	8.14801e-10
9030619P08Rik	chr15:75258036-75262259:-	30.8351	24.3999	50.6912	44.8982	58.6635	13.8726	8.90801	15.1095	9.98171	17.9806	1.35567	8.14801e-10
Ly6d	chr15:74592486-74593997:-	16.3791	24.3306	99.6967	93.5463	218.852	2.34617	2.91834	2.49857	2.02116	3.62849	1.95959	8.30947e-10
Col12a1	chr9:79446794-79566529:-	1.02696	1.0412	1.28205	1.18631	1.89467	0.46113	0.68421	0.43331	0.30787	0.47693	1.20479	8.74636e-10
Cxcl10	chr5:92775665-92777915:-	10.8943	9.06033	7.83508	5.92119	9.04671	3.63542	3.09906	4.06237	2.1161	3.08663	1.19101	8.88482e-10
Ctsk	chr3:95303132-95313309:+	1.61758	2.942	2.72223	2.76607	3.56108	0.92172	1.00092	0.67364	0.62494	0.85794	1.39673	8.93793e-10
F7	chr8:13026034-13035805:+	50.2187	52.5973	40.4653	45.9704	38.7927	66.2173	73.1723	77.8257	70.5528	71.13	-0.704335	9.98405e-10
Hist1h4a	chr13:23852664-23853118:-	18.3465	36.7456	33.9163	29.3517	30.0887	8.43262	6.01489	11.272	8.44114	14.0059	1.33537	1.02989e-09
Pdcd4	chr19:53966721-54004351:+	81.9081	64.0089	69.8303	78.3317	84.6633	117.784	133.371	95.6987	109.259	123.681	-0.676979	1.07229e-09
Tlr13	chrX:103338614-103355832:+	3.58514	5.53432	3.2207	2.82259	4.17016	1.76364	1.78227	1.20181	1.37726	1.36639	1.15762	1.07229e-09
Nln	chr13:104813519-104899694:-	29.305	25.3558	29.8717	28.0039	30.496	17.4129	17.7828	20.3522	19.8902	20.673	0.484023	1.11184e-09
Khdrbs3	chr15:68758850-68923948:+	28.5957	30.7034	30.3012	31.6605	30.3565	19.612	19.8345	20.8162	17.6146	20.0056	0.539507	1.21488e-09
Cyp2c68	chr19:39763326-39815591:-	119.361	104.069	135.429	134.622	155.561	195.204	186.762	195.282	219.909	174.836	-0.649538	1.24199e-09
Creg1	chr1:167693911-167705435:+	411.171	381.056	497.521	450.31	551.268	256.163	260.177	265.799	254.98	320.761	0.649422	1.24199e-09
Nabp1	chr1:51526332-51535243:-	12.6137	11.9629	14.1583	9.99015	18.3431	6.24564	7.51165	7.40761	6.91013	7.56472	0.785405	1.3856e-09
Mknk2	chr10:80128063-80139038:-	89.9042	82.7703	91.9106	81.1163	76.8411	56.9239	51.481	49.2039	51.9312	48.4327	0.614361	1.54928e-09
Fgd6	chr10:93498746-93608084:+	8.86224	7.99548	7.66652	7.83173	9.00307	9.51948	11.1319	9.99938	11.6545	10.7406	-0.434272	1.68344e-09
Atrn	chr2:130732231-130856062:+	19.1417	16.064	17.9739	16.0167	18.281	20.5758	24.6662	28.0979	25.5534	22.4292	-0.540834	2.01348e-09
Hist1h3b	chr13:23844249-23844709:+	9.10939	16.6689	10.9899	14.7223	12.353	5.62673	3.74944	1.98272	2.52463	3.17264	1.48298	2.17913e-09
Smpd3	chr8:108776448-108861888:-	3.17343	2.35211	5.58808	5.1778	8.0004	1.63758	1.66014	1.22313	0.96084	1.34951	1.4352	2.19681e-09
Ccr1	chr9:123876959-123883525:-	0.50652	0.69093	0.86394	0.65735	1.42231	0.09544	0.10176	0.17937	0.14389	0.22141	1.70527	2.25057e-09
Dsg2	chr18:20716575-20763027:+	21.4488	17.2939	18.6376	19.898	20.6327	24.0844	31.1161	38.2234	36.5935	27.3531	-0.732837	2.44409e-09
Pard3b	chr1:61685398-62688858:+	2.43492	2.25867	1.5058	1.64358	1.82328	3.10382	3.81614	3.00128	3.75839	3.61638	-0.865762	2.45743e-09
Phldb1	chr9:44494391-44543281:-	3.57297	4.75866	4.10547	4.0692	5.09812	2.31558	2.86622	2.10148	2.06727	2.32433	0.768718	2.47689e-09
Rpl27a	chr7:116662709-116665883:+	183.067	193.826	174.858	167.204	173.809	270.978	240.37	238.235	245.854	242.245	-0.542529	2.50297e-09
Ercc6l	chrX:99338159-99352430:-	0.54897	0.93188	0.92941	0.59975	0.67141	0.10298	0.27449	0.19354	0.22179	0.13687	1.52286	2.60582e-09
Mgst3	chr1:169302515-169323928:-	57.3419	76.2017	117.018	129.982	140.862	38.5514	39.6963	43.1028	39.1311	41.3769	1.15233	2.67581e-09
Hadh	chr3:130936338-130975019:-	556.149	446.469	591.261	605.53	578.859	284.556	298.716	364.319	337.147	365.763	0.65181	2.74306e-09
Hspb1	chr5:136363789-136365433:+	31.1926	35.1738	63.1348	48.0056	83.1304	19.2701	20.5241	19.2884	13.9843	18.6843	1.23782	2.87415e-09
Tmem150a	chr6:72305477-72309756:+	56.9443	59.5564	52.1789	60.6058	57.0272	79.7717	81.6868	84.8458	75.2651	72.8871	-0.531539	2.96741e-09
Cdk1	chr10:68799383-68815660:-	1.91599	3.59873	2.52482	2.31566	3.98232	1.00144	1.02407	0.87	1.24117	0.56619	1.31077	3.14842e-09
Thbs1	chr2:117937612-117952869:+	2.28565	3.47218	2.4596	3.54721	3.72794	0.75774	1.16586	1.74533	1.1742	1.19691	1.15064	3.18768e-09
Ugt2b1	chr5:87345664-87355528:-	301.802	250.774	235.154	187.127	205.725	400.831	421.671	439.399	388.531	343.582	-0.797614	3.4304e-09
Spcs2	chr7:106986079-107007393:-	37.7863	36.2152	33.8645	38.7122	39.7446	50.9493	50.8791	49.0119	48.2906	45.4251	-0.46793	3.48905e-09
Olfml3	chr3:103539317-103541924:-	8.7321	15.667	10.8685	9.8054	15.9711	5.22968	5.42089	5.85019	5.96676	4.87448	0.992828	3.51306e-09
Spp1	chr5:104864130-104870072:+	46.7647	56.4873	65.8202	74.7059	141.447	15.7101	27.9162	16.1711	17.0928	14.2717	1.5552	3.54358e-09
Lpin2	chr17:71533318-71599158:+	178.493	154.406	175.574	150.965	141.522	85.3976	91.257	88.9423	112.994	100.313	0.645982	3.65952e-09
Ccnb1	chr13:101548694-101556441:-	0.86239	1.46794	1.20692	1.18164	2.43402	0.51333	0.18658	0.21926	0.27639	0.20299	1.65327	3.92737e-09
Jun	chr4:94715727-94718913:-	10.6218	14.7153	24.3935	17.6206	22.6696	5.45996	6.99037	8.58809	7.90632	7.4411	1.10804	4.03722e-09
Tmem237	chr1:59157437-59176940:-	4.23309	5.0067	5.52216	6.43926	7.99246	2.05528	2.92172	2.60079	2.27223	2.91373	1.01745	4.09312e-09
Cdkn3	chr14:47380216-47391200:+	1.45754	1.5062	2.78738	2.54905	4.83694	0.55928	0.24845	0.19708	0.22584	0.40545	1.80243	4.12569e-09
Paics	chr5:77380436-77396531:+	168.362	174.463	144.25	149.223	151.386	225.632	244.892	205.467	241.944	203.671	-0.575248	4.18709e-09
Mpp1	chrX:72355072-72376355:-	34.8854	40.7065	41.1441	37.9559	45.7901	24.7835	24.6628	28.6176	27.7481	23.0042	0.542816	4.24583e-09
Tagln2	chr1:174430377-174437506:+	17.3426	21.1629	16.3493	18.139	25.6811	10.5186	12.7156	10.1412	9.76896	9.5248	0.780714	4.30324e-09
Rd3	chr1:193801251-193812163:+	0.63611	0.55663	0.46401	0.29503	0.32354	1.10182	1.01271	1.61848	1.21377	1.18744	-1.29459	4.3087e-09
Tarbp1	chr8:128950552-128998965:-	1.23477	1.26094	1.09332	0.88699	1.33006	1.67674	2.65688	2.0071	2.1161	1.9614	-0.871687	4.3087e-09
Sertad2	chr11:20443256-20553026:+	5.33624	5.09222	4.91802	5.26722	5.90781	6.2316	7.26538	6.9088	8.15876	6.82082	-0.487854	4.9838e-09
Plekha1	chr7:138009424-138056816:+	13.1077	14.3179	19.1657	19.5136	26.6221	7.77812	9.16611	8.28744	7.39456	10.0192	0.9578	4.9838e-09
Ccl7	chr11:81859214-81861025:+	1.08963	1.16575	1.67631	1.98658	1.51185	0.06763	0.06009	0.19066	0.29133	0.19613	1.82058	5.03812e-09
Pkdcc	chr17:83614623-83624409:+	9.41193	10.9313	9.39712	10.4828	9.65739	14.556	13.1089	14.6918	15.6034	16.9009	-0.643546	5.27589e-09
Slc13a3	chr2:165230795-165298697:-	15.6783	14.5031	20.6997	20.6949	15.3262	4.30778	4.79541	8.11152	4.89151	9.68879	1.21449	5.27589e-09
Bdh1	chr16:31422383-31458987:+	215.698	194.35	255.578	258.643	250.886	137.427	139.273	157.611	144.46	153.791	0.585773	5.5209e-09
Gpr12	chr5:147393726-147396815:-	0.70766	0.50806	1.2282	1.29371	1.25503	0.21616	0.12222	0.22158	0.21161	0.24693	1.62693	6.02239e-09
Timp1	chrX:20447292-20451863:+	1.20839	2.14544	3.14069	2.52144	4.6535	0.42503	0.59343	0.34233	0	0.35215	1.7893	6.02239e-09
Ppt1	chr4:122513470-122536418:+	28.5336	35.5126	35.0617	36.9282	38.0714	21.7201	22.572	22.528	21.5451	23.069	0.549532	6.14804e-09
Kalrn	chr16:33969159-34514113:-	4.16178	3.60849	3.87192	3.38365	4.1272	5.1453	5.5193	4.61879	5.25523	4.85306	-0.482564	6.22975e-09
Egfr	chr11:16652206-16813910:+	64.6163	83.3634	45.9773	20.0979	27.8498	238.077	316.22	256.714	265.555	173.914	-1.70715	6.24648e-09
Tmem176b	chr6:48783811-48791373:-	134.458	156.839	176.89	202.659	222.281	100.745	98.5123	92.6333	99.6209	105.057	0.730493	6.57993e-09
Slc7a11	chr3:50168858-50247535:-	0.08325	0.12618	0.08836	0.1483	0.19949	0	0.02602	0.01101	0	0.01132	1.84546	6.69149e-09
Cxcl14	chr13:56390006-56397912:-	2.21687	3.64919	2.8718	2.63921	4.82243	0.74027	1.28913	0.83473	1.02037	1.4311	1.30054	6.86946e-09
Cd93	chr2:148262387-148269271:-	7.00527	8.76992	9.07982	8.47638	10.4247	5.49518	5.55506	4.49046	4.65507	4.21785	0.724314	7.39386e-09
Hist1h4j	chr13:21826903-21827325:+	26.5143	22.9005	20.3749	24.3261	20.67	13.1587	7.49149	9.12354	8.667	6.17437	1.14422	7.40788e-09
Exph5	chr9:53109775-53189263:+	6.24088	5.87908	5.03426	5.71793	5.54794	7.14267	8.66656	11.1228	8.9765	8.24795	-0.686686	7.66735e-09
Coq8a	chr1:182095369-182126151:-	99.4599	88.379	91.9652	128.562	112.236	185.123	192.337	146.272	152.934	187.667	-0.776449	7.78411e-09
Rhobtb3	chr13:76006985-76081272:-	3.36092	2.7828	2.55959	2.64966	3.16915	4.10472	5.5823	3.86736	4.57338	4.6871	-0.705423	8.53627e-09
Smox	chr2:131317598-131350919:+	3.1923	3.50009	3.96463	3.72634	5.36571	1.79178	1.91036	2.04286	1.90374	2.00905	0.883969	8.58325e-09
Ccna2	chr3:36463787-36470918:-	1.47571	2.03783	1.9059	2.12237	3.23321	0.69208	0.51242	0.32516	1.01439	0.57606	1.40322	8.95073e-09
Zfp236	chr18:82762989-82862126:-	3.09773	3.19557	3.20891	2.98138	3.46725	3.46842	4.69847	4.87802	5.14784	4.41129	-0.567337	9.15612e-09
Hs3st3b1	chr11:63698195-63735786:-	23.1497	22.7197	20.4555	15.9442	21.0008	31.1423	32.5475	28.1978	32.382	28.2404	-0.626631	9.76019e-09
Keg1	chr19:12770280-12794386:+	114.198	101.474	88.2593	70.799	55.9342	154.108	154.819	214.762	239.023	174.42	-1.07894	1.02463e-08
Abcc3	chr11:94204609-94254290:-	110.544	94.5495	132.603	141.561	132.456	43.3336	50.7685	82.1693	51.1077	60.7044	0.938526	1.03227e-08
Egr2	chr10:67000617-67004936:+	0.34545	0.62829	0.86418	0.70148	1.18343	0.0729	0.22671	0.08563	0.11776	0.05285	1.72898	1.05058e-08
S1pr1	chr3:115413351-115417973:-	27.5591	27.3373	25.6274	29.8876	30.6698	37.2696	39.7709	38.7763	34.1395	36.0939	-0.473818	1.07033e-08
Pnpla5	chr15:83943051-83953605:-	0.69533	0.52235	0.7219	1.06624	1.32431	11.6757	8.61638	3.17748	3.12605	4.84116	-1.78982	1.10868e-08
Hist1h2bm	chr13:21813913-21814395:+	8.16432	14.6561	6.63116	9.97218	9.52752	3.02087	3.97628	3.04888	2.04819	2.81183	1.36438	1.11208e-08
Pros1	chr16:62854133-62929168:+	52.7649	57.6395	59.4164	52.4441	60.7307	40.2966	42.192	40.7592	43.0757	42.2283	0.354691	1.15833e-08
Mcm3	chr1:20793095-20810294:-	6.88513	12.7967	9.88721	7.64299	8.98912	4.4378	4.44201	3.81815	3.42784	4.59728	0.99062	1.16371e-08
Cdc6	chr11:98769203-98785256:+	0.28324	1.00059	0.54505	0.47736	0.7097	0.12645	0.14299	0.06481	0.09903	0.13334	1.65077	1.20104e-08
Uck1	chr2:32110522-32115625:-	75.5195	55.1414	80.6795	72.8847	71.5566	39.1659	35.0935	40.2906	31.0202	45.515	0.77499	1.20927e-08
Fez2	chr17:78768552-78817492:-	19.1233	19.2469	23.9059	22.8289	21.8575	12.6048	13.1844	15.0961	13.7955	12.3278	0.579636	1.22907e-08
Lamb3	chr1:195128188-195170072:+	5.44841	3.84743	10.0832	14.4852	9.58707	1.40161	1.41827	2.09753	1.10404	1.95694	1.66778	1.241e-08
Mms22l	chr4:24423609-24530095:+	1.76635	2.00264	1.44769	2.23103	1.99686	0.73828	0.8065	0.81884	0.71682	1.12309	1.0004	1.27381e-08
Ckap2	chr8:23278624-23296291:-	0.76789	1.57567	2.2389	1.49408	3.11829	0.47786	0.36919	0.27332	0.55933	0.36149	1.56471	1.35069e-08
Ermp1	chr19:29684373-29722910:-	24.9891	21.1706	28.8469	29.8224	37.5698	9.64786	12.8802	18.6493	12.8166	13.4897	0.925052	1.39821e-08
Scnn1a	chr6:125271358-125294960:+	1.50797	0.74557	1.39841	0.97012	0.85511	1.97745	2.95109	3.15014	3.89282	2.1354	-1.24356	1.60112e-08
Nat8f1	chr6:85860148-85865671:-	212.904	216.414	163.066	149.53	140.534	303.715	305.843	303.272	335.572	269.804	-0.813843	1.60112e-08
Slc13a4	chr6:35217953-35258126:-	0.55308	0.99234	1.20683	0.92661	0.55407	0.15774	0.07007	0.19268	0.27177	0.18296	1.60844	1.62831e-08
Cd151	chr7:148653261-148657380:+	61.674	63.2839	63.7039	64.935	69.2728	46.3315	49.4216	50.0983	46.6525	48.3669	0.337569	1.71543e-08
Tomm40l	chr1:173147934-173152645:-	6.0508	7.73538	7.75784	7.19785	8.86476	10.8635	11.5923	12.1558	10.3232	10.1787	-0.618145	1.72285e-08
Rhbg	chr3:88046796-88058606:-	23.8921	13.421	19.3402	20.5251	10.981	7.00938	4.82145	6.98486	7.42627	7.32167	1.1667	1.76128e-08
Clec4e	chr6:123231807-123239889:-	0.34562	0.7765	0.69353	0.78222	0.34253	0.04291	0.01906	0.08063	0	0.12442	1.79579	1.76372e-08
Gusb	chr5:130464891-130478698:-	21.3316	23.1152	24.4458	26.4977	29.6746	15.6223	16.5584	14.8245	15.9461	16.9722	0.548155	1.85504e-08
Kif20a	chr18:34784278-34792931:+	1.36392	1.29996	1.44652	1.76605	3.0492	0.66426	0.35657	0.65019	0.61099	0.50831	1.32458	1.90966e-08
Cers6	chr2:68699614-68949347:+	10.5422	7.91602	11.9134	10.7239	11.3142	4.52396	5.19231	6.71894	5.92292	6.28683	0.754951	1.9181e-08
Sele	chr1:165978365-165987808:+	0.5276	0.57575	0.53994	0.56388	0.59261	0.09279	0.04946	0.1395	0.21982	0.05381	1.61813	1.99412e-08
Slc6a6	chr6:91634061-91709057:+	23.8256	25.094	24.6566	27.8593	27.4138	29.4159	37.0395	39.4862	41.6659	33.4376	-0.553918	2.02621e-08
Phospho1	chr11:95685814-95693454:+	5.97927	6.41276	11.5858	12.007	14.7872	2.80103	2.61435	3.74866	3.41235	4.59451	1.26438	2.02621e-08
Eda2r	chrX:94529180-94572548:-	1.05629	1.32879	2.81259	1.61812	3.89547	0.47371	0.24758	0.50623	0.50011	0.72723	1.5362	2.14946e-08
Lsr	chr7:31742789-31758488:-	81.8884	79.9657	91.831	92.4967	103.868	125.68	135.373	106.364	124.859	124.098	-0.526824	2.27626e-08
Myo9b	chr8:73796613-73884611:+	13.2506	15.1835	18.6584	17.1919	22.372	8.39816	10.0212	10.689	9.72935	10.7019	0.693356	2.35011e-08
Hist1h2bn	chr13:21845992-21846422:+	14.734	22.6916	15.538	15.747	14.2805	7.39759	5.57003	3.41673	7.29096	3.39347	1.30234	2.4239e-08
Mogat1	chr1:78507635-78534748:+	13.2066	10.1562	26.9922	22.5561	23.133	3.13665	2.18968	5.09481	1.15806	3.33508	1.70283	2.4239e-08
Plce1	chr19:38598687-38859590:+	5.20258	5.33355	5.36467	5.63511	7.33775	2.80174	3.78696	3.70608	2.68045	3.58159	0.688726	2.43826e-08
Arl5b	chr2:14976989-15000818:+	10.1456	8.77271	8.70102	7.53845	9.29898	11.3223	14.4281	15.4006	14.3782	11.1185	-0.642281	2.46375e-08
Kif22	chr7:134171245-134185934:-	1.16618	1.66973	1.4107	1.35243	1.61642	0.52364	0.53504	0.44285	0.33833	0.60739	1.25912	2.577e-08
Myo1f	chr17:33692652-33744709:+	4.80995	9.62297	6.18343	5.18349	6.63316	3.01711	2.85602	2.39789	2.45949	3.21615	1.03237	2.6585e-08
Vps41	chr13:18809161-18958680:+	64.2039	63.4699	67.6873	64.9032	75.3891	45.8926	45.1601	47.4918	53.4783	50.0458	0.383854	2.72255e-08
Skp1a	chr11:52045497-52060360:+	498.812	477.409	548.814	523.923	572.732	377.983	352.87	355.807	343.433	384.579	0.439167	2.76423e-08
Fam19a2	chr10:122701132-123178260:+	0.35549	0.17174	0.50528	0.60551	0.72371	0.1055	0.09374	0.04406	0.05049	0.04532	1.70638	2.81909e-08
Stap1	chr5:86500771-86533025:+	15.5101	14.1806	15.9251	12.9574	19.722	6.74949	6.31036	8.24911	5.22547	10.0633	0.932473	2.83319e-08
Snora3	chr7:116663646-116663765:+	17.0709	22.8978	13.5879	16.4201	14.86	40.0797	28.8082	72.7842	60.1325	43.5293	-1.33332	2.83764e-08
Saa3	chr7:53967368-53971046:-	48.5121	41.6603	25.443	21.4399	17.7659	7.32746	10.1272	12.0494	5.15077	9.24691	1.41057	2.86926e-08
Vimp	chr7:73224535-73234291:+	51.2986	53.3757	48.2591	53.6767	54.866	68.4235	70.3877	65.0202	74.5609	62.5419	-0.455861	2.88202e-08
Fbln2	chr6:91162758-91222534:+	3.18005	4.51467	2.70552	4.13223	3.93162	1.76231	1.90896	1.89417	1.83274	1.92513	0.853366	2.88202e-08
Abhd2	chr7:86418152-86506487:+	52.7121	46.3793	73.3387	90.6697	94.2591	26.8804	34.1206	37.2583	33.7169	26.4505	0.998168	2.90386e-08
Pdzk1ip1	chr4:114761313-114766499:+	4.62682	6.76508	4.33271	3.24815	5.60449	22.9275	21.1362	6.6117	13.1436	13.695	-1.41209	2.97236e-08
Cyp4a12a	chr4:114971651-115005420:+	42.0992	21.3246	53.449	25.8527	34.3899	70.3502	74.102	100.469	86.4721	66.4694	-1.11428	3.09621e-08
Ces3b	chr8:107607655-107617491:+	211.745	167.433	112.97	96.2147	76.8822	363.756	382.784	425.959	491.58	438.978	-1.40153	3.24386e-08
Myo1b	chr1:51806602-51972822:-	101.31	86.3048	81.3865	73.2129	94.7247	110.861	124.695	126.01	111.226	112.813	-0.496562	3.47095e-08
Ywhah	chr5:33361465-33370615:+	32.1966	36.6977	40.5391	40.74	49.3701	25.0287	24.7417	23.4611	20.9151	24.7851	0.636442	3.47095e-08
Il1rap	chr16:26581791-26725233:+	37.3563	33.3839	31.5392	26.2704	29.5543	44.5515	48.9868	47.7578	42.2833	43.9561	-0.588887	3.48462e-08
Col8a1	chr16:57624369-57754850:-	1.11245	1.35796	1.25356	1.33889	1.9812	0.60279	0.78927	0.59624	0.53524	0.61333	0.98381	3.66191e-08
Inhba	chr13:16103684-16123442:+	0.75478	0.78861	0.69391	0.67795	1.37989	1.5929	2.37885	2.58755	2.26275	1.25306	-1.16205	3.73453e-08
Iqgap3	chr3:87885973-87924970:+	0.44211	0.4923	0.4822	0.56894	0.88169	0.19994	0.22839	0.10736	0.15379	0.16565	1.35294	3.88238e-08
Gprc5b	chr7:126115554-126138725:-	1.00727	1.07038	3.88653	4.72947	6.44505	0.15525	0.21221	0.28055	0.43725	0.17316	1.77367	4.19664e-08
Cbr3	chr16:93683464-93691236:+	2.1942	2.87332	8.13375	6.09715	11.0904	1.3429	0.78171	1.0008	1.59569	1.07425	1.60951	4.21068e-08
G6pc	chr11:101229030-101239217:+	241.826	155.693	210.121	192.21	260.773	426.029	515.801	711.23	350.418	295.283	-1.07939	4.34561e-08
Ubr2	chr17:47065240-47147481:-	18.1967	14.468	14.9943	14.7501	15.9174	17.925	23.2694	23.1025	23.1479	19.8612	-0.520813	4.37981e-08
Pepd	chr7:35697426-35829727:+	63.843	63.5116	77.5611	71.6589	81.829	44.3869	44.8524	49.9576	48.8655	51.3613	0.488603	4.37981e-08
Gsta2	chr9:78178827-78194952:-	24.019	21.2977	30.0363	42.3146	46.2198	9.60712	11.512	16.4514	10.4815	15.0291	1.13934	4.37981e-08
S100a11	chr3:93324418-93330210:+	5.99512	6.93033	9.82115	12.706	16.5491	3.43111	3.81061	1.91431	2.54016	2.28011	1.42579	4.40043e-08
Decr1	chr4:15844387-15872654:-	248.673	225.084	270.917	274.741	277.795	169.206	159.294	192.582	173.123	171.622	0.490994	4.49279e-08
Nat8	chr6:85780381-85781884:-	17.1991	14.4912	11.1844	11.9803	8.33211	24.0049	23.028	28.441	23.2896	28.4155	-0.988349	4.56551e-08
Ell3	chr2:121264763-121268337:-	3.36522	4.9799	4.5919	4.64288	4.26092	0.93618	1.60619	1.82006	1.66861	2.49631	1.13398	4.57044e-08
Acot13	chr13:24909824-24923358:-	169.315	177.665	190.151	185.983	232.186	131.476	134.102	131.391	129.11	131.806	0.443994	4.58077e-08
Cdkn1a	chr17:29227924-29237667:+	1.60983	1.12083	3.34643	3.03777	5.56577	0.6901	0.49523	0.47388	0.45731	0.82099	1.5835	4.61484e-08
Disp2	chr2:118605455-118620911:+	1.1511	0.62527	0.53587	0.39632	0.69419	1.58965	1.86144	1.39416	1.8786	1.44988	-1.17571	4.75042e-08
Asic5	chr3:81800844-81825155:+	6.02683	5.64932	6.4665	5.35115	6.00566	2.90257	2.9266	4.01457	2.63395	3.12087	0.790431	4.9512e-08
Cdca3	chr6:124780194-124783719:+	2.6157	3.19242	4.10923	5.48073	5.83729	1.23479	0.87121	0.75077	1.9554	1.36907	1.377	5.09624e-08
Lrrc14b	chr13:74497030-74501448:-	1.43604	2.37438	2.58722	2.49152	3.87533	0.68878	0.75185	0.49929	0.12715	0.83698	1.52176	5.09624e-08
Tmem45b	chr9:31233781-31271823:-	0.42271	1.03493	1.18316	1.1468	3.61569	0.06862	0.18291	0.22569	0.03695	0.0995	1.75448	5.18359e-08
Adgrl2	chr3:148478550-148617599:-	14.5379	14.5748	15.1357	12.146	15.4356	16.5013	19.1118	20.1457	20.0194	17.2276	-0.446835	5.28917e-08
Ccdc80	chr16:45094166-45128037:+	12.2556	21.9582	20.4329	17.4344	20.9402	9.52515	10.0818	9.77175	9.73069	10.3382	0.785691	5.36047e-08
Cd81	chr7:150238655-150253835:+	382.947	339.9	478.299	486.906	481.021	253.326	256.515	284.206	246.456	265.099	0.628348	5.4397e-08
Rad51	chr2:118938553-118961806:+	0.74256	1.00201	0.57199	0.69121	0.94167	0.1011	0.20212	0.16626	0.10887	0.26875	1.54827	5.4397e-08
Plau	chr14:21655884-21662610:+	3.62838	4.29343	4.94601	4.39178	5.57302	2.21419	2.74598	1.40874	2.18564	1.96189	0.949551	5.45733e-08
Msra	chr14:64741458-65074740:-	197.553	181.887	233.897	231.142	220.943	132.91	132.639	146.939	137.806	146.458	0.52013	5.52296e-08
Chd1l	chr3:97364671-97414113:-	11.1883	10.8288	12.8391	11.8843	11.9317	7.79232	7.21248	8.10368	7.35926	7.84664	0.520233	5.56635e-08
Gm19619	chr5:91686597-91712102:-	5.64845	4.9083	8.03364	7.60829	10.01	2.11922	2.06781	3.68046	1.24291	3.01779	1.25938	5.71193e-08
Mt2	chr8:96696518-96697467:+	12.1584	9.29761	12.2542	11.1239	17.4843	3.01302	2.67702	3.28789	7.53575	3.85188	1.28665	5.8432e-08
Fanci	chr7:86537224-86595150:+	0.33262	0.51422	0.45387	0.31994	0.43587	0.0585	0.14553	0.02199	0.0252	0.11309	1.62105	5.98642e-08
Aqp7	chr4:40980107-40995169:-	0.14203	0.18452	0.64602	0.36865	0.88882	0.02141	0	0.02012	0	0	1.74526	6.03536e-08
Mast3	chr8:73302016-73316332:-	3.59083	3.09955	2.87129	3.34518	3.4617	3.95118	4.78876	5.25504	4.70211	4.42638	-0.562756	6.05191e-08
Sulf2	chr2:165899399-165981183:-	7.85598	7.47087	11.0606	12.3028	12.9575	3.72645	3.93821	5.01285	5.44897	5.82638	0.945476	6.05191e-08
Mcc	chr18:44584714-44971836:-	7.68766	5.6315	5.81853	6.37813	5.95907	9.71528	12.7911	12.0697	8.71475	8.73996	-0.763588	6.09565e-08
Atp9a	chr2:168459938-168567636:-	48.65	47.9461	68.6341	71.2226	69.1981	33.1285	31.4054	37.8144	32.0157	34.8503	0.734529	6.22779e-08
Ptafr	chr4:132119982-132138601:+	2.12448	2.94272	2.59172	2.57128	3.27119	1.44008	1.5301	1.39505	1.13508	1.44938	0.819461	6.22779e-08
Rcan1	chr16:92392196-92466414:-	29.6111	27.7739	40.3634	34.2626	33.4184	14.4491	13.4067	22.4217	10.3193	12.9557	0.991354	6.23656e-08
Smad4	chr18:73798667-73863395:-	15.6044	14.4692	14.5541	13.8595	17.4754	17.954	22.5625	18.0867	20.8316	18.8084	-0.446779	6.78608e-08
Magi1	chr6:93625447-94233911:-	5.7746	5.26077	6.02254	5.50503	6.69626	6.2799	7.62624	8.08105	8.1504	7.47505	-0.437676	6.84801e-08
Lyplal1	chr1:187911611-187941189:-	27.7983	26.5196	29.0245	30.5773	32.6459	17.4422	17.9023	21.4453	18.5981	21.0663	0.509383	6.86447e-08
Hprt	chrX:50341255-50374837:+	108.879	95.8019	106.755	100.906	128.178	72.5875	81.9684	80.856	76.4831	79.3402	0.376139	7.10844e-08
Gas2l3	chr10:88871568-88906712:-	2.52724	2.76753	3.11535	3.20388	3.87859	1.65772	1.84996	1.71573	2.07831	1.57139	0.689946	7.10844e-08
Ankrd52	chr10:127814180-127831062:+	3.73933	2.78093	3.18679	3.16901	3.71309	3.74972	5.01548	5.12019	5.03193	4.81685	-0.581228	7.6243e-08
Endog	chr2:30027044-30029589:+	52.1554	48.0159	48.6409	40.1486	40.4106	68.8592	62.2968	69.084	65.1848	67.8248	-0.599974	7.6834e-08
Prune	chr3:95057596-95085998:-	13.6186	13.6156	18.7869	19.0696	23.8516	9.34514	9.49569	9.47672	10.1559	9.48219	0.761742	7.83242e-08
Hist1h3h	chr13:21809497-21809984:+	6.08674	7.25298	5.7279	4.14989	5.65794	1.7718	2.26294	1.45679	0.47699	0.5352	1.51643	7.83242e-08
Cyp4f13	chr17:33061633-33084306:-	40.3475	37.7528	39.7187	40.6264	36.0061	46.4915	50.6795	54.3411	51.8667	51.1972	-0.457539	8.42322e-08
Cyp2a4	chr7:27092211-27100107:+	3.67297	4.26342	25.976	36.4466	45.8167	0.66171	0.64391	1.03632	0.6447	0.51778	1.71674	8.61937e-08
Mlkl	chr8:113835698-113862105:-	8.98112	11.2873	10.0403	12.1601	12.6379	6.06952	6.52796	7.30427	5.7046	6.40717	0.672729	9.08563e-08
Cyp2d13	chr15:82467180-82472475:-	90.7887	71.1309	67.0076	56.6291	65.1758	88.7425	111.225	125.839	115.219	109.643	-0.697377	9.36834e-08
Rexo2	chr9:48276619-48288716:-	117.575	99.1221	118.526	113.49	121.466	80.8841	82.4941	83.4204	80.8202	77.4539	0.404197	9.43964e-08
Pgm3	chr9:86446083-86465449:-	19.079	19.3727	24.2746	22.8873	26.5643	10.9566	12.7107	16.3466	13.8941	11.8105	0.662778	9.65401e-08
Pbk	chr14:66424748-66436659:+	0.65338	1.58446	1.30902	1.36335	2.7608	0.36114	0.43755	0.1851	0.21212	0.15867	1.60659	9.77133e-08
Ciita	chr16:10480165-10527733:+	1.59692	2.12008	1.82557	1.4603	1.95674	1.07233	0.94474	0.88909	0.98007	0.88844	0.781043	1.01323e-07
Atg16l2	chr7:108438130-108450602:-	6.15308	7.91979	6.29699	5.18503	8.90481	18.8541	17.7056	10.6769	10.3531	13.6381	-1.03076	1.02953e-07
Snx7	chr3:117484415-117571854:-	26.8447	28.7883	33.0196	29.6737	32.6428	20.5606	20.9438	20.513	21.6849	21.3416	0.433432	1.03395e-07
Bcl2a1b	chr9:89094111-89102676:+	4.55819	8.9608	7.62221	5.58799	9.03493	2.47566	2.57665	1.06345	1.14253	2.87157	1.37797	1.0497e-07
Hsbp1l1	chr18:80426495-80443841:-	3.26976	2.30443	3.06738	2.75197	3.35127	6.33989	5.17306	4.21475	5.89822	6.33659	-0.931735	1.07691e-07
Hpx	chr7:112740125-112748630:-	6066.99	7034.17	6289.12	6769.67	6980.89	4387.07	4903.1	4531.78	3716.04	4112.04	0.520177	1.08024e-07
Maff	chr15:79177051-79189506:+	4.96941	5.45161	6.81672	5.37431	5.1387	3.22534	3.01356	3.32405	2.71133	2.49409	0.7827	1.08024e-07
Sorbs1	chr19:40366530-40588302:-	36.6127	28.6179	39.2998	34.8342	42.8178	19.8622	22.7377	23.599	26.0843	24.3831	0.545133	1.11099e-07
Clec5a	chr6:40524897-40535804:-	0.22791	0.34136	0.32013	0.24358	0.51198	0.02829	0.08798	0.06647	0.01523	0.01367	1.66908	1.13062e-07
Smad9	chr3:54559504-54605191:+	1.06614	1.79189	0.96335	0.5392	0.84466	2.51115	4.06063	3.36014	6.81439	4.85457	-1.53355	1.1426e-07
Tle1	chr4:71770979-71861927:-	7.23615	6.41974	6.927	5.67885	5.7272	8.5324	8.88644	8.59329	8.99685	8.87393	-0.522251	1.1896e-07
Myl12b	chr17:71323303-71339856:-	141.312	158.86	166.577	162.278	192.844	115.101	113.106	107.67	108.949	116.486	0.4558	1.19224e-07
Dapk1	chr13:60703308-60864552:+	18.9245	14.7085	17.1956	17.2126	17.2955	20.3059	23.635	25.5694	25.0111	20.9644	-0.504228	1.26204e-07
Slc1a4	chr11:20202183-20232716:-	4.14814	4.10439	6.17045	6.34331	5.77275	2.2574	2.09127	3.09127	2.10478	2.91378	0.928147	1.26204e-07
Dusp3	chr11:101832458-101846105:-	34.0442	37.0092	44.4754	42.0237	50.6247	26.5379	28.125	27.2323	25.545	25.3533	0.547482	1.27997e-07
Lgals3bp	chr11:118254066-118263245:-	73.6771	70.6095	80.125	78.7175	84.8774	49.9023	50.937	58.4388	53.0928	59.3428	0.424869	1.28608e-07
Acaa1b	chr9:119057161-119066211:-	1763.2	1606.21	2225.75	2469.97	2109.41	777.153	735.768	1220.23	948.761	1248.57	0.89667	1.29971e-07
Dck	chr5:89194038-89212302:+	5.79639	6.627	5.88623	4.74466	6.99978	3.51782	3.94224	3.38863	3.65489	3.74207	0.614478	1.34233e-07
Fzd5	chr1:64777132-64784324:-	2.08139	1.74459	2.01299	2.16117	1.90521	2.61837	3.04859	2.71011	2.72699	3.05222	-0.577967	1.34308e-07
Hist1h2bf	chr13:23665629-23666059:-	5.46584	5.2947	3.64805	3.80977	5.60543	1.62998	1.55961	1.296	1.35018	1.09076	1.35837	1.36421e-07
Atg2b	chr12:106851749-106923451:-	8.61849	7.05925	7.90531	8.26951	8.65126	8.92965	10.4636	10.2378	10.8114	10.4902	-0.405273	1.3659e-07
Nrn1	chr13:36817491-36826346:-	245.738	259.906	242.521	235.976	243.885	298.553	303.445	292.782	359.345	313.282	-0.424641	1.39586e-07
F10	chr8:13037308-13056676:+	222.935	213.888	208.24	218.874	197.345	286.073	283.91	268.795	278.257	265.695	-0.452784	1.4023e-07
Zfhx4	chr3:5218554-5415855:+	1.70905	1.22186	1.30117	1.22297	1.78695	1.72162	2.34981	2.57668	2.5334	2.20627	-0.704342	1.42856e-07
Hsd17b4	chr18:50287855-50355924:+	504.134	420.187	581.881	548.56	544.396	273.199	291.104	362.172	326.681	354.324	0.594603	1.46585e-07
Galnt10	chr11:57458944-57601002:+	4.20507	4.43824	5.22753	4.87841	5.01685	2.506	2.99255	3.10014	2.06726	2.93344	0.690521	1.46585e-07
Cyp2c39	chr19:39585312-39643019:+	4.74344	3.53615	6.89898	6.83803	8.14669	2.06615	1.78403	2.92592	2.82032	1.99715	1.12939	1.46585e-07
Wdr93	chr7:86888049-86930836:+	1.9723	2.05853	2.44658	2.22767	3.37331	0.82775	0.77746	0.8667	1.14603	1.34874	1.06373	1.47326e-07
Tgm2	chr2:157942141-157972128:-	90.5347	123.129	130.874	137.999	156.473	67.3026	75.0982	84.2751	70.2608	72.0166	0.679555	1.51008e-07
Zdhhc9	chrX:45525148-45561879:-	22.2121	16.1252	19.1325	18.2933	20.589	23.1497	25.666	30.6882	26.9688	26.9112	-0.537187	1.51046e-07
Gpr35	chr1:94869696-94882968:+	0.69452	0.7869	0.97099	0.6936	0.89519	0.3364	0.25619	0.33868	0.414	0.24387	1.11289	1.51046e-07
Agmo	chr12:37968226-38308519:+	88.5466	74.2339	89.0664	94.1267	95.933	56.5979	61.5376	65.2949	61.0821	62.3914	0.436816	1.54732e-07
Kyat1	chr2:30040651-30061219:-	73.0125	73.9727	63.379	55.7863	42.4841	117.433	127.371	119.876	104.59	91.6016	-0.869974	1.54736e-07
Tmsb10	chr6:72907341-72908742:-	17.9217	24.5947	21.1197	26.4672	27.3887	12.8367	12.6271	13.6238	12.2803	14.5683	0.715604	1.55045e-07
Card6	chr15:5047439-5058533:-	2.78047	2.30238	2.5319	2.21061	2.74219	3.24407	3.47572	3.65354	4.66209	3.75826	-0.636869	1.55818e-07
Gpc4	chrX:49406195-49518100:-	19.2736	16.9261	17.5327	15.8904	20.139	20.1517	24.1823	29.9873	26.2055	24.3989	-0.544016	1.56137e-07
Casd1	chr6:4551066-4593381:+	13.7566	12.1632	11.7552	10.9176	12.8354	15.2203	17.4432	14.3291	16.9935	16.254	-0.458036	1.63396e-07
Nusap1	chr2:119444034-119475896:+	1.03809	1.85658	1.73127	1.31287	2.04049	0.78504	0.45418	0.41173	0.49149	0.61765	1.21945	1.70374e-07
Tpp2	chr1:43990839-44059845:+	23.7667	22.4172	20.8554	18.5168	26.18	27.1986	30.4908	29.2489	29.6856	26.5686	-0.435952	1.70709e-07
Tlr1	chr5:65315919-65324797:-	2.81719	4.1936	1.9068	1.89973	2.76876	1.07939	1.06907	0.79811	0.97178	1.18017	1.15546	1.70709e-07
Klf12	chr14:100269862-100549015:-	7.0863	4.64011	5.56832	6.1314	6.19287	7.09093	9.30782	10.9516	12.4184	9.58845	-0.769133	1.74575e-07
Sdc2	chr15:32850478-32964476:+	74.9871	64.9447	62.1534	66.2157	71.4125	87.5113	92.5925	97.2677	93.0591	76.2322	-0.467668	1.74575e-07
Slc25a10	chr11:120353151-120362475:+	112.348	99.6986	138.203	144.798	124.78	57.2149	54.2194	85.2591	71.3297	67.5009	0.764835	1.74575e-07
Mas1	chr17:13031707-13061009:-	0.5851	0.35137	0.43936	0.55453	0.81838	0.05825	0.0621	0.25176	0.08781	0.10134	1.53888	1.74575e-07
Tax1bp3	chr11:72990585-72995548:+	10.1196	9.85994	11.096	10.0429	11.7724	6.86465	6.60738	6.09213	5.66732	7.1146	0.60216	1.77867e-07
Cfd	chr10:79353598-79355400:+	76.6522	84.203	37.5171	34.9061	9.04637	1.17224	0.62491	2.4784	0.18935	0.79316	1.65886	1.90317e-07
Slc25a20	chr9:108564429-108586972:+	185.032	168.996	202.658	200.148	193.795	113.414	101.494	134.795	134.336	124.861	0.547397	1.94304e-07
Cyp2a22	chr7:27716650-27724405:-	8.67347	5.69071	31.3143	43.005	31.9914	1.3595	0.86278	3.2165	1.12412	1.43142	1.69009	1.97447e-07
Zfp395	chr14:65977513-66017767:+	2.60362	2.4668	2.21698	2.42024	1.87706	3.47574	4.18941	4.89906	4.36204	3.12497	-0.810343	1.98407e-07
Aldh1a1	chr19:20676472-20717952:+	2353.06	1773.33	2588.33	2636.94	2466.56	1086.92	981.869	1587.94	1159.07	1437.98	0.78931	2.01695e-07
Myof	chr19:37973526-38118067:-	3.58265	6.04591	3.77176	3.51437	5.06436	1.95462	2.58478	2.12146	2.00693	2.43125	0.843254	2.07372e-07
C5ar1	chr7:16832092-16844889:-	0.97643	1.50407	1.99399	1.4908	2.10393	0.37849	0.65388	0.65203	0.4755	0.20325	1.34441	2.08748e-07
Acss3	chr10:106373220-106560720:-	39.0034	31.388	40.9362	35.5311	40.4732	17.6535	17.4483	26.0115	15.7293	24.115	0.764265	2.14661e-07
Rab7b	chr1:133585272-133612016:+	1.67369	2.17432	1.48886	1.33853	2.16125	0.72085	1.04609	0.81284	0.65981	0.84775	0.938536	2.16384e-07
AW112010	chr19:11122102-11125056:-	301.13	306.533	252.922	228.469	254.806	156.821	140.448	188.507	137.41	164.861	0.660562	2.24229e-07
Dpyd	chr3:118265096-119135836:+	215.377	168.863	160.343	157.083	170.221	203.676	251.571	250.579	277.048	244.011	-0.554693	2.24423e-07
Tpst1	chr5:130549196-130611603:+	15.4135	17.2679	12.9229	14.1452	14.8127	20.5867	21.6871	21.1758	23.3793	18.5951	-0.56116	2.25933e-07
Arhgap25	chr6:87408539-87483253:-	2.33057	3.37572	2.48617	2.85031	3.04951	1.41977	1.74575	1.39367	1.21491	1.62967	0.796373	2.26515e-07
Pgm1	chr5:64484189-64519397:+	6.00147	7.06282	7.27921	7.19386	8.40631	3.87419	4.56747	4.99396	4.09167	3.81682	0.641512	2.36386e-07
Scd1	chr19:44468940-44482199:-	3572.37	4096.7	5748.18	5393.24	6708.44	8664.83	9578.52	7374.82	12861.9	8433.81	-0.890454	2.3863e-07
Galk1	chr11:115869671-115874033:-	83.62	90.2676	105.718	105.106	108.284	61.2884	64.592	72.9663	61.8635	59.4149	0.527195	2.39394e-07
Eci1	chr17:24563628-24576261:+	327.882	300.561	365.628	352.433	338.755	207.641	187.874	249.197	215.329	229.193	0.534697	2.40757e-07
Synpo	chr18:60753644-60783959:-	1.90796	1.97077	2.52158	2.21613	3.82512	1.01045	1.24877	1.44922	1.04719	1.01342	0.928423	2.45351e-07
Dusp22	chr13:30751928-30803101:+	12.6441	12.3664	13.3682	13.5313	15.2365	8.94188	8.71405	9.86368	9.60998	9.66812	0.429779	2.46453e-07
Acat1	chr9:53388627-53418455:-	467.791	427.679	475.986	478.68	467.103	327.412	307.227	339.951	279.801	321.588	0.464419	2.54431e-07
2010107G23Rik	chr10:61570404-61573761:-	5.71001	4.62758	6.02185	5.50183	7.90892	2.74727	2.71828	2.08282	2.11793	3.80222	0.956338	2.56972e-07
Fads2	chr19:10138654-10175993:-	1035.53	1157.84	1270.68	1223.56	1164.45	728.215	661.238	592.048	867.141	721.213	0.611353	2.60507e-07
Als2cr12	chr1:58714965-58752833:-	2.08102	0.88708	0.96132	1.25106	1.27828	0.06862	0.12194	0.41913	0.22169	0.36482	1.564	2.62021e-07
Hebp2	chr10:18259929-18265882:-	1.17977	0.95094	1.76835	1.89132	2.07803	0.50928	0.47762	0.31903	0.0914	0.46492	1.45852	2.63383e-07
AI314278	chr7:96574816-96580587:+	0.06474	0.21588	0.68712	0.59969	1.55138	0	0	0	0	0	1.6314	2.63383e-07
Zfp110	chr7:13420159-13435933:+	20.1878	21.6128	20.0676	20.635	22.4157	22.688	26.2729	24.3811	26.9238	25.1535	-0.333884	2.81561e-07
Lgr4	chr2:109757804-109854414:+	27.0333	21.1966	22.6835	22.3586	23.2818	26.7103	31.7213	31.0599	32.5695	28.9358	-0.444414	2.93483e-07
Relb	chr7:20191571-20214787:-	3.65472	3.85276	4.26165	4.20454	4.00042	1.91597	2.33521	1.68496	2.69803	2.04192	0.779711	2.93483e-07
Slc22a5	chr11:53678044-53705205:-	18.1759	15.8089	20.6866	15.336	16.9696	6.92687	7.53064	10.99	11.5448	9.95917	0.767415	2.94038e-07
Ncapg	chr5:46061164-46091786:+	0.62319	0.78081	0.77162	0.47363	1.32218	0.20459	0.20774	0.13732	0.3462	0.15538	1.4014	2.95104e-07
Afmid	chr11:117687233-117701222:+	51.3004	54.9595	39.8546	52.0111	33.9412	66.2524	73.9352	95.7672	91.4564	80.8391	-0.825043	2.96004e-07
Fasn	chr11:120667272-120685861:-	292.486	247.696	316.892	290.4	353.446	537.725	587.261	775.726	366.7	449.502	-0.873348	2.98996e-07
Idh2	chr7:87239734-87260236:-	145.117	156.745	205.786	218.645	229.921	108.112	111.495	117.411	108.688	113.775	0.660831	3.08218e-07
C7	chr15:4938762-5013773:-	0.71837	1.2206	0.68788	0.72736	1.3165	2.53344	1.13432	4.19884	3.86662	3.02729	-1.36821	3.13477e-07
Plvap	chr8:74021652-74035668:-	49.917	49.3901	57.5404	42.1091	56.0958	33.3729	35.6053	30.8557	29.0386	35.6785	0.531826	3.13477e-07
Ttc3	chr16:94592346-94690828:+	13.3665	13.2916	13.3311	12.6349	17.1187	8.94865	10.4649	10.3857	10.4659	9.65939	0.391305	3.14643e-07
Ifi204	chr1:175677425-175697050:-	16.1113	20.5362	14.4125	13.3794	16.6426	9.44229	10.4396	8.98325	9.43254	9.83251	0.64556	3.28895e-07
4833411C07Rik	chr8:10899922-10902334:+	8.52123	8.60145	6.78262	7.33122	9.85825	15.5556	15.5385	11.5332	15.8311	10.7339	-0.787474	3.32522e-07
H2-Q1	chr17:35457503-35462044:+	24.4171	29.3835	40.9995	33.3162	58.2898	16.9276	17.8391	9.68427	14.8932	17.7816	1.04417	3.33365e-07
Pacrg	chr17:10595878-11033057:-	0.64252	0.20622	0.85954	1.09063	1.44337	0.03988	0.07087	0	0.04295	0.11565	1.65954	3.5038e-07
Dusp14	chr11:83861547-83881859:-	1.66805	1.29097	1.04926	1.25171	2.39178	0.5992	0.36601	0.3519	0.12098	0.32579	1.461	3.51222e-07
Slc39a5	chr10:127832988-127838280:-	2.05519	0.97794	4.32065	3.42245	3.14051	0.95825	0.35848	0.5213	0.38017	0.75562	1.50201	3.57224e-07
Slc22a30	chr19:8410113-8479595:-	96.1422	74.207	74.0095	63.5864	74.517	119.851	119.084	116.053	112.102	96.0217	-0.618696	3.61839e-07
Trhde	chr10:113835877-114238426:-	1.51257	0.90344	1.03807	1.04264	0.88465	1.96441	2.01385	1.61515	2.82726	2.19092	-0.957008	3.6307e-07
Fzd7	chr1:59538991-59543799:+	5.55894	5.52973	6.78121	6.55575	6.67447	7.70877	9.42501	8.94373	8.83358	7.59251	-0.518699	3.66346e-07
Rmdn3	chr2:118962734-118982770:-	92.6238	78.3986	103.538	103.488	94.2785	57.2796	57.1814	66.6765	61.5778	63.9487	0.529393	3.66346e-07
Hn1	chr11:115358667-115375684:-	19.1576	25.1378	25.2146	24.2634	29.6507	15.2808	14.1778	14.3963	14.4411	16.6553	0.610956	3.67532e-07
Rad51ap1	chr6:126873437-126889573:-	1.00472	1.29437	1.11072	0.71586	1.09716	0.26505	0.44481	0.13836	0.28541	0.19926	1.41707	3.67532e-07
Scnn1g	chr7:128877993-128911996:+	0.11958	0.17088	0.50503	0.4199	0.23024	0	0	0	0	0.03485	1.64488	3.67532e-07
Fn1	chr1:71632047-71699808:-	230.678	153.076	192.036	183.951	201.339	213.524	287.426	391.441	361.244	341.181	-0.762113	3.87475e-07
Fcgr1	chr3:96086832-96097892:-	5.12324	7.12338	5.35327	5.05267	4.64356	3.23531	2.80033	2.589	2.13531	2.66321	0.873069	3.87475e-07
Ppargc1a	chr5:51845488-51958964:-	2.06684	1.75943	1.97028	1.65256	2.09458	2.6729	3.25627	3.1511	3.67291	2.24284	-0.698951	3.88169e-07
Ncoa2	chr1:13129186-13364164:-	10.8212	8.45119	9.39782	9.09657	10.3708	10.3777	13.1961	13.6641	14.7498	12.6937	-0.494209	3.88169e-07
Fen1	chr19:10273622-10278433:-	5.23189	7.75498	6.81402	5.91183	7.68864	3.3319	3.6518	4.09071	3.37842	4.18446	0.720289	3.88169e-07
Smc2	chr4:52452093-52501237:+	3.72219	3.96589	3.75871	2.25624	5.044	1.82706	1.96187	2.08407	1.65183	1.85104	0.842649	3.88169e-07
0610030E20Rik	chr6:72297311-72303154:+	8.13389	6.17071	6.78597	6.85057	8.14301	8.2681	10.0814	9.57735	9.50623	10.0773	-0.470316	3.96885e-07
B2m	chr2:121973423-121978818:+	3318.79	3100.34	3399.75	3412.69	3671.98	2536.67	2488.59	2568.28	2398.45	2604.09	0.336992	4.11533e-07
Mad2l1	chr6:66485462-66490985:+	4.95797	5.93959	7.49442	5.39404	7.30285	2.94479	2.8669	3.26756	3.33975	3.93657	0.789561	4.22212e-07
Spata13	chr14:61253542-61383393:+	7.32541	6.6141	7.31262	8.33147	8.81463	9.34195	12.2115	9.96302	10.9501	9.65592	-0.509647	4.26784e-07
C8b	chr4:104438922-104477153:+	137.352	125.8	66.0623	47.8156	45.7045	319.799	337.554	317.379	353.964	254.69	-1.45208	4.29372e-07
Ireb2	chr9:54711562-54760341:+	34.0271	23.5906	21.1358	14.5504	24.5619	36.4919	50.411	44.4322	47.1413	36.91	-0.87896	4.41046e-07
Arhgap42	chr9:8994953-9239013:-	20.9627	15.659	15.5067	13.0453	17.8294	20.7	25.9348	25.2771	27.4918	22.3285	-0.6116	4.47527e-07
Abcb10	chr8:126476359-126507022:-	17.5069	18.2459	16.7425	16.2447	16.9388	20.3685	23.6946	23.6799	22.8527	19.4578	-0.432017	4.47653e-07
Icam1	chr9:20820384-20833258:+	12.1225	15.9396	14.146	13.317	17.9465	8.78649	10.0052	6.50264	8.17453	8.53357	0.686977	4.47797e-07
Lig1	chr7:13862662-13896776:+	2.31395	3.4277	3.17728	3.14186	3.80867	1.59709	1.52814	1.29871	2.00094	1.72188	0.821727	4.54673e-07
Tshz1	chr18:84181019-84255954:-	4.6685	4.10928	4.56735	4.1328	4.88753	5.02849	5.87164	5.68586	7.02636	6.43282	-0.494672	4.55178e-07
Mmrn1	chr6:60894311-60939372:+	0.38664	0.50228	0.43964	0.55489	0.3226	1.16566	0.53855	1.79635	2.54813	1.53235	-1.40043	4.59244e-07
Pklr	chr3:88940064-88950516:+	229.744	175.899	257.916	250.912	243.516	330.605	336.472	335.758	305.003	402.278	-0.620756	4.59244e-07
Pla1a	chr16:38396203-38433225:-	31.3398	32.7229	24.9278	24.5387	25.3518	43.4182	43.222	38.5092	37.3801	43.1059	-0.6223	4.7072e-07
Acvr2b	chr9:119311296-119351266:+	0.54737	0.4803	0.45316	0.39513	0.42066	0.71945	1.06687	0.68081	1.96958	1.60633	-1.22092	4.70761e-07
Whsc1l1	chr8:26712073-26830139:+	4.1066	3.10854	3.32412	2.95076	4.0045	3.94161	5.34733	5.44451	6.84129	5.32054	-0.670309	4.74052e-07
Ms4a6c	chr19:11543858-11556686:+	6.88824	12.1876	4.85281	5.81479	6.95203	2.55452	3.62676	2.4499	1.61646	2.85104	1.18847	4.76114e-07
Sh2d1b1	chr1:172207455-172215793:+	0.42886	4.25744	0.73148	0.64932	1.44509	0.07542	0.10052	0.17718	0.04061	0.03645	1.6377	4.81235e-07
Timeless	chr10:127669119-127689997:+	1.3271	1.82574	1.66382	1.3941	1.78364	0.8498	0.86137	0.8885	0.64444	0.84456	0.821497	4.8835e-07
Atp4a	chr7:31497228-31510553:+	0.24896	0.25304	0.14987	0.10956	0.19739	0.77266	0.89245	0.53727	0.56579	0.41824	-1.38163	4.89055e-07
AI182371	chr2:34937381-34956205:-	289.879	293.533	275.511	253.962	288.71	340.856	361.975	354.446	330.03	318.484	-0.361213	4.96647e-07
Mogs	chr6:83065500-83068892:+	24.1087	26.8166	27.1407	24.3634	26.7884	31.5071	33.5575	30.7978	30.5249	33.1514	-0.380722	4.98758e-07
Taldo1	chr7:148578059-148588875:+	238.082	241.509	268.897	244.028	252.72	188.674	172.525	159.264	164.454	163.01	0.461039	5.25225e-07
Zhx3	chr2:160596183-160698726:-	20.3707	15.9571	16.8722	18.7048	19.5294	21.2541	27.0291	24.3244	26.2776	22.1766	-0.474367	5.28223e-07
Fam73b	chr2:30219753-30241039:+	57.0695	48.8618	64.0409	62.3692	55.0277	36.4248	35.3073	39.712	35.1728	39.263	0.533892	5.29855e-07
Stx2	chr5:129490433-129514447:-	14.2858	12.3092	14.4592	15.3612	17.5937	9.203	7.76787	10.1352	9.13721	9.89195	0.575964	5.43517e-07
Knstrn	chr2:118639739-118661948:+	0.77197	1.03061	1.36339	1.54476	2.14003	0.48529	0.33877	0.29315	0.59723	0.23454	1.34472	5.48638e-07
Ghitm	chr14:37933632-37948508:-	256.978	236.746	282.128	253.617	311.077	191.044	194.472	194.262	176.808	200.221	0.394258	5.52177e-07
Matn2	chr15:34236436-34365995:+	2.40195	3.69344	2.73125	2.86271	3.728	1.33641	1.77424	1.77541	1.76993	1.36601	0.805498	5.5328e-07
Mpdu1	chr11:69470201-69476151:-	75.2196	77.6425	77.4452	90.3649	85.8821	52.8886	49.6364	58.6895	54.7721	58.5679	0.47498	5.61242e-07
Tprkb	chr6:85865713-85880278:+	121.37	98.4429	103.604	99.8932	99.9263	138.368	144.298	123.335	151.987	138.618	-0.48196	5.68909e-07
5330417C22Rik	chr3:108260987-108339440:-	0.49272	0.54609	0.77038	1.9583	2.6461	0.22747	0.30315	0.18321	0.17496	0.10994	1.5773	5.71196e-07
Mup3	chr4:61744511-61748346:-	17765.6	16541.7	12566.3	7934.63	9569.9	24659.8	26309.7	24732.5	23641.9	26423.8	-0.947027	5.72835e-07
Birc5	chr11:117710551-117717057:+	1.04944	0.83164	0.6478	0.9133	1.11138	0.36385	0.33733	0.25271	0.45995	0.21408	1.18393	5.83732e-07
Pcolce	chr5:138046335-138052632:-	13.0777	17.5514	16.0814	13.6212	18.763	8.91889	11.1377	8.97471	10.0958	8.75678	0.616394	5.94241e-07
Lrp1	chr10:126975214-127058204:-	88.5997	73.0775	72.5389	59.2473	82.639	82.557	110.446	146.914	130.88	122.367	-0.701297	6.01833e-07
Plek	chr11:16871209-16908721:-	7.07796	14.1175	6.95918	7.21894	9.57077	4.35786	4.64159	4.0826	3.77397	3.4003	0.963804	6.01833e-07
Nf1	chr11:79153394-79395111:+	8.07505	6.65143	6.62606	6.42186	8.85632	7.80472	11.1088	10.9515	11.7004	10.0617	-0.559736	6.01963e-07
Kif18b	chr11:102766833-102786438:-	0.21492	0.37693	0.4364	0.4758	0.51729	0.0324	0.04318	0.06089	0.15699	0.04697	1.55729	6.19833e-07
Camk2n2	chr16:20619288-20621351:-	1.43811	2.14332	1.90781	2.30548	2.60242	0.37938	0.56178	0.87141	0.5901	0.93714	1.26183	6.24062e-07
Adcy9	chr16:4284886-4420498:-	9.30187	7.43723	8.11112	9.08272	8.94385	9.29847	11.6666	12.0084	12.0394	11.7929	-0.473691	6.33374e-07
Tnc	chr4:63620819-63708049:-	1.1613	2.24988	2.77225	2.77523	3.43514	1.06558	1.19696	0.56501	0.60652	0.60328	1.24807	6.39631e-07
Atp6v1d	chr12:79943969-79962625:-	52.7017	54.8953	60.1748	59.8965	64.6209	40.6258	44.1998	43.1087	41.8079	43.1218	0.36956	6.54636e-07
Cspg5	chr9:110146287-110165080:+	0.10584	0.07219	0.04513	0.09898	0.11888	0.2792	0.43412	0.40666	0.49609	0.2159	-1.47806	6.62273e-07
Anxa7	chr14:21274483-21299355:-	109.576	111.835	130.667	115.448	127.5	82.4544	78.8946	87.413	87.083	90.2357	0.393097	6.68808e-07
Fermt2	chr14:46078467-46149740:-	81.28	64.537	65.6318	66.2779	72.7943	81.6516	92.5332	84.4606	93.4349	86.9298	-0.399642	6.69181e-07
Etnppl	chr3:130320366-130338668:+	64.1947	45.3381	36.6371	54.633	41.2688	86.4482	127.648	126.389	78.1683	67.8596	-0.972247	6.77506e-07
Sdc4	chr2:164249747-164268688:-	278.963	241.189	234.663	248.816	224.688	288.389	323.018	322.286	365.005	331.014	-0.473372	6.94125e-07
Cd63	chr10:128345975-128349874:+	5.96282	10.6142	9.32893	9.12981	18.5725	4.06081	4.63881	4.10934	4.56508	3.66638	1.08787	6.94125e-07
Gm10319	chr6:122086646-122100976:+	67.0695	59.7499	57.2847	53.7201	58.2042	67.45	78.6356	84.4823	76.1247	74.2127	-0.434609	7.00353e-07
Igf1	chr10:87321010-87399792:+	88.1027	81.4049	65.1368	58.4278	66.9248	92.0053	110.539	121.793	115.414	99.0475	-0.633068	7.2082e-07
Vegfa	chr17:46153943-46169326:-	25.9929	27.3873	26.3607	24.7371	25.0739	30.6784	37.0256	35.8001	45.935	32.2198	-0.546679	7.29051e-07
Msmo1	chr8:67196942-67212375:-	420.426	360.931	335.642	241.77	343.747	215.894	189.054	141.899	180.321	189.839	0.757244	7.41176e-07
Parpbp	chr10:87554143-87609686:-	0.31055	0.44929	0.43338	0.48277	0.63421	0.10427	0.15881	0.12597	0.12832	0.08639	1.38331	7.41176e-07
Frs2	chr10:116507183-116585530:-	4.53201	3.90829	4.01611	4.04436	4.54391	4.41143	5.98903	5.78016	6.33731	5.73448	-0.491904	7.57718e-07
Ap3s1	chr18:46901530-46950480:+	28.7722	25.0909	30.7396	30.3648	41.4191	19.7327	20.1159	19.8434	19.2733	18.8395	0.567587	7.6456e-07
Mastl	chr2:22972064-23011544:-	0.66052	0.89099	0.77612	0.44709	1.01394	0.2788	0.35092	0.21831	0.21266	0.28071	1.1788	7.6456e-07
Gk	chrX:82947276-83022158:-	94.8829	101.463	104.368	88.2821	112.594	61.8078	66.2586	62.8551	83.5564	64.6798	0.471591	7.78963e-07
Blvrb	chr7:28232997-28251000:+	264.581	280.364	316.492	279.646	271.128	168.78	160.543	193.553	177.552	214.384	0.532062	7.90894e-07
Kctd17	chr15:78258994-78269733:+	3.03621	3.39637	5.31619	4.45106	6.36791	1.84292	2.44351	1.78502	2.0456	1.56212	1.00494	8.18619e-07
H2-D1	chr17:35400039-35404442:+	234.911	235.864	239.476	231.672	232.939	175.724	179.692	172.054	158.253	163.476	0.381338	8.21027e-07
Gss	chr2:155388917-155418546:-	68.5878	70.8185	97.7186	103.054	114.869	43.3036	43.88	58.8765	54.7243	47.9244	0.743048	8.22602e-07
Acad12	chr5:122048290-122068947:-	8.75465	7.6868	11.7693	11.9608	12.885	5.68843	5.13493	6.62809	4.58191	5.47645	0.801613	8.33798e-07
Ccdc3	chr2:5058822-5151912:+	3.62226	6.09744	5.60866	4.36552	8.91619	2.33808	2.98053	2.21612	2.47396	2.71199	0.966283	8.54668e-07
Mfge8	chr7:86278654-86293946:-	14.2364	17.0865	16.2156	12.512	19.8866	8.82027	11.4727	9.05245	8.54004	10.0244	0.625286	8.55907e-07
6030419C18Rik	chr9:58336410-58347549:+	0.1676	0.32659	0.89842	0.71648	0.91433	0	0.04489	0.07122	0	0.09768	1.60683	8.69189e-07
Cobl	chr11:12136679-12364963:-	3.31702	3.08148	3.26344	3.69796	5.22201	4.74549	6.052	6.20562	8.40177	5.73602	-0.778584	8.71157e-07
Atp8b1	chr18:64688633-64820654:-	17.4234	19.2	17.1536	15.4597	21.0171	23.8817	29.591	26.5174	24.0632	20.5372	-0.53406	8.73912e-07
Gba2	chr4:43579800-43591736:-	3.95503	4.03139	3.4759	3.42182	3.28699	4.84602	4.74024	6.56473	5.58057	6.38348	-0.672776	8.94034e-07
Cmah	chr13:24419273-24569158:+	39.1283	24.3778	30.7224	23.5887	36.7083	40.4186	51.2264	61.1267	50.0944	44.2564	-0.722434	8.95698e-07
Esd	chr14:75132104-75150572:+	343.349	340.78	383.996	372.53	390.317	275.627	263.045	251.911	260.482	273.268	0.378409	9.05767e-07
Sema5b	chr16:35541448-35664344:+	2.91134	2.67818	3.55333	4.18071	3.13116	0.1542	0.24239	1.00311	0.39596	0.76816	1.56463	9.09778e-07
Hist1h2bl	chr13:21807582-21808012:-	7.48583	8.10414	4.86406	5.07969	4.40427	2.13151	1.55961	2.23855	2.02527	1.21195	1.29609	9.30413e-07
Pgap1	chr1:54529844-54614528:-	6.29325	5.5821	4.86611	3.8907	6.02466	7.14132	9.73979	9.29769	10.457	6.56705	-0.73514	9.37637e-07
Ms4a6d	chr19:11661096-11679294:-	4.85604	12.0591	5.86159	4.43139	7.25848	2.16791	2.73163	2.55565	1.14603	2.4003	1.26159	9.47254e-07
Cd72	chr4:43460596-43467498:-	4.59993	11.7437	6.66413	6.73701	7.3099	3.37975	3.06674	2.93934	2.98126	2.81507	1.05805	9.49543e-07
Tmem64	chr4:15192967-15213900:+	24.277	23.1217	28.3393	27.3727	34.334	15.8391	17.7654	19.5265	19.7167	17.5196	0.506493	9.49901e-07
Hsdl2	chr4:59594435-59631566:+	72.4977	71.5737	87.5865	74.4168	90.8193	43.3674	43.8562	57.6089	59.0289	50.4645	0.54303	9.50522e-07
Acot9	chrX:151696986-151732197:+	9.67663	14.3832	12.258	12.3378	18.1466	7.16553	7.74584	7.40654	6.59089	7.96515	0.725657	9.533e-07
Arl4d	chr11:101526855-101529146:+	21.493	16.1754	16.0121	14.3369	19.6875	33.0027	33.6304	39.9036	22.4855	24.3411	-0.830346	9.56077e-07
Cd68	chr11:69477715-69479672:-	22.6288	34.8822	21.3414	23.3946	22.5569	15.0376	13.2451	10.3433	9.75323	12.2734	0.880277	9.60968e-07
Phlda3	chr1:137662662-137665711:+	2.23422	3.8413	4.36653	4.17871	5.88164	1.65767	1.66919	1.83458	0.91236	1.28185	1.16266	9.81846e-07
Cpt1a	chr19:3323301-3385733:+	313.027	269.501	336.986	355.063	308.021	167.272	180.355	207.227	234.016	211.273	0.567335	9.8228e-07
Hal	chr10:92951513-92979506:+	139.931	149.312	116.279	167.297	126.96	202.261	249.373	257.228	200.509	184.705	-0.684009	9.88971e-07
Cxcr4	chr1:130484776-130488876:-	2.03269	2.07956	1.60512	2.05176	2.63195	0.89372	0.87346	0.47588	1.02655	0.95025	1.06469	9.88971e-07
Ms4a6b	chr19:11593049-11604893:+	5.70715	5.90774	3.72806	4.37999	6.34213	2.75486	1.76458	2.88966	2.03519	2.50803	0.937553	9.95856e-07
Sowahc	chr10:58684670-58689181:+	7.05989	8.69092	7.09852	6.00469	8.80939	4.156	5.53349	4.2654	4.72042	4.51501	0.594226	1.00555e-06
Mup2	chr4:60591113-60675242:-	0.74149	0.40458	0.39347	0	0.22209	1.40838	1.4367	2.15667	1.46043	1.81512	-1.50348	1.0234e-06
Trabd	chr15:88906494-88917505:+	59.9698	55.8627	57.5503	60.2392	55.1839	68.2635	72.7046	68.5292	79.2894	72.5294	-0.394749	1.03876e-06
Mybl1	chr1:9657492-9690290:-	0.80148	0.96246	1.0282	0.49418	2.06591	0.24938	0.23121	0.06113	0.3853	0.24105	1.45738	1.0554e-06
4930581F22Rik	chr9:34924313-34938507:+	10.0208	7.13506	8.12168	7.49683	8.14222	10.6865	11.8135	10.7817	14.9237	12.5478	-0.623283	1.08095e-06
Prnp	chr2:131735664-131764172:+	25.3181	24.0596	24.03	24.9616	27.0503	17.2604	19.4396	19.3894	16.1075	18.6574	0.37682	1.11163e-06
Vcam1	chr3:115812938-115832606:-	22.3961	35.5387	26.4776	19.4741	24.6645	14.1382	16.4332	10.4309	11.1659	10.1765	0.881533	1.11163e-06
Arhgap22	chr14:34030009-34183122:+	0.45338	1.14727	1.0535	0.94804	2.43551	0.18721	0.3881	0.25409	0.20159	0.26138	1.45998	1.12142e-06
Pkm	chr9:59504175-59527182:+	28.5719	44.1169	29.2177	29.1885	30.2552	19.9401	19.6008	16.1581	15.5389	16.8021	0.746661	1.15385e-06
Spdl1	chr11:34622687-34647143:-	0.65291	1.24315	1.09043	1.0467	1.46671	0.17224	0.36345	0.40462	0.41732	0.41622	1.24954	1.16696e-06
Sec23a	chr12:60059371-60113004:-	80.9578	74.4378	81.6661	74.6792	84.6033	57.5918	61.4897	59.1482	67.1737	58.9363	0.296573	1.18018e-06
Ckap2l	chr2:129093946-129122948:-	0.78362	0.77199	1.02099	0.99452	1.37526	0.31008	0.26019	0.17806	0.55651	0.16651	1.30498	1.20493e-06
Ehd4	chr2:119915223-119980311:-	7.99866	12.0589	8.56226	8.20924	9.66349	5.50452	6.08144	5.26238	5.36053	5.12019	0.655599	1.22013e-06
2010003K11Rik	chr19:4496788-4498583:-	75.0416	81.5306	178.593	150.459	222.893	33.1557	27.36	32.3302	42.9838	56.3531	1.35581	1.2253e-06
Znrf3	chr11:5176332-5344850:-	2.18651	2.01878	2.03768	2.15104	2.3733	2.47657	2.90878	2.66529	3.00119	2.8167	-0.43784	1.23122e-06
Bmf	chr2:118354493-118375414:-	4.91632	4.915	3.89995	2.78038	3.68535	9.86009	10.4131	5.8434	8.03573	5.9784	-0.963771	1.24583e-06
Sirpa	chr2:129418575-129457964:+	23.5239	36.978	25.6572	22.2039	29.3341	15.8688	17.1598	11.9601	11.8786	15.5959	0.78605	1.25578e-06
Ms4a7	chr19:11395529-11410636:-	2.32784	5.78076	2.71486	3.2853	5.531	1.10222	1.399	0.85816	1.22083	1.85685	1.23605	1.2562e-06
Samd4	chr14:47502640-47725492:+	2.06563	1.91552	2.79695	2.78135	2.91543	1.25474	1.53526	1.47549	1.13498	1.45541	0.733086	1.27062e-06
Dnajc9	chr14:21203860-21208132:-	12.654	12.9921	12.2466	11.6448	15.0948	8.87966	7.9483	7.1297	6.92176	9.0635	0.584893	1.27455e-06
Acot2	chr12:85328811-85334825:+	11.1838	9.1957	20.2944	18.8256	19.4184	3.09784	2.49024	5.93739	3.75949	6.10757	1.35874	1.298e-06
Mvk	chr5:114894278-114910599:+	33.3237	35.1977	34.0929	26.798	32.647	21.9343	21.9	21.2853	19.6887	23.1017	0.491277	1.31004e-06
Foxm1	chr6:128313012-128325904:+	0.34024	0.37343	0.49362	0.5768	0.61937	0.17332	0.121	0.08143	0.17331	0.15557	1.30844	1.31379e-06
Serpinh1	chr7:106493885-106501749:-	22.065	25.0771	23.6127	22.7087	34.5511	15.7875	16.5415	13.6715	9.95276	12.9519	0.751142	1.32792e-06
Fam131c	chr4:140924107-140940089:+	3.71817	3.28554	7.97721	6.63552	6.61902	1.40652	1.67719	2.22596	2.31176	2.57598	1.16303	1.34076e-06
Fxyd5	chr7:31817742-31827350:-	6.61042	10.6686	6.48417	8.34592	9.05672	4.59915	4.05221	4.24965	4.41604	3.9269	0.812419	1.35191e-06
Ccl4	chr11:83476086-83478185:+	2.9486	3.81042	1.94112	1.24395	1.65595	0.73691	0.1455	0	0.08817	0.23743	1.5746	1.38508e-06
9530068E07Rik	chr11:52209930-52222225:+	76.5178	72.1702	77.5426	75.5445	86.4818	82.3415	95.2098	92.0703	99.8735	85.393	-0.307376	1.40603e-06
Dhrs4	chr14:56097595-56109177:+	139.923	123.087	158.58	151.888	150.12	87.3506	90.3513	108.42	93.5716	105.006	0.485565	1.45304e-06
Adamts9	chr6:92722693-92851435:-	1.45934	1.62801	1.40857	1.15162	2.09658	0.81472	0.875	0.85811	0.85804	0.78751	0.747919	1.45492e-06
Arhgef10l	chr4:140070400-140221820:-	8.24628	6.72016	7.34164	8.4964	8.0413	10.1151	10.9019	9.06936	11.5163	11.5804	-0.518635	1.45805e-06
Zfp141	chr7:49728756-49761123:-	4.20103	4.63899	3.62539	2.52555	4.24115	6.24046	7.2208	7.85994	7.11781	4.80778	-0.810576	1.47882e-06
Bckdhb	chr9:83818744-84017847:+	110.165	98.6885	103.606	106.935	105.322	78.3431	80.003	76.9057	77.5065	78.2078	0.339375	1.47882e-06
Mvp	chr7:134130374-134158108:-	31.3107	38.9148	45.2192	40.9237	52.5276	23.7122	26.2623	27.8475	27.0461	26.192	0.567293	1.48552e-06
Sh3bgrl2	chr9:83441945-83493898:+	37.8973	33.3188	44.7567	41.2848	46.3302	23.0519	27.2169	30.0326	28.5144	23.1924	0.527385	1.50545e-06
P4ha2	chr11:53914426-53945169:+	3.60498	3.75515	3.99984	3.80614	4.66265	2.35157	2.72432	2.33968	2.01093	1.96105	0.676423	1.53639e-06
9130401M01Rik	chr15:57853827-57865849:-	34.5205	37.8418	39.164	37.6896	43.5709	26.6272	24.1721	24.3991	24.5772	29.6945	0.477583	1.54072e-06
Clca3a1	chr3:144392641-144423941:-	4.72853	6.892	6.25799	3.63581	7.09625	3.03533	3.15247	3.09966	2.43278	2.50525	0.844991	1.56516e-06
Klkb1	chr8:46352042-46380189:-	149.933	131.766	115.743	120.632	128.594	154.509	181.801	184.812	170.38	153.387	-0.455252	1.58633e-06
Aifm2	chr10:61178011-61202008:+	15.5986	13.3254	16.0575	15.4713	14.6336	7.69997	9.27866	10.2526	11.2626	10.2602	0.53089	1.61083e-06
Rmdn2	chr17:80014240-80081492:+	79.4051	76.6806	66.9913	61.3552	60.4592	98.4836	96.1871	100.094	91.0997	94.7596	-0.540986	1.61204e-06
Slamf8	chr1:174511508-174520699:-	1.85771	2.87649	2.05531	2.44155	1.91741	0.87418	0.80023	0.82144	0.45641	1.22906	1.12996	1.6203e-06
Plxnb1	chr9:108997950-109022429:+	6.07405	5.66443	5.16655	5.67703	7.30401	6.42825	8.42472	8.1838	10.1161	8.64918	-0.547829	1.64285e-06
C2	chr17:34999547-35019045:-	58.8635	59.342	55.1282	61.1717	56.1953	66.8143	74.0543	77.9364	80.026	68.1389	-0.406009	1.67551e-06
Cd59a	chr2:103935958-103955567:+	81.1117	68.2238	80.0362	75.9001	88.086	56.703	54.2886	60.8704	53.8602	56.1801	0.3888	1.68489e-06
Med13l	chr5:119010728-119215446:+	2.9587	2.7407	2.5812	2.27296	3.2923	3.05229	3.84832	3.98808	4.20715	3.64719	-0.505679	1.69432e-06
Kif2c	chr4:116832238-116855229:-	0.43217	0.61975	0.71823	0.46189	0.67212	0.24556	0.15584	0.16482	0.13221	0.06782	1.35771	1.70901e-06
Cyp2c38	chr19:39464046-39537565:-	45.0542	36.9295	81.7788	75.1658	70.5146	25.8993	26.743	35.4166	29.6947	25.6897	0.927925	1.76551e-06
Tmem43	chr6:91423745-91438452:+	10.2605	12.6316	16.7345	15.4023	21.2127	7.03469	8.6593	6.68154	5.67634	9.20073	0.863881	1.79055e-06
Laptm4b	chr15:34167781-34214050:+	25.9707	26.3915	32.9694	32.8633	36.5087	19.6561	21.5644	20.3975	18.0069	19.688	0.536781	1.88313e-06
Ccdc69	chr11:54863240-54891633:-	0.83008	1.31281	0.73869	0.81001	0.85128	2.43732	2.43621	1.53878	2.21452	2.09824	-1.1118	1.88471e-06
Ctss	chr3:95330708-95360327:+	98.7725	173.206	101.78	93.8119	127.353	66.3183	68.49	47.1206	46.2118	61.5684	0.871257	1.88547e-06
Sptbn2	chr19:4711223-4752352:+	24.2599	18.6626	18.4141	22.6512	18.5594	26.6689	31.5718	26.2439	33.5588	29.4001	-0.577646	1.91447e-06
Kat2b	chr17:53706296-53812046:+	52.7899	45.8991	50.1938	49.4789	59.0741	55.6814	65.1264	59.1926	65.7202	58.9033	-0.322565	1.91967e-06
Cdca8	chr4:124595709-124614161:-	1.19685	1.94765	1.71908	1.81772	1.59195	0.49852	0.50199	0.53091	0.89472	0.57825	1.16107	1.94027e-06
Klf6	chr13:5860735-5869639:+	11.8893	14.4785	16.2259	13.4076	23.571	8.93192	9.50708	6.65904	5.68541	8.08859	0.857894	1.94131e-06
9030617O03Rik	chr12:102017333-102110820:+	33.9725	26.9565	38.2514	39.9866	39.8684	16.8028	18.914	24.8001	18.2922	24.1359	0.68138	1.95865e-06
Ccl3	chr11:83461345-83462880:-	2.00961	1.88645	1.03199	1.45495	1.52908	0.06841	0.60777	0.32139	0.07366	0.06612	1.52884	1.96561e-06
Tfrc	chr16:32608982-32632880:+	15.7264	16.3105	17.2426	15.2261	19.935	7.97294	11.1973	10.8297	5.70795	5.86769	0.859002	1.96891e-06
Rps15	chr10:79755176-79756859:+	490.131	485.646	474.175	476.383	487.983	579.196	567.413	561.071	625.456	548.511	-0.3324	1.98406e-06
Bmper	chr9:23027520-23289659:+	0.68624	0.70971	1.07103	0.80533	1.13352	0.32657	0.40369	0.18679	0.42811	0.27449	1.1388	1.98501e-06
Lat2	chr5:135075973-135090895:-	1.13329	2.67398	1.14935	1.5713	2.40823	0.45249	0.68919	0.42519	0.20883	0.59358	1.35248	2.03747e-06
Cad	chr5:31357153-31380852:+	2.80568	2.89728	2.86395	2.56145	3.55435	3.72533	3.98936	4.56071	4.14206	3.42526	-0.506069	2.07454e-06
Hist1h2ak	chr13:21845246-21845781:-	8.40803	12.8594	8.36566	6.94383	7.51226	3.62955	3.49353	1.80003	4.23417	3.41088	1.13036	2.07454e-06
Gtse1	chr15:85690137-85707003:+	0.73687	0.60309	1.1521	0.86629	1.32426	0.27214	0.25907	0.29226	0.20933	0.43216	1.25017	2.11398e-06
Chst11	chr10:82448242-82658636:+	0.23198	0.45568	0.30599	0.40661	0.61493	0.12729	0.1218	0.14721	0.07381	0.07572	1.33631	2.16639e-06
Srrm2	chr17:23940154-23961710:+	20.9376	16.1918	17.3347	17.2729	23.0892	20.2273	27.1668	31.9322	29.5023	26.3727	-0.573493	2.19002e-06
Postn	chr3:54165029-54194963:+	15.6047	15.8867	24.5129	19.0696	18.6097	11.1196	12.6045	9.53949	8.9894	8.37031	0.754757	2.21208e-06
Wfdc2	chr2:164388216-164394006:+	27.487	43.9406	59.5497	90.527	95.8707	18.0897	16.3436	21.6603	12.1646	13.3539	1.36867	2.21208e-06
Sybu	chr15:44503403-44619609:-	0.40753	0.29199	1.23573	0.46194	1.48418	0.09122	0.09262	0.02449	0.23855	0.03779	1.54154	2.21265e-06
Utp14a	chrX:45610111-45635626:+	10.6386	13.0079	10.7077	10.6495	12.4936	16.0053	17.42	15.165	13.6445	15.7501	-0.508361	2.21954e-06
Ccng1	chr11:40562054-40568788:-	51.6679	44.9691	61.6572	45.4414	66.4304	32.0955	33.5971	33.7124	32.7595	39.9666	0.544071	2.21954e-06
Atp6v1a	chr16:44085517-44139132:-	42.7766	42.5236	45.2027	41.0433	51.4291	31.3202	32.585	35.5046	36.2783	33.6365	0.309855	2.2316e-06
Gbp6	chr5:105699721-105722718:-	11.3437	7.59651	11.8734	8.42057	10.8354	3.93155	4.04934	6.38864	3.38424	6.22078	0.888501	2.36803e-06
Slc22a7	chr17:46569134-46575426:-	21.9701	16.4521	10.6486	10.9904	8.13969	30.0761	26.8417	30.8676	24.9066	36.5412	-1.0453	2.42902e-06
Helz2	chr2:180962320-180976732:-	15.1677	12.7014	13.6065	11.7275	15.944	14.2036	19.2453	21.5195	24.8336	21.7436	-0.608931	2.42902e-06
Them7	chr2:105064499-105220017:+	42.8481	33.2239	38.4823	38.4643	38.8402	22.7929	20.6416	28.4722	18.7906	25.0716	0.618394	2.44299e-06
Msl2	chr9:100978486-101007129:+	7.04068	6.72661	6.46908	5.83393	7.49627	6.86556	9.17445	9.15239	9.02415	9.04071	-0.437491	2.49857e-06
Aen	chr7:86040813-86053719:+	9.36912	8.61037	11.9402	10.4588	11.4376	5.96954	7.14621	6.61317	4.96217	6.47878	0.620052	2.52668e-06
Kng1	chr16:23058373-23082151:+	1197.33	1124.95	1164.63	1212.86	1108.2	1479.32	1477.28	1384.48	1525.67	1370.92	-0.390503	2.56295e-06
Tspyl4	chr10:34017227-34021126:+	1.14243	1.44492	0.77645	0.70171	0.88496	2.20317	2.49917	1.65359	1.83531	1.9019	-0.977153	2.62226e-06
Slfn2	chr11:82878614-82884180:+	9.14071	16.149	8.50408	8.45346	11.304	5.35854	5.02066	4.08923	4.79111	5.96436	0.907932	2.62993e-06
Vat1	chr11:101320062-101327513:-	21.0136	23.1325	27.5608	22.3382	27.7295	16.2991	16.1686	15.8547	17.3811	17.5711	0.453153	2.66203e-06
Bub1b	chr2:118423947-118467328:+	1.25624	2.22133	1.44433	1.55146	2.19491	0.869	0.92913	0.47057	0.65029	0.64066	1.03859	2.68449e-06
Fitm1	chr14:56194511-56195789:+	171.551	138.183	160.909	168.882	113.279	78.2751	57.8059	99.0538	77.1436	83.0494	0.793216	2.68808e-06
Oip5	chr2:119435268-119444241:-	0.7894	1.5853	1.83266	1.37098	1.6625	0.31237	0.37005	0.39137	0.67275	0.43613	1.28079	2.6914e-06
1110008P14Rik	chr2:32234621-32237435:-	38.8966	36.9314	40.8611	37.9054	40.0118	28.1304	24.9203	26.356	20.6376	24.4082	0.541308	2.77196e-06
Deptor	chr15:54943872-55090828:+	28.6646	19.4362	21.6312	19.4919	24.9281	25.1198	36.7437	42.0803	40.4612	31.965	-0.671345	2.83397e-06
Atp1b1	chr1:166367230-166388486:-	18.7252	16.1293	17.3127	17.4345	24.1416	26.5401	33.8135	32.6637	24.0859	22.81	-0.63633	2.83413e-06
Plekhg3	chr12:77634547-77680026:+	8.91957	7.65074	8.41479	7.63289	8.85764	10.6553	11.8314	10.2892	11.7912	9.20309	-0.447395	2.84532e-06
Tnfaip3	chr10:18720717-18735216:-	2.21839	2.95002	2.34506	2.34709	3.16786	1.48216	1.55726	1.10535	1.26671	1.69418	0.739471	2.84532e-06
Aldh1b1	chr4:45811894-45817480:+	71.4351	92.6378	79.1543	115.459	115.07	57.3735	60.3403	53.89	47.0699	46.4263	0.710026	2.84842e-06
Lrrc20	chr10:60938581-61044976:+	4.16188	4.12234	5.31013	4.76127	5.0697	2.30923	2.71119	2.90612	1.88721	3.12893	0.723884	3.00447e-06
Parvg	chr15:84155150-84173408:+	1.52982	2.50083	1.94664	1.71286	1.96378	0.99932	1.05862	0.79456	0.88986	0.85449	0.897142	3.0186e-06
5033406O09Rik	chr12:113180202-113182693:-	10.0411	9.10426	10.7778	9.30694	10.8458	6.37604	4.83191	6.8137	5.28413	6.67668	0.625067	3.02544e-06
Hmmr	chr11:40514890-40546939:-	0.77198	0.51165	1.27953	1.02084	2.08691	0.16568	0.33121	0.2984	0.47577	0.22688	1.34274	3.1601e-06
Tdrp	chr8:13952008-13974777:-	16.551	13.1225	17.7562	16.089	18.5903	9.50034	9.88344	9.71061	11.1518	12.4067	0.539204	3.1698e-06
2310001H17Rik	chr6:129182641-129188500:-	22.0434	16.8361	16.6598	11.388	14.2871	25.5794	29.3451	25.621	33.5232	23.8421	-0.782102	3.20189e-06
Rps28	chr17:33959982-33961443:-	398.424	422.422	375.58	411.423	402.129	532.137	521.396	500.654	553.809	454.462	-0.422421	3.2103e-06
BC026585	chr1:159388713-159418864:+	37.1082	30.7468	42.783	42.9292	41.5464	23.8128	22.014	22.8883	22.3922	28.5693	0.597072	3.287e-06
Larp1	chr11:57822566-57875534:+	18.9676	15.538	18.6806	20.8509	21.2872	21.1014	24.8234	28.6562	29.9189	26.3663	-0.520501	3.39608e-06
Sec63	chr10:42481302-42552320:+	32.5343	26.9841	28.0838	27.022	34.3208	31.7055	38.8041	41.3343	39.1006	35.4181	-0.39925	3.39608e-06
Tnnt2	chr1:137732911-137748845:+	0.20452	0.0372	0.09303	0.04372	0.04594	0.86326	0.11505	0.97341	2.27751	1.62713	-1.51984	3.43195e-06
Zfp367	chr13:64234365-64254507:-	12.8252	12.8506	14.5	10.7899	16.2019	8.37698	9.71278	9.47208	9.22079	9.12993	0.4517	3.493e-06
Zfhx3	chr8:111238544-111485536:+	1.26793	1.03688	1.0025	0.91228	1.17921	1.17357	1.63268	1.71438	2.04607	1.58876	-0.641698	3.54157e-06
Spg7	chr8:125589408-125621651:+	34.5755	32.5347	39.088	40.7614	42.0512	24.7596	25.8275	26.8191	22.3398	27.4858	0.475042	3.61389e-06
Dkk4	chr8:23734515-23738018:+	0.27282	0.31898	0.17727	0.16662	0.08755	0.69915	0.87696	0.61832	1.06288	1.23234	-1.42796	3.70791e-06
Ptbp1	chr10:79317177-79327180:+	39.3981	40.8177	39.1035	40.1345	42.8457	44.6856	49.8983	43.7378	47.9697	48.2688	-0.291662	3.74271e-06
BC029722	chr2:155643468-155644939:-	17.7586	18.4612	27.86	25.9493	29.9613	11.9355	13.7132	13.1516	14.7366	14.1674	0.699243	3.76082e-06
Eef1b2	chr1:63223405-63227060:+	133.343	134.415	132.374	131.667	142.958	155.97	156.634	154.914	159.225	145.896	-0.275651	3.76325e-06
Dhrs7b	chr11:60644133-60671925:+	44.2202	40.7135	48.3685	45.4961	48.6504	34.7059	26.6169	28.9528	29.1699	29.4525	0.50932	3.76346e-06
Ly9	chr1:173518744-173537541:-	4.66467	5.89562	3.43873	3.31655	4.39577	2.25254	2.55727	1.48949	1.66201	2.09667	0.921849	3.76346e-06
Cdc45	chr16:18780540-18812065:-	1.81622	2.86863	2.41848	2.3242	2.28157	0.83216	0.941	0.75826	1.38489	1.29186	0.971708	3.7667e-06
Ftl1	chr7:52713314-52715256:-	6343.23	7007.61	8045.73	7384.65	7720.04	4678.75	4186.05	4392.18	4376.69	5777.81	0.539534	3.80157e-06
Ms4a4c	chr19:11482151-11501736:+	1.45642	2.51374	1.72369	1.49303	2.10326	0.28228	0.89172	0.85468	0.57416	0.60633	1.18035	3.80959e-06
Pmpcb	chr5:21242978-21262970:+	217.718	208.552	227.936	227.303	246.308	170.28	167.957	168.725	157.66	178.045	0.332378	3.818e-06
Rnd3	chr2:50985959-51004631:-	23.1335	24.9745	28.0148	25.8664	37.4598	15.1778	18.4276	15.0345	19.6377	18.4403	0.575676	3.8187e-06
Apmap	chr2:150408817-150434259:-	38.1405	33.5359	38.8756	44.0619	43.4176	25.4901	27.7558	27.5694	26.3329	29.6238	0.442177	3.86187e-06
Plekhd1	chr12:81793588-81825203:+	0	0.0132	0	0.01552	0.01631	0.81206	0.2042	0.05759	0.18149	0.22215	-1.48605	3.8861e-06
Colgalt2	chr1:154246997-154357825:+	0.37879	0.24113	0.18665	0.16193	0.24109	0.69282	0.61556	0.47575	0.86084	0.52802	-1.18558	3.90259e-06
Rps18	chr17:34088944-34092586:-	760.37	808.696	714.363	679.366	681.048	1023.77	968.519	907.445	990.72	883.313	-0.459399	3.90259e-06
Kntc1	chr5:124199735-124271602:+	0.45614	0.52185	0.54377	0.35383	0.93378	0.24066	0.26211	0.1386	0.1254	0.12757	1.22326	3.90259e-06
Selp	chr1:166045395-166080157:+	1.07251	1.85583	1.81239	1.79898	1.55602	0.7702	0.8938	0.63512	0.50779	0.71409	0.983962	3.96848e-06
Ulk1	chr5:111213508-111239100:-	13.0988	8.25493	11.6669	11.5661	12.8861	13.2396	18.5642	19.9268	17.0345	16.5572	-0.622194	3.9865e-06
Chchd4	chr6:91414270-91423417:-	25.8737	24.6138	29.4209	25.8941	28.0913	18.1002	18.4341	18.6804	20.4726	19.4256	0.404099	4.0565e-06
Pctp	chr11:89843858-89864208:-	126.825	111.517	150.539	147.862	141.642	80.547	72.7295	100.559	81.7644	90.9708	0.56658	4.06961e-06
Ces1g	chr8:95826268-95861108:-	179.367	151.475	187.854	231.249	201.919	105.979	100.621	138.651	101.691	120.513	0.635139	4.08674e-06
Mllt4	chr17:13897548-14042801:+	14.9344	13.1395	13.3063	12.1877	15.9719	14.1926	17.988	18.2196	17.6793	17.5037	-0.37613	4.24567e-06
Tbc1d15	chr10:114634927-114688549:-	12.8065	10.1179	11.3262	9.37092	13.1515	12.341	16.2629	16.2726	19.0793	15.3015	-0.544442	4.25559e-06
Serpina12	chr12:105266979-105282653:-	73.1549	78.8818	75.0725	62.9956	77.9437	113.748	99.3843	81.6328	110.14	101.186	-0.52834	4.33186e-06
Nox4	chr7:94395159-94547218:+	31.4187	25.6699	24.1335	20.702	22.1583	31.4768	37.3508	38.5049	41.1772	32.2216	-0.594246	4.42434e-06
Zmym2	chr14:57506632-57581416:+	11.3955	9.74648	9.55317	8.80388	12.1302	11.7653	13.9167	12.4217	15.0306	12.8993	-0.429954	4.46367e-06
Dopey2	chr16:93712152-93810833:+	8.53886	6.17834	7.94415	7.9953	9.12797	3.03001	3.948	5.85788	4.94892	4.44227	0.714891	4.49865e-06
Ccdc91	chr6:147424393-147581134:+	33.0518	33.5794	37.1095	34.4784	35.6269	24.9872	24.9343	25.7099	22.1033	26.2557	0.397744	4.62985e-06
S100a10	chr3:93359039-93368567:+	557.114	510.427	796.905	719.201	994.607	410.455	360.176	370.692	278.788	430.338	0.792167	4.62985e-06
Syt12	chr19:4445908-4477143:-	0.87516	1.17957	2.02583	1.83726	2.26439	0.67612	0.46885	0.34091	0.78135	0.46226	1.19769	4.69387e-06
Vps29	chr5:122804422-122813296:+	74.0087	79.2915	79.1978	75.1115	96.8146	58.4187	58.0596	60.3106	61.9528	59.3606	0.349445	4.71042e-06
Serpina1d	chr12:105001797-105011843:-	2444.71	2262.09	1861.18	2067.81	1628.74	3005.22	3142.4	2841.23	3079.98	2898.26	-0.594119	4.8238e-06
Acadsb	chr7:138554115-138589725:+	85.6602	76.2703	70.1483	59.9161	70.9409	87.3389	97.5904	99.6483	96.5359	91.9265	-0.452027	4.96005e-06
Acox1	chr11:116033197-116060359:-	1820.61	1467.8	1779.05	1878.29	1551.29	960.372	963.325	1230.7	1095.05	1203.47	0.544561	5.03343e-06
Tmem139	chr6:42211969-42214554:+	0.66974	1.01508	0.96464	1.14526	1.10331	0.14134	0.2093	0.35417	0.20294	0.13662	1.40742	5.03343e-06
Acsm2	chr7:126697854-126744208:+	0.0304	0.06221	0.02593	0.03249	0.02561	0.11228	0.2494	0.2487	0.11227	0.13954	-1.44405	5.10423e-06
Itga4	chr2:79095583-79173271:+	2.57834	2.65732	1.69986	1.6311	2.19395	1.01133	1.37712	0.94515	1.22517	1.22725	0.76014	5.19349e-06
Tlcd2	chr11:75281552-75284401:+	206.253	212.353	181.98	192.183	158.469	117.226	112.212	129.053	111.686	134.036	0.557812	5.24459e-06
Tnip1	chr11:54724289-54776442:-	5.52605	7.48448	7.00943	6.82152	8.41423	4.34234	4.67696	4.18029	4.02711	4.8312	0.568779	5.27604e-06
Atg13	chr2:91514769-91550749:-	10.8359	8.70696	9.97453	11.4431	11.0601	11.9182	13.4245	13.6294	14.2672	14.9849	-0.460137	5.43447e-06
Ppp1r15b	chr1:135027743-135036377:+	39.4084	32.0119	35.6926	34.762	36.2963	37.9866	45.3672	49.0894	49.8929	42.6725	-0.407438	5.47183e-06
Acp5	chr9:21931171-21940190:-	100.746	101.472	104.431	102.727	111.023	73.7031	78.9135	83.8368	77.6023	86.4984	0.293172	5.47948e-06
Cbx7	chr15:79746237-79763076:-	3.38113	3.01034	2.49602	2.36492	3.38016	5.09953	5.1947	3.21213	5.67243	5.81394	-0.791776	5.59765e-06
Rogdi	chr16:5008822-5013646:-	14.2748	12.4459	18.3235	19.5028	17.6452	7.57026	8.7956	11.0533	9.866	9.4939	0.692067	5.7075e-06
Pitpnm1	chr19:4099998-4113965:+	2.48047	3.54608	3.90441	3.17196	4.07572	1.87449	2.0615	1.94398	2.277	1.92236	0.651307	5.73893e-06
Sox6	chr7:122614386-123182258:-	3.61037	2.95986	2.71823	2.87057	3.23802	3.42296	4.67725	5.87964	5.71857	4.07861	-0.666539	5.76171e-06
Lect2	chr13:56643821-56649899:-	531.688	512.821	507.104	529.862	462.081	318.325	269.194	334.671	275.967	387.565	0.578555	5.85314e-06
Shcbp1	chr8:4735980-4779534:-	0.96084	1.35434	0.90137	0.82152	1.72675	0.40555	0.27025	0.35727	0.19106	0.53901	1.24404	5.8634e-06
Tm4sf4	chr3:57229332-57245597:+	105.026	123.525	140.336	136.443	183.594	89.7961	94.1726	71.4112	75.1343	72.3372	0.648778	5.89033e-06
Nup93	chr8:96738501-96838966:+	4.63502	5.71013	6.64277	5.70143	6.48306	3.83891	3.50919	3.43387	3.17993	3.78206	0.603871	5.9065e-06
Fam110a	chr2:151795132-151805955:-	2.64813	2.03123	2.80171	3.07631	3.67274	1.19063	1.23056	1.25579	0.9943	1.87896	0.918065	5.96326e-06
Rprd1b	chr2:157854233-157903943:+	8.90073	7.54781	7.6287	8.38307	7.94792	10.2609	10.9525	10.7561	11.7574	9.1579	-0.456016	5.99288e-06
Cryz	chr3:154259675-154286146:+	110.004	107.912	139.347	132.806	149.531	85.8346	82.7742	89.7911	75.7643	88.406	0.497185	5.99288e-06
Eif4ebp2	chr10:60895245-60915417:-	26.6386	15.9846	20.672	18.8473	22.7706	23.6614	30.5932	35.0852	39.8486	35.4766	-0.688725	5.99792e-06
Nudt18	chr14:70977654-70982378:+	3.14221	3.44651	3.98045	4.22728	5.95967	1.87599	2.35158	2.21375	2.56825	2.33343	0.732318	6.00102e-06
Cd1d1	chr3:86799758-86803262:-	202.683	181.814	215.493	225.736	236.987	139.777	155.608	167.025	154.465	153.475	0.376206	6.01944e-06
Ick	chr9:77956999-78019916:+	5.11461	4.81916	5.31995	5.27668	6.32589	3.5486	3.48547	4.03804	4.03124	3.85224	0.409882	6.04939e-06
Snx10	chr6:51473902-51540669:+	36.659	39.1175	35.1905	28.7965	38.9379	25.0278	25.4033	24.7407	25.2693	25.9144	0.407881	6.10705e-06
Rps5	chr7:13507660-13512035:+	493.648	556.722	470.276	459.615	486.919	686.674	664.08	585.407	686.831	589.27	-0.451502	6.12399e-06
Ube2c	chr2:164595429-164598402:+	2.36535	2.80131	2.31433	4.58564	5.00464	1.33504	0.9283	1.36358	1.18761	0.67328	1.21523	6.25886e-06
Tcf19	chr17:35649680-35653769:-	3.37951	5.01704	4.89386	4.50712	5.96961	2.77363	2.65388	2.20532	2.23187	2.68099	0.772032	6.2655e-06
Pf4	chr5:91201461-91202409:+	4.529	9.18763	8.12102	6.32975	9.78272	2.66524	3.59286	2.50444	3.76075	3.19807	1.02421	6.3877e-06
Chmp7	chr14:70116786-70132377:-	31.019	28.7072	32.3664	31.0077	32.9914	39.6813	39.9049	34.5099	39.1607	37.3136	-0.365599	6.39618e-06
Zbtb33	chrX:35542970-35550223:+	5.79916	4.43714	4.17254	3.01345	4.84033	5.70786	7.48983	7.31656	7.63481	6.33308	-0.674532	6.43588e-06
Fam46a	chr9:85214046-85220757:-	5.46081	4.78831	3.72357	3.53954	4.67076	6.65561	8.30317	6.80752	5.45457	6.69901	-0.659888	6.47394e-06
Nrbp2	chr15:75916024-75920443:-	8.88423	5.82147	7.13922	6.35928	6.98289	8.68191	9.67582	11.2098	11.937	10.0034	-0.602206	6.49846e-06
Rps25	chr9:44215797-44218489:+	570.825	622.319	520.102	509.567	577.074	762.96	709.184	672.385	705.629	681.73	-0.410776	6.52736e-06
Pcsk6	chr7:73007022-73195272:+	62.1748	51.4262	76.972	72.2057	73.1811	31.6218	38.0825	49.291	39.9415	43.9952	0.618874	6.55052e-06
Mob3a	chr10:80147998-80164565:-	4.83685	6.45706	5.60997	6.26532	6.28031	3.42982	3.35569	3.51065	3.07782	4.26249	0.627408	6.56615e-06
Mirt2	chr15:76097217-76100269:-	2.74259	2.78184	4.8578	4.73494	4.85771	1.28004	1.33509	0.94133	0.65924	2.20561	1.21319	6.56615e-06
Ppic	chr18:53565995-53577661:-	6.73011	9.41576	9.01128	9.74651	10.9588	4.32825	5.89903	4.02763	5.70162	5.40224	0.724471	6.57905e-06
Twf2	chr9:106105439-106117718:+	7.64654	9.52472	6.72208	7.93192	7.9391	4.81411	4.87968	3.63167	2.84757	4.55501	0.790499	6.63127e-06
Hcfc1	chrX:71188131-71211696:-	9.2822	8.38956	8.47243	7.86906	9.57764	8.83181	11.145	11.9056	10.7118	11.0273	-0.373872	6.67447e-06
Ptp4a2	chr4:129497723-129527247:+	107.13	102.498	108.875	93.5236	116.194	73.6671	83.2327	84.8694	88.2271	77.4214	0.289421	6.67447e-06
Serpinb6b	chr13:33057382-33070906:+	7.1075	8.86843	9.33493	8.27335	10.0873	3.95344	5.47546	5.18996	6.38586	5.50732	0.612079	6.75113e-06
Nr5a2	chr1:138740161-138857025:-	25.2411	22.2535	25.4555	24.3655	28.7836	27.6015	31.7311	28.9906	30.4165	28.7788	-0.307057	6.80322e-06
Hmgcl	chr4:135502368-135518532:+	380.379	329.266	404.792	411.916	417.638	250.619	237.791	290.519	272.39	292.303	0.440767	6.87009e-06
Fam105a	chr15:27584826-27611297:-	3.57219	5.8746	3.56843	3.21123	4.21856	2.11369	2.37877	1.93651	1.46051	2.07715	0.864218	6.87009e-06
Rpl28	chr7:4744567-4746149:+	348.782	332.763	341.184	365.48	319.62	451.605	431.445	417.909	464.603	410.615	-0.419888	6.9326e-06
Aurka	chr2:172181690-172196070:-	1.42617	2.02794	1.91655	1.57966	2.1844	0.71141	0.53484	0.6942	0.58929	1.16372	1.04244	6.9326e-06
B930025P03Rik	chr8:10870422-10882454:-	0.43161	0.21135	0.43416	0.3371	0.31698	1.22619	1.69643	0.80655	1.09406	0.4741	-1.27577	6.94922e-06
Zfp318	chr17:46520715-46557867:+	3.1863	2.42579	2.7027	2.48521	3.09536	3.03997	3.99452	3.44758	4.29369	3.80158	-0.486208	7.02065e-06
F11	chr8:46326522-46347385:-	48.0431	46.7169	33.8616	33.1424	37.3921	62.5815	58.9802	73.4791	49.228	63.0032	-0.669471	7.28943e-06
Epb41l4b	chr4:57074598-57156028:-	51.0399	47.8279	45.4521	47.4814	44.3733	55.2426	58.6491	72.1119	75.3209	58.1174	-0.496856	7.28943e-06
Edem1	chr6:108778635-108809350:+	63.3469	53.0273	58.9494	63.3483	62.6384	73.3756	81.1101	81.6653	71.9015	68.5799	-0.395752	7.46996e-06
Agtr1a	chr13:30428225-30474736:+	36.212	37.2533	37.9131	42.7277	41.3789	45.7116	51.8186	45.4661	55.9251	47.4782	-0.405122	7.534e-06
Rpl17	chr18:75160131-75163035:+	670.455	751.338	673.331	613.794	730.275	886.396	816.108	808.609	856.221	832.461	-0.366858	7.58968e-06
Tmem184c	chr8:80119879-80134552:-	18.9181	18.09	19.1215	16.0321	21.7212	13.1672	13.2575	14.6655	13.6362	12.2012	0.394958	7.9045e-06
Wdr1	chr5:38918052-38952834:-	55.7146	67.4142	63.7778	67.799	73.2322	45.0083	43.3424	46.5451	41.9359	50.3839	0.435869	8.06393e-06
Atf4	chr15:80085614-80087975:+	90.6068	101.548	102.119	102.915	104.864	127.396	127.962	120.796	116.116	121.389	-0.366079	8.08605e-06
Dync1h1	chr12:111839605-111905154:+	29.9742	26.3652	25.234	24.9567	29.9957	27.5793	35.4216	35.0005	36.4442	32.6225	-0.365832	8.11482e-06
Rnu12	chr15:82980075-82980224:+	58.7238	64.5795	43.4811	45.6114	44.484	94.3899	79.3825	184.161	124.532	73.8257	-1.02184	8.13574e-06
Zwilch	chr9:63984951-64020738:-	1.04853	1.1208	2.02897	1.25825	1.34302	0.56292	0.62087	0.62015	0.54347	0.4503	1.02429	8.16873e-06
Ly6c2	chr15:74938591-74942379:-	1.85414	3.48852	2.39914	2.86993	2.44165	0.94452	0.95907	0.95093	0.79915	0.84776	1.16881	8.16873e-06
Smim13	chr13:41345213-41371946:+	8.87624	6.75255	7.05351	6.99585	8.7509	9.26986	11.9204	8.97112	11.6827	10.242	-0.505538	8.17133e-06
Ep400	chr5:111093392-111199736:-	6.82961	5.87862	5.79748	5.89003	6.79743	6.23577	8.31501	8.36609	8.67124	7.89478	-0.410938	8.19752e-06
Nuf2	chr1:171428065-171461595:-	0.57494	1.27806	0.65377	0.97861	1.81776	0.33705	0.25953	0.23226	0.41134	0.19547	1.30313	8.24213e-06
Nup62cl	chrX:136542212-136597107:-	0.0908	0.20644	0.15488	0.29114	0.15299	0.81443	1.14926	0.72028	1.13496	0.50939	-1.42045	8.24999e-06
Chd6	chr2:160772714-160934822:-	4.09546	3.67591	3.39086	3.33193	3.953	3.89758	5.24206	4.55524	4.9892	4.671	-0.411419	8.36433e-06
Gch1	chr14:47773570-47809077:-	107.558	90.3297	96.3679	89.9225	93.8589	108.51	111.175	118.682	119.228	121.328	-0.35144	8.38083e-06
Otud7b	chr3:95908450-95965052:+	8.86311	8.34165	9.76911	10.3779	14.1019	5.91699	7.59826	6.09908	6.16335	5.60331	0.597288	8.44024e-06
Ints6	chr14:63295165-63379949:-	8.95067	6.83426	7.11162	7.30878	8.82125	8.94717	10.2083	9.6883	10.7648	9.7673	-0.413892	8.5137e-06
Shroom2	chrX:149044052-149204029:-	6.49209	5.88676	6.41678	5.87767	6.65392	6.63314	7.2395	7.3966	7.60392	7.52584	-0.295199	8.55365e-06
Cmas	chr6:142705206-142724234:+	63.6956	58.056	66.8364	64.9651	63.8303	47.4386	45.1492	48.2696	46.2235	43.8954	0.370553	8.55365e-06
Psmd8	chr7:29959206-29965692:-	200.585	204.94	243.789	236.118	274.458	170.692	158.575	146.768	149.886	160.538	0.460961	8.5853e-06
Abr	chr11:76230234-76391241:-	3.65683	5.40869	3.99416	3.37325	5.19379	2.34567	2.8875	2.13685	2.71874	2.48368	0.661324	8.92265e-06
Ccl22	chr8:97269584-97275288:+	0.48074	0.54004	0.38587	0.7858	0.79407	0.17904	0.05302	0.02804	0.0964	0.17306	1.42527	9.01628e-06
Atg4a	chrX:137491456-137598813:+	17.8263	16.0409	17.4542	14.0829	18.0282	11.735	11.1272	12.2779	10.4864	12.0341	0.437117	9.06287e-06
Lmna	chr3:88285070-88307274:-	28.9118	32.4285	37.2405	38.4047	44.4165	22.2943	23.6926	25.994	21.567	24.8436	0.513262	9.22399e-06
Slc35f2	chr9:53619342-53665968:+	2.35323	1.741	3.03867	3.13312	4.92793	1.51514	1.34618	0.9887	1.22368	1.01704	1.03648	9.33804e-06
Adamts12	chr15:10994528-11278987:+	0.3923	0.6108	0.50015	0.50185	0.84121	0.2697	0.2842	0.24753	0.23639	0.25463	0.926459	9.5071e-06
Mug-ps1	chr6:122126071-122198584:+	13.976	13.9924	11.7139	11.9916	15.1698	13.5244	19.1931	20.6133	18.5774	17.8021	-0.489578	9.52254e-06
Gjb1	chrX:98571715-98580968:+	424.393	374.711	396.723	420.684	356.423	492.395	495.902	533.594	501.667	490.358	-0.418265	9.52254e-06
Serpine2	chr1:79790896-79855240:-	7.67566	6.82146	5.1291	4.87409	5.31837	9.15131	9.2289	7.83317	12.2332	10.7775	-0.743009	9.65391e-06
Comtd1	chr14:22665083-22668132:-	3.81638	5.17464	6.75625	5.22669	7.08442	2.67668	2.63529	2.83242	3.01221	3.63619	0.772764	9.66743e-06
Ppfia1	chr7:151662660-151739634:-	8.21894	8.73166	7.92837	8.12835	9.53785	9.07347	11.2753	9.92613	10.2355	11.333	-0.36094	9.7549e-06
Olr1	chr6:129435266-129457183:-	0.15789	0.13053	0.08161	0.19942	0.20958	0	0.01346	0.01423	0	0.01464	1.45382	9.75682e-06
Slc39a4	chr15:76442813-76447282:-	15.4834	16.4026	31.2358	37.9398	42.5345	9.03095	9.12388	11.8851	7.97339	6.4766	1.22937	9.76562e-06
Exoc4	chr6:33199150-33922930:+	21.5893	20.9385	25.0985	24.7851	26.9782	14.0417	14.1841	17.547	14.5874	18.4442	0.500505	9.82715e-06
Dnajc7	chr11:100444150-100481482:-	20.7774	20.3047	21.8124	21.6141	23.1135	23.7243	28.3887	24.5772	29.8263	25.0783	-0.364443	1.0185e-05
Pcbp2	chr15:102301063-102330490:+	30.4075	24.3046	25.821	24.098	29.0808	28.2209	37.8941	42.7219	46.3521	33.8622	-0.556343	1.02122e-05
Tcp11l2	chr10:84039692-84077100:+	12.3124	11.5847	9.94825	12.5659	11.888	17.9683	18.2252	12.4199	21.7495	18.4782	-0.650785	1.03634e-05
Tasp1	chr2:139659215-139892541:-	5.48239	5.67571	5.32643	5.42582	5.33486	7.53854	7.02908	6.42206	7.85022	6.85971	-0.457381	1.0405e-05
Rrm1	chr7:109590209-109618285:+	10.4936	12.7353	11.6118	9.24324	11.9161	7.82817	7.20745	7.02556	7.09028	8.03719	0.491462	1.04293e-05
H2-Eb1	chr17:34442812-34453619:+	50.9057	72.3272	54.9888	54.5041	63.3126	42.578	35.1544	26.5004	25.2087	31.1408	0.738302	1.04293e-05
Aspm	chr1:141351350-141390665:+	0.46198	0.59477	0.44859	0.48265	0.86872	0.22457	0.146	0.11838	0.30081	0.2859	1.09398	1.04293e-05
Lmo7	chr14:102129145-102333910:+	10.9741	10.8952	11.3338	10.6168	11.0446	7.92363	8.53453	8.64353	7.9605	7.23968	0.358396	1.04578e-05
Myrf	chr19:10282761-10315238:-	2.55285	1.7973	2.59071	3.00219	3.08321	2.80966	4.59805	5.05347	4.57473	4.4517	-0.744976	1.05147e-05
Sfrp1	chr8:24521974-24560104:+	0.15228	0.34087	0.38627	0.3255	0.28945	0.50678	0.36241	1.53315	1.8102	1.57709	-1.35924	1.05151e-05
Samd9l	chr6:3322257-3349571:-	33.9911	32.5539	34.9358	23.5717	49.1569	17.361	21.0381	23.1077	14.1086	19.2512	0.72963	1.05565e-05
Sptlc3	chr2:139319656-139463410:+	0.61255	0.82712	0.40103	0.03968	0.0834	0	0	0	0	0	1.38292	1.05583e-05
Zbtb11	chr16:55973917-56009025:+	7.87965	6.15925	6.75781	6.19833	7.79165	7.48213	9.03017	8.75792	9.81522	9.71963	-0.436981	1.05761e-05
Whamm	chr7:88716178-88741722:+	15.519	15.8123	15.7491	16.0509	16.9625	18.2247	22.6848	22.5026	19.1321	18.0415	-0.401331	1.06054e-05
Cstb	chr10:77888415-77890367:+	108.465	127.492	128.269	131.379	173.714	90.0368	77.0451	80.4715	83.7124	94.7522	0.541342	1.07004e-05
Ddit4l	chr3:137286636-137291296:+	0.63992	0.92425	1.00587	1.24715	2.32542	0.25818	0.40585	0.26127	0.10693	0.49912	1.32368	1.11031e-05
Dclk3	chr9:111341585-111392115:+	5.65124	5.12583	4.09534	4.16214	4.34131	10.7987	12.0789	9.01492	7.02039	5.30117	-0.895716	1.13e-05
Npc1	chr18:12348203-12394895:-	51.1142	40.6531	42.4371	49.0911	46.358	50.2845	59.3234	58.7734	62.7507	58.3422	-0.403734	1.13812e-05
Usp6nl	chr2:6243803-6364866:+	7.48595	7.36235	7.64221	5.71317	7.47919	7.52829	10.5857	9.64742	11.0088	9.41773	-0.496461	1.15565e-05
Nuak2	chr1:134212702-134230065:+	4.97082	6.39396	5.39201	4.85823	4.84863	7.22949	7.60369	7.15001	7.65498	6.92133	-0.524047	1.18052e-05
Fuom	chr7:147283714-147288340:-	16.4915	19.8161	15.2574	15.1107	16.8091	24.5596	24.921	22.6155	21.75	20.0206	-0.512266	1.22641e-05
Tmem98	chr11:80623917-80635535:+	14.8895	12.6376	15.6767	19.5281	16.435	6.4398	9.0995	11.337	9.5665	7.76216	0.714966	1.23228e-05
Pou6f1	chr15:100405749-100430415:-	1.16283	1.0662	1.0272	1.08872	1.45722	1.39942	1.75693	1.5818	1.83456	1.9114	-0.603535	1.23995e-05
Hsd17b12	chr2:93872854-93998066:-	243.81	205.078	274.132	276.377	315.544	166.087	182.081	192.847	176.224	178.009	0.457753	1.2496e-05
Crebbp	chr16:4084048-4213404:-	8.09768	6.48916	6.91171	5.96405	8.35213	7.37859	10.3101	11.107	10.7827	9.47707	-0.518013	1.25076e-05
Insl6	chr19:29395844-29399808:-	2.25025	1.90521	1.94112	2.40496	2.35319	0.73691	0.36374	0.84633	0.79354	0.15829	1.29822	1.25621e-05
Tnrc18	chr5:143200558-143579066:-	2.69508	2.15007	2.34718	2.29121	2.5593	2.44314	3.57188	3.91734	3.34081	3.57981	-0.543149	1.25771e-05
Arl6ip1	chr7:125262404-125273139:-	191.777	172.196	191.639	189.376	213.304	144.098	152.677	141.47	158.497	139.653	0.293485	1.27136e-05
Cyp2c29	chr19:39361575-39405203:+	635.999	489.969	458.957	600.017	313.764	767.181	749.884	931.207	977.188	928.973	-0.796516	1.27486e-05
Slc2a4	chr11:69755788-69761692:-	0.78035	1.28724	0.41271	0.44609	0.26499	3.54267	2.92642	2.33925	1.54658	1.22166	-1.32982	1.27936e-05
Hpgds	chr6:65067287-65094724:-	1.64601	3.68564	2.20716	1.56003	3.10461	1.06507	1.25202	0.75446	0.72344	1.01366	1.05388	1.27936e-05
Elovl2	chr13:41277751-41315772:-	284.803	294.015	304.276	295.103	332.144	427.002	481.966	336.648	467.524	345.335	-0.512371	1.28595e-05
Ang	chr14:51710752-51721684:+	181.915	179.018	132.362	116.851	95.0135	238.624	223.197	215.226	263.624	269.083	-0.783815	1.31209e-05
Pzp	chr6:128433585-128476738:-	1769.45	1639.32	1692.98	1779.7	1743.45	1810.51	2135.9	2202.39	2197.42	1916.08	-0.32452	1.31792e-05
Pgrmc1	chrX:34138188-34146074:+	1413.8	1227.08	1451.39	1287.79	1555.35	978.818	1009.47	1132.22	989.338	1079.9	0.329338	1.32399e-05
Cdca7l	chr12:119082334-119117179:+	0.84341	1.07021	0.53528	0.79658	0.92529	0.31046	0.40456	0.23338	0.26745	0.26008	1.13861	1.36084e-05
Rpl13	chr8:125626250-125629142:+	323.732	321.932	313.848	291.89	301.216	410.301	394.724	360.875	396.578	359.469	-0.38256	1.37554e-05
Arl4a	chr12:40759878-40764574:-	18.9273	18.1418	20.8491	18.072	26.2303	13.0167	14.6803	12.1514	14.8118	14.7773	0.457571	1.39001e-05
Cytip	chr2:57981550-58012533:-	1.16088	2.45243	1.02556	1.18343	1.68505	0.67845	0.7786	0.54897	0.56823	0.5556	1.00966	1.39794e-05
Cnot1	chr8:98243351-98331362:-	31.7426	27.1812	28.6753	29.3634	33.3252	30.1269	38.537	40.0174	38.6886	35.2892	-0.356146	1.40396e-05
Myh11	chr16:14194620-14291501:-	1.45174	1.85388	0.89563	1.29572	1.45714	2.2734	1.65789	2.95551	3.61511	3.41041	-0.943893	1.42161e-05
Tnfrsf10b	chr14:70167279-70184218:+	0.25775	0.30765	0.69609	0.44765	0.95901	0.10199	0.09062	0.14376	0.09153	0.14788	1.35952	1.44359e-05
Abcg2	chr6:58546666-58642445:+	133.325	129.993	135.24	122.497	127.63	91.5926	92.3457	104.719	88.4454	100.57	0.35507	1.50734e-05
Gins3	chr8:98157459-98168959:+	1.4438	1.42882	1.93146	0.97577	1.97942	0.58252	0.61709	0.56843	0.33777	0.88791	1.06349	1.51681e-05
Nt5c2	chr19:46961321-47089679:-	8.82383	9.6395	10.6199	11.5983	12.4338	6.67489	7.73547	7.1812	6.97948	7.55067	0.460139	1.54405e-05
Son	chr16:91648069-91679437:+	34.7415	31.4026	31.1191	28.2281	36.0956	32.8271	42.2487	42.4222	39.6272	37.8224	-0.347326	1.54545e-05
Rai1	chr11:59918515-60012697:+	1.07787	1.25937	1.08601	0.99158	1.48653	1.53331	1.83561	1.60991	1.65888	1.56559	-0.539709	1.54862e-05
Nek2	chr1:193645352-193656928:+	2.86739	2.8989	4.53556	3.50967	5.54173	1.77485	1.83224	1.52482	2.18427	2.32011	0.82917	1.55358e-05
Kdm3b	chr18:34936662-34999024:+	6.68241	5.84767	6.02643	6.01824	7.24692	6.7702	7.40593	7.87542	7.80594	8.15991	-0.335267	1.55993e-05
Smarca4	chr9:21420613-21508674:+	23.5983	21.1677	31.3545	29.2726	29.6995	13.5693	15.1511	20.2768	16.1271	17.5892	0.598865	1.55993e-05
Cyp4a12b	chr4:115084229-115111639:+	4.38354	3.69463	1.70203	0.47992	0.28821	23.4437	22.1725	27.5631	31.5383	22.3117	-1.41637	1.56088e-05
Abca1	chr4:53043661-53172767:-	55.2557	48.9594	49.8392	44.091	54.1978	53.6713	70.1626	86.7165	70.5005	61.8422	-0.505208	1.563e-05
Mxd3	chr13:55426529-55431091:-	0.63079	0.68119	0.7621	0.80057	0.88564	0.0416	0.11089	0.11727	0.35838	0.12064	1.38035	1.57607e-05
Sorbs3	chr14:70580275-70607478:-	6.09568	5.55678	5.24491	4.23223	5.41407	6.57307	8.06484	6.83827	8.67919	6.67122	-0.531377	1.58653e-05
Tmx4	chr2:134420242-134469857:-	9.70878	8.63883	8.99038	9.04601	9.92074	11.3481	12.874	10.2487	14.2568	11.1011	-0.439548	1.58663e-05
H2-Q10	chr17:35607034-35611508:+	3246.17	3086.16	4011.09	3726.76	3931.13	2594.58	2467.93	2230.65	2265.76	2638.64	0.463796	1.58663e-05
Sntg2	chr12:30859347-31058241:-	5.00877	4.07238	3.20973	3.42511	3.57578	5.35249	5.88978	6.14491	7.42783	5.23867	-0.671929	1.5883e-05
Lhfp	chr3:52845469-53065601:+	13.1647	16.3414	13.9939	14.0175	19.9084	10.2699	10.7795	8.62939	8.80273	10.327	0.553636	1.60903e-05
Tpmt	chr13:47118912-47138586:-	62.5868	52.9872	52.9143	48.1011	53.5605	39.0919	40.197	39.4267	35.6658	37.7479	0.400761	1.63119e-05
Gstk1	chr6:42195934-42200440:+	352.486	311.28	310.392	327.814	282.849	214.359	220.037	227.69	202.173	234.946	0.439075	1.63119e-05
Rps8	chr4:116826441-116828737:-	504.098	559.05	498.842	491.05	532.626	672.506	629.952	581.222	655.69	617.787	-0.364884	1.64022e-05
Rbbp4	chr4:128984344-129012614:-	45.2976	44.9021	40.9895	40.9105	40.9196	48.8776	51.6961	57.7278	69.2714	52.9227	-0.461033	1.64282e-05
Polq	chr16:37011872-37095503:+	0.18564	0.23961	0.22471	0.1472	0.14798	0.05055	0.04491	0.08313	0.03402	0.06719	1.2403	1.65062e-05
Uaca	chr9:60642355-60728177:+	6.55771	6.08967	6.54931	6.0568	6.31344	3.96635	5.18304	4.40366	4.57341	4.19958	0.410782	1.66524e-05
Ihh	chr1:74991889-74998246:-	0.33593	0.54988	0.51568	0.43083	0.41505	0.97481	1.54324	0.86604	0.668	1.1821	-1.0747	1.69001e-05
Fitm2	chr2:163294439-163298365:-	49.3112	38.6067	58.659	60.4636	55.9119	24.2078	25.8333	32.2357	36.4811	34.9718	0.65749	1.70465e-05
Gsta4	chr9:78039773-78057156:+	96.4913	105.929	133.731	155.46	163.14	75.9268	81.142	85.1805	74.0469	75.7901	0.621938	1.72106e-05
1700024P16Rik	chr4:104586061-104689468:+	5.5331	5.53201	6.59553	6.95511	10.1697	3.86474	4.7601	3.07047	3.4294	3.57534	0.742439	1.73798e-05
March8	chr6:116288040-116359561:+	74.8645	68.886	78.5179	71.5384	77.3474	55.8511	59.4019	58.4543	61.6906	55.9171	0.265594	1.74082e-05
Gpld1	chr13:25035021-25083805:+	99.4023	86.5062	87.0318	89.9893	76.5854	105.064	113.66	122.878	111.514	116.086	-0.438181	1.75111e-05
Plg	chr17:12571475-12612250:+	875.484	758.233	782.424	850.885	775.185	861.836	1042.48	1152.71	1069.37	986.857	-0.406406	1.75111e-05
Abca8b	chr11:109794720-109857130:-	25.7555	22.2381	24.253	23.8939	30.2789	26.6264	33.1697	29.8283	31.9598	35.7986	-0.392183	1.75791e-05
Spen	chr4:141023805-141094512:-	2.28602	1.57903	1.73768	2.09162	2.35721	2.24526	2.76784	3.45578	3.26	2.97298	-0.60059	1.77609e-05
Capns1	chr7:30971961-30980067:-	132.15	130.238	166.556	170.134	165.367	104.755	98.6126	105.714	102.102	107.32	0.464297	1.79717e-05
Hao2	chr3:98678442-98697153:-	3.18511	1.45964	3.45067	14.7958	4.59165	0.10586	0.14108	0.57196	0.37047	0.56277	1.397	1.80426e-05
Snora74a	chr18:35716684-35716881:+	582.737	800.188	559.984	492.327	568.542	764.748	861.82	1043.55	964.294	810.701	-0.610834	1.80761e-05
Cdca2	chr14:68294411-68333898:-	0.31259	0.48562	0.75532	0.4872	0.93628	0.17867	0.13432	0.23246	0.222	0.11956	1.22995	1.81504e-05
Ugt1a6a	chr1:90031384-90116577:+	37.8743	37.6439	46.3647	48.6337	40.9904	25.1707	29.4887	29.6804	29.5546	29.7402	0.46877	1.82057e-05
Mgmt	chr7:144086294-144319871:+	72.2229	58.1721	68.2592	69.4363	59.0676	42.757	35.1748	44.3315	39.1504	46.814	0.549566	1.82861e-05
Hist1h3d	chr13:23667632-23668135:+	3.45482	5.35945	5.89269	5.10413	6.04898	1.17945	2.09583	2.01507	1.61646	2.90196	1.07919	1.83191e-05
Tmeff2	chr1:50984367-51244114:+	0.01534	0.06974	0.01744	0.03278	0	0.12948	0.20131	0.16729	0.33114	0.2503	-1.41791	1.83671e-05
Zfand4	chr6:116214237-116280322:+	14.5163	12.0297	11.1188	10.2296	12.3224	16.4922	17.9772	14.0153	17.0369	15.536	-0.495148	1.84161e-05
Dvl1	chr4:155221426-155233412:+	29.8083	29.5419	31.3072	26.8343	32.5788	34.5618	36.453	32.8306	39.3473	34.1964	-0.319988	1.85393e-05
Thsd1	chr8:23337775-23371804:+	2.03463	2.01846	2.28728	2.90348	2.64889	1.24426	1.5282	1.38698	1.39242	1.47391	0.640163	1.90767e-05
Arhgap32	chr9:31923721-32073096:+	2.10974	1.99921	1.97969	1.93054	2.45356	2.30995	3.10697	3.23505	3.15573	2.36134	-0.501128	1.91345e-05
C730036E19Rik	chr1:152985164-152991225:+	22.5607	15.6474	18.948	13.331	18.4769	6.34561	7.38391	11.5408	11.2859	10.7043	0.766911	1.92406e-05
Rsu1	chr2:12998594-13193042:-	29.9679	30.6185	34.6986	32.9572	33.5517	22.8592	23.5692	23.8738	22.8967	25.3132	0.361127	1.96971e-05
Ube2l6	chr2:84638985-84650160:+	108.739	94.9232	105.677	107.573	114.796	77.1834	78.5111	82.3385	73.4227	85.1882	0.334529	1.97005e-05
Ophn1	chrX:95749619-96086364:-	1.86997	1.61363	1.59087	1.55361	2.25368	0.79216	1.16451	0.79174	1.13221	1.23905	0.668107	1.97005e-05
Glcci1	chr6:8459600-8547549:+	2.16391	2.3107	1.86407	2.03236	2.22798	2.51691	3.05849	2.78768	2.92454	2.5917	-0.454485	1.98976e-05
Serpina1c	chr12:105133136-105143160:-	3137.49	2713.72	1875.58	1940.78	1457.29	3726.98	3933.27	4066.65	3715.91	3775.42	-0.78831	2.00703e-05
Slc25a25	chr2:32270007-32306990:-	93.2291	87.7479	109.817	57.9495	114.081	129.03	145.876	188.968	159.68	117.289	-0.714436	2.00809e-05
Vps13c	chr9:67688203-67843441:+	14.662	11.939	13.1497	10.0129	15.1856	14.0599	18.4921	18.8215	19.14	16.292	-0.486802	2.05859e-05
Tnfrsf19	chr14:61582671-61665692:-	7.80464	7.38012	11.6297	10.8276	8.45316	4.69471	6.34218	5.45321	4.69001	5.37989	0.675867	2.06089e-05
Efemp2	chr19:5474690-5481854:+	4.22601	5.96685	5.59574	5.64571	7.02635	3.78456	2.81513	3.03245	2.90648	3.37459	0.700414	2.0997e-05
Racgap1	chr15:99450928-99482087:-	1.27029	1.77836	1.61549	1.39335	2.38425	0.75839	0.62681	0.34803	0.70272	0.11934	1.21928	2.10193e-05
Rpl10a	chr17:28465416-28467978:+	201.395	212.659	190.136	183.523	206.18	271.177	245.101	221.901	281.218	240.974	-0.4166	2.10892e-05
Irf3	chr7:52253018-52258218:+	39.8892	38.4659	37.4302	38.081	38.103	42.4371	44.8113	45.3514	45.007	50.2069	-0.322174	2.15439e-05
Arpp19	chr9:74885421-74908120:+	26.782	27.4951	33.001	30.9514	40.2991	21.6134	21.106	21.7575	22.5571	21.6237	0.444886	2.15439e-05
Spin1	chr13:51196249-51247931:+	26.4284	24.2141	24.9322	23.0209	26.0654	26.7813	32.0815	31.2053	31.811	26.5397	-0.327484	2.16034e-05
Ammecr1l	chr18:31919478-31943737:+	18.8567	15.26	16.0787	14.6318	17.2793	18.6561	20.7913	22.6626	19.9592	19.1845	-0.377728	2.21743e-05
Inmt	chr6:55120621-55124984:-	1092.18	995.58	760.909	788.047	465.296	1661.4	1682.78	2053.92	1371.71	1158.82	-0.90268	2.21807e-05
Pgm5	chr19:24752751-24936332:-	0.92402	1.29544	0.99963	1.54305	1.09553	2.39696	1.41376	1.99785	2.67595	2.21874	-0.850176	2.23504e-05
Jade1	chr3:41359656-41420786:+	18.4131	14.5772	16.4369	14.9249	20.9814	18.8214	23.2082	20.8596	26.6619	22.3878	-0.463015	2.24359e-05
Cxcl9	chr5:92750357-92757105:-	19.392	14.6849	13.3907	9.68438	10.5936	6.45504	8.90855	5.22655	4.28683	6.77889	0.900275	2.26187e-05
Ctsd	chr7:149561821-149573775:-	441.283	529.379	560.223	530.25	531.273	383.535	380.202	351.975	369.08	365.058	0.397224	2.27835e-05
Inhbb	chr1:121312040-121318825:-	2.22559	2.45057	2.72222	2.46861	2.09443	1.15519	1.5903	0.97814	1.42167	1.55834	0.708538	2.28608e-05
Nr6a1	chr2:38578894-38781981:-	2.02155	1.84574	1.45861	1.66596	2.18855	2.32163	2.39764	2.64041	2.46313	2.63329	-0.505931	2.28796e-05
Nap1l1	chr10:110910248-110935206:+	24.0301	24.5031	28.5479	22.9951	35.8426	15.9586	18.5768	19.1385	20.1841	16.3697	0.487414	2.30142e-05
Cd4	chr6:124814711-124838227:-	0.5295	0.55675	0.50802	0.37138	0.18586	0.97778	0.96182	0.91879	1.20334	0.8945	-1.04998	2.33155e-05
Hsd17b13	chr5:104384461-104406407:-	298.159	312.79	421.503	473.836	593.164	221.491	262.44	231.025	222.302	253.153	0.683499	2.33398e-05
Tubb2a	chr13:34166147-34169877:-	194.461	193.561	457.281	461.541	592.191	106.567	91.7547	99.4106	32.9891	97.6444	1.33344	2.33398e-05
Rpl14	chr9:120480634-120483770:+	324.2	356.237	317.015	329.046	341.566	425.211	397.512	388.913	406.104	387.155	-0.342524	2.37955e-05
Pla2g6	chr15:79116658-79158801:-	21.2824	18.7162	28.3274	28.3587	26.607	13.0131	13.9852	15.786	16.2158	17.164	0.587223	2.37955e-05
Nme6	chr9:109735308-109745475:+	20.2352	20.3553	21.0778	23.6022	20.6519	32.3186	28.0587	24.5724	29.806	30.9844	-0.522126	2.38448e-05
Hcar2	chr5:124313579-124315525:-	0.68389	2.15278	2.2133	1.82727	2.24535	0.80491	0.66583	0.4173	0.20922	0.3756	1.26556	2.41912e-05
Serpina1a	chr12:105091505-105101829:-	1200.5	1200.06	968.739	1070.99	914.692	1443	1477.08	1409.39	1431.62	1399.87	-0.481056	2.42804e-05
5031439G07Rik	chr15:84776150-84818401:-	20.6703	20.315	24.6035	23.4076	22.8284	14.2188	13.9308	14.3802	15.4733	18.2283	0.459444	2.42804e-05
Mmp13	chr9:7272514-7283333:+	0.21059	0.76604	1.87219	1.67782	3.35458	0.10101	0.05385	0.2278	0.08702	0.13669	1.38768	2.4492e-05
Cep68	chr11:20127040-20149427:-	5.1319	5.22843	5.31488	4.76786	5.22605	5.47141	6.38851	6.13368	7.0049	6.68958	-0.375347	2.45849e-05
Plat	chr8:23868194-23893320:+	1.50389	2.95404	2.05209	2.48595	3.94143	1.01563	1.03397	1.1333	1.3671	1.18623	0.943065	2.45978e-05
Apoa4	chr9:46048927-46051541:+	1971.32	2439.2	6876.99	5882.26	8406.59	1755.2	1334.81	1292.54	1473.12	1498.86	1.23912	2.50849e-05
Col18a1	chr10:76514924-76629275:-	213.252	173.918	220.998	224.228	228.947	236.97	257.546	275.303	263.219	282.851	-0.383722	2.52451e-05
Rpa1	chr11:75113761-75161885:-	33.1579	31.0079	30.9917	32.9354	31.9281	23.5577	24.2232	25.586	24.0752	24.4695	0.30846	2.53515e-05
E2f1	chr2:154385136-154395628:-	1.56992	1.608	1.78516	1.62488	1.91185	0.73239	0.80565	0.95038	1.25812	0.85963	0.745066	2.53515e-05
Rom1	chr19:9001872-9003846:-	3.0204	3.57071	4.503	2.90526	4.86264	1.73523	1.95075	1.93003	1.75417	2.32765	0.791539	2.53515e-05
Adgrg2	chrX:156828622-156936008:+	0.8783	0.66066	1.10968	1.10093	1.10831	0.24028	0.40664	0.58059	0.4682	0.45345	0.948156	2.53515e-05
Lrig1	chr6:94554523-94650139:-	10.3333	10.1659	10.6476	10.9225	12.9153	11.4588	13.8936	13.4158	13.5463	12.7485	-0.321842	2.55328e-05
Syk	chr13:52678806-52744161:+	5.52731	8.44511	5.14736	5.09754	5.52093	3.34163	3.97078	3.30376	2.81471	3.25975	0.703878	2.55328e-05
Coro1c	chr5:114292448-114358715:-	15.3667	18.0134	18.0158	16.71	19.0179	11.5441	13.3309	11.3353	13.3965	13.4997	0.377142	2.57874e-05
Ptgfrn	chr3:100844159-100914089:-	2.0092	3.17937	2.01292	2.09059	3.43981	1.06474	1.4024	1.5183	1.36782	1.50765	0.744523	2.57874e-05
Tlr7	chrX:163742858-163768503:-	3.0761	3.81563	2.45872	1.93955	3.68641	1.73841	1.71348	1.00819	1.31625	1.41779	0.863211	2.57874e-05
Mn1	chr5:111847186-111886045:+	3.51836	3.29833	4.07674	4.81421	6.24223	6.12889	8.14069	5.41937	7.53998	7.70571	-0.706635	2.5876e-05
2310035C23Rik	chr1:107560438-107651708:+	9.36908	10.2258	9.83488	7.74533	11.2151	11.2258	12.4253	11.7979	11.8086	12.1747	-0.374623	2.58789e-05
Scube1	chr15:83433013-83555469:-	0.1033	0.5343	0.41113	0.19321	0.69619	0.08857	0.1029	0.05762	0.10271	0.07902	1.32985	2.58905e-05
Plaur	chr7:25247502-25260987:+	1.08674	1.79122	1.93082	1.41553	1.8691	0.46586	0.70046	0.77449	0.65602	0.6235	1.03654	2.60073e-05
Pkp1	chr1:137767971-137815784:-	0.10966	0.19945	0.33668	0.29301	0.51733	0.06943	0.02056	0.08699	0.03738	0.04474	1.36894	2.60935e-05
Ppfia4	chr1:136193360-136229505:-	0.81035	0.89044	0.72948	0.87509	0.8059	0.55225	0.45901	0.33479	0.37408	0.32717	0.832673	2.61137e-05
Manf	chr9:106789746-106794269:-	43.7141	54.1086	43.5301	58.8027	57.6789	77.1896	70.6275	78.7476	69.5094	62.1329	-0.536444	2.64296e-05
Dcps	chr9:34931999-34983572:-	18.2718	19.4244	18.8747	19.6198	18.596	24.4855	24.7306	21.0094	26.1721	26.2926	-0.439629	2.64496e-05
Meg3	chr12:110779206-110809939:+	0.01581	0.02516	0.02697	0.01267	0.02664	0.06674	0.11118	0.08623	0.08085	0.05241	-1.30603	2.65964e-05
D630024D03Rik	chr11:31700688-31724547:-	1.90986	1.06137	1.04563	1.02059	1.35066	2.05263	2.35426	2.94578	2.97394	2.23659	-0.921555	2.65964e-05
Sema3b	chr9:107500005-107511572:-	0.70895	0.8851	1.40734	1.36128	1.48462	0.44378	0.28164	0.55998	0.58712	0.49024	1.02457	2.66576e-05
A1cf	chr19:31943251-32023896:+	62.4103	38.4205	48.163	40.607	49.2577	53.673	68.0444	85.3889	85.9665	68.1323	-0.638172	2.67119e-05
Nnt	chr13:120123124-120198064:-	24.4577	23.4776	32.2562	33.2006	37.3186	18.7361	18.8597	19.5178	18.2481	20.5071	0.543728	2.67146e-05
Rpl3	chr15:79908211-79913836:-	323.418	371.24	306.144	308.133	319.057	431.209	430.535	402.656	400.893	380.346	-0.40192	2.76174e-05
Heph	chrX:93650775-93769823:+	1.46741	1.88391	1.72748	1.81738	2.21054	1.11122	1.28673	1.12977	0.92198	0.95085	0.629634	2.82657e-05
Dusp2	chr2:127161895-127164113:+	0.63304	1.12256	0.53987	0.71039	0.78213	0.26719	0.17805	0.12554	0.07193	0.25827	1.30514	2.9106e-05
Maob	chrX:16286407-16394492:-	179.584	171.536	169.993	198.285	192.433	126.564	136.795	150.36	130.355	130.523	0.348709	2.91314e-05
Ttbk1	chr17:46579397-46624624:-	0.13247	0.04015	0.09205	0.10225	0.09919	0.16308	0.22078	0.36485	0.25087	0.36029	-1.2084	2.97843e-05
Adamts4	chr1:173180260-173192398:+	0.13795	0.49442	0.47982	0.65913	0.92969	0.12844	0.14455	0.16897	0.09221	0.16554	1.27563	2.99438e-05
Zbtb43	chr2:33305808-33324052:-	9.47971	9.21552	9.53206	9.92714	10.026	10.534	12.0294	10.7067	12.1211	11.2189	-0.308737	3.03492e-05
Syap1	chrX:159294775-159326394:-	66.6471	58.6974	69.0205	54.3319	76.9698	45.1267	50.377	47.2716	48.0416	48.9198	0.349575	3.05107e-05
Tmem134	chr19:4125960-4132307:+	84.7691	74.0482	82.1874	82.1907	73.9791	55.2868	51.0521	61.4913	53.0908	57.3313	0.423337	3.05107e-05
Cyp2b10	chr7:26682677-26711643:+	0.19089	0.22319	0.27908	1.04921	0.42881	0	0	0.05408	0	0.05563	1.3614	3.07574e-05
Gda	chr19:21465797-21547151:-	23.5311	21.3214	22.1131	17.571	20.7068	9.02829	10.9198	17.7452	12.1606	10.9639	0.669074	3.08839e-05
Adamts1	chr16:85794073-85803358:-	9.27133	10.558	12.0093	10.6822	15.0432	7.14927	8.50538	6.40596	6.37581	7.79837	0.554048	3.09833e-05
Fam69a	chr5:108337061-108416096:-	5.79055	6.5139	4.89556	4.74198	5.59598	6.24912	8.60156	7.71762	7.77612	7.4019	-0.512199	3.11553e-05
Serpinf2	chr11:75245238-75253003:-	483.062	468.459	422.832	497.747	426.563	541.313	559.1	617.163	567.565	596.177	-0.394613	3.13436e-05
Frzb	chr2:80252127-80287553:-	2.28001	3.31744	2.55271	2.08063	5.00366	1.53607	1.59497	1.00864	1.47475	1.09121	0.939569	3.14108e-05
Zfp180	chr7:24866916-24892727:+	7.94831	8.08385	8.48849	7.31232	9.09903	8.65553	9.76488	9.60867	10.7079	10.7013	-0.348582	3.15723e-05
Med12	chrX:98469430-98494273:+	3.63162	3.66642	3.17814	3.47958	4.05183	3.55703	5.39421	4.5748	5.58022	5.21301	-0.494176	3.16631e-05
Ubtd1	chr19:42056253-42109131:+	14.0189	14.182	15.2925	13.549	12.8079	8.52891	8.01799	7.81482	9.29864	10.9465	0.546175	3.16631e-05
Lama3	chr18:12492533-12741521:+	1.21817	1.04924	0.61939	0.38634	0.45609	1.42128	1.64348	1.79217	1.99753	1.591	-1.0369	3.1739e-05
Lats1	chr10:7401007-7436259:+	10.8175	9.04971	9.63701	8.84539	12.7402	10.793	14.2211	14.8151	13.8082	12.409	-0.443589	3.17605e-05
Pgp	chr17:24607418-24608541:+	30.7176	30.9576	31.6561	31.5567	39.2958	23.6687	25.9609	22.5359	22.7245	23.3844	0.379049	3.17605e-05
Rpa2	chr4:132324275-132334661:+	9.34012	11.0288	12.0258	10.3816	10.2972	6.61096	6.27788	6.01263	5.55149	8.17824	0.590414	3.19295e-05
Sash3	chrX:45499613-45514742:+	3.15301	3.96208	3.06379	2.24653	2.81173	1.6333	1.73781	1.38318	0.80341	1.57875	0.890386	3.19737e-05
Sh3pxd2b	chr11:32247811-32328183:+	0.57883	1.14048	0.98728	0.96476	1.77242	0.50172	0.41347	0.47145	0.4698	0.5201	0.94789	3.21866e-05
Grin3b	chr10:79433469-79439935:+	0.46927	0.19915	0.60475	0.60184	0.50951	0.11554	0.044	0.13959	0.15997	0.12764	1.29215	3.24776e-05
Clec4n	chr6:123179861-123197042:+	10.078	19.3769	8.84029	8.26501	10.5804	6.07679	6.24756	3.63003	3.73929	3.65017	1.01396	3.25616e-05
Aldh3b3	chr19:3958808-3970438:+	0.15371	0.18638	0.29131	0.38333	0.43163	0.02703	0.04804	0	0	0.02613	1.37334	3.2799e-05
Tlr2	chr3:83640194-83645530:-	5.32754	7.35687	5.30324	4.40937	6.70927	3.38815	3.91845	2.77465	2.3644	3.42136	0.728383	3.3488e-05
Stk10	chr11:32433266-32524595:+	3.55348	5.34295	4.44243	3.80859	4.56959	2.5566	3.11383	2.69263	1.97302	2.40943	0.645963	3.37948e-05
Spred2	chr11:19824445-19922600:+	2.94223	2.62696	2.71703	2.53467	3.06439	3.46218	3.94541	3.35938	4.23478	3.78305	-0.499596	3.39931e-05
Txn1	chr4:57956245-57969283:-	393.523	361.585	407.248	379.699	443.158	310.306	300.051	296.513	319.534	317.338	0.275201	3.40829e-05
Ttc39c	chr18:12802042-12895561:+	270.965	246.43	181.123	135.652	115.672	321.861	347.49	351.604	393.466	329.596	-0.847748	3.41696e-05
Crybg3	chr16:59490601-59555578:-	3.85816	3.38756	3.52392	3.04448	3.92917	3.74911	4.52696	4.42305	4.80196	4.47799	-0.382795	3.45569e-05
Zfp595	chr13:67413934-67433496:-	2.76435	3.04998	2.14522	1.76425	2.82535	3.29024	4.53237	4.16994	3.88547	3.35406	-0.654276	3.50811e-05
Arhgap44	chr11:64815541-64976463:-	0.45254	0.65159	0.77187	0.77922	0.97424	0.31835	0.24749	0.26175	0.31425	0.359	0.998719	3.50811e-05
Zfand2a	chr5:139947170-139960445:-	8.62337	7.85693	11.2868	9.07529	13.4824	5.53275	5.92055	6.50686	6.51998	6.71019	0.572913	3.50936e-05
Sh3bgrl3	chr4:133683321-133684668:-	16.5155	28.6545	19.1916	20.438	17.6554	11.0067	12.1562	11.6355	11.6056	10.4914	0.718658	3.54027e-05
Zbtb20	chr16:42907758-43619236:+	17.7067	13.4861	13.0671	12.4955	15.8969	14.4312	23.9419	24.8941	23.3365	19.9275	-0.59861	3.57374e-05
Pkd1	chr17:24686895-24733459:+	4.12375	4.02943	3.4521	2.85449	4.50193	4.37431	4.91657	4.98121	5.45377	5.10924	-0.460452	3.58459e-05
Cenpi	chrX:130842623-130897643:+	0.41614	0.50457	0.45742	0.34097	0.85692	0.1171	0.2731	0.12379	0.14186	0.08489	1.22277	3.58459e-05
Trem2	chr17:48485726-48491601:+	2.01096	7.84324	7.31732	5.20591	11.2937	1.36751	0.75414	1.50655	1.47259	0.27348	1.36621	3.59692e-05
Rbm33	chr5:28643729-28745782:+	4.49545	3.47046	3.86753	3.7503	4.72845	4.52751	6.66561	5.1576	8.83211	5.95419	-0.653357	3.59817e-05
Ap3b1	chr13:95128915-95336271:+	23.2113	21.7798	21.2509	22.901	23.6958	25.4741	26.8494	25.0109	28.1989	25.182	-0.289776	3.63154e-05
Edc4	chr8:108404781-108417125:+	5.97837	5.98223	5.82337	6.00009	6.39004	6.48933	7.47325	7.42573	6.91495	7.34353	-0.317423	3.64985e-05
Ptch1	chr13:63609636-63674768:-	4.34389	3.73181	3.73302	3.25193	4.28701	4.27392	5.94931	5.35916	8.80283	5.64889	-0.666938	3.73653e-05
Txndc17	chr11:72021056-72023989:+	69.4876	73.9802	78.3698	76.8013	89.8241	57.8146	59.1703	59.8751	60.4061	59.3877	0.30077	3.7476e-05
Ahctf1	chr1:181675035-181734146:-	17.8383	14.9667	14.9293	13.4247	15.7957	15.9593	21.3563	20.0106	20.0719	18.6973	-0.391271	3.75949e-05
Plk1	chr7:129302949-129313398:+	0.67081	0.48381	0.57865	0.81581	1.06523	0.21967	0.21686	0.11468	0.28912	0.25952	1.19845	3.83069e-05
Ms4a4a	chr19:11449978-11467405:+	0.61702	0.51435	0.58468	0.7144	1.44384	0.21703	0.14462	0	0	0	1.36789	3.83069e-05
Mis18bp1	chr12:66233721-66273567:-	0.39522	0.66084	0.4349	0.23163	0.67303	0.17489	0.15538	0.17698	0.07243	0.09102	1.23318	3.85681e-05
3110082I17Rik	chr5:139835693-139936488:-	2.66404	4.20772	3.14884	3.67139	2.2442	6.87984	6.04689	3.858	13.4628	8.08019	-1.07525	3.88542e-05
Col6a1	chr10:76171537-76188789:-	8.90037	14.665	9.95948	9.41596	14.1636	5.87155	8.11498	6.83278	5.86903	6.59509	0.652368	3.88565e-05
Snord89	chr1:39605592-39605685:-	12.5307	20.8087	9.29261	12.81	15.2985	31.6192	25.5392	58.8828	55.0973	21.672	-1.15812	3.88832e-05
Stard4	chr18:33361075-33373470:-	51.8645	40.1906	42.6071	36.6908	46.095	53.2435	61.4446	61.463	85.2128	51.8327	-0.578226	3.90889e-05
Hsd17b7	chr1:171879668-171899336:-	60.2257	53.526	52.67	40.8169	52.6555	36.5544	38.0099	29.3976	35.1014	33.8033	0.487297	3.9391e-05
Plscr1	chr9:92145032-92167399:+	20.5233	21.2303	33.7271	27.7887	38.9304	16.1792	14.7113	14.9422	13.8347	18.8837	0.708	3.94311e-05
Eif4a2	chr16:23107541-23114205:+	163.494	147.641	154.497	135.829	170.815	170.519	170.467	180.336	213.184	200.773	-0.353568	3.95474e-05
Mdfic	chr6:15670661-15752169:+	13.8207	11.5243	14.2236	11.6956	17.7842	8.40098	9.93819	9.5794	9.57173	9.76274	0.445817	3.97208e-05
1700092C10Rik	chr14:69782856-69789900:-	1.17006	1.22773	1.02344	1.44289	0.70766	3.51403	3.62845	4.10521	3.47724	1.46883	-1.1907	3.97531e-05
Itm2c	chr1:87791085-87805273:+	51.1114	63.0238	54.2056	51.5427	61.8423	41.1975	44.1469	37.7586	35.8242	39.3571	0.412672	3.9931e-05
Ttc6	chr12:58665102-58838891:+	0.49468	0.45775	0.31579	0.28754	0.37042	0.65936	0.83806	0.67982	0.86781	0.54882	-0.861869	3.99611e-05
Myo10	chr15:25552305-25743426:+	14.128	17.0403	14.6267	12.9501	17.1118	18.5383	19.8209	20.0472	18.9353	16.9581	-0.389905	4.00727e-05
Rsbn1	chr3:103718043-103770543:+	2.94623	2.40924	2.32865	1.93647	3.18951	3.10086	3.66151	3.44973	4.46372	3.46319	-0.560938	4.06261e-05
Gse1	chr8:123012766-123105283:+	2.28332	1.31952	1.74207	2.01522	2.2999	2.09849	3.36986	3.30838	3.28082	3.04261	-0.677892	4.07284e-05
Phf12	chr11:77796318-77844037:+	3.68469	3.19174	3.97771	3.78849	4.78044	4.1096	5.94704	4.98316	5.65762	5.80391	-0.513094	4.11498e-05
Dct	chr14:118412012-118451468:-	5.29551	3.70434	4.24594	3.09585	2.97398	9.28925	5.9407	5.47514	6.71158	7.294	-0.833352	4.12389e-05
Hopx	chr5:77516011-77544148:-	41.9875	38.8304	42.6918	32.369	39.1609	51.4991	46.0422	50.8806	62.6631	48.0841	-0.476729	4.12389e-05
Zfpm1	chr8:124806041-124861147:+	11.026	10.7421	11.7637	13.7885	13.6246	14.0287	15.5413	17.3215	15.0208	16.1519	-0.42796	4.12389e-05
Emb	chr13:118009380-118063222:+	0.83987	1.52753	0.71071	1.29424	1.16273	0.32976	0.51273	0.56164	0.3551	0.29883	1.08306	4.12389e-05
Adck5	chr15:76406789-76426241:+	11.859	10.9675	13.1412	13.6431	13.6312	13.0451	16.5947	20.5465	22.4302	18.3362	-0.573025	4.23077e-05
Zcchc14	chr8:124122603-124175833:-	7.88433	6.09834	7.49952	6.49941	8.30504	7.46847	10.4761	9.73878	9.19258	9.66303	-0.430558	4.25252e-05
Adcy7	chr8:90796302-90853861:+	3.28472	4.19367	3.43146	2.40379	3.17146	1.96354	2.35896	1.61244	1.54445	1.74943	0.700946	4.27066e-05
Rgs10	chr7:135517139-135561686:-	7.60872	12.9337	7.85323	8.8825	10.9786	5.49664	5.98113	4.06237	4.78843	4.83549	0.779912	4.29268e-05
Serpina11	chr12:105218453-105228167:-	57.6786	60.8655	52.0153	50.6167	41.7994	77.3763	76.8089	73.9017	79.9221	64.0574	-0.551384	4.39104e-05
Ccl5	chr11:83339281-83344020:-	21.3145	7.98123	3.50937	3.29845	2.92487	1.0177	1.98927	1.53008	1.64386	0.98371	1.34314	4.3913e-05
Fam135a	chr1:24017597-24107180:-	8.06952	7.66955	6.69953	5.41666	8.62792	8.21422	11.0104	9.92508	9.73628	9.6684	-0.48058	4.40303e-05
Tpm1	chr9:66870400-66897020:-	19.1481	24.7843	27.2254	28.5937	41.12	16.2994	16.9563	17.1589	16.3096	16.0258	0.636045	4.43207e-05
C6	chr15:4677210-4754045:+	104.714	120.519	84.3066	55.119	63.4549	147.721	169.172	140.399	163.906	125.578	-0.795119	4.49102e-05
Col4a1	chr8:11198423-11312826:-	28.7646	33.0679	35.3336	27.895	42.179	22.6525	25.9253	18.56	17.8825	20.0371	0.555008	4.53424e-05
Cyth4	chr15:78427477-78452449:+	6.40386	14.1167	8.03295	7.0991	8.09972	5.01482	4.0083	3.80256	3.73217	4.71633	0.852593	4.58382e-05
Amz1	chr5:141200081-141229266:+	0.97275	1.92531	1.21456	1.46772	1.47823	0.66418	0.71529	0.6052	0.3251	0.25291	1.09289	4.58382e-05
Car2	chr3:14886426-14900770:+	5.75069	11.3437	8.75132	10.4269	12.6614	4.64925	5.17689	5.95739	5.55919	4.20216	0.777122	4.62024e-05
Tpk1	chr6:43295000-43616277:-	18.4833	16.355	17.3763	17.1107	20.7606	11.8358	13.392	15.0001	12.5492	13.3962	0.354055	4.6256e-05
Rps21	chr2:179992084-179993149:+	494.182	514.791	471.231	443.749	514.171	654.838	595.565	564.94	585.648	564.3	-0.360885	4.63974e-05
Nt5e	chr9:88222447-88266927:+	7.69619	6.94674	16.7869	17.0011	19.4901	4.16622	5.45853	5.67371	3.86868	4.34807	1.12358	4.65566e-05
Arid2	chr15:96117953-96235894:+	5.54155	5.08065	5.1468	4.82534	6.03957	5.45847	6.99811	7.05258	7.28295	5.95883	-0.372385	4.65876e-05
Foxk2	chr11:121121301-121171210:+	7.0631	6.70071	7.01304	5.9933	7.35034	7.1631	7.98637	8.42628	8.76591	8.1903	-0.324899	4.67677e-05
Mcam	chr9:43942741-43950809:+	6.55209	9.14688	7.93363	8.06243	9.94509	5.23209	6.04321	4.23164	3.80305	5.23797	0.635693	4.67742e-05
Gbp2	chr3:142283627-142300972:+	19.3794	19.4634	14.4457	13.3546	13.871	9.1791	11.6563	8.85283	7.53779	9.65979	0.657892	4.78825e-05
1810055G02Rik	chr19:3708333-3717881:+	51.8657	41.6226	56.9341	55.2863	45.9079	20.6742	17.7309	30.6783	33.4562	33.667	0.744503	4.78977e-05
Slamf9	chr1:174405491-174408540:+	3.1309	5.97909	3.1024	2.67693	4.47117	1.3687	1.92893	1.99571	1.42305	1.45985	0.980925	4.79333e-05
Matk	chr10:80715680-80725726:+	0.50618	0.42029	0.82583	0.75268	0.93934	0.16256	0.20633	0.32733	0.17505	0.08979	1.22608	4.79333e-05
Cenpm	chr15:82064206-82075177:-	2.62233	2.66525	2.54334	3.09113	3.20532	1.74979	0.97618	1.18537	0.83258	1.61268	0.919883	4.89488e-05
A2m	chr6:121586191-121629256:+	0.18639	0.33899	0.43635	0.11718	0.23398	0.08098	0.06167	0.04349	0	0.01118	1.34752	4.89488e-05
Espl1	chr15:102126724-102154787:+	0.16994	0.28098	0.20202	0.2229	0.3644	0.06521	0.12311	0.08425	0.05266	0.05515	1.18203	4.92561e-05
Adgrf1	chr17:43407296-43461355:+	0.55539	0.50506	0.0831	0.12496	0	13.5717	14.7576	5.7388	20.4272	11.5532	-1.26557	4.94958e-05
Hes6	chr1:93308060-93309799:-	91.4921	93.9111	92.6068	63.1795	65.7522	155.643	147.601	140.966	122.619	92.5756	-0.718123	4.96638e-05
Slc10a2	chr8:5083219-5105287:-	22.1236	24.334	20.7265	13.6834	21.8242	12.6375	11.8625	11.1546	14.3062	13.0077	0.589549	5.02412e-05
Slc37a2	chr9:37036734-37063323:-	1.66245	3.27556	2.49423	2.34432	2.93058	1.48622	1.59107	1.16761	1.23312	1.07155	0.789183	5.04034e-05
Atxn1	chr13:45645125-46060360:-	3.60183	3.06908	2.70663	2.94128	3.87207	4.01466	5.19201	5.1177	4.67429	3.49154	-0.535266	5.08523e-05
Lpl	chr8:71404454-71430831:+	12.9138	24.1083	15.3458	12.0309	19.4772	9.02224	11.0755	8.23963	5.79196	7.94687	0.815799	5.08523e-05
Mfi2	chr16:31878896-31899105:+	0.02479	0.05636	0.16912	0.15896	0.27842	0	0	0	0	0	1.27629	5.20975e-05
Ubr4	chr4:138936574-139045447:+	18.7498	13.7614	15.8646	16.1077	18.2077	16.6662	23.3776	26.2473	28.2347	21.1679	-0.53895	5.23601e-05
Snx8	chr5:140816257-140865201:-	12.7639	13.6399	12.7748	12.7614	12.0022	8.7722	8.03291	9.04003	9.1121	9.8191	0.424955	5.27545e-05
Kmt2c	chr5:24777612-25004601:-	5.70889	5.48229	4.87819	4.5004	5.80012	5.10521	7.35048	8.16641	8.51094	6.97815	-0.511617	5.29093e-05
Scmh1	chr4:120077886-120202804:+	1.6749	1.87989	1.92168	1.83843	2.40665	2.24503	2.65956	3.06713	3.01765	2.7395	-0.556247	5.32458e-05
Smad7	chr18:75527019-75555588:+	3.00979	4.00595	3.59289	2.93326	3.66558	3.88173	5.12462	4.29929	5.32003	5.01063	-0.515274	5.35629e-05
Slc35g1	chr19:38470470-38480097:+	10.7117	8.07727	11.9789	11.3536	13.755	15.9582	19.1031	18.4627	15.3403	12.7014	-0.599942	5.3758e-05
4930579G24Rik	chr3:79433001-79436741:+	1.14441	1.60837	1.62664	1.86245	1.89891	0.27445	0.70716	0.43842	0.67975	1.00809	1.05879	5.38248e-05
Amigo1	chr3:107989207-107995204:+	1.20101	1.54239	1.72011	1.23459	1.49315	1.85744	2.43248	1.92719	2.47939	1.87957	-0.602213	5.45039e-05
Serpini1	chr3:75361455-75446445:+	0.52308	0.55	0.37174	0.36687	0.80785	0.15524	0.19923	0.17829	0.14859	0.1834	1.1417	5.45602e-05
Hr	chr14:70953863-70973355:+	0.42934	0.34799	0.7323	1.07732	1.37333	0.34471	0.19251	0.22211	0.23332	0.18088	1.1955	5.48909e-05
Clec4b1	chr6:122999980-123021573:+	1.56773	4.277	1.55983	1.53589	3.00819	0.4825	0.61242	1.03632	0.51958	0.39976	1.25829	5.52921e-05
Mab21l3	chr3:101616999-101640146:-	0.14394	0.43195	0.39281	0.4615	0.84069	0.07594	0.08097	0.12845	0	0.11745	1.32735	5.54026e-05
Mbnl2	chr14:120674891-120830920:+	26.4893	23.915	26.5012	21.0015	30.5363	18.0292	20.4161	18.2463	19.2996	18.3563	0.35203	5.56348e-05
H2-DMb1	chr17:34290136-34297174:+	8.25623	14.5084	7.98218	9.33542	11.0206	5.9343	6.20737	4.31074	3.1725	4.84111	0.862681	5.57954e-05
Snora7a	chr6:115757993-115758121:-	96.4702	118.776	90.7362	83.1613	79.372	122.323	155.207	244.057	211.118	117.023	-0.829318	5.58627e-05
Tnik	chr3:28162136-28569507:+	0.90753	0.93956	0.63505	0.7461	0.93309	1.25229	1.13227	1.14905	1.22953	1.33863	-0.598485	5.61942e-05
Cap1	chr4:122536291-122563300:-	62.5541	76.1334	71.6981	71.5216	77.223	54.9186	53.2001	52.3757	48.2276	52.3673	0.369124	5.64868e-05
H2-Ab1	chr17:34400172-34406363:+	73.9213	105.089	79.4672	78.3155	98.9887	60.4723	62.5827	43.118	38.8276	46.0178	0.66161	5.65631e-05
Kdelr2	chr5:144165499-144182955:+	87.1998	81.9664	87.5079	88.4615	91.6627	106.123	112.248	100.571	105.816	92.7528	-0.322136	5.65912e-05
Vamp2	chr11:68902030-68905883:+	2.76889	2.51798	1.99135	1.79579	2.41892	2.67204	3.43905	4.41154	4.22193	3.64488	-0.698294	5.66049e-05
Znrf1	chr8:114060540-114149930:+	4.44034	4.63588	5.12079	4.49536	5.33139	5.45533	5.91093	5.55487	7.41993	6.37552	-0.424475	5.67797e-05
Cc2d1b	chr4:108292561-108306727:+	8.08866	8.8013	8.11656	8.59482	10.1006	5.96973	6.45831	6.59858	5.9149	6.77182	0.370959	5.75358e-05
Rps3a1	chr3:85941862-85946590:-	466.507	519.253	472.724	434.155	497.45	609.397	571.428	533.052	602.908	556.64	-0.343458	5.79857e-05
Nudt9	chr5:104475883-104494397:+	55.4688	50.7545	58.8191	64.822	62.7657	39.9867	40.1937	44.7555	39.1592	44.4629	0.397393	5.79966e-05
Abhd18	chr3:40698199-40740229:+	13.8923	11.3065	11.0765	9.62013	12.6725	14.0088	14.5852	15.9756	15.3188	14.4422	-0.416547	5.8529e-05
Iws1	chr18:32227388-32263985:+	6.30112	6.03018	6.07571	5.15315	7.37635	7.31728	9.5199	7.65152	7.807	6.98604	-0.419182	5.94954e-05
Foxk1	chr5:142877451-142937969:+	3.2945	2.19537	3.26909	2.71978	3.4223	3.15705	4.32677	4.21459	4.93927	4.9387	-0.585011	5.96088e-05
Clspn	chr4:126234224-126271147:+	0.24671	0.67306	0.25715	0.37353	0.47339	0.11932	0.17347	0.08154	0.02336	0.10485	1.26154	5.97253e-05
Ptgds	chr2:25322232-25325269:-	0.06362	0.17356	0.07234	0.13598	0	1.00696	1.25253	1.19853	0.50602	0.25955	-1.33459	5.99159e-05
Ube2e2	chr14:19406091-19726141:-	27.9545	24.5061	30.4731	32.0276	33.0733	14.159	14.1874	19.8832	18.5082	23.1143	0.605064	6.01668e-05
Nudcd1	chr15:44206773-44259853:-	10.296	12.2138	10.204	9.16198	13.3501	14.4075	16.7289	13.4352	14.2148	13.2596	-0.455677	6.02821e-05
Bpnt1	chr1:187156038-187181648:+	75.5984	64.8846	73.8196	77.8613	80.2467	53.9657	56.3973	59.8325	52.3788	56.4964	0.328355	6.02821e-05
Penk	chr4:4060683-4065592:-	0	0	0.04124	0	0.04074	0.15309	0.23803	0.64733	0.65941	0.18497	-1.29998	6.12321e-05
Cyp4f18	chr8:74512381-74533525:-	1.7452	2.57212	1.30016	1.73656	2.29819	0.92078	0.67704	0.56687	1.16249	0.58312	1.01418	6.1424e-05
Golm1	chr13:59736357-59777145:-	2.62095	3.94719	2.98028	3.8238	5.31144	2.09253	2.34023	1.95254	1.85939	2.03679	0.711517	6.20106e-05
Cfh	chr1:141982432-142079988:-	426.842	409.789	383.021	303.524	368.302	453.577	549.093	555.889	496.751	430.387	-0.459544	6.21062e-05
Kcp	chr6:29432036-29457952:-	0.64959	0.82892	0.76247	0.50389	0.83553	0.91762	1.07068	1.19469	1.28576	1.31443	-0.712007	6.2863e-05
Hist1h2ai	chr13:21808281-21808728:+	4.91549	7.27684	4.02956	2.80999	3.72355	1.32688	2.14347	1.47352	1.42884	0.93277	1.16162	6.2863e-05
Enpp3	chr10:24493620-24556001:-	47.8833	33.171	38.2501	41.9009	40.4802	49.3751	60.8229	46.0174	65.8208	54.4062	-0.512609	6.31226e-05
C3	chr17:57343390-57367559:-	1352.41	1214.96	1181.68	1400.29	1302.55	1324.12	1719.26	2244.44	1814.23	1713.59	-0.505878	6.33312e-05
Nsun2	chr13:69750894-69774657:+	38.7535	38.4634	39.0856	39.2947	38.9174	44.3661	48.3839	53.9364	46.2659	42.1519	-0.346905	6.40766e-05
Snora30	chr7:134671411-134671517:+	23.4525	15.2338	15.783	13.2998	19.8909	26.7675	37.6929	54.1017	35.3507	25.8735	-0.950757	6.51219e-05
Magix	chrX:7250292-7258377:-	8.6998	7.94347	7.40937	7.11463	6.44852	10.2208	9.8735	10.1105	9.56538	10.3285	-0.474981	6.51219e-05
Cdc14b	chr13:64293853-64376296:-	12.4848	9.97023	11.0384	11.1057	12.5353	12.5429	14.2286	12.8114	16.4295	14.8957	-0.384595	6.51219e-05
5830473C10Rik	chr5:90990235-91026932:+	28.0858	27.1409	28.9479	34.0956	27.6703	32.8677	39.2722	43.2568	35.9647	40.4409	-0.455611	6.54647e-05
Kifap3	chr1:165709714-165847238:+	4.68704	5.01721	5.16987	4.36778	6.34038	3.11303	3.7477	3.79898	2.97494	3.51708	0.472313	6.60794e-05
Pdk4	chr6:5433351-5446278:-	6.28848	7.87661	12.0751	7.38659	13.4269	5.39931	5.24215	3.39708	2.22457	4.1298	0.941962	6.61256e-05
Iars	chr13:49777499-49829636:+	14.8419	12.9354	14.214	15.0779	16.0162	15.5138	17.3771	19.5218	17.5664	17.2652	-0.332016	6.6559e-05
Cenpf	chr1:191464493-191511965:-	0.35456	0.39361	0.50265	0.3248	0.70856	0.1652	0.24175	0.15523	0.27208	0.11272	0.984402	6.68957e-05
Cep85l	chr10:52997887-53099657:-	12.6176	10.9723	9.95447	7.91208	11.0513	12.3302	15.5585	18.3607	15.5267	12.9472	-0.562067	6.70853e-05
Ehmt1	chr2:24646289-24775129:-	8.39337	8.53558	8.56344	8.89543	9.65277	9.29061	9.89041	10.7983	11.1212	10.3509	-0.301484	6.74013e-05
Mctp2	chr7:79222716-79451481:-	10.377	8.69651	9.40551	9.23731	9.3105	10.7539	11.993	12.219	11.2284	10.521	-0.344659	6.77419e-05
Evi2a	chr11:79340063-79344111:-	2.11899	3.69167	2.46022	2.02629	3.33209	1.50634	1.5893	1.1943	1.29261	1.18303	0.824718	6.77419e-05
Oaf	chr9:43029361-43047899:-	223.058	202.65	197.185	189.872	196.92	255.536	266.287	249.624	226.142	233.374	-0.360793	6.80878e-05
Bsg	chr10:79167103-79174724:+	300.465	288.548	353.756	380.855	372.353	244.661	236.533	247.638	217.89	231.212	0.430433	6.92639e-05
Ctso	chr3:81736523-81760647:+	46.5461	41.0793	43.3562	40.782	50.6721	33.253	31.8706	35.9763	30.5226	34.6277	0.328345	7.10921e-05
Vcpkmt	chr12:70678615-70684015:-	5.83434	4.98822	4.1393	5.27618	6.94526	3.15716	2.43107	3.26335	2.09652	3.2043	0.77094	7.11434e-05
Gsap	chr5:20692085-20797519:+	23.0696	23.9388	21.0854	21.1919	23.2701	24.6463	27.5389	29.3017	26.2916	24.9669	-0.313723	7.21426e-05
9430083A17Rik	chr13:51193107-51196096:-	0.49671	0.31152	0.25319	0.27458	0.2501	0.74102	0.8029	0.96804	0.7785	0.47169	-1.05496	7.2198e-05
Nrp1	chr8:130882973-131029375:+	41.1777	45.7536	43.7048	31.1853	38.2155	47.5863	54.0478	51.2	68.052	53.0734	-0.510939	7.32029e-05
Smagp	chr15:100451771-100467371:-	14.8772	15.5664	16.877	16.9102	18.3616	18.8013	19.1333	21.1032	20.4052	22.4936	-0.378681	7.32484e-05
LOC100038947	chr3:15695147-15748487:-	0.63312	2.43095	0.8799	0.78943	0.82965	0.18558	0.16488	0.27901	0.35971	0.25113	1.2836	7.39674e-05
Cd53	chr3:106561779-106593067:-	10.5094	19.4963	9.72639	9.64969	11.4552	6.67304	7.81378	5.36431	5.52436	5.38757	0.810028	7.44274e-05
Coro1a	chr7:133843288-133848330:-	14.3642	26.5881	11.1226	13.6333	13.5754	8.03107	7.68821	7.54654	6.273	8.99287	0.851209	7.44274e-05
Sgol2a	chr1:58042184-58083121:+	0.33095	0.50734	0.41933	0.40424	0.86029	0.15965	0.1773	0.11251	0.26861	0.19289	1.08225	7.61651e-05
Fbrs	chr7:134628735-134635027:+	2.7249	2.84703	2.61502	1.73495	3.49476	3.05887	4.58394	4.254	4.87501	4.04084	-0.668195	7.63874e-05
Zswim8	chr14:21526774-21542841:+	6.45111	6.71775	6.91363	5.81314	7.62482	7.18102	8.26976	7.62573	9.09351	8.03354	-0.338922	7.65076e-05
Nrm	chr17:35998263-36002345:+	1.39925	1.43151	2.06841	1.30852	1.45378	0.44295	0.72152	0.58965	0.43724	0.85631	1.01491	7.73137e-05
Kif11	chr19:37450893-37496349:+	1.4453	2.12612	1.13591	1.41974	2.39925	1.00926	0.97641	0.51633	0.59171	0.57449	0.948805	7.80553e-05
Mir22hg	chr11:75275041-75280192:+	24.1853	23.1013	20.5763	18.5648	18.5987	25.5206	29.3628	26.6263	39.3114	28.8388	-0.557542	7.87319e-05
Tmem265	chr7:134704737-134708784:+	2.1391	0.91542	0.81079	1.21033	1.50755	2.08017	2.98856	2.66167	2.85959	3.03743	-0.954415	7.90181e-05
Mtmr11	chr3:95965893-95975641:+	2.11261	3.59391	6.33695	5.60573	14.6874	1.51819	1.86113	0.95709	1.13819	1.31888	1.28644	7.90181e-05
Ago1	chr4:126112256-126145827:-	6.50229	5.51801	5.96758	6.10315	6.83123	6.28459	7.32456	7.73958	7.81051	7.47544	-0.32128	7.9224e-05
Klb	chr5:65739650-65775242:+	28.5623	22.7239	28.685	30.6375	23.3335	36.2048	39.4413	38.5684	37.5147	31.4566	-0.507442	7.92981e-05
Glp2r	chr11:67519932-67584655:-	0.02102	0.10513	0.0478	0.07862	0.04722	0.17743	0.24632	0.12505	0.39408	0.28942	-1.27503	8.07928e-05
Polr2a	chr11:69547501-69572135:-	9.06525	8.05013	8.13749	7.0632	8.60188	8.12125	10.2459	11.2433	11.5884	10.4564	-0.405065	8.16935e-05
Rnaseh2b	chr14:62950942-62991829:+	11.4938	11.0276	11.2311	9.8423	12.7915	7.78889	8.86456	7.91145	7.2691	7.27779	0.429455	8.18219e-05
Gskip	chr12:106923562-106941267:+	7.94107	5.93431	7.29489	6.8368	9.12595	4.28674	4.82549	4.33796	5.66052	5.24977	0.502881	8.25027e-05
Ric1	chr19:29596772-29680411:+	14.242	11.7356	12.8852	11.7971	13.7351	13.4971	16.2186	14.7117	17.8228	15.4909	-0.346056	8.25564e-05
Atxn2l	chr7:133635222-133646816:-	5.19288	4.64716	5.30963	4.60776	6.21948	5.74121	6.18573	7.07474	8.82751	7.38992	-0.502368	8.28847e-05
Gm4788	chr1:141594496-141677816:-	215.866	213.63	175.568	146.721	194.086	232.37	282.61	257.627	267.36	216.214	-0.47415	8.28847e-05
Dusp10	chr1:185858340-185899515:+	4.96641	4.55071	6.5062	6.5188	7.57209	3.14835	4.12506	4.0444	2.61781	3.06246	0.682467	8.34906e-05
Mrpl16	chr19:11844905-11849436:+	77.9579	67.8274	87.2469	80.3962	92.6807	59.7614	60.017	59.77	55.7594	60.2285	0.365038	8.37801e-05
Csrnp1	chr9:119880284-119893776:-	4.89089	3.52914	4.17106	4.94308	4.14002	5.74059	7.1439	5.20096	9.16183	6.41643	-0.661529	8.41738e-05
Ncapd2	chr6:125118025-125141604:-	1.99677	2.36264	1.67709	2.50994	2.47216	1.17322	1.4253	1.40617	0.9282	1.36547	0.672597	8.41925e-05
Snora44	chr4:131865868-131865984:+	61.7177	58.9113	55.2473	51.9268	35.8901	70.6677	85.7679	137.583	115.391	75.4508	-0.836614	8.4702e-05
Dfna5	chr6:50157402-50211768:-	1.27251	1.81222	1.91109	1.87321	3.12827	0.5067	0.81036	1.09511	0.68205	1.07752	0.973577	8.4702e-05
Cdhr5	chr7:148454984-148462685:-	22.8304	22.6216	20.8436	28.0226	22.2519	27.277	29.5497	31.0975	31.6308	35.1281	-0.467659	8.48231e-05
Cd52	chr4:133649453-133650988:-	39.7076	75.6444	37.6261	35.5823	33.0497	23.6358	24.15	18.2726	17.238	21.1849	0.879584	8.61091e-05
Acad11	chr9:103966033-104029976:+	375.436	336.491	422.768	424.529	391.214	249.669	257.98	313.202	284.532	281.989	0.40296	8.6476e-05
Slc38a2	chr15:96517823-96530129:-	34.6471	24.7249	24.6121	23.0146	27.4437	27.3703	39.2056	55.0589	53.3768	38.059	-0.68556	8.76926e-05
Sds	chr5:120926556-120933914:+	212.946	239.261	161.994	206.333	180.227	326.422	386.955	308.343	318.41	208.806	-0.659034	8.82078e-05
Cep78	chr19:16030263-16059479:-	3.25478	3.43488	3.17555	2.83438	4.17483	2.14125	2.46755	1.93238	1.59807	1.92629	0.616004	8.82832e-05
Epsti1	chr14:78304046-78402463:+	4.89629	5.89669	3.93742	4.21935	4.53342	2.95568	3.0603	2.31811	2.70664	2.94695	0.628736	8.88186e-05
Twf1	chr15:94408379-94420255:-	42.8063	41.1987	45.208	40.3369	51.8727	31.6824	34.7707	33.5969	34.9978	37.0373	0.275583	9.13e-05
Neurl3	chr1:36321447-36330270:-	7.8514	9.26748	7.98092	7.1834	8.41791	5.46049	5.87391	3.97116	5.15917	5.7028	0.531775	9.1534e-05
Tor1b	chr2:30808521-30814535:+	31.5956	34.1091	42.5726	36.7083	42.7244	25.7488	26.2897	25.5508	28.2323	28.183	0.392971	9.22487e-05
Tgfbi	chr13:56710964-56740700:+	59.4165	76.7965	67.4319	49.9511	82.5891	43.0222	47.8702	41.3177	44.7636	46.8907	0.481463	9.22487e-05
Rufy4	chr1:74172115-74194804:+	0.54808	0.33892	0.5235	0.58576	0.96035	0.11567	0.20554	0.23912	0.02491	0.13417	1.24072	9.22487e-05
Corin	chr5:72691264-72895779:-	0.22386	0.21283	0.61323	0.89175	1.09719	0.04295	0.0477	0.23205	0.10406	0.1453	1.29395	9.22487e-05
Rnf217	chr10:31221693-31329531:-	9.75904	10.2263	11.1784	9.37745	11.1626	10.4679	13.7997	12.2866	15.5248	14.7026	-0.435211	9.58812e-05
Stard13	chr5:151840090-151992768:-	8.72013	8.92943	7.60198	8.63041	8.01926	11.3294	14.9968	11.7988	10.0841	9.75588	-0.523077	9.74095e-05
Pdxp	chr15:78744349-78749947:+	0.63984	0.69823	0.90217	1.01207	0.40246	0.21605	0.28794	0.17764	0.02908	0.20884	1.23546	9.79049e-05
Rnf2	chr1:153316536-153347953:-	10.114	9.32051	9.98127	7.91722	10.0303	12.0109	12.6059	10.0452	12.7993	12.869	-0.420772	9.81803e-05
Clec4a2	chr6:123072708-123094017:+	2.6037	3.64955	1.89215	1.73658	1.95699	1.11551	1.35818	1.02879	0.60061	0.93848	0.963594	9.81803e-05
Trim37	chr11:86940577-87034188:+	6.11426	6.3368	6.22936	6.04915	7.25535	3.90177	4.57394	5.12571	4.59389	5.17997	0.362686	9.83657e-05
Lpxn	chr19:12873099-12908298:+	4.34679	7.15418	4.21176	4.15492	3.64458	2.81021	2.52552	2.09432	1.49569	1.71724	0.912184	9.8666e-05
Dock6	chr9:21604624-21657079:-	4.69969	4.96245	5.3085	5.20637	5.78732	5.73352	6.98979	6.81965	6.01443	5.90831	-0.353557	9.97893e-05
Adam8	chr7:147164831-147178461:-	0.36146	0.71718	0.48575	0.84287	1.18108	0.1387	0.23106	0.26066	0.31738	0.2011	1.14382	0.000100971
Nptx1	chr11:119400033-119409134:-	0.09692	0.13221	0.22042	0.32111	0.25038	0.05114	0.00909	0.05766	0.04405	0.03954	1.28105	0.000100971
Ugt1a6b	chr1:89999832-90115573:+	49.9842	51.69	60.9257	65.8571	58.1245	35.4454	38.9888	40.5706	42.7373	43.032	0.424157	0.000101816
Acer2	chr4:86520318-86578394:+	8.67265	9.66377	8.88797	7.56768	7.20109	6.09326	5.60931	4.97456	5.37643	5.44187	0.510616	0.000102137
Anxa4	chr6:86686834-86743578:-	59.292	61.6384	68.9035	74.3537	77.3954	48.5632	48.1814	50.9318	51.6268	50.175	0.362921	0.000102427
Tial1	chr7:135583291-135605027:-	14.6526	12.5436	12.7539	10.6101	14.595	13.9885	16.6683	16.6702	18.331	15.286	-0.386651	0.000102924
Pitpna	chr11:75401581-75442306:+	28.5945	31.6476	30.7272	31.2557	35.9991	22.9373	23.7337	26.1356	25.1927	24.3138	0.284875	0.000103384
Ppcs	chr4:119091138-119095025:-	34.6041	33.1501	35.5064	37.3633	41.1445	26.6823	27.5078	26.8709	23.3983	28.3303	0.360272	0.000103984
Zrsr1	chr11:22872005-22876496:+	4.86816	4.50996	6.26155	4.7033	5.36551	6.02717	7.05454	6.29659	7.17693	6.46544	-0.431029	0.000104842
Il13ra1	chrX:33652103-33711256:+	28.5831	28.4619	20.7642	19.4867	26.3619	35.8037	37.5866	35.789	29.1903	32.0074	-0.52463	0.000105005
1700037H04Rik	chr2:130972051-130985817:-	10.4286	7.47405	8.68435	10.0684	8.62183	5.3181	4.90677	5.18945	4.4933	6.84079	0.634587	0.000105025
Sumf1	chr6:108057015-108135577:-	25.4586	23.9932	27.628	24.8101	26.3617	17.0576	20.5272	21.1631	18.7264	19.6008	0.316184	0.000105416
H2-T-ps	chr17:36245975-36248621:-	1.31111	1.48134	1.21979	1.35879	1.7404	0.62886	0.40974	0.47274	0.76748	0.56733	1.01209	0.000105416
Baz2a	chr10:127529839-127566359:+	5.17694	4.20142	4.41849	4.56496	5.47112	4.72665	5.99525	6.88672	7.17587	6.26648	-0.448027	0.000107075
Rps26	chr10:128061585-128063562:-	337.569	338.581	344.853	335.366	340.769	415.795	424.835	383.001	410.596	365.297	-0.313237	0.0001072
Nsmf	chr2:24909899-24918401:+	68.2892	64.0342	67.4076	66.7271	66.2711	73.5673	77.7628	80.9641	80.7451	70.6482	-0.281948	0.000107948
Impact	chr18:13130761-13151457:+	10.729	11.9008	13.7609	10.6533	15.755	7.18015	8.40798	8.58165	9.58009	8.99505	0.45456	0.000108851
Ptprf	chr4:117880818-117964002:-	32.9118	24.9788	36.1372	30.9523	40.1709	33.3581	43.5061	51.3241	49.9599	51.2585	-0.532088	0.0001094
Arap1	chr7:108496583-108561100:+	16.2084	15.0915	14.2147	15.2641	15.1365	15.5214	17.939	18.0454	19.9471	20.0013	-0.33997	0.000110131
Zfp870	chr17:33016166-33028548:-	2.75596	2.04015	1.80331	2.27368	2.15057	2.63262	3.34536	2.98196	3.26345	3.02798	-0.521894	0.000110456
Xiap	chrX:39421013-39462841:+	32.9092	27.7155	25.8178	19.2807	31.2611	32.7002	42.9669	41.8957	36.6997	33.9652	-0.520455	0.000110456
Cfl1	chr19:5490455-5494031:+	220.205	236.753	245.132	256.287	249.231	185.671	186.499	179.316	173.251	186	0.320554	0.000110945
Nkap	chrX:34666758-34690741:+	4.99869	5.25599	4.42696	4.18657	5.83052	5.98473	7.10854	5.7428	6.37635	6.02997	-0.411964	0.000111141
Itih2	chr2:10016218-10052310:-	615.863	628.003	562.677	666.412	624.271	693.537	770.648	748.895	764.52	682.538	-0.314658	0.000111877
Rps27a	chr11:29445842-29448040:-	380.632	421.812	330.322	318.469	362.09	486.426	506.979	431.473	481.844	415.209	-0.426318	0.000112525
Ubap1	chr4:41296029-41336799:+	35.0532	32.2048	37.0303	36.5297	37.3032	23.0627	25.1373	26.9997	29.1287	28.7419	0.33532	0.000112525
Ralb	chr1:121366882-121401359:-	22.6037	25.3005	23.1707	24.0617	25.7929	18.4643	18.5138	15.4101	15.334	18.0999	0.400829	0.000113332
Zbed5	chr5:130371593-130379492:+	5.75653	3.96356	4.72228	5.03172	4.94171	1.93078	2.35153	1.73275	3.90132	2.85186	0.775638	0.000113395
Acaa1a	chr9:119250412-119259413:+	201.646	170.631	196.199	182.508	169.361	112.752	111.24	146.707	136.081	133.322	0.433613	0.000115259
Cd59b	chr2:103911167-103925114:+	11.0017	11.4674	11.6321	9.97033	13.0798	6.65317	7.29855	7.08109	8.91898	7.28405	0.515594	0.000115641
Nudt1	chr5:140807876-140814089:+	37.4686	43.348	41.6752	44.5913	44.7805	28.8904	26.6913	32.7715	25.0991	31.8752	0.447001	0.000116944
Tmem140	chr6:34813146-34824946:+	28.1924	23.4462	28.0475	26.3618	30.4336	21.1901	20.0944	14.6667	16.4961	17.3251	0.49614	0.000116944
Smoc1	chr12:82127795-82287401:+	24.7567	20.3552	26.6182	31.8758	29.008	28.5194	37.0815	45.1294	40.7649	36.8007	-0.554285	0.000117201
Cenpu	chr8:47637423-47664938:+	0.4567	0.75512	0.63734	0.37717	0.76945	0.19715	0.21409	0.1235	0.23588	0.21174	1.12694	0.000118041
Prkch	chr12:74685783-74879171:+	5.6106	7.05866	6.81152	5.92122	6.31767	4.30302	4.52188	4.44775	3.48325	4.41747	0.482721	0.000118441
Sucnr1	chr3:59885791-59891488:+	74.3577	79.0031	43.2953	51.7723	45.1099	109.353	118.521	95.7735	85.011	82.2929	-0.744044	0.000118999
Gstm3	chr3:107766614-107772092:-	52.6186	48.2766	212.684	199.628	256.123	25.941	27.482	20.4471	41.6354	38.5463	1.2732	0.000119172
Tpd52	chr3:8929436-9004515:-	11.3381	14.8341	14.0832	12.8494	16.2637	7.60768	10.1956	9.70465	10.8239	8.25739	0.47628	0.00011939
Hgfac	chr5:35384158-35391110:+	173.066	144.497	168.963	170.148	158.796	183.567	190.596	192.621	203.005	198.648	-0.321998	0.000121253
Chaf1b	chr16:93884146-93906351:+	1.90073	3.55436	1.82646	2.14586	2.58595	1.29945	1.07924	0.9556	0.33462	0.84647	1.04463	0.000121737
Iqgap1	chr7:87856469-87948217:-	13.466	20.6817	14.1806	13.782	17.2044	10.2954	11.5809	9.15677	8.23191	10.1432	0.56852	0.000122
Rps24	chr14:25309903-25315368:+	550.696	641.094	541.141	470.147	595.603	773.73	707.968	650.328	709.352	675.953	-0.404947	0.000122526
Slc22a1	chr17:12841741-12868704:-	511.74	476.023	609.218	540.526	447.653	320.905	292.129	372.758	314.936	392.983	0.511067	0.00012634
Fam83a	chr15:57817458-57842257:+	0.93337	1.29552	3.88224	3.64891	7.58689	0.67388	0.62176	0.60887	0.19537	0.35074	1.28533	0.000127373
Vtn	chr11:78312622-78315827:+	1607.19	1612.08	1588.19	1716.69	1475.11	1891.59	1981.55	1893.66	1909.09	1927.19	-0.33521	0.000127565
Txnip	chr3:96361880-96365780:+	98.2382	106.561	109.71	98.9935	95.0219	69.5903	76.3487	80.2576	80.9836	73.8678	0.333541	0.000128062
Sell	chr1:165992207-166010916:+	2.62572	2.80916	1.85665	1.91014	1.93311	1.16415	1.13776	1.33458	1.07811	1.2153	0.754885	0.000128198
Nudt12	chr17:59140824-59152745:-	81.8952	69.7147	82.702	71.994	87.5703	55.8888	56.6898	61.0915	64.6756	62.9342	0.298664	0.000128344
Ccl6	chr11:83401388-83406589:-	16.4765	36.6801	18.3298	16.9995	19.1875	12.8326	11.4016	8.94656	8.79374	9.96688	0.849312	0.000128413
Gas6	chr8:13465374-13494535:-	43.0359	56.3064	78.401	80.1902	90.0438	38.2428	38.8479	38.5401	37.7254	45.8493	0.666227	0.00013033
Irf8	chr8:123260258-123280592:+	7.25002	10.283	7.65027	6.24981	6.80283	4.75389	5.0629	3.83103	4.59371	4.82335	0.612285	0.000131769
Tmem56	chr3:120904928-120966234:-	125.068	99.7154	118.854	101.568	155.889	74.5027	88.4108	89.3011	86.8588	85.8749	0.401547	0.000132198
Xrcc3	chr12:113041403-113052090:-	2.60121	1.91132	3.21811	2.78005	3.01519	1.36143	1.42422	1.465	1.53699	1.82537	0.685071	0.00013234
Cyp27a1	chr1:74760109-74784471:+	416.34	370.024	338.273	305.672	289.484	455.209	454.691	426.801	480.45	463.722	-0.468541	0.000132588
Perp	chr10:18564877-18576878:+	104.662	95.3251	110.429	103.994	132.029	75.457	82.8361	89.9602	77.9476	83.2739	0.324829	0.000132725
9130409I23Rik	chr1:182981368-182990798:+	28.9521	22.6479	32.5838	25.2617	35.2166	5.69442	5.61592	13.6447	6.22398	16.4852	1.12281	0.000132725
S1pr2	chr9:20770396-20781237:-	5.47602	5.36031	8.29545	7.40801	9.86974	4.089	4.53699	3.28309	3.90708	4.75034	0.677303	0.00013288
Clip2	chr5:134965253-135028304:-	2.17228	2.45066	3.54202	3.00061	5.76605	1.53535	1.65233	1.56464	1.87455	1.80806	0.805387	0.000133458
Ppp2r1b	chr9:50665029-50702334:+	12.7584	9.35552	14.1536	13.7263	15.6754	6.65675	7.62949	8.42432	7.90761	10.3778	0.565384	0.000133748
Tm6sf1	chr7:89003887-89028965:+	3.41266	6.22738	4.523	3.55068	4.97546	2.55176	3.0088	2.3754	2.05446	2.23602	0.735131	0.000134274
Epas1	chr17:87153204-87232750:+	47.2319	38.6532	38.5069	32.9609	39.6488	45.619	55.1816	52.3547	49.4399	44.9445	-0.400267	0.000135164
H2-Aa	chr17:34419696-34424716:-	125.181	170.516	123.93	126.517	155.348	106.513	94.0061	70.3505	63.3097	74.2238	0.64355	0.000135971
Pde9a	chr17:31523179-31613254:+	12.431	11.5527	13.4299	17.7407	17.279	21.2861	21.1455	17.0496	20.7791	22.3467	-0.558147	0.000137971
Pard3	chr8:129587956-130136186:+	15.9916	13.6713	15.5551	15.958	15.4512	17.4136	18.0463	17.1735	19.8112	18.0501	-0.315147	0.000137971
Colec11	chr12:29279037-29308195:-	73.5515	86.7488	86.2198	67.0317	88.2781	61.1979	60.5664	54.442	52.7447	55.3505	0.4025	0.000137971
Fcgr3	chr1:172981300-172989534:-	20.0989	31.874	24.1457	20.2268	23.2981	16.8151	15.2948	10.4712	9.59126	12.2384	0.734131	0.000137971
Cnpy2	chr10:127759515-127764243:+	133.646	146.31	135.02	126.205	138.914	163.98	157.968	154.236	154.666	162.355	-0.300116	0.000138578
Actg1	chr11:120207001-120209809:-	64.4812	98.2228	98.5172	97.9769	101.202	50.8026	49.6854	72.3344	42.043	56.2739	0.636691	0.000140624
Fam160b1	chr19:57435499-57464084:+	20.012	16.2629	18.3907	18.3061	21.0677	19.4851	23.8192	21.0064	25.0756	22.7497	-0.329879	0.000141595
Tmem30a	chr9:79616748-79641237:-	97.4438	86.2087	84.3434	59.5042	98.8725	106.205	126.948	109.773	123.683	101.388	-0.481645	0.000143451
Samd8	chr14:22569753-22617947:+	10.5104	7.48131	9.46287	8.65945	10.3585	11.8939	14.6779	12.0617	12.7663	10.0111	-0.469216	0.000143451
Tmem30b	chr12:74644101-74647382:-	13.9344	12.0332	14.4608	16.6603	17.0534	17.2559	18.5208	18.6904	20.1068	18.6213	-0.402361	0.000143451
L3hypdh	chr12:73174415-73186300:-	37.636	36.3834	38.868	31.8451	42.6779	27.0676	29.3714	29.1276	29.8302	29.2885	0.285094	0.000143451
Coq7	chr7:125653173-125676870:-	32.7106	30.6141	36.2265	32.8839	33.9087	25.9594	25.1728	21.893	20.2494	22.5553	0.424912	0.000143451
Napsa	chr7:51827815-51842216:+	1.73132	2.95994	1.65369	1.85036	1.5946	0.54807	0.87652	0.75534	1.18038	0.70636	0.985747	0.000143483
Vldlr	chr19:27291510-27328721:+	1.74448	1.46308	2.72664	3.12933	2.97028	0.91715	1.08649	1.74196	0.69344	0.82364	0.932256	0.000143905
Szt2	chr4:118035345-118081868:-	1.45347	1.39826	1.46142	1.43852	1.5853	1.48933	2.07688	2.18726	2.25166	1.70653	-0.466182	0.000144481
Bcl10	chr3:145587226-145597328:+	15.3873	15.5874	16.5149	17.1725	18.2532	11.4321	13.0768	10.1974	12.1619	12.8119	0.382909	0.000144655
AI607873	chr1:175653559-175671940:-	6.83716	6.68559	4.98238	4.4315	6.09411	3.67714	4.39746	2.94502	3.17445	3.13441	0.61891	0.000145795
Ppp2r5b	chr19:6227767-6235840:-	7.52681	7.92821	9.22535	9.7219	9.7924	5.70733	5.83327	6.56311	4.72762	6.19184	0.500657	0.000147494
Desi1	chr15:81822953-81846570:-	12.7372	9.51914	12.0228	10.2661	13.1802	12.6793	16.4114	15.5252	17.7917	13.1709	-0.455775	0.00014751
Sgtb	chr13:104899870-104931521:+	4.80887	4.33867	5.38204	3.70287	4.80594	3.27636	3.01749	2.74079	2.9688	2.87728	0.521327	0.00014751
Brd9	chr13:74075259-74098337:+	9.85019	8.59315	10.601	9.31014	12.4379	7.12225	7.39584	6.54615	7.47781	7.14254	0.410022	0.000150165
Slc48a1	chr15:97614796-97623123:+	27.7351	26.2174	32.5518	34.214	34.0899	20.0457	22.4862	23.7414	19.5819	22.809	0.416579	0.000152926
Jak3	chr8:74200282-74214476:+	4.62606	4.50327	5.81624	4.42157	5.06929	3.13525	3.11471	3.16985	2.84909	3.88727	0.492347	0.00015555
Fign	chr2:63809565-63936095:-	1.10974	0.81295	0.75947	0.81815	1.10221	1.42582	1.88818	1.84922	1.07418	1.16858	-0.70824	0.000156859
Cldn1	chr16:26356732-26371925:-	24.4449	24.3133	24.2206	28.017	45.3648	50.8053	55.2431	35.3155	38.6575	47.8675	-0.6798	0.000157613
Rpsa	chr9:120036884-120041487:+	300.451	321.198	281.937	281.109	283.748	388.705	367.133	340.123	351.439	342.827	-0.360149	0.000158447
Zfp512b	chr2:181316808-181327166:-	6.35867	5.7998	6.73178	6.95888	7.15282	6.79021	8.56237	8.48849	9.17521	7.69137	-0.373976	0.000158742
Tnfrsf23	chr7:150851712-150871780:-	0.42703	0.52702	0.7457	0.70088	1.21623	0.33795	0.24307	0.24195	0.2946	0.18667	1.05874	0.000159033
Rps23	chr13:91062727-91064337:+	435.722	478.221	426.837	401.775	441.627	547.898	523.478	496.909	514.612	504.187	-0.321566	0.000161189
Sec14l4	chr11:3931785-3948012:+	93.6344	87.3498	83.7876	95.5886	80.9654	98.602	103.828	121.737	112.963	110.933	-0.379576	0.000162415
Metrnl	chr11:121563741-121578703:+	3.42385	5.67995	3.61011	3.88104	4.61485	2.40859	2.58744	2.4073	2.28715	2.75145	0.642199	0.000162977
Gne	chr4:44046947-44097049:-	40.6572	37.0792	35.4453	32.8344	30.0942	41.1562	43.2932	45.1365	51.5214	46.4486	-0.43196	0.00016473
Aldh3b1	chr19:3913491-3929716:-	4.08135	6.22821	4.19588	3.40592	3.70505	2.65481	2.14908	2.32833	2.35058	1.91035	0.762412	0.00016512
BC147527	chrUn_random:12475-21008:-	0.98783	1.26325	0.87754	0.56086	0.79748	0.22802	0.20259	0.24487	0.21046	0.50378	1.14379	0.000165658
Cluh	chr11:74462997-74484349:+	73.6744	64.3241	80.9274	75.6681	82.8583	75.9804	88.0413	105.463	104.109	99.1975	-0.394616	0.000166183
Prpf8	chr11:75300279-75322949:+	65.0066	54.0173	55.517	58.5894	57.1918	60.3968	71.921	87.3253	74.9792	70.3615	-0.397135	0.000166632
Mthfr	chr4:147413186-147433671:+	3.01888	3.37477	3.575	2.94123	4.27133	2.30557	2.56448	2.21608	1.79098	2.33914	0.503004	0.000166937
Zwint	chr10:72117594-72137712:+	32.0439	31.7893	35.1715	35.4807	35.0969	25.4468	25.9972	27.6175	26.3249	25.7602	0.286002	0.000166962
Nphp1	chr2:127566468-127614627:-	2.87611	3.73061	3.16901	4.05082	4.40746	1.81153	1.90215	2.34334	1.69739	2.63791	0.670926	0.000167148
Atp11b	chr3:35653060-35755198:+	12.8347	10.4269	11.266	9.42986	14.558	12.1101	15.6558	15.6912	16.6299	14.7556	-0.427487	0.00016817
Cela2a	chr4:141370869-141381920:-	0.94324	0.50457	0.31546	0.0593	0.43625	2.57612	2.34086	0.66019	2.2697	1.47141	-1.23993	0.000170709
Slc26a3	chr12:32123084-32158784:+	0	0.03201	0	0	0	0.11142	0.26399	0.1396	0.05999	0.16155	-1.22261	0.000170709
Naca	chr10:127472402-127485693:+	51.786	56.0817	54.6638	48.3526	56.2021	64.9237	60.0691	58.7538	64.2359	62.2363	-0.295753	0.000170792
Pias2	chr18:77303947-77394447:+	8.40817	7.58624	7.58871	7.36432	9.23238	8.79282	9.64161	9.27176	11.7499	9.40291	-0.357096	0.000171186
Tmppe	chr9:114310213-114320319:+	1.26239	1.27706	1.20612	1.26935	1.19978	1.41091	1.68776	1.67389	1.58723	1.85139	-0.463012	0.000174623
Neurl1b	chr17:26551910-26583287:+	0.66209	0.75261	0.55523	0.58378	0.77155	0.28819	0.42675	0.31183	0.4514	0.28701	0.753882	0.000176087
Ephb2	chr4:136203456-136391927:-	0.31402	0.38785	1.48156	0.99179	2.93218	0.15826	0.21531	0.17659	0.18107	0.25814	1.26062	0.000176206
Serinc2	chr4:129930741-129952830:-	6.08945	6.20957	9.3	10.4566	11.6189	3.89841	4.20418	6.06325	3.90846	4.96364	0.752489	0.000177979
Srcap	chr7:134655497-134704733:+	4.76243	3.54072	4.00543	4.4323	4.78474	4.12833	6.20866	6.49183	6.51626	5.71023	-0.490565	0.000178635
Nfkb2	chr19:46379227-46386580:+	5.16482	6.66322	6.17362	6.45099	7.53103	3.82483	4.17129	3.45524	3.62379	5.20448	0.544724	0.000179457
Atp6v1e1	chr6:120745262-120772703:-	180.69	190.194	202.56	192.977	209.833	147.712	137.501	146.814	157.033	160.307	0.294704	0.000179483
Ifngr2	chr16:91547339-91564252:+	29.7627	31.2279	31.2267	29.9052	39.0708	20.4151	18.44	17.0983	21.5341	27.3793	0.510383	0.000179483
Pcgf3	chr5:108890351-108932118:+	8.19456	7.11496	8.16301	8.2592	9.65131	8.64699	10.5653	10.2349	10.4345	9.63222	-0.336596	0.000180687
Tiam2	chr17:3326573-3519397:+	4.86898	5.80559	4.90926	4.55918	5.82411	7.48163	7.97124	7.2855	6.78622	5.3338	-0.48977	0.000183206
Socs4	chr14:47896818-47911266:+	8.17879	7.00523	7.02913	5.43779	8.43876	8.50491	10.8109	11.3158	10.4823	8.19661	-0.511478	0.000183873
Slc39a14	chr14:70703274-70751231:-	46.463	37.3522	46.2358	46.9146	47.2616	47.0256	54.9833	62.5873	68.8413	54.0105	-0.423703	0.000185005
Bax	chr7:52717065-52722268:-	26.2251	30.1189	29.3514	29.4768	36.3404	19.9619	21.0509	21.7377	23.7726	22.7214	0.379337	0.000187905
Itih5	chr2:10075170-10178156:+	1.85394	2.71395	2.48272	2.02283	3.70761	2.84924	4.13033	3.92633	4.78578	3.81486	-0.647073	0.000190364
Rbak	chr5:143933865-143942454:-	2.36932	2.31521	2.40967	2.78387	2.95877	3.19892	3.17331	3.51664	4.23068	3.2722	-0.498274	0.000190364
Srrm1	chr4:134876399-134909129:-	7.61602	5.40343	7.14658	7.93433	8.60062	8.1089	9.85489	11.5792	11.757	9.34971	-0.5218	0.000191211
Hamp	chr7:31727388-31729048:-	299.833	689.859	155.911	343.636	157.407	1020.11	950.102	1415.7	1511.15	1344.48	-1.21838	0.000192026
Utrn	chr10:12101986-12581533:-	14.075	12.3557	12.9194	11.3914	14.959	14.7735	17.4108	16.4413	18.4842	13.5418	-0.370812	0.000192175
1700001C19Rik	chr17:47549683-47574324:-	13.9903	12.2571	12.4486	12.7033	11.562	18.1234	17.8885	15.4792	15.9295	14.7047	-0.448552	0.00019379
Gstm5	chr3:107698772-107701603:+	26.4776	24.6406	26.2083	28.959	29.4242	18.9229	17.0235	16.4435	19.4827	21.7886	0.438293	0.000194701
Anxa1	chr19:20447924-20465161:-	13.8402	26.7078	14.6106	16.989	23.0502	11.2341	12.7348	9.20951	8.25961	9.77304	0.731938	0.000196773
Aspdh	chr7:51720805-51723121:+	137.627	138.944	130.634	127.429	111.829	157.869	152.49	160.75	171.385	166.385	-0.390121	0.000196978
Emp1	chr6:135312949-135333191:+	1.42911	4.61743	3.76626	2.91098	6.96841	1.25963	2.0807	1.56707	1.43285	1.28616	1.01041	0.000197704
Tbl1x	chrX:74756566-74905604:+	25.673	23.9333	24.2851	24.9892	25.6627	25.4237	31.9535	38.1178	34.3039	28.2279	-0.409471	0.000198232
Fancb	chrX:161418524-161435204:+	1.48995	1.85909	1.06381	1.49981	1.79028	0.82267	0.84462	0.70432	0.70871	0.9719	0.75889	0.000198232
Angptl3	chr4:98697645-98704883:+	768.984	718.317	647.447	575.843	711.791	826.789	891.132	855.396	812.853	752.524	-0.350476	0.000198531
Bptf	chr11:106894395-106993236:-	5.87108	5.20122	5.11471	4.85495	6.51433	5.3485	6.82088	7.0989	7.26902	7.0523	-0.360481	0.000199264
Ank	chr15:27396432-27524662:+	12.9643	9.31169	13.9921	14.3253	14.6932	15.906	17.648	18.1854	16.6622	17.7355	-0.466185	0.000200383
Kcnj2	chr11:110927478-110938139:+	0.76142	1.29081	0.94063	0.95442	1.0664	0.44637	0.75792	0.33555	0.4059	0.46981	0.844786	0.000201775
Hist1h4n	chr13:21923662-21924027:-	13.9925	15.5239	12.4105	14.0573	14.302	10.6308	7.7399	5.96592	6.04187	6.27964	0.764785	0.000202032
Rsph4a	chr10:33624917-33635827:+	0.1824	0.20415	0.19145	0.44987	0.14184	0.05922	0.02631	0.04174	0.06377	0.02862	1.24363	0.000202258
Sprr1a	chr3:92287876-92289803:-	0.77791	0.94323	5.60223	8.10613	11.0676	0	0	0.06428	0	0	1.13241	0.000202491
Rpl18a	chr8:73418621-73421342:-	169.386	163.2	161.71	169.161	153.854	211.053	211.766	189.549	219.564	177.503	-0.374997	0.000203612
Esco2	chr14:66437864-66452806:-	0.95394	1.49402	0.94411	0.472	1.34927	0.27961	0.49686	0.45542	0.38139	0.41442	1.01137	0.000204552
Nudt5	chr2:5766080-5789782:+	21.1747	22.392	23.1982	19.8061	25.0869	16.3242	16.9211	17.3846	13.9531	16.4694	0.367524	0.000205612
Zbtb39	chr10:127176594-127184395:+	2.25507	1.96463	2.2119	1.99617	2.23322	2.24334	3.08256	2.61153	3.5698	2.78295	-0.481104	0.000206138
Rpl32	chr6:115755532-115758761:-	706.51	754.297	657.209	673.528	712.981	946.022	849.003	773.786	865.155	828.405	-0.358414	0.000210033
Tmem9	chr1:137904796-137931607:+	14.8078	13.7054	13.2107	13.3237	16.4678	18.7442	16.7087	15.9013	19.32	17.551	-0.378884	0.000213566
Plscr4	chr9:92352216-92387354:+	3.84998	3.9441	4.59222	4.56814	5.66575	2.8189	3.4769	2.7579	3.08909	2.77284	0.492383	0.000213677
Mtfp1	chr11:3991484-3995434:-	29.2014	31.0256	29.1586	25.2496	23.3221	34.2976	35.7351	38.0848	33.6817	37.3429	-0.438864	0.000213952
Mug1	chr6:121788559-121839075:+	1190.27	964.707	884.972	1073.6	849.509	1161.23	1517.84	1698.22	1361.1	1196.78	-0.529193	0.000214552
Plac8	chr5:100982752-101001224:-	32.0079	42.8916	29.7862	31.4561	40.8277	21.7402	23.248	21.7419	16.1368	25.9675	0.580284	0.000215641
Slc25a47	chr12:110089339-110095025:+	1223.14	938.481	1259.28	1088.75	1244.3	877.809	812.281	778.054	590.398	697.373	0.504355	0.000215979
Spag5	chr11:78115093-78135956:+	0.49578	0.68237	0.5028	0.80196	0.81272	0.18381	0.3015	0.33215	0.38064	0.164	0.972415	0.000216318
C1qtnf6	chr15:78353776-78360081:-	0.99135	0.84397	0.93538	0.76645	1.0898	0.26708	0.27685	0.41828	0.67109	0.30119	0.966614	0.000216702
Mepce	chr5:138223134-138227929:-	9.46284	8.79657	8.7185	9.24906	8.63018	9.8146	10.3428	10.9868	11.7452	11.4172	-0.34618	0.000216812
Usp53	chr3:122636519-122687365:-	5.39684	4.86138	4.744	4.09071	4.88668	5.3313	6.11235	5.9205	7.52417	5.9861	-0.428909	0.000222142
Mup21	chr4:61808866-61811875:-	649.416	682.909	406.402	211.83	262.317	1050.74	1213.44	1009.14	1273.84	1028.17	-1.06517	0.000222366
Lair1	chr7:3958675-4014806:-	4.8351	8.26832	4.56829	3.81162	5.47832	2.98983	3.29078	2.58581	2.77108	3.10564	0.717806	0.000223748
Myo6	chr9:80012841-80159536:+	18.6742	14.9813	18.0666	15.3878	19.9004	18.5445	22.1029	22.9373	19.9547	20.3749	-0.334409	0.000224472
Rpl5	chr5:108329547-108338024:+	197.596	222.133	193.824	168.918	212.71	252.802	248.154	223.893	262.343	223.739	-0.359478	0.000224505
Gpr39	chr1:127573573-127770438:+	6.13256	5.69807	7.44975	8.63038	9.00593	3.97915	4.35676	4.73994	2.18574	4.33189	0.742994	0.000226585
Ddhd2	chr8:26835796-26864752:-	20.0554	16.71	19.9799	18.8688	19.5336	12.2974	14.6505	16.1967	13.3242	12.6579	0.37171	0.000226833
Dpep2	chr8:108508846-108520323:-	0.17642	0.45838	0.37256	0.32323	0.42462	0.07978	0.04726	0.04998	0.05728	0.10283	1.23201	0.000227625
Ncapg2	chr12:117643875-117702004:+	1.72932	2.72209	1.88704	1.15203	2.50855	1.12924	1.28686	0.86119	0.92523	0.87006	0.787639	0.000229001
Dhx9	chr1:155302888-155334790:-	22.4922	20.0098	17.3451	15.1161	22.4578	22.0471	25.6669	30.0077	29.6829	22.4545	-0.478992	0.000229634
Clec2h	chr6:128612403-128627392:+	4.4811	4.74342	1.59064	2.30591	2.15709	5.67921	6.64633	4.67831	7.22021	8.27057	-0.950335	0.000231797
Mospd3	chr5:138037875-138042287:-	2.16259	1.28258	1.78194	1.17239	1.90099	2.48042	2.38011	3.76031	3.16961	2.58938	-0.78113	0.000231797
Pole2	chr12:70302766-70329177:-	1.14813	2.19808	1.47731	1.38852	1.52714	0.82893	0.65151	0.38946	0.58364	0.77043	0.964251	0.000232633
Cnn1	chr9:21903697-21913665:+	0.1031	0.14063	0.23446	0.08264	0.02895	0.54394	0.14498	0.48556	0.70288	1.6036	-1.24076	0.000232818
Simc1	chr13:54605166-54652651:+	1.59205	1.63239	2.0533	1.83854	1.99222	1.89416	2.93511	2.5321	3.05958	2.39761	-0.543521	0.000237069
Ralgps1	chr2:32988939-33227014:-	1.85106	1.66855	2.05867	2.25599	2.18855	4.82317	3.96561	2.91412	2.91517	2.21097	-0.752722	0.000237833
Inpp4a	chr1:37356683-37467585:+	2.8679	2.58141	2.28775	1.80621	3.11443	2.63252	3.54615	3.84475	4.12337	3.68631	-0.547901	0.000238697
Rassf8	chr6:145756903-145766104:+	14.9235	13.7592	17.7423	16.9918	19.4507	16.4958	24.2977	23.2948	27.2999	21.099	-0.49856	0.000238782
Emsy	chr7:105739116-105805079:-	3.69996	3.14423	3.00308	2.82259	3.68292	3.51381	4.33008	4.07351	5.01611	4.29437	-0.44145	0.000238895
Pim1	chr17:29627990-29632404:+	11.1306	13.0443	15.447	12.8326	13.3552	24.3226	25.7187	13.3829	33.1629	16.5675	-0.768686	0.000239293
Atp1a3	chr7:25763186-25790956:-	0.29874	0.23286	0.43675	0.21285	0.30359	0.04503	0.06669	0.08463	0.14548	0.07255	1.16457	0.000240339
Rsf1	chr7:104728406-104841292:+	3.34545	3.27245	2.80468	2.32135	3.7318	3.44761	4.27977	4.06091	5.03023	3.82529	-0.479633	0.000242295
Gstm2	chr3:107784620-107789354:-	155.056	115.784	205.792	253.124	224.815	105.654	94.7432	76.1453	122.833	115.945	0.728828	0.000243096
Irs1	chr1:82229680-82288014:-	5.58347	3.86785	5.13509	4.49195	6.71712	6.4933	10.8257	10.4075	6.32543	6.37904	-0.67545	0.000243615
Elk4	chr1:133904182-133922261:+	14.5644	12.3819	12.7064	12.4496	16.0925	13.1015	18.0231	17.443	18.8322	16.89	-0.378183	0.000244187
Copz2	chr11:96711190-96722516:+	35.281	29.2766	43.2521	45.6605	42.6619	25.8275	19.743	25.8545	27.4364	23.3906	0.565199	0.000246098
Zfp598	chr17:24806697-24818961:+	14.2093	14.0551	15.4309	14.7533	15.925	16.5392	18.5949	16.0511	22.9088	18.8473	-0.390778	0.000248037
H2-M2	chr17:37617796-37620474:-	0.56977	0.36575	0.22867	0.82387	1.43053	0.1061	0.12569	0.13293	0.07617	0.17093	1.23091	0.000248037
Casc5	chr2:118872855-118929857:+	0.6122	0.74943	0.50871	0.37747	0.9521	0.21533	0.38264	0.22569	0.34782	0.1521	0.962615	0.000249842
Rtfdc1	chr2:172266078-172295399:+	95.0851	82.2507	99.7476	110.694	106.881	71.347	65.4303	68.7968	74.3302	75.3777	0.385008	0.000250623
Eppk1	chr15:75931918-75950625:-	2.2895	2.11604	2.15453	2.33146	3.04764	2.17476	3.79824	4.85755	3.9708	3.34814	-0.635455	0.000251553
Fam213a	chr14:41807024-41827122:-	79.6785	80.0104	92.0573	88.9248	103.605	63.382	68.3356	59.4803	70.8936	70.1886	0.328914	0.000251553
Rpl12	chr2:32817232-32819565:+	527.217	588.352	479.469	442.502	511.03	727.084	708.841	608.799	631.363	583.348	-0.42536	0.000256255
Zfp423	chr8:90185709-90483494:-	0.58441	0.52213	0.8977	0.6465	0.67944	0.20556	0.26915	0.38631	0.31456	0.39738	0.85737	0.000256255
Bub1	chr2:127625936-127657595:-	0.63765	0.45101	0.22826	0.1893	0.66316	0.11214	0.11071	0.07025	0.21468	0.04818	1.18434	0.00025635
Cfap69	chr5:5580982-5664232:-	0.29986	0.27269	0.35891	0.1012	0.46089	0.01665	0.02959	0.0313	0.12553	0.08049	1.22663	0.00025635
Pcdh1	chr18:38356348-38369416:-	16.1171	11.8399	17.5208	19.4275	21.7294	20.1092	25.3604	22.5789	25.5917	30.5888	-0.569487	0.000256494
Selenbp2	chr3:94497495-94508328:+	102.878	63.7443	52.0152	26.834	36.4818	154.213	130.841	168.666	182.062	125.642	-1.09811	0.000258068
Eea1	chr10:95403297-95508152:+	15.3455	13.105	13.3471	9.86967	16.6562	16.3927	19.0253	17.931	20.8383	15.6852	-0.464876	0.000258411
Slc6a12	chr6:121296715-121315791:+	46.2572	41.4658	40.0342	46.7254	35.7972	54.04	57.4365	55.1781	54.3329	49.8914	-0.427258	0.000261875
Eif6	chr2:155645573-155652661:-	70.8412	73.8918	82.1114	88.5624	88.2652	57.474	61.5024	61.3772	61.3845	61.2497	0.32657	0.000261875
Itm2b	chr14:73762039-73785078:-	1136.79	1076.07	1269.77	1202.04	1300.52	914.106	890.366	938.192	831.775	968.709	0.308693	0.000264673
Elovl7	chr13:109004598-109077301:+	0.09419	0.21414	0.47127	0.33221	1.06856	0.08945	0.13246	0.0934	0.05352	0.05764	1.22053	0.000266392
Mfsd4b1	chr10:39721379-39745074:-	37.7929	32.4386	34.3881	32.5664	34.0754	38.7499	38.3894	47.4626	39.1644	44.2995	-0.354245	0.000267121
Slamf7	chr1:173562534-173583168:-	0.74688	1.24129	0.71749	0.86704	1.07032	0.55711	0.43462	0.37028	0.4536	0.4597	0.826085	0.000267121
Arhgef9	chrX:92244274-92361878:-	3.62296	2.51944	3.37159	4.10973	3.1743	2.02393	1.59843	2.38877	1.65302	2.15481	0.642247	0.000270287
Arhgap29	chr3:121656244-121719071:+	34.8527	34.2838	31.0846	27.055	34.1405	34.0696	42.1652	37.6308	57.8154	48.3868	-0.50244	0.000272358
4931406C07Rik	chr9:15087781-15110892:-	68.4266	52.9616	69.0365	63.4184	70.4703	38.9212	40.3147	56.2648	45.094	42.3173	0.443315	0.000272629
Ifi27l2a	chr12:104672083-104681890:-	31.2031	38.133	21.038	26.654	28.7938	19.217	17.4546	17.8275	11.7967	16.623	0.671175	0.000272965
Wdtc1	chr4:132848381-132895230:-	23.294	19.4542	26.2923	26.9277	25.7094	27.1948	29.3832	30.2367	37.0064	35.5324	-0.4516	0.000273666
Gyg	chr3:20021970-20055015:-	8.74869	10.0125	9.77892	9.09578	10.9964	6.81388	6.4167	7.31747	6.52597	7.3451	0.403041	0.000274494
Gpx1	chr9:108241411-108242673:+	3475.94	3241.4	3676.3	3870.9	3762.13	2494.68	2357.95	2966.75	2385.29	2833.25	0.376642	0.000274887
Akr1c20	chr13:4486102-4522590:-	164.068	152.849	155.699	160.682	162.157	113.452	108.841	137.141	114.876	124.055	0.323821	0.000277202
Rpl35a	chr16:33056539-33060274:+	333.697	377.489	314.286	307.499	338.968	422.092	409.121	378.083	416.901	381.396	-0.339339	0.000277743
Eif4ebp3	chr18:36823714-36825978:+	10.6785	5.5433	4.60405	4.37489	4.54782	8.77975	9.96981	14.603	19.5155	9.53031	-0.936871	0.000279578
P4ha1	chr10:58786044-58836052:+	7.02088	9.18078	7.78525	6.95812	8.03971	5.03095	5.78871	5.71487	5.03563	5.89138	0.412911	0.000279631
Mpp4	chr1:59177779-59220233:-	0.34838	0.16595	0.09432	0.01773	0.0559	0.2976	0.62214	0.69088	0.79174	0.43995	-1.20834	0.000280336
Fetub	chr16:22918455-22939841:+	217.998	185.556	201.566	223.629	157.058	248.511	251.399	263.889	292.627	260.737	-0.472208	0.000280482
Zbtb7c	chr18:75979832-76308218:+	0.22403	0.30559	0.19106	0.34717	0.62907	1.21744	1.96381	0.64419	0.76368	0.4113	-1.13669	0.000280942
Sptan1	chr2:29821080-29886970:+	55.0725	57.7133	62.5796	60.6745	71.5755	44.9375	50.8006	47.3231	51.0555	44.7426	0.277869	0.000280942
Ttk	chr9:83728296-83765997:+	0.19716	0.82177	0.46707	0.57947	0.70127	0.12136	0.15404	0	0.05601	0.21786	1.21739	0.000280942
Lyve1	chr7:117994121-118006467:-	11.2169	15.4703	17.9369	15.8931	19.4169	8.54027	13.5182	6.15511	6.13847	6.17125	0.789522	0.000285863
Rpl4	chr9:64021194-64026369:+	603.638	620.302	575.498	547.414	583.679	692.944	709.703	652.387	713.413	628.145	-0.29	0.00028588
Serpina3c	chr12:105385117-105392082:-	0.39394	0.46847	0.17229	0.12955	0.44248	1.0872	1.10801	0.66104	3.16789	0.52544	-1.20583	0.000288442
Hhip	chr8:82489750-82581907:-	1.33137	1.09273	0.72487	0.4522	0.34851	2.12517	2.72384	1.85711	2.1795	2.08296	-1.10282	0.000288442
Pcp4l1	chr1:173103395-173126399:-	2.76385	3.63704	6.32251	4.83046	4.74788	1.61262	1.76812	2.61153	2.73413	1.09445	0.91808	0.000288442
Ccdc162	chr10:41258655-41326401:-	4.32941	3.79073	3.97131	3.251	4.26628	6.13088	4.88888	5.04286	4.68175	7.04239	-0.558395	0.000288864
Asf1b	chr8:86479593-86494094:+	1.21706	1.86404	1.23824	1.3692	1.7987	0.67592	0.69063	0.57163	0.76426	0.16334	1.01479	0.000288915
Gpr141	chr13:19841551-19916126:-	0.20885	0.35271	0.23748	0.39858	0.67023	0.04722	0.12587	0.11833	0.13561	0.07608	1.16225	0.000289421
Map1lc3a	chr2:155102100-155103809:+	53.3199	50.5382	67.3727	64.8424	64.8435	44.1629	40.4325	42.0815	42.8788	42.388	0.409702	0.000289924
Fkbp10	chr11:100277008-100286154:+	1.45591	1.95018	1.72262	1.74525	2.78441	0.97575	1.06984	1.15098	0.80482	1.14384	0.732713	0.000290103
Helz	chr11:107409274-107548257:+	3.46743	2.53905	2.79087	2.84319	3.20083	3.00705	4.08479	4.16495	4.27695	3.73829	-0.441282	0.000290491
Ctps2	chrX:159339492-159472473:+	5.52938	7.45468	7.82437	7.91692	9.25682	4.77886	4.88776	4.82994	5.11617	5.72036	0.47954	0.000293393
Mvd	chr8:124957496-124967322:-	46.7617	43.5486	50.9232	39.6702	46.8141	37.7758	29.1327	23.1015	24.1325	26.9583	0.565834	0.000293801
Pcyox1	chr6:86336000-86347144:-	109.3	107.068	124.203	121.751	125.179	88.6856	97.4147	92.4235	85.9397	83.1308	0.30558	0.00029545
Pik3c2g	chr6:139535772-139917804:+	2.5085	1.67386	2.30601	2.48077	3.00053	3.0853	3.86369	3.43215	2.74861	4.10372	-0.577967	0.000295553
Vcan	chr13:89794915-89882117:-	0.06624	0.17755	0.15858	0.10433	0.25063	0.04415	0.03269	0.06568	0.0515	0.0569	1.08605	0.000295553
Rnf111	chr9:70273236-70351532:-	7.70287	7.52974	7.27921	6.5501	8.88768	7.48587	8.99272	9.542	9.86175	9.84762	-0.344476	0.00029556
Carmn	chr18:61805532-61825192:-	0.56609	0.92663	0.34331	0.48401	0.93257	1.51328	1.69834	1.12262	1.2865	1.65521	-0.985111	0.000295657
Fbln1	chr15:85036438-85116724:+	0.97577	0.80416	0.46809	0.89621	0.70212	1.09399	0.85764	1.99551	2.3388	2.22377	-0.972746	0.000295657
Abcg8	chr17:85075642-85099673:+	46.2402	40.0997	42.2035	45.3316	38.9569	49.2833	49.9731	59.2994	50.3074	55.1751	-0.378996	0.000295657
Ncf2	chr1:154647283-154684120:+	4.20828	7.18684	5.23941	3.68957	5.25553	3.37186	3.04933	2.22073	1.65339	2.64814	0.788296	0.000295657
Cenpe	chr3:134875527-134936504:+	0.60304	0.45898	0.47702	0.28722	1.00129	0.24208	0.23352	0.20148	0.30538	0.17383	0.959728	0.000296305
Col6a3	chr1:92663435-92740548:-	5.98527	10.8085	7.05293	6.39679	13.4401	4.3567	5.61584	4.93698	4.59487	4.69302	0.691829	0.000298708
Fndc10	chr4:155068451-155070592:+	0.38254	0.63052	1.49526	0.91989	1.96038	0.25229	0.31381	0.30819	0.43468	0.21948	1.14506	0.000298835
Zfc3h1	chr10:114822015-114869827:+	8.03233	6.60146	6.1867	5.36636	8.55063	8.04852	11.1406	8.27834	10.4238	8.61325	-0.4854	0.000299581
Gphn	chr12:79327642-79785756:+	39.7165	31.363	31.8837	31.4489	31.3759	36.8693	38.4787	47.7021	44.7531	41.5085	-0.402975	0.000302082
Oxa1l	chr14:54980525-54989353:+	20.1293	19.7939	19.4878	22.3989	20.1578	23.6292	23.5521	23.947	25.5139	24.3654	-0.320202	0.000302082
Svil	chr18:5046587-5119291:+	10.7061	12.264	11.1228	11.7002	13.6135	12.258	14.2088	14.9384	13.3724	14.663	-0.302572	0.000302396
Rcor3	chr1:193922429-193961922:-	3.10731	2.63594	2.91366	2.87485	3.28179	3.22992	3.57629	3.69035	3.80749	4.009	-0.37933	0.000303353
Setd1b	chr5:123592202-123618639:+	0.7805	0.73081	0.94668	0.67351	1.00654	0.75649	1.29005	1.51342	1.45186	1.39758	-0.656931	0.00030398
Nr1i3	chr1:173144101-173148976:+	168.415	145.117	162.881	135.789	128.551	65.5054	62.6486	107.593	103.545	103.547	0.621367	0.000309162
Ehbp1	chr11:21905829-22186798:-	4.59574	5.41554	4.55672	4.3479	5.43546	5.48108	5.95415	6.21669	7.79284	5.81541	-0.425788	0.000309333
Pitrm1	chr13:6547403-6579395:+	30.1566	28.4122	31.2096	33.2987	34.2953	21.6527	24.8627	25.3324	20.3691	24.5952	0.340828	0.000309476
Sirt7	chr11:120479686-120486316:-	36.8492	37.8549	36.8757	30.319	31.3942	42.0031	44.0941	40.1204	43.6021	44.8035	-0.377583	0.000310883
Rpl22	chr4:151698545-151708191:+	93.688	104.278	92.0264	87.3284	96.3852	108.448	114.506	109.633	110.815	102.483	-0.281797	0.000312271
Gm10364	chr14:55657299-55661813:+	0.27056	0.35149	0.30765	0.20654	0.39072	0.04078	0	0.03832	0	0.03942	1.19957	0.000312271
Slc16a3	chr11:120809798-120820314:+	0.41733	0.9036	0.65533	0.97701	0.80357	0.39843	0.16768	0.25616	0.13549	0.30405	1.07981	0.000314008
2810408I11Rik	chr1:64726443-64737233:-	8.90653	11.6919	10.8627	7.44624	12.2628	4.92651	7.20541	4.77172	7.10065	4.54219	0.692454	0.000314889
Rps13	chr7:123475021-123477704:-	337.633	362.172	334.593	326.521	340.489	458.412	404.486	375.438	401.75	418.959	-0.351116	0.000319183
Zbtb5	chr4:45004115-45025284:-	3.48118	3.93845	3.1896	2.89049	3.68431	4.06867	4.52296	4.30336	4.30865	4.08189	-0.379399	0.000320245
Pex19	chr1:174056886-174066628:+	106.874	101.786	114.031	118.068	108.137	79.5498	73.7149	87.4656	84.0086	84.7008	0.336478	0.000322543
Sgol1	chr17:53814112-53828640:-	0.25542	0.3097	0.27431	0.31848	0.55785	0.14974	0.13304	0.05628	0.11287	0.04342	1.13407	0.000326089
Cdkn2aip	chr8:48794698-48799285:-	7.90028	7.02442	7.50004	6.89262	8.39623	9.00152	10.7873	8.41484	8.74389	8.85038	-0.356916	0.000326996
Acot6	chr12:85441604-85450733:+	1.03999	0.61346	1.37434	1.32178	1.73641	0.59319	0.50069	0.22296	0.35133	0.48738	1.04632	0.000327031
Kmt2d	chr15:98662100-98701636:-	1.92948	1.71235	1.73582	1.4907	2.30357	1.71439	2.48459	3.18862	3.07297	2.59503	-0.558537	0.000327069
Lamp1	chr8:13159161-13175338:+	554.986	567.729	638.927	657.417	732.354	455.975	473.597	501.222	439.965	493.239	0.324458	0.000327069
P2ry14	chr3:58918545-58957414:-	2.35048	2.55411	2.71802	1.93729	3.17704	1.34522	1.75546	1.44182	0.7243	1.38156	0.751904	0.000330262
Rab13	chr3:90017637-90030309:+	5.85376	6.51891	6.6207	6.99226	6.53983	4.12898	4.72506	4.40753	3.55701	4.66158	0.493373	0.000330769
Cxcl2	chr5:91332925-91334964:+	0.7566	0.68804	0.69902	0.85916	1.11539	0.39919	0.17734	0.23444	0.05373	0.1447	1.17328	0.000330769
Pef1	chr4:129784800-129805378:+	41.637	37.5337	45.8435	44.1469	47.2863	32.6818	32.7211	32.8055	34.2553	32.466	0.30365	0.000331249
Dvl3	chr16:20517137-20532260:+	2.2025	1.45093	1.87342	2.00177	2.12325	2.14111	2.52019	3.25004	3.7639	3.09555	-0.640853	0.000332703
Setdb1	chr3:95127447-95161124:-	9.69302	9.89401	8.13522	8.82081	10.159	9.60196	11.2719	10.8533	12.0257	11.5792	-0.31832	0.000332703
Capn6	chrX:140236780-140261955:-	1.41256	2.89681	1.58983	2.14128	3.15701	0.63881	1.37838	1.0862	1.26114	0.8821	0.862595	0.000332703
Nfe2l1	chr11:96678728-96691282:-	46.73	38.3234	53.663	50.3703	51.0457	29.5349	33.0087	32.6359	35.5469	39.1308	0.407198	0.000333827
Fndc4	chr5:31594619-31598250:-	26.4185	28.497	30.8356	29.6092	30.8645	35.257	35.8304	34.8747	32.1983	33.5272	-0.309474	0.000336094
Pde4d	chr13:109444371-110746177:+	3.7198	3.20433	4.56022	4.33273	4.78197	1.82459	2.28182	2.51413	3.05452	3.11233	0.572106	0.000336094
Rictor	chr15:6658381-6750400:+	7.41271	5.97587	5.87151	5.38345	7.47365	7.20689	9.09954	6.93566	10.1039	8.65445	-0.453084	0.000338999
Srr	chr11:74719861-74739300:-	63.3269	55.8887	66.1209	66.5416	64.2093	42.7616	46.7546	52.0976	51.0032	47.9988	0.309502	0.000341026
Chchd7	chr4:3866035-3878529:+	6.79828	6.94172	6.95157	6.55162	6.09745	7.96676	8.25283	7.90017	8.8257	7.99032	-0.364465	0.000342783
Mcm7	chr5:138605817-138613090:-	11.7772	16.5606	13.3189	10.5081	16.0131	8.32253	8.83723	9.13441	9.25351	9.91946	0.479865	0.000343692
Det1	chr7:85972360-85992097:-	6.95308	6.23898	9.11461	8.59149	7.5503	5.48444	4.98112	4.99322	3.98976	4.42951	0.567179	0.000344813
Sptlc2	chr12:88646008-88729305:-	10.5249	12.1531	13.0787	12.3905	15.285	9.12479	9.88895	9.31592	8.32563	9.3494	0.36796	0.00034529
Ass1	chr2:31325790-31376190:+	1732.09	1977	1282.25	1397.47	1448.53	2364.74	2366.89	1826.23	2108.03	2171.24	-0.52172	0.000345612
Homer2	chr7:88745367-88851811:-	4.68993	4.24405	3.75027	3.81943	3.10597	5.31724	5.66741	6.88206	5.74672	4.41345	-0.556412	0.000349335
Cacfd1	chr2:26865446-26876609:+	4.12767	3.56595	3.88895	3.70248	4.48721	4.26223	4.58852	5.43755	5.12578	5.1724	-0.387352	0.000349335
Aga	chr8:54597056-54608776:+	31.4421	34.1527	35.4819	34.5374	39.9981	28.193	24.7512	25.6654	23.4124	25.5912	0.364945	0.000349335
Fscn1	chr5:143722034-143734868:+	4.03249	5.53553	4.21413	4.14556	4.42148	3.20147	3.06049	2.7608	2.46561	2.6049	0.551838	0.000358882
Rpl35	chr2:38857101-38860651:-	267.96	289.631	243.499	245.091	264.323	343.609	329.297	291.759	318.257	303.01	-0.350075	0.000361532
G6pdx	chrX:71654825-71674500:-	5.85342	8.84793	5.83227	5.56543	5.38723	12.126	12.0401	6.32805	17.262	9.4846	-0.813765	0.000361608
Cep55	chr19:38129515-38148915:+	0.40557	0.43588	0.23059	0.33494	0.62119	0.05836	0.17284	0.07312	0.12569	0.15043	1.13318	0.000363531
Thrap3	chr4:125841327-125879954:-	25.5294	23.5819	22.9732	24.4006	25.9363	23.6168	28.6284	28.2944	30.7169	30.7593	-0.2888	0.00036387
Dlc1	chr8:37630793-38015496:-	14.8169	14.0018	12.5125	11.063	13.276	16.1642	19.1148	17.6875	15.3258	14.4286	-0.40287	0.000364617
Crip2	chr12:114378447-114383717:+	34.6993	31.1018	35.3287	34.2704	39.0145	34.4745	40.2727	47.9213	43.2705	47.1532	-0.361943	0.000365353
Tmed9	chr13:55694496-55699055:+	38.5771	38.5156	38.8492	42.097	44.7969	47.4852	50.7601	52.1445	48.0461	41.9394	-0.321973	0.000366258
Hfe	chr13:23795710-23802680:-	68.9972	80.6217	81.3648	77.3646	77.1976	56.9272	57.3543	60.57	53.8333	61.0321	0.32558	0.000366258
4930427A07Rik	chr12:114394632-114403669:+	0.33582	0.3748	0.243	0.29365	0.70296	0.06443	0.15742	0.06054	0.15611	0.12455	1.1298	0.000366258
Aplp2	chr9:30957142-31019400:-	171.591	155.172	228.946	229.633	231.694	118.774	135.332	155.116	142.174	130.277	0.476326	0.000367393
Cdc42se1	chr3:95032346-95040346:+	11.6829	14.2044	15.2135	15.6162	17.9937	10.1494	10.2029	9.83856	10.4747	11.4754	0.42009	0.000371629
Pkp2	chr16:16213438-16272805:+	28.4495	28.175	29.5902	29.7807	32.8501	23.0479	24.1148	24.9244	22.0412	22.5491	0.264083	0.00037165
Col16a1	chr4:129725084-129776521:+	2.65605	3.5157	3.13205	2.3235	3.55786	1.73352	2.25035	1.98983	1.92262	2.07697	0.499022	0.00037165
Dicer1	chr12:105925952-105990162:-	9.52925	8.27806	8.79032	8.1231	9.83913	8.52484	10.8251	11.6498	12.2635	10.4831	-0.343253	0.000372243
Ppm1g	chr5:31505041-31522918:-	16.582	16.4991	16.4345	19.2389	20.6177	19.8188	20.8687	21.7192	22.632	20.8941	-0.322106	0.000376984
Lrpprc	chr17:85104587-85190126:-	76.1484	68.482	66.0595	65.8439	72.5348	74.7743	83.6316	91.6144	80.0417	74.696	-0.290249	0.000377169
Cyp4f16	chr17:32673574-32688742:+	1.96153	3.2237	2.20358	1.97011	3.0261	1.67083	1.19646	1.31226	1.20843	1.06061	0.758507	0.000377196
Asna1	chr8:87541830-87549177:-	57.0573	56.2355	59.9533	56.1752	59.0374	45.8456	46.4425	44.5791	39.9407	43.3556	0.301764	0.000378756
F13a1	chr13:36959047-37142113:-	0.6651	1.31639	0.68214	0.86414	1.36226	0.37155	0.26898	0.3362	0.65202	0.42565	0.946985	0.000379268
Ly86	chr13:37437214-37510905:+	19.5707	32.4648	18.6909	16.195	18.751	14.0927	11.269	8.25106	9.63069	12.0503	0.756725	0.000379933
Laptm5	chr4:130469249-130492063:+	18.6655	27.3255	18.9174	18.5793	18.8063	14.1973	14.6964	10.3762	11.1629	12.6776	0.578675	0.000384123
Mllt10	chr2:17976864-18134017:+	8.15601	8.23818	8.30076	7.20868	8.88618	7.82211	10.213	9.58882	10.4114	9.85407	-0.306392	0.000384125
Gm5420	chr10:21410651-21413784:+	0.13929	0.04222	0.58075	0.07443	0.36506	0	0	0	0	0	1.09977	0.000384219
Ubl4a	chrX:71611057-71613887:-	11.4714	10.4118	10.9329	11.3389	12.1649	7.92992	8.41326	9.27053	8.33836	8.5443	0.317659	0.000385289
Cdh1	chr8:109127250-109194147:+	3.74388	7.27159	3.61333	3.30971	8.76075	10.0106	17.1059	13.2449	12.4999	8.89837	-1.00623	0.000387093
Parp3	chr9:106372653-106379280:-	28.0577	28.597	28.6572	29.4168	33.157	21.7286	22.1763	24.7843	20.5053	24.0033	0.296826	0.000389439
Lbh	chr17:73267645-73291286:+	6.79384	8.94093	9.16782	6.97551	9.24333	5.72458	6.38512	5.26334	5.31094	4.95451	0.468573	0.000390544
Etl4	chr2:20211540-20732162:+	2.28008	1.84179	2.16539	1.86507	2.20332	2.22451	2.52578	2.75338	2.72835	2.48801	-0.369663	0.000391456
Psrc1	chr3:108186722-108191149:+	0.31773	0.34147	0.78827	0.58654	0.84353	0.06096	0.1354	0.1432	0.22975	0.14731	1.16347	0.000391483
Fgfr2	chr7:137305965-137410322:-	14.6472	17.1007	17.3525	14.4974	20.5622	20.0451	22.5788	19.3772	19.7241	19.8838	-0.351103	0.000391984
Ulk2	chr11:61589100-61668594:-	30.0862	23.2258	25.0546	21.7786	25.6887	27.0804	29.2228	32.8718	34.6573	30.9385	-0.370158	0.000392422
1810008I18Rik	chr7:72948938-72951109:+	268.736	257.661	220.293	170.696	221.016	496.527	473.883	226.194	300.732	383.713	-0.729659	0.00039355
H13	chr2:152495197-152534404:+	13.2361	11.7367	14.4646	14.058	14.3343	15.2395	17.923	16.1548	14.9757	15.8609	-0.316685	0.00039389
Snhg18	chr15:32170323-32174417:-	2.00292	4.49074	3.96602	3.65383	5.35273	1.96774	2.16919	2.12295	1.21644	1.44413	0.870111	0.000394501
Suv420h1	chr19:3767421-3818303:+	5.83392	5.08037	5.12548	4.66125	6.30651	5.4384	6.7394	6.18585	6.89729	6.70711	-0.320638	0.000394647
Cpeb2	chr5:43624702-43680963:+	5.63211	2.89076	4.47362	3.7491	5.3263	5.26431	7.11754	6.64504	7.00318	5.84375	-0.577884	0.000394887
H2-DMa	chr17:34259777-34276046:+	6.54829	10.3368	7.86752	7.06454	8.01428	5.44312	5.18362	3.64462	3.7906	5.0723	0.645573	0.000394887
Taf5	chr19:47142238-47157969:+	2.79799	2.61591	2.77048	1.83118	2.80726	3.20127	3.24217	3.42895	3.75091	3.6074	-0.486793	0.000396543
Prrc2b	chr2:32006668-32090057:+	8.18328	7.02781	7.99222	6.88204	9.46599	7.62395	9.52277	10.6272	10.5889	10.3405	-0.374126	0.000398017
Pyurf	chr6:57634733-57642072:-	13.5936	13.9285	12.7124	12.4441	13.9181	15.8224	16.9157	15.6	13.8866	15.7864	-0.305897	0.000398017
Fam111a	chr19:12648015-12664186:+	5.2029	7.81777	4.76937	3.5588	5.73606	2.87177	3.51209	3.07948	2.25567	3.23306	0.700787	0.000398017
Mecr	chr4:131399386-131423702:+	40.1427	38.9782	41.0293	42.8208	41.7758	31.7288	29.8065	32.739	31.4685	30.8645	0.300419	0.000398253
Arel1	chr12:86259099-86311836:-	30.079	23.6416	28.8971	30.9483	31.7734	18.7792	22.5796	22.413	22.011	22.5074	0.336834	0.000400369
Brd4	chr17:32333217-32421078:-	3.13281	2.5906	2.97167	2.45478	3.63731	2.83475	4.29916	4.57098	4.24226	3.88246	-0.485233	0.000401115
Maged2	chrX:147240964-147248882:-	9.32189	11.4431	13.914	12.5833	17.979	8.27442	6.83121	8.07337	6.80755	9.29569	0.595852	0.000403077
Evl	chr12:109792930-109926725:+	4.55729	7.2871	4.57751	5.21563	5.09746	3.42634	3.29348	2.48532	2.76183	3.6218	0.644561	0.000403863
Dlg3	chrX:97963061-98013749:+	5.95072	4.32092	5.37192	5.37918	5.46958	5.68489	7.05256	6.0896	7.79413	7.43172	-0.426723	0.000407403
Pnp	chr14:51563978-51573087:+	32.145	31.0056	32.374	29.0697	35.3036	41.9678	40.0957	33.0128	37.5354	38.9322	-0.339811	0.000409163
Maml1	chr11:50069137-50105838:-	3.39449	2.47455	2.68513	3.19411	3.88525	3.12443	4.66991	4.51822	4.56989	4.32784	-0.499125	0.000410062
Eef1a1	chr9:78326261-78329531:-	4777	5136.15	5051.13	5100.63	5054.96	6257.29	5773.44	5425.11	6270.79	5762.31	-0.307881	0.000410341
Basp1	chr15:25293032-25343519:-	2.31906	4.04208	2.69978	2.86208	2.66681	1.48574	1.96713	0.95811	0.90975	1.60507	0.848155	0.000411878
Tcf7l2	chr19:55816300-56008145:+	1.92342	1.60592	1.38134	1.47864	1.73085	1.94653	2.87892	2.83287	1.95552	2.13392	-0.575842	0.000412071
Tk1	chr11:117676833-117687328:-	16.9088	18.2681	12.8038	11.7144	11.4709	19.9344	20.5522	22.2184	30.6904	17.8569	-0.657474	0.000412721
Masp1	chr16:23451858-23520663:-	58.0421	50.3625	50.2562	46.46	53.8855	51.8604	68.06	70.0435	63.2042	57.9864	-0.337093	0.000413556
Cyba	chr8:124948671-124956840:-	31.3078	49.517	36.3673	28.9173	31.3001	24.7772	20.2429	16.3913	12.8039	20.9904	0.728805	0.000413965
Lima1	chr15:99608899-99705887:-	39.7486	34.6559	41.1416	42.6543	46.2928	26.1185	29.8299	32.7847	33.6484	30.8513	0.328635	0.000418585
Fmo5	chr3:97432727-97459210:+	160.657	129.103	166.654	151.503	166.327	86.3889	92.8588	138.353	102.086	103.361	0.46582	0.000419433
Plxnb2	chr15:88985976-89011218:-	45.2685	40.6979	47.5837	43.3843	48.134	43.2077	51.402	55.8576	55.8597	56.7607	-0.300015	0.000420257
Jam2	chr16:84774368-84826620:+	9.63226	13.5065	9.8527	8.16972	11.6908	6.39461	6.74802	7.84307	6.84975	7.31965	0.48384	0.000427115
S100g	chrX:159399924-159402531:-	1.28031	0.7762	2.18376	3.1928	4.55386	0.33775	0.80023	0.31737	0	0.54412	1.19214	0.000427312
Kif20b	chr19:34996848-35050221:+	0.98503	1.13855	1.17242	0.44275	1.76817	0.476	0.45744	0.2921	0.56488	0.51644	0.935204	0.000427451
Cmtm4	chr8:106872093-106919707:-	16.6712	14.3956	18.0304	19.6651	22.9137	10.2601	12.7299	13.2203	14.5783	12.2751	0.440742	0.000427575
Tkt	chr14:31362317-31387911:+	127.429	125.793	170.263	170.661	163.051	107.21	106.558	103.384	103.532	109.584	0.418173	0.000428323
Snd1	chr6:28430348-28838832:+	82.3784	69.9647	80.2594	81.346	79.2461	88.2302	96.1651	90.8843	95.8625	84.1884	-0.287494	0.000430993
Acot4	chr12:85379329-85385673:+	36.1902	25.6996	41.5275	34.6529	27.586	14.8291	13.9394	26.2525	21.9255	15.9065	0.69118	0.000432122
Asxl2	chr12:3426857-3506849:+	7.47807	7.33146	7.20104	6.63494	8.01735	7.13714	8.74376	8.12318	9.26393	8.58154	-0.267833	0.000433191
Cmpk1	chr4:114633218-114659833:-	127.759	114.596	128.021	104.169	171.007	91.2357	97.0233	91.9707	91.8392	90.9115	0.377979	0.000437268
Gnmt	chr17:46862613-46866114:-	2605.54	2138.96	1701.98	1622.02	1252.17	2832.49	2947.44	2558.52	3053.71	2862.96	-0.633829	0.000441038
Rpl23	chr11:97638840-97643753:-	332.833	347.359	318.421	317.218	343.672	418.276	402.555	366.168	423.075	350.399	-0.317506	0.000442866
Wee1	chr7:117265573-117286813:+	11.1442	10.8699	11.1221	11.1741	9.96001	5.62687	5.89813	8.86677	7.79534	4.36948	0.614598	0.000448645
Dusp8	chr7:149265392-149281189:-	0.2338	0.31892	0.6888	0.49975	0.93105	0.157	0.19927	0.14752	0.15698	0.23847	1.05966	0.000448645
Rfk	chr19:17468533-17475839:+	43.1861	39.3852	43.1943	45.4938	52.6555	32.5503	36.5809	36.1923	34.9813	33.1468	0.279893	0.000450382
F630028O10Rik	chrX:93435265-93438981:+	2.15768	3.53858	1.86633	1.81329	3.39707	1.05083	1.93645	1.04229	0.81725	0.92169	0.882703	0.000450462
5730408K05Rik	chr19:8962877-8963260:-	12.6698	13.2196	11.2221	13.5409	10.4859	16.7468	17.63	26.1833	23.4892	14.4191	-0.688491	0.000450768
Madd	chr2:90977517-91023204:-	6.47468	5.46846	5.32037	4.90376	5.56997	6.15415	6.88115	6.33827	7.75965	6.80562	-0.36143	0.00045122
Tssc1	chr12:29436693-29552356:+	15.164	15.7166	18.6541	18.471	20.942	11.8811	12.6561	13.7453	11.0745	13.1514	0.40961	0.00045122
Ptgfr	chr3:151461574-151500492:-	0.13923	0.11606	0.31663	0.2976	0.45611	0.06121	0.02176	0.11504	0.01318	0.04734	1.18206	0.000453246
Vim	chr2:13495938-13504453:+	49.0066	79.4818	49.0255	61.7171	62.0389	37.8634	46.3119	30.8444	36.5529	36.0577	0.56783	0.000455482
Rps20	chr4:3758731-3762802:-	77.1607	78.9666	71.1782	70.6805	73.397	93.4488	87.3051	82.948	90.3287	83.0064	-0.31138	0.000458585
Gnai2	chr9:107516469-107537673:-	59.4226	73.6335	66.1783	71.2267	72.3192	50.2917	52.6452	51.0129	52.7396	54.0827	0.308772	0.000464796
P2ry6	chr7:108086148-108112880:-	1.7899	2.72094	2.12642	2.11283	2.28049	1.46587	1.22727	1.16552	1.00175	1.17168	0.710125	0.000464796
Nphp3	chr9:103904874-103946141:+	1.69752	1.73938	1.83056	1.63537	2.17522	2.34628	2.0921	2.1415	2.51752	2.38985	-0.411904	0.000466199
Iqcb1	chr16:36828486-36872801:+	5.10544	5.1153	4.28982	4.22514	4.79565	5.41116	6.69268	5.37588	7.23879	6.15209	-0.450027	0.000467211
Kdm5b	chr1:136456755-136529455:+	8.68988	7.2445	7.88465	7.91466	7.99835	8.17463	9.26739	10.6234	14.8899	14.261	-0.565188	0.000467226
Acy3	chr19:3986570-3990005:+	97.3198	86.7599	100.639	113.304	86.3732	61.8683	61.8493	74.8249	73.4207	64.5211	0.434991	0.000467226
Map4k5	chr12:70904744-70994150:-	10.9002	11.1254	10.5511	8.41773	11.5975	11.3564	14.7684	12.0622	18.5004	13.5689	-0.476296	0.000468556
Rpl36	chr17:56752818-56753669:+	443.297	490.777	387.175	410.166	420.606	615.685	537.351	494.821	522.019	540.705	-0.403667	0.000468655
Rnf11	chr4:109125462-109149110:-	105.62	106.403	125.181	105.745	153.438	83.6708	91.7709	82.8862	89.4726	89.5495	0.350744	0.000470481
Cyp2c53-ps	chr19:39303744-39349227:+	0.17745	0.16137	0	0.03793	0.07973	0.26215	0.39928	0.70381	0.56459	0.39819	-1.18249	0.000475237
Med22	chr2:26760787-26766162:-	19.1641	19.9536	21.8082	22.1872	21.3427	15.3108	15.0856	16.5554	15.077	16.7436	0.320092	0.000475882
Osgin2	chr4:15924268-15941024:-	2.08952	2.07611	2.17799	1.9437	2.10792	1.08203	1.46925	1.55389	1.03327	0.92749	0.6376	0.000481504
Rhoc	chr3:104591952-104597377:+	15.4496	18.7328	20.333	22.8312	30.2609	11.12	13.1881	14.6571	15.0087	12.4509	0.570838	0.000481521
C3ar1	chr6:122797158-122806175:-	3.27598	4.7016	3.72511	3.09381	5.07118	2.86605	2.61344	1.91354	1.86801	2.3086	0.633337	0.000481521
Cebpz	chr17:79318343-79336410:-	21.0654	23.2916	20.1397	18.2446	23.7737	23.5406	25.3788	24.4246	26.0775	23.6	-0.286526	0.000483708
Kif23	chr9:61765085-61794606:-	1.31583	1.26458	1.02015	0.81501	1.05808	0.47334	0.70093	0.51892	0.7136	0.47279	0.754564	0.000486018
Trim24	chr6:37820811-37918445:+	9.52625	7.36753	11.4295	9.33067	8.59931	5.05549	5.37962	6.08409	7.56912	6.02308	0.515997	0.000487235
Sla	chr15:66612381-66663391:-	4.36164	7.33859	3.34356	3.68383	4.53207	2.75802	2.72613	2.1057	2.17178	2.61593	0.738628	0.000492691
Hspa13	chr16:75755436-75767063:-	21.0832	20.0793	21.6644	18.9812	26.2798	25.1044	26.955	25.4081	23.747	24.1781	-0.297487	0.00050051
Rps4l	chr6:148303178-148304118:+	18.885	26.2307	18.0085	22.6264	16.6271	37.3284	25.359	41.5519	27.0865	30.0311	-0.669291	0.000503551
Plk4	chr3:40603873-40620805:+	1.45827	1.82506	1.36267	1.20362	1.8812	0.74654	0.78511	1.04509	0.82031	1.04559	0.655453	0.000504736
Atpif1	chr4:132086470-132091329:-	31.0848	32.8283	32.9249	29.2941	36.3421	26.7119	22.767	22.0692	22.4028	24.6637	0.358175	0.000509128
Rpl13a	chr7:52380933-52384115:-	708.141	827.353	642.273	566.542	688.475	953.812	894.991	830.193	869.317	810.307	-0.414812	0.000509842
Serpina3n	chr12:105644918-105652539:+	313.49	277.823	343.621	371.244	324.415	220.877	230.143	257.016	236.008	248.098	0.364332	0.000510333
Gipc2	chr3:151756805-151828864:-	0.56723	0.70005	1.4282	1.12585	3.23108	0.04275	0.64575	0.28122	0.18415	0.1653	1.17619	0.000511147
Kifc1	chr17:34012611-34027578:-	0.44111	0.70199	0.65206	0.44786	0.89182	0.256	0.24813	0.24056	0.20049	0.22496	1.00464	0.000513388
Bivm	chr1:44176813-44201616:+	11.2005	9.59867	9.76812	8.21542	11.7107	12.0308	13.3782	11.0916	13.2486	11.7898	-0.362009	0.000517012
Kif15	chr9:122860199-122927851:+	0.42474	0.69525	0.38637	0.27236	0.69175	0.19048	0.23892	0.09476	0.22925	0.18412	0.999698	0.000517964
B3galnt2	chr13:14046941-14091335:+	10.6154	10.1722	10.5994	9.50145	12.1889	11.3336	12.2349	12.8708	11.7144	12.0761	-0.264062	0.000518601
Aass	chr6:23022173-23082986:-	181.769	172.609	149.258	159.631	156.621	176.021	194.169	205.424	198.132	190.311	-0.306333	0.000523213
Pebp1	chr5:117732660-117737573:-	198.698	178.84	199.137	201.709	198.068	149.09	138.638	149.804	135.488	162.362	0.320566	0.000523213
Hist1h1d	chr13:23646901-23647676:+	69.8893	90.0828	79.3959	88.4485	94.8082	68.1768	53.5822	44.6285	36.0705	49.7446	0.606935	0.000523213
Tbc1d2b	chr9:90096887-90165607:-	11.4611	13.5854	10.5986	10.1	12.9702	13.296	15.5919	15.1552	13.6803	13.5121	-0.35277	0.000523645
Cbs	chr17:31749568-31774150:-	257.802	256.117	231.864	272.203	238.662	285.745	342.617	298.572	306.168	278.581	-0.336022	0.000523867
Sfmbt1	chr14:31528035-31635907:+	7.43408	5.40719	5.96533	4.66335	6.23242	6.40736	7.61999	7.97145	9.01335	7.71116	-0.446312	0.000529143
Mmadhc	chr2:50135401-50152197:-	93.693	87.7424	102.781	95.2585	107.755	74.2947	70.1028	79.7186	78.0819	76.5875	0.275222	0.000537064
Slc17a2	chr13:23898896-23915394:+	94.2456	101.146	86.0582	86.5911	91.796	107.989	131.739	113.375	148.417	94.4062	-0.435297	0.000538069
Zfp60	chr7:28516428-28536708:+	4.35503	4.51139	3.81813	3.19741	4.72146	5.08832	5.73986	4.68119	5.79489	5.06	-0.423701	0.000538069
Pitpnb	chr5:111759717-111817379:+	18.3148	15.0407	16.3969	15.2178	18.6994	16.688	22.5717	24.0157	24.3104	18.3664	-0.407846	0.000539186
Kdm5a	chr6:120314117-120394592:+	8.94551	8.19857	8.70134	6.9808	9.49705	8.54768	10.9868	9.6893	10.1754	10.0004	-0.30079	0.000544219
Scaf11	chr15:96242129-96291274:-	20.3219	18.5467	19.2403	16.4966	21.8874	19.0441	24.616	23.2269	24.1465	21.0997	-0.294237	0.000544219
Tle2	chr10:81038032-81053590:+	1.15084	1.09141	1.23384	0.68527	0.96025	1.35317	1.47971	1.64647	2.0176	1.59305	-0.669443	0.000544485
Acmsd	chr1:129625990-129664141:+	10.585	9.74711	4.82963	3.63624	5.39507	20.8135	23.3918	13.1635	17.334	11.8624	-1.03916	0.000545407
Zdhhc18	chr4:133162907-133189344:-	8.36454	8.3754	7.85449	8.30522	8.91022	8.33283	9.95014	10.3628	10.731	9.87093	-0.309497	0.00054546
Fdft1	chr14:63763988-63798415:-	118.688	113.816	120.705	97.0461	111.217	90.5101	76.3776	55.1613	76.011	70.6736	0.49556	0.000549332
Gstm1	chr3:107815168-107820891:-	1128.42	1074.64	2050.78	2217.77	2039.38	796.067	827.029	906.853	1071.89	1103.2	0.698737	0.000549332
Fbxl17	chr17:63395301-63849929:-	3.48793	2.86756	2.99601	2.55175	3.47749	3.12381	3.62618	4.50764	4.30245	3.85584	-0.405615	0.000549847
Gls2	chr10:127631691-127647060:+	213.081	232.185	177.555	203.388	176.612	264.903	314.413	237.047	257.928	240.043	-0.448687	0.00055447
Ppm1m	chr9:106097284-106101564:-	12.8897	13.8815	15.8666	16.5523	14.061	9.47659	9.64911	11.6523	10.2048	10.2199	0.423739	0.00055447
Ssbp4	chr8:73121389-73132213:-	5.52054	5.99908	6.47479	4.93531	6.04473	3.95683	4.49212	3.30498	3.35348	3.43513	0.528574	0.00055447
Cenpk	chr13:105018691-105039702:+	1.30835	1.76344	1.30176	1.49818	2.28305	0.76425	0.89807	0.92664	0.92917	0.81022	0.735498	0.00055447
Asgr2	chr11:69906146-69919688:+	162.037	162.179	160.193	189.579	162.894	193.048	196.374	197.953	204.5	198.783	-0.315544	0.000558823
Slc22a23	chr13:34271027-34437051:-	20.6866	18.1936	21.911	20.7079	21.1004	19.8057	24.4024	31.8033	28.589	26.8738	-0.420191	0.000570854
Rpl7a	chr2:26766327-26768831:+	675.129	723.911	666.924	677.456	679.084	847.503	816.12	761.166	823.656	742.719	-0.298237	0.000573936
Gcn1l1	chr5:116015272-116072663:+	10.1574	8.8991	8.82432	7.92249	9.37617	9.20059	10.8545	15.0628	11.6099	11.9005	-0.438783	0.00057739
Cebpe	chr14:55329200-55331011:-	12.0379	10.9846	15.6168	14.7666	15.5654	6.63496	6.90341	8.98284	8.31996	11.2656	0.587101	0.00057798
Zfp358	chr8:3493138-3497208:+	4.45772	4.51972	4.77755	4.9285	4.7192	6.29881	5.52433	5.28373	7.24862	7.21206	-0.487789	0.000579743
Gdf15	chr8:73153293-73155534:-	5.05512	18.8178	34.9724	24.1353	27.1693	6.68023	5.27087	2.48277	3.8652	7.37268	1.15186	0.000587286
Serpina3k	chr12:105576696-105583949:+	9944.97	8037.67	5588.74	3953.68	3447.03	14240.3	14007.1	13437.6	12794.5	12597.1	-0.944129	0.000589013
Slc27a4	chr2:29658200-29673042:+	17.4286	15.6169	20.4138	20.4159	20.5089	12.2696	13.8482	14.9248	14.011	14.1014	0.358655	0.000597037
Ugcg	chr4:59202422-59235705:+	8.62035	9.41704	9.64559	9.1836	12.1881	10.8836	14.2272	11.9883	19.7157	12.0089	-0.537554	0.000597608
Zbed6	chr1:135552456-135557462:-	10.8623	8.98509	8.57164	7.95808	11.3046	9.46537	14.547	13.8131	14.3767	10.9019	-0.46547	0.000603577
Mppe1	chr18:67385184-67405484:-	13.4219	14.2013	14.9139	14.4266	16.2221	10.6357	11.7223	11.588	10.8441	11.3476	0.293826	0.000603577
Glipr1	chr10:111422504-111434320:-	2.08451	4.95445	3.33995	3.5949	4.20377	2.04962	2.04313	0.84555	0.53832	1.11139	1.01645	0.000603577
Eml1	chr12:109609363-109777774:+	2.80444	3.21651	2.7594	2.92386	3.4714	1.94467	2.2	2.41754	2.04208	2.10155	0.407179	0.000605783
Zfp746	chr6:48012394-48036592:-	10.1696	9.49039	11.3086	10.3291	11.7692	6.82346	8.41652	8.81795	8.08099	7.96905	0.315027	0.0006058
Epb41l4aos	chr18:33954546-33955643:+	18.569	18.2845	17.618	15.4215	17.5357	23.5879	23.6187	22.0475	23.519	20.7493	-0.43967	0.000612989
Zfp467	chr6:48377691-48395824:-	4.94259	4.60144	5.01222	4.96185	5.52227	5.35309	5.991	5.97408	6.04599	5.77287	-0.296878	0.000618477
Tpm4	chr8:74659191-74677028:+	35.3224	55.8772	47.0177	48.8187	58.9591	33.8205	36.4599	30.8532	32.5902	31.9132	0.465508	0.000618477
Pdilt	chr7:126630101-126666996:-	7.27846	6.74953	7.18732	4.93857	5.78182	7.42766	7.90126	13.1994	13.0859	8.47387	-0.659896	0.000626461
Cdo1	chr18:46872859-46887996:-	1849.28	1749.03	1648.62	1835.72	1634.8	1878.9	2026.11	1993.15	2258.03	2108.29	-0.306797	0.000626461
Pask	chr1:95206014-95239365:-	0.40018	0.49128	0.46642	0.53461	0.50567	0.09501	0.19697	0.32735	0.27283	0.14286	0.917313	0.000630525
Ggta1	chr2:35255699-35316969:-	3.33378	6.32138	4.32316	3.9572	5.48136	3.20348	2.87284	2.74295	2.24066	2.43089	0.647528	0.000632521
Xbp1	chr11:5420644-5425996:+	141.057	159.55	134.142	169.389	148.248	170.562	179.789	181.175	275.269	220.308	-0.498097	0.000634956
Gtf2i	chr5:134713702-134790630:-	30.5969	25.0523	28.2112	26.3809	28.7676	27.9209	32.5212	40.292	36.0172	32.7741	-0.356805	0.000644004
Fndc3a	chr14:72937760-73109810:-	28.2938	26.8	23.7927	24.1199	28.1894	25.8927	32.1838	37.762	32.245	30.5698	-0.345854	0.000646543
Hnrnpd	chr5:100384954-100407957:-	3.10539	3.40519	2.96683	2.05723	3.46266	3.55453	4.25785	5.25616	4.31468	3.52018	-0.531421	0.000646733
Rab3d	chr9:21711936-21722627:-	5.59084	6.85365	8.15684	8.59546	9.7182	4.55809	5.497	5.35065	5.27685	5.00124	0.49088	0.000646785
Clec12a	chr6:129300262-129315321:+	12.4689	25.3818	12.0294	9.18797	11.7789	7.70958	9.01066	5.69043	5.18549	6.41774	0.831415	0.000648476
Serpinb10	chr1:109425580-109445848:+	0.29348	0.33361	0.10012	0.21956	0.26371	0.01548	0.0963	0.07275	0.05002	0.0449	1.14379	0.000648928
Cdca5	chr19:6085097-6091773:+	0.32243	0.75746	0.5805	0.74663	0.72431	0.17012	0.10076	0.07993	0.39691	0.08222	1.12646	0.000649194
Lncpint	chr6:31043563-31168474:-	4.75869	4.89416	3.89728	4.23823	5.21774	4.60297	7.2764	5.70148	7.33846	6.76053	-0.510863	0.000651059
Them4	chr3:94114054-94136454:+	18.0872	17.1481	17.7731	14.7749	18.4205	21.5223	23.0077	23.0123	19.8124	18.1163	-0.365899	0.000654932
G530011O06Rik	chrX:166412975-166416849:-	0.43036	1.38933	1.2234	1.21886	1.52265	0.61306	0.44382	0.42672	0.31786	0.17558	1.04075	0.000654932
Rcn1	chr2:105226105-105239476:-	8.76114	9.59412	8.72649	7.79102	10.4979	6.96892	6.31717	5.73613	6.87749	6.80439	0.376644	0.000657314
Gm19461	chr1:135146429-135166385:-	0.23039	0.2993	0.26198	0.12312	0.22181	0.50359	0.37029	0.63638	0.95367	0.38606	-1.021	0.000657602
Gga3	chr11:115445569-115465230:-	1.29388	1.41702	1.42381	1.45719	1.56268	1.54148	2.02176	1.9727	2.27649	1.9441	-0.500591	0.000658548
Gspt1	chr16:11216334-11254418:-	29.1443	24.8451	25.6314	21.9817	29.6251	26.446	31.2985	36.3531	34.5831	30.1319	-0.349598	0.000658548
Ncor2	chr5:125497523-125659584:-	2.27088	1.8612	1.9481	1.42548	2.41506	1.83207	2.95369	3.85921	3.54722	2.82638	-0.625646	0.000659909
Decr2	chr17:26218156-26227109:-	332.495	303.455	347.897	344.868	327.69	226.673	203.268	262.589	263.726	258.68	0.358543	0.000659909
Hist1h2bb	chr13:23838603-23839092:+	28.5327	48.1876	33.6329	33.6221	39.3265	27.792	19.4014	17.4102	16.2702	22.7063	0.667708	0.000659909
Slc39a11	chr11:113106169-113427129:-	23.3277	18.4283	24.1897	25.6502	26.2648	16.6535	17.5455	16.0376	14.7073	18.1547	0.406068	0.000662568
Sec24b	chr3:129686103-129763825:-	4.9557	4.31844	4.5824	3.94613	5.68863	4.39032	6.4025	6.11257	7.05441	6.49885	-0.439642	0.000667521
Rpp40	chr13:35986973-35998216:-	4.71695	4.49377	4.55483	3.64091	4.331	5.25389	6.45797	5.15963	5.76397	5.09751	-0.416936	0.000667616
Ptpn6	chr6:124670725-124688727:-	21.2437	32.3511	24.923	23.4026	22.6065	16.4789	16.2614	15.7354	15.7815	18.6585	0.485866	0.000667616
Atad2b	chr12:4924159-5054216:+	5.68888	4.5813	4.65036	4.16144	6.14841	5.30262	6.49505	6.63107	6.41398	6.00879	-0.366228	0.000668717
Insr	chr8:3150922-3279617:-	28.7611	19.4748	23.6941	20.9411	25.5669	23.4149	30.7633	34.6228	36.7957	30.0418	-0.454586	0.000671067
Napepld	chr5:21168721-21207163:-	1.04572	1.20455	1.3952	1.26664	1.87931	0.92691	0.82354	0.67743	0.45946	0.56886	0.764426	0.000675671
Hbs1l	chr10:21015785-21088695:+	25.6639	23.2145	24.1004	24.6766	23.0184	29.7093	29.8797	28.3839	29.5304	25.5785	-0.319441	0.000677676
Hspa5	chr2:34627610-34632049:+	490.748	580.901	455.563	545.412	541.559	668.973	729.308	761.948	581.015	578.701	-0.411623	0.000678532
Chd1	chr17:15841931-15909576:+	11.4158	8.82852	9.77425	8.09461	11.2749	10.5787	11.8185	13.006	12.6263	11.6437	-0.349316	0.000679867
Raph1	chr1:60540029-60623609:-	12.1333	12.9698	11.5164	8.33282	13.9121	14.1487	19.3487	18.2967	16.2444	12.4042	-0.508	0.000680011
Fam193b	chr13:55640677-55672481:-	4.83694	4.05532	4.22566	3.35387	4.33306	4.28237	5.53025	5.46282	5.22809	5.89616	-0.410359	0.000680639
Armcx4	chrX:131221058-131232311:+	0.76725	1.90711	0.94353	0.6803	1.27672	0.47377	0.61809	0.53535	0.56184	0.50432	0.824075	0.000680753
Cadm1	chr9:47338253-47661474:+	13.785	16.9626	17.4865	14.6737	17.4096	10.3317	13.6189	12.4728	11.4902	10.7653	0.362736	0.000687266
Rif1	chr2:51928357-51977901:+	5.60194	5.87762	4.80828	3.79183	6.64397	5.81588	7.8272	6.94025	7.50167	6.8627	-0.453302	0.000687335
Lgmn	chr12:103632292-103678023:-	95.3024	151.161	107.41	99.7266	99.9904	79.6862	76.2809	59.918	56.7132	70.5409	0.569294	0.000690329
Kdm6a	chrX:17739701-17857062:+	6.94627	6.26189	5.73015	4.67565	6.91044	6.6833	8.05755	7.63193	7.96166	7.2346	-0.372662	0.000691713
Pqlc3	chr12:16995454-17006924:-	0.64432	1.39412	0.58107	0.78361	1.22282	0.422	0.31245	0.33045	0.15148	0.45323	1.0134	0.000694989
Aaas	chr15:102168678-102181190:-	8.79864	10.2837	13.2757	12.3573	12.2584	7.3204	7.37654	8.08113	6.72933	8.25523	0.485957	0.000698477
Ap1s1	chr5:137510864-137521930:-	24.9847	28.0087	30.0061	28.6313	31.8468	18.366	20.3409	24.3361	19.3216	22.0476	0.366066	0.000702635
St3gal1	chr15:66934437-67008444:-	14.0162	11.7718	14.5181	13.0021	15.1464	14.108	16.5026	20.3768	16.3491	16.3912	-0.363263	0.000704448
Zc3h6	chr2:128793138-128844299:+	0.91674	0.63473	0.88843	0.64576	0.88928	1.04431	1.99243	1.02262	1.90582	1.02005	-0.776196	0.000706195
Gria3	chrX:38754478-39031778:+	0.27911	0.3676	0.2736	0.25716	0.4108	0.45702	0.52336	0.48671	0.61244	0.58901	-0.732735	0.000706195
Pmm1	chr15:81781536-81791360:-	8.06342	5.1508	8.14019	6.09553	4.59472	1.95075	1.80696	4.25114	2.77108	4.13228	0.858879	0.000708844
Clec2d	chr6:129130633-129136553:+	373.168	313.305	238.019	359.376	267.948	373.651	401.155	441.917	515.921	421.066	-0.516596	0.000713975
Shc2	chr10:79080683-79100663:-	0.0906	0.29424	0.69168	0.33197	1.56998	0.13657	0.06067	0.1155	0.07353	0.15841	1.15016	0.000717873
Flot1	chr17:35960302-35969732:+	23.5505	29.5541	33.3795	32.8596	38.2011	20.6079	21.7393	20.9234	23.1878	23.2499	0.422383	0.000718511
Lsp1	chr7:149646717-149680773:+	3.57663	5.3613	5.02785	5.58678	4.834	2.1981	2.21091	3.50742	2.92527	3.46765	0.636368	0.000719074
Mt1	chr8:96702989-96704227:+	73.9842	51.5555	76.284	87.6547	80.871	23.8295	14.7939	20.2369	54.6496	23.7082	1.00521	0.000723018
Setd2	chr9:110435101-110521137:+	12.3217	12.2258	11.2283	9.59642	13.7709	11.4099	15.5081	14.8873	17.0675	14.2755	-0.377273	0.000724713
Mfap3l	chr8:63111622-63155528:+	0.3077	0.23886	0.69976	0.33687	0.67435	0.15046	0.11961	0.19347	0.21319	0.19137	0.976301	0.000728426
Hhex	chr19:37509331-37515221:+	25.8521	17.2245	21.143	21.0158	23.6781	21.2376	25.2946	37.8482	49.7152	38.1957	-0.669068	0.00072876
Nsd1	chr13:55311143-55419686:+	15.4711	14.5865	12.7819	13.1697	16.7789	14.0553	18.2154	18.8319	18.1169	16.7525	-0.315627	0.00072876
Adamts2	chr11:50415587-50621075:+	2.80559	4.23089	3.36657	3.42792	5.18612	2.44724	2.43868	2.44637	2.58723	2.44459	0.504903	0.000731376
Hectd1	chr12:52844709-52930523:-	61.9702	53.6809	52.2017	48.6623	59.756	52.7955	67.2714	68.1752	70.6431	64.7245	-0.302986	0.000737006
Mapk15	chr15:75824199-75829583:+	6.47454	5.69479	8.53893	7.14657	8.61346	4.396	4.72673	4.47282	5.21624	5.33178	0.484909	0.000741873
Fam168a	chr7:107855216-107990144:+	6.44144	5.26347	5.90917	5.96974	7.01663	5.91871	7.92812	8.30772	9.37908	7.19692	-0.406309	0.000744498
Isyna1	chr8:73118380-73121189:+	4.12375	6.03051	6.14654	3.30546	6.50961	2.41093	3.2131	3.23244	2.50121	3.38193	0.668053	0.000745166
Col4a2	chr8:11312805-11449287:+	16.658	18.506	17.6236	14.2902	23.1873	12.1402	15.1187	10.5338	8.94092	11.3055	0.516934	0.000748635
Hnmt	chr2:23858432-23904899:-	65.6796	63.1944	66.299	55.2012	80.6858	45.6653	55.3958	50.0361	45.8015	52.044	0.317914	0.000754638
Esrp2	chr8:108655083-108660874:-	29.5737	28.2359	34.2602	34.2086	31.1077	33.8762	39.9634	38.6549	42.12	35.3643	-0.340927	0.000758371
Cdc42	chr4:136875611-136913674:-	137.254	148.273	152.582	150.463	185.473	123.695	124.429	112.395	111.213	115.651	0.305166	0.000758371
Gsdmd	chr15:75692769-75697834:+	29.7875	38.1018	31.2481	26.9046	30.0568	36.6961	38.2541	40.3436	37.419	45.2646	-0.407915	0.000759295
B3gnt2	chr11:22734739-22760336:-	14.6659	14.4442	14.1348	13.0328	14.6562	14.2291	17.6686	15.6231	17.3669	16.3119	-0.27033	0.000759908
Gpx8	chr13:113832971-113836596:-	3.62924	4.95054	3.89753	3.98651	6.00135	1.96799	3.35528	2.499	1.71829	2.41639	0.725382	0.000763186
Got1	chr19:43574243-43599095:-	201.439	191.789	124.734	127.641	103.216	254.963	267.214	198.478	238.401	209.677	-0.653321	0.000767498
Spata22	chr11:73143243-73159546:+	3.69824	3.98456	4.11384	3.78066	7.04356	5.72638	7.4244	6.1382	6.3948	7.99518	-0.616527	0.000767498
Ptp4a3	chr15:73553575-73589196:+	2.70532	3.10546	3.12664	2.40549	3.17563	2.16441	2.18291	1.87991	1.81419	1.86595	0.447086	0.000768102
Sae1	chr7:16905585-16973245:-	15.4611	15.3173	19.485	18.8342	20.8655	11.4655	11.2275	14.3264	11.1296	13.883	0.434404	0.00077278
Ear2	chr14:44680319-44681196:+	1.9312	5.33364	2.35863	3.13419	2.0888	1.35855	0.87176	0.85106	0	0.36477	1.13205	0.000773672
Rreb1	chr13:37917907-38043874:+	3.84978	2.97099	3.15493	3.35104	4.24387	3.51486	4.73016	5.78923	4.6778	4.28711	-0.452096	0.000775534
Nup210	chr6:90963061-91066820:-	5.53256	4.96501	4.77624	4.35691	4.81602	5.10826	6.38134	7.06657	7.41988	5.36088	-0.419757	0.000776586
Itpr2	chr6:146056821-146450745:-	9.27397	7.87423	7.72312	7.24505	8.0618	8.44676	11.1678	10.6988	12.5117	8.53135	-0.416506	0.000776586
Grb14	chr2:64750540-64860823:-	46.6992	37.5326	50.9656	52.6146	56.7898	56.4076	61.6864	56.6001	64.5367	61.868	-0.373073	0.000779976
Tstd2	chr4:46127619-46151347:-	14.9582	15.5281	15.3049	17.0299	18.0211	10.2712	11.5104	13.3186	12.8102	12.9852	0.321758	0.000780188
Gmeb2	chr2:180986156-181022671:-	4.14759	4.05922	4.28485	3.9192	4.616	4.06968	5.51268	4.8899	6.12101	5.62334	-0.385715	0.000783926
Usp20	chr2:30837799-30878175:+	3.7082	3.02487	4.53878	4.42399	6.04698	2.36596	2.36776	3.005	2.61776	2.97805	0.572549	0.000784834
Pogz	chr3:94641489-94687489:+	2.18525	1.75559	2.09611	1.97729	2.1458	2.15028	2.27499	3.23023	2.9858	2.7485	-0.458326	0.000789058
Acvr2a	chr2:48669629-48758784:+	10.2768	8.32078	7.75971	7.29333	10.7228	9.34119	12.931	10.9139	11.7901	10.7486	-0.399894	0.000789058
Osbpl5	chr7:150874667-150927868:-	2.87091	3.85343	3.00791	3.0415	3.71748	2.10339	2.38599	2.51102	2.00861	1.63675	0.518531	0.000789058
Fam98c	chr7:29937529-29941229:-	5.73064	6.67933	6.79163	5.82273	6.57269	8.51695	9.42111	7.36285	9.07971	7.32692	-0.461054	0.000789578
D830032E09Rik	chr1:109813836-109847524:+	0.06924	0.27284	0.10497	0.12333	0.36292	1.0959	0.84386	0.22884	0.44582	0.75328	-1.12482	0.000797309
Kmt2b	chr7:31353874-31373745:-	2.16102	1.57545	1.61989	1.90316	2.19675	1.77076	2.43351	2.96275	3.21692	3.22622	-0.564607	0.000799202
Ghr	chr15:3267755-3533352:-	306.187	269.453	261.059	240.147	262.301	286.79	315.542	364.539	320.897	302.497	-0.321064	0.000801377
Vsir	chr10:59809599-59835432:+	6.05547	8.66854	6.50112	6.05391	7.38319	4.58326	5.59796	4.69445	3.89072	4.19304	0.487629	0.000801845
Rps6	chr4:86500003-86503271:-	166.129	174.227	164.299	153.521	166.213	211.082	192.02	176.235	202.631	187.245	-0.310704	0.000805086
Zranb3	chr1:129850756-129999624:-	2.28458	2.48873	2.35424	2.00928	2.36558	1.45647	1.34983	1.47478	1.81176	1.68696	0.46611	0.000805086
Igsf11	chr16:38902458-39027270:+	19.1222	17.1573	27.8709	29.4202	36.1622	13.9376	15.451	16.877	14.6505	17.1464	0.596428	0.000805987
Fgfr3	chr5:34064373-34079717:+	10.1051	9.73995	10.127	9.87919	12.6578	10.5156	12.5191	12.4785	16.0728	16.9328	-0.447323	0.000807953
Kat6a	chr8:23970011-24053734:+	6.16728	5.39408	5.48772	4.49217	5.8304	5.37676	7.01843	7.2447	8.62114	6.67393	-0.415911	0.000807953
Samsn1	chr16:75859039-75909511:-	1.83199	3.5339	1.26252	2.07662	1.46534	0.76154	0.85878	0.6055	0.66236	1.24572	0.95257	0.000818644
Galt	chr4:41702101-41706097:+	36.9202	35.346	33.7915	39.0229	33.7095	44.7187	44.6372	40.2464	41.0257	45.2582	-0.343134	0.000822492
Gpr160	chr3:30754872-30796116:+	0.7392	0.9453	0.5516	0.86409	0.46703	0.24375	0.21657	0.36647	0.23624	0.3063	0.984285	0.000824808
Rab27a	chr9:72892617-72945421:+	2.08363	2.66627	1.72619	2.0201	3.14275	1.08363	1.57673	1.60854	1.26837	1.35104	0.616793	0.00082519
Bclaf1	chr10:20032275-20062307:+	25.4748	22.1502	21.0876	16.8797	24.2155	23.7998	28.4173	26.7771	25.9595	30.2167	-0.373071	0.000827658
Snrnp200	chr2:127034140-127066187:+	33.4705	31.4532	27.9159	31.4272	29.2306	32.8249	36.9007	44.0744	36.2539	36.7196	-0.351356	0.000828369
Ptpn7	chr1:137029302-137041897:+	0.69037	0.62781	0.64228	0.90552	0.9869	0.34768	0.23536	0.32671	0.55269	0.32007	0.857477	0.00083206
H19	chr7:149761435-149764051:-	0.44766	0.44781	1.04352	1.53101	1.43303	0.14171	0.56659	0.13316	0.25434	0.06849	1.12454	0.000833667
Tmc6	chr11:117627299-117641997:-	5.14732	5.62891	6.64945	5.20527	6.05595	3.45485	3.89423	4.4093	4.4607	4.15356	0.399801	0.000839587
Tacc3	chr5:34000777-34014851:+	1.61118	2.31987	2.35552	2.33694	2.64991	1.61918	1.33071	1.14112	0.65385	0.8608	0.785926	0.000853623
Ltn1	chr16:87376896-87432851:-	16.7598	14.1335	14.4512	13.9363	16.401	14.8563	16.9602	19.0005	19.0065	17.7966	-0.287603	0.000854628
Hsbp1	chr8:121868438-121872829:+	113.239	111.053	123.515	120.367	127.981	94.8136	90.5459	91.5778	89.8116	99.8073	0.266243	0.000867468
Tbxas1	chr6:38868985-39034578:+	5.46302	8.9706	5.94702	5.11918	5.67081	4.18004	3.98091	3.28605	3.26562	3.5915	0.630875	0.000867798
Slc44a1	chr4:53453285-53635350:+	19.6851	18.6259	18.5644	21.8901	21.4086	22.9975	23.9043	21.8424	23.1493	24.6038	-0.294395	0.000869659
Fuca2	chr10:13220834-13238841:+	3.42373	3.83072	3.54661	3.65913	4.63079	2.52515	3.15105	2.5772	2.55624	2.9436	0.376439	0.00087417
Zfp941	chr7:147995576-148008077:-	0.43234	0.44082	0.20856	0.29404	0.67691	0.88477	0.81067	0.6755	0.81878	0.66814	-0.83854	0.000877467
Ralgapa2	chr2:146067035-146337740:-	12.9497	10.5598	11.1498	10.5082	11.9354	11.2691	13.7496	15.3237	16.8038	13.1811	-0.368802	0.000890308
Abhd14a	chr9:106342382-106350009:-	9.42826	9.32085	9.25891	9.54213	9.74752	11.2301	12.4219	10.1276	11.5249	12.6399	-0.36389	0.000894494
Chtf18	chr17:25855975-25864360:-	0.47816	0.52479	0.59996	0.26433	0.40743	0.19138	0.15458	0.14714	0.07494	0.23545	1.01333	0.000899885
Pex1	chr5:3596066-3637230:+	17.2433	15.6399	19.0318	19.8354	19.3552	10.6347	11.9902	13.4617	14.9795	14.4097	0.386467	0.000901174
Mdm1	chr10:117578843-117606055:+	0.91016	0.94592	0.79468	0.88588	1.00404	0.4459	0.51808	0.32231	0.29549	0.66309	0.794814	0.000901174
Melk	chr4:44313789-44377547:+	0.2109	0.63928	0.4996	0.41323	0.6909	0.18545	0.11534	0.12198	0.09985	0.25096	1.05668	0.000901491
4933416M06Rik	chr13:102024274-102063351:+	1.83329	1.63092	1.22359	1.5334	1.20864	0.84109	0.56047	0.71131	0.49815	0.69105	0.885529	0.000905013
Ctsz	chr2:174252995-174264540:-	236.645	268.823	327.443	316.923	337.185	202.65	191.821	214.826	203.998	239.484	0.401316	0.000908338
Ldlr	chr9:21528020-21554362:+	95.3415	82.7875	112.999	113.223	116.504	71.5646	75.5846	83.6694	69.785	75.1666	0.377009	0.000911291
Tead3	chr17:28468618-28487750:-	2.11467	1.78347	1.88101	2.22361	2.10705	2.41138	2.82997	2.26589	3.41056	3.33971	-0.539013	0.000915163
Mon2	chr10:122429117-122513561:-	16.724	15.0784	15.3612	16.609	17.1955	15.4574	19.5709	19.5684	19.8229	18.035	-0.266284	0.000921559
Pabpc1	chr15:36525413-36538728:-	66.4674	53.7722	57.6968	49.0856	66.9667	55.7264	75.0681	91.0973	96.1211	72.0364	-0.466326	0.000926739
Ripk4	chr16:97963549-97985362:-	4.76061	4.22426	4.95396	4.85665	5.13651	3.15107	4.03044	3.60464	3.22929	2.97226	0.397088	0.000929681
Cenpw	chr10:29915815-29920346:-	2.74353	2.89534	2.85006	2.24437	3.50004	1.32241	1.84179	0.90678	2.1168	1.41643	0.727027	0.000935394
Ranbp10	chr8:108292208-108351250:-	16.5756	13.3977	15.3264	16.6325	17.3174	15.5462	19.8006	20.023	25.2483	19.8588	-0.406151	0.000935472
Arl11	chr14:61928590-61930773:+	0.89847	1.66552	1.06094	0.99717	1.59138	0.32818	0.48597	0.37691	0.86386	0.42296	0.958265	0.000937182
Rpl10	chrX:71516155-71518474:+	836.536	916.205	832.119	839.112	849.161	1079.1	1008.17	919.528	1020.24	970.983	-0.302505	0.000947466
Traf3	chr12:112404581-112505366:+	3.83379	3.33027	3.87953	3.52405	5.31038	2.12085	2.72927	3.19146	2.88525	2.56799	0.451455	0.000947781
Zfp568	chr7:30768974-30813301:+	4.18513	4.78491	4.29679	4.63289	4.81289	5.01053	5.548	4.91325	7.17788	6.08671	-0.403133	0.000949325
Alkbh7	chr17:57136762-57138759:+	19.3896	16.8356	18.9337	19.0836	20.2405	23.3499	20.9514	21.561	24.1484	24.4137	-0.350648	0.000950328
Stk39	chr2:68048504-68310038:-	2.71283	4.25988	2.3315	3.1522	3.96828	1.88067	2.0554	1.75156	2.09687	2.12351	0.598917	0.000950328
Alpl	chr4:137297646-137352299:-	8.9603	7.95803	12.6764	13.7647	14.3806	3.91449	4.72645	9.05433	6.70124	6.59731	0.722717	0.000950668
Ctsb	chr14:63741299-63764760:+	242.739	294.297	277.344	286.974	293.64	217.368	223.304	216.662	200.454	212.52	0.295271	0.000951774
Igfbp7	chr5:77778265-77837070:-	160.477	211.474	193.088	168.262	224.589	147.552	149.701	129.775	136.774	129.404	0.369284	0.000952602
Capn10	chr1:94830985-94844525:+	11.5883	12.853	12.8531	10.5967	12.4762	15.2334	14.5192	12.4258	21.1978	18.3195	-0.490765	0.000954585
Bcl2a1d	chr9:88618126-88626688:-	0.70771	2.92536	1.53632	1.78778	1.37302	0.61101	0.12064	0.44656	0.36553	0.65622	1.10099	0.000955921
Ugt3a2	chr15:9265353-9300625:+	490.857	400.462	493.607	460.426	471.259	342.131	347.027	380.339	358.351	372.544	0.278059	0.000955961
Cep44	chr8:59010319-59029363:-	6.44275	8.48878	7.28441	6.65098	8.96346	8.76847	9.78119	8.78391	10.7733	11.0146	-0.440091	0.000957668
Hnrnpa3	chr2:75497316-75507464:+	5.9016	5.47379	5.28384	3.35275	5.8139	5.56538	7.68365	9.07891	7.08472	6.77938	-0.53544	0.000962602
Fbf1	chr11:116003599-116029492:-	5.452	5.43468	4.53037	3.63669	4.31445	1.48854	1.59062	2.66515	4.1806	1.73048	0.796371	0.00096296
Hmox1	chr8:77617517-77624492:+	38.117	68.5575	40.9409	38.6539	34.5281	30.9633	28.272	20.2023	17.5021	21.6431	0.721696	0.000966257
Eif5b	chr1:38054855-38112424:+	7.01488	5.88344	6.08701	4.87879	7.42915	6.45958	7.99919	8.86381	8.09787	7.39613	-0.383773	0.000976086
Rxrg	chr1:169528493-169569754:+	7.0653	6.09001	8.00929	8.1533	7.4246	5.16845	5.24228	5.17897	4.43279	5.30531	0.435197	0.000976239
Abhd4	chr14:54873804-54888844:+	31.1299	28.7664	39.0413	38.228	37.0161	23.7273	23.8059	26.1749	23.6031	27.4382	0.387513	0.000978511
Cd300a	chr11:114751355-114765965:+	4.02684	7.73521	4.69181	3.93818	4.93191	3.3062	2.99956	1.95811	2.13114	3.18452	0.720411	0.000979433
Erbb3	chr10:128006424-128026557:-	48.4226	37.4891	43.4145	46.7415	46.4472	55.1289	64.5198	43.0869	63.6935	59.031	-0.423674	0.000982961
Atp2a2	chr5:122903522-122952234:-	34.5562	29.6758	31.0342	33.6529	35.8397	30.5173	39.3418	48.1276	47.1742	41.8155	-0.393861	0.000983104
Ckb	chr12:112907566-112910549:-	12.8205	22.4036	13.0809	12.1096	13.3492	9.79887	9.25838	7.97083	7.08707	8.6234	0.643654	0.000983448
Epb41l5	chr1:121441610-121545577:-	11.7751	14.2914	10.7656	10.0691	12.4238	15.0413	17.2194	14.7173	16.1671	12.4283	-0.415342	0.000985301
Cfap36	chr11:29121536-29147272:-	33.5925	28.3467	31.1242	25.0488	32.3682	22.7798	21.8473	24.2396	21.5882	21.2302	0.336744	0.000988115
Plcl2	chr17:50648872-50827819:+	11.0491	11.4734	12.4345	12.2276	16.2017	7.96394	10.2759	9.9278	8.51846	9.18081	0.369439	0.000995596
Ttpa	chr4:19935390-19957969:+	381.694	328.918	344.779	275.507	425.613	203.257	228.105	294.91	276.375	224.492	0.416435	0.00100069
Bmp8b	chr4:122782404-122803337:+	0.03476	0.04741	0.35569	0.07429	0.48797	0	0	0.01723	0	0	1.023	0.00100669
Tyw1	chr5:130731489-130817437:+	5.8045	5.71429	6.61786	7.59135	7.11	4.82821	4.6231	4.72084	4.47028	4.93499	0.383072	0.00101111
Far2	chr6:147995938-148131282:+	0.0603	0.02742	0.30857	0.22557	0.23707	0	0.01413	0	0.01713	0.03075	1.07714	0.0010146
Gpd1	chr15:99548024-99555438:+	346.149	294.197	392.037	431.993	365.355	230.344	234.379	306.848	247.627	244.277	0.43816	0.00101801
4931408D14Rik	chr19:37332919-37338585:-	27.7026	32.7743	37.1674	33.361	40.8361	17.7796	18.6151	21.8053	8.62913	9.27873	0.879166	0.0010196
Irf2	chr8:47825099-47932812:+	9.54566	6.35581	6.77517	6.80866	8.63762	7.41854	11.7521	12.7154	12.2758	9.42084	-0.535902	0.00102196
Rack1	chr11:48613862-48619743:+	484.968	546.791	480.822	454.019	483.528	655.634	608.287	548.008	595.756	543.346	-0.342895	0.00102196
Rcn3	chr7:52338284-52347583:-	12.7238	15.962	13.3861	12.6193	15.5188	10.2278	9.15332	10.6592	9.17146	10.5693	0.399102	0.00102196
S100pbp	chr4:128828069-128866726:-	9.20899	9.09746	9.52983	8.92166	9.19019	10.2417	12.5469	10.0508	13.7389	10.9809	-0.389921	0.00102752
Abracl	chr10:17731067-17743058:-	22.5361	25.0417	20.7309	19.9585	29.5078	13.6937	17.0926	15.6921	17.6232	18.4018	0.414448	0.00102752
Lsm3	chr6:91466029-91472614:+	21.5888	27.8988	23.072	23.6803	24.0664	16.7858	13.3921	14.6464	19.0902	16.6391	0.477699	0.00102752
2810417H13Rik	chr9:65738130-65751358:+	0.83674	0.99504	0.6343	0.4586	0.81934	0.45279	0.34195	0.23401	0.09752	0.17507	1.01233	0.00103984
Hif1an	chr19:44637344-44650764:+	7.84322	6.77134	6.4725	7.07382	7.08111	7.47307	8.14448	8.1871	9.19426	8.20236	-0.298324	0.00105241
Filip1l	chr16:57353390-57572917:+	6.2686	7.70438	6.12001	5.40028	6.20172	3.68819	5.31902	4.0684	2.74847	3.92668	0.561539	0.00105254
Siae	chr9:37421432-37455903:+	32.267	30.3877	37.8103	40.2252	45.9442	21.9277	24.0837	29.5241	26.291	28.6358	0.417152	0.00105522
Tram1	chr1:13554774-13579991:-	131.085	112.513	127.528	122.616	150.149	163.626	173.929	138.984	150.771	139.56	-0.33166	0.00105531
Rgs2	chr1:145846468-145851279:-	4.95276	10.5092	5.65112	5.69347	8.4305	4.1666	4.787	3.1558	3.19103	4.01008	0.69663	0.00105732
Nipa1	chr7:63233854-63274943:-	2.30932	1.82828	2.7186	1.85833	4.08913	1.23274	1.22263	1.58939	0.83353	1.41326	0.786333	0.00106259
Ccnd1	chr7:152115836-152125830:-	24.5	42.5968	29.2549	32.0241	44.6117	19.603	13.9133	23.41	17.8595	25.5672	0.634636	0.00106427
Hnrnpa0	chr13:58227240-58229917:-	15.337	13.7211	14.765	15.39	19.4391	17.5358	20.6003	17.7103	17.8185	18.8811	-0.315157	0.00107124
Jmy	chr13:94200052-94269763:-	5.48873	3.89866	3.84687	3.29774	4.61883	4.50539	6.11381	5.32666	6.27659	5.58048	-0.455261	0.00107519
Mir6358	chr18:76330206-76330306:+	1.01411	1.38332	7.49542	1.62575	10.821	0	0	0	0	0	1.00128	0.00108011
Gprin3	chr6:59302455-59376284:-	25.755	17.3818	21.0956	16.9851	23.2131	24.1786	28.3126	26.9951	30.11	23.3542	-0.416968	0.00108248
Prdx3	chr19:60939969-60950441:-	216.688	202.338	250.949	249.351	280.447	181.193	174.909	177.676	182.592	188.119	0.31549	0.00108248
Ubash3b	chr9:40821724-40965577:-	2.08451	2.59929	2.06502	2.07593	2.92667	1.59971	1.61378	1.36227	1.07665	1.57849	0.568045	0.00108407
Myl6	chr10:127927915-127930942:-	411.386	461.066	418.995	394.713	440.374	347.736	342.697	300.262	311.136	328.879	0.294276	0.00108542
Urad	chr5:148126560-148134016:-	47.1343	41.4647	29.4209	14.2908	17.0465	63.8463	66.2538	72.4572	85.9976	62.805	-0.972469	0.00109058
Sos1	chr17:80793092-80879793:-	8.45217	5.26341	6.18312	4.94622	8.07468	7.42831	10.126	10.3506	8.87342	8.1407	-0.506181	0.00109939
Nol3	chr8:107800347-107805839:+	0.53551	0.66554	1.03517	1.29728	1.34333	0.20719	0.36818	0.49558	0.46652	0.47338	0.92666	0.0011021
Cav1	chr6:17256335-17291328:+	4.59007	5.01568	1.76785	4.05508	3.82513	5.25362	6.43768	6.22129	8.03383	6.39961	-0.722686	0.00110765
Bahcc1	chr11:120094261-120153611:+	0.86413	0.5644	0.75459	0.69393	0.81508	0.76574	1.00262	1.01304	1.18805	1.06642	-0.501094	0.00110869
Utp3	chr5:88983508-88985108:+	26.1021	24.2604	21.4239	23.2131	25.7611	27.6107	29.8698	25.2471	29.6597	28.5157	-0.298212	0.00111001
Smpdl3a	chr10:57514350-57531636:+	79.0063	90.1532	86.1312	75.5759	87.0705	67.2257	68.5756	60.9583	62.5791	63.0847	0.286384	0.00111388
Mxra7	chr11:116664714-116689360:-	3.82981	4.10372	3.44338	3.45853	5.56884	2.41222	2.6999	2.97319	1.88915	2.33166	0.588202	0.00111388
Nceh1	chr3:27081926-27143833:+	28.5783	25.1089	34.6036	26.2707	29.7954	16.4432	18.2264	17.3465	24.9511	22.0163	0.445945	0.00111417
Rhbdf1	chr11:32109585-32122293:-	2.87515	4.13584	4.39873	4.65581	5.44104	2.04098	2.82625	2.5744	3.22743	2.5771	0.573739	0.00111417
Col4a3	chr1:82583496-82718634:+	0.06544	0.17852	0.04059	0.05722	0.12695	0.23225	0.23424	0.21234	0.26362	0.18203	-0.97932	0.00111664
Sftpd	chr14:41985501-41998487:-	0.30897	0.52683	0.7905	0.78427	1.69184	0.08151	0.28967	0.26807	0.17554	0.15757	1.10022	0.00112199
Cyp2b13	chr7:26846514-26881215:+	0.92816	0.44685	3.78705	8.95695	3.12755	0	0	0.05414	0	0	0.97088	0.00112517
Cd209b	chr8:3917655-3926841:-	0.38797	0.19846	0.22058	0.28507	0.21789	1.12583	0.52288	0.50491	0.44085	0.81617	-1.01986	0.00114055
Magi3	chr3:103817188-104024329:-	13.1758	14.0218	13.3485	11.1914	15.6534	15.3381	19.7356	17.2389	15.9144	13.9717	-0.360891	0.0011519
Havcr2	chr11:46268433-46294756:+	0.77082	2.39356	0.85512	0.68317	1.33036	0.45629	0.31727	0.50332	0.51271	0.4794	0.979255	0.00115677
Eef2	chr10:80639376-80645254:+	680.747	655.46	690.576	743.054	647.572	782.709	791.869	769.902	897.444	774.008	-0.304559	0.0011594
Shroom1	chr11:53270707-53281268:+	10.8858	7.26981	10.1628	12.4275	11.237	13.3958	15.7726	16.9726	11.8072	13.7212	-0.514332	0.00116376
Tmem106c	chr15:97794660-97800717:+	18.0419	18.5148	19.3756	20.9227	19.9833	13.981	15.4466	14.6283	12.7775	15.3032	0.334921	0.00117815
Xrn1	chr9:95855179-95958225:+	5.26675	4.34996	4.39104	3.50406	5.356	4.54277	6.42798	5.99791	6.31299	5.55996	-0.403483	0.00118089
Tyrobp	chr7:31198807-31202598:+	86.1385	176.496	93.7294	83.8412	85.3689	67.7887	62.8588	46.8321	43.3875	59.8028	0.725133	0.00118191
Pkn2	chr3:142453866-142544968:-	21.5015	20.7161	20.9217	17.1423	24.5585	21.8267	26.2462	22.776	25.9509	23.9422	-0.283541	0.00118699
Dram2	chr3:106350716-106378259:+	56.6123	49.7713	52.9494	48.2388	68.955	35.9936	41.0285	45.0525	44.318	43.3694	0.306346	0.00118699
Fth1	chr19:10055090-10059601:+	1000.36	815.392	1186.83	1199.32	1306.49	702.771	767.837	846.519	774.336	804.719	0.401854	0.00118835
Adhfe1	chr1:9538127-9568049:+	86.5018	72.3131	77.5274	80.8712	78.358	57.707	61.4587	66.5685	64.3661	59.8733	0.268333	0.00119851
Cramp1l	chr17:25098171-25152175:-	2.09782	1.78384	1.90524	1.55779	2.23388	1.75366	2.63727	2.60686	3.20412	2.75105	-0.488795	0.00119922
Trrap	chr5:145529661-145620642:+	7.19997	5.61056	6.21265	5.85242	7.52457	6.13776	8.13568	8.42936	8.6664	7.82104	-0.347475	0.00120785
Cyb561	chr11:105795018-105805461:-	5.27858	5.04496	5.4138	4.57958	6.53347	3.21095	2.56176	3.46878	2.61091	4.60278	0.572177	0.00120884
Rpl7	chr1:16091376-16094514:-	631.494	703.463	607.089	598.906	655.103	807.823	747.296	691.506	781.365	711.495	-0.30385	0.00123626
Ubxn7	chr16:32332338-32393833:+	8.40803	6.69374	6.28165	5.40016	8.40146	7.34815	10.6749	8.52398	11.59	8.72274	-0.472364	0.00124019
Xirp1	chr9:119922873-119932716:-	0.00877	0.03988	0.01995	0.02812	0.0197	0.03702	0.11512	0.13045	0.17939	0.08051	-1.1046	0.00124442
Cd74	chr18:60963503-60972306:+	159.718	188.492	158.651	166.638	180.535	137.602	126.668	87.0611	82.2512	111.669	0.525851	0.00124966
Myo5a	chr9:74919013-75071494:+	0.56547	0.63781	0.45359	0.64183	1.33922	0.28216	0.40686	0.41726	0.36361	0.34874	0.771875	0.00125473
Hook3	chr8:27131893-27229696:-	16.745	12.4629	13.2836	9.96941	17.0201	15.3751	20.1541	17.9169	19.3764	16.8271	-0.436096	0.0012556
Hist1h3a	chr13:23853754-23854255:-	13.6703	14.658	16.5885	14.9373	17.8755	9.5808	8.60802	6.4739	7.65083	13.1108	0.626737	0.00126101
Arhgap30	chr1:173319091-173340370:+	4.16594	6.73615	4.03625	3.5497	4.12797	2.70983	3.19948	2.60293	2.03616	2.71246	0.629704	0.00126629
Mest	chr6:30683506-30698466:+	3.0982	3.70629	4.27788	3.56745	4.28777	2.02383	3.14673	2.24915	1.2154	1.91861	0.676485	0.0012713
Plod1	chr4:147283862-147310885:-	32.5197	30.7471	37.2108	30.3291	30.1055	22.9654	24.937	26.4517	23.3343	23.1621	0.326312	0.00128277
Asah1	chr8:42426000-42460051:-	52.101	62.3581	51.7834	48.7441	62.9215	42.8137	42.9731	36.481	42.2467	42.9639	0.328928	0.00128676
Tm6sf2	chr8:72596823-72603965:+	25.7834	25.5404	28.4725	31.8712	31.3867	31.3178	34.433	31.9568	35.9781	37.2076	-0.329964	0.00128709
Cd300c2	chr11:114858083-114863194:-	11.2857	26.4956	14.1622	13.0227	15.0498	10.2482	9.52685	5.75117	8.17457	7.61286	0.754578	0.00128921
Atrnl1	chr19:57685524-58207830:+	12.525	13.2577	11.1195	10.2433	13.675	12.6829	15.1852	14.8876	15.452	13.1798	-0.306899	0.0012948
Sec61a1	chr6:88453601-88468794:-	97.6898	86.0636	99.2023	107.612	107.663	120.012	135.162	126.239	114.413	103.061	-0.339168	0.00129638
Sash1	chr10:8442017-8605868:-	14.8369	14.8799	15.0631	11.1327	13.9422	15.4078	17.9742	15.1074	19.4111	17.5911	-0.360993	0.00129858
Opa3	chr7:19813738-19832166:+	27.3965	22.8531	28.8849	30.152	30.3902	19.6792	21.1387	22.3116	18.8483	21.4257	0.341895	0.00129971
Wbp5	chrX:132779619-132781678:+	23.594	35.9582	31.0046	28.3884	41.6444	22.4017	23.0163	19.3043	18.9784	22.064	0.486336	0.00130307
Sgms2	chr3:131021904-131047841:-	23.0235	17.6233	19.6627	21.6477	23.7143	21.2987	27.2326	23.5744	30.9356	27.3175	-0.371606	0.00131271
Col25a1	chr3:129883763-130302801:+	0.10269	0.06848	0.05449	0.02195	0.02307	0.20226	0.2118	0.14254	0.1478	0.09775	-1.04909	0.00131508
Frrs1	chr3:116562485-116606668:+	9.06558	10.2509	10.8962	10.0713	13.9787	11.9157	13.5131	14.607	16.0843	12.1666	-0.40284	0.00131508
Klhl6	chr16:19946586-19983122:-	3.89684	5.98365	4.69744	4.39235	4.61614	3.2806	3.43382	2.34368	2.8068	2.9104	0.554579	0.00131508
Fcer1g	chr1:173159703-173164480:-	28.8752	50.3938	27.6123	28.5314	26.3134	22.1745	19.5557	16.2063	13.5311	17.8616	0.690918	0.00131508
Fbxo40	chr16:36966159-36979222:-	1.60675	1.40566	1.8039	1.73896	0.91378	0.70823	0.4195	0.7865	0.99376	0.64309	0.832268	0.00132853
Glipr2	chr4:43970574-43991990:+	1.97849	2.65268	2.04784	2.52117	2.4217	1.25799	1.54576	1.45875	0.97997	1.55231	0.629131	0.00133625
Rfc2	chr5:135058560-135074198:+	30.0596	36.3554	32.6461	33.3883	30.8832	23.9585	22.2356	24.4532	24.8795	25.4638	0.345979	0.00133974
Nodal	chr10:60880720-60888086:+	0.51335	0.6669	1.19525	0.52252	0.3844	0.18056	0.20626	0.21815	0.08333	0.32413	1.04409	0.00134244
Serpina3g	chr12:105452754-105480144:+	18.9875	21.8451	13.0183	11.5531	11.2232	8.14376	8.91271	5.3719	6.33034	11.2342	0.747049	0.00134369
Gpr146	chr5:139856621-139872368:+	38.1365	38.1664	41.8201	45.7238	40.6417	45.6435	47.7976	47.0151	76.6898	61.5514	-0.493733	0.0013453
Inpp5f	chr7:135754879-135839950:+	10.8151	11.8002	10.9465	10.9236	14.1379	11.8113	15.3563	15.941	16.758	12.3425	-0.371267	0.00134868
Ly6e	chr15:74785481-74790335:+	133.963	151.05	129.526	158.421	178.617	111.251	122.945	112.461	104.246	111.939	0.325175	0.00135709
Alpk1	chr3:127373228-127483445:-	1.31369	1.98137	1.32377	1.25562	2.07537	0.7551	1.16154	0.93193	0.92235	0.95864	0.60877	0.00135971
Rps9	chr7:3655643-3658499:+	632.253	656.907	596.833	571.239	637.983	757.406	716.106	662.447	703.527	694.661	-0.270803	0.00136688
Fbrsl1	chr5:110790771-110877522:-	1.6527	1.35458	1.70184	1.62988	1.8404	1.78138	2.03493	1.99743	2.18424	2.00404	-0.364077	0.00138423
Eif3f	chr7:116077929-116085456:+	56.6499	55.4411	61.4796	69.1526	58.7439	73.0455	68.1813	72.3787	78.5814	71.6458	-0.341487	0.0013881
Rps12	chr10:23504989-23507015:-	609.805	703.612	651.363	627.218	767.114	867.249	781.102	718.66	782.905	781.511	-0.307772	0.0013881
Atg2a	chr19:6241668-6262304:+	10.1052	7.67627	10.0026	9.76401	10.3341	9.76812	11.0946	11.7018	13.7955	12.9023	-0.375893	0.00139249
Cisd3	chr11:97547266-97549939:+	82.7545	83.2267	81.3859	97.3699	83.1052	63.1438	61.5377	65.425	54.4282	67.2299	0.365981	0.00139281
Iscu	chr5:114222821-114228291:+	184.931	152.317	207.396	196.659	190.012	136.654	131.266	145.813	123.143	143.338	0.360518	0.00139845
Foxa3	chr7:19598632-19608888:-	38.5538	36.4763	28.4457	29.1519	29.8191	36.919	39.2304	53.544	52.5418	37.8122	-0.486815	0.00139862
Gramd1c	chr16:43980463-44028058:-	18.1964	17.1127	19.2452	15.5519	20.6129	19.4395	20.9406	23.4357	20.227	20.1592	-0.280388	0.00140427
Acly	chr11:100337666-100389314:-	364.77	339.405	356.663	338.763	355.503	679.535	662.549	432.803	323.432	504.559	-0.602667	0.00140436
Cst3	chr2:148697458-148701248:-	376.116	427.63	398.198	388.568	373.968	309.644	303.403	294.407	302.587	310.064	0.285372	0.00140741
Tnfrsf12a	chr17:23812412-23814416:-	9.92409	16.9396	23.4142	21.383	40.1167	9.80001	12.1402	8.26157	12.4225	11.0425	0.804636	0.00140741
Atp11c	chrX:57476467-57657156:-	99.2746	84.9336	76.1554	59.2956	94.0982	86.7482	112.916	131.32	114.345	99.3479	-0.457937	0.00140851
BC021767	chr3:94464511-94471074:-	0.4827	0.54348	0.7057	0.34393	0.61963	0.80041	0.7327	1.16237	1.85444	1.00813	-0.887294	0.00141654
Prdm2	chr4:142697294-142802612:-	2.99764	3.0486	2.85899	2.54972	3.09303	2.85899	3.65018	3.93082	6.80737	4.42794	-0.597143	0.00141654
Pamr1	chr2:102390178-102483197:+	5.52679	7.71845	4.71338	4.96707	7.75968	3.55975	4.82828	3.62966	3.38472	3.77031	0.552018	0.00141948
Mov10	chr3:104597750-104621481:-	8.89296	8.02536	9.03147	9.25771	10.1106	10.2579	9.99223	9.89477	12.8666	13.1142	-0.378702	0.00144015
Dmxl1	chr18:49992651-50125127:+	10.1368	9.41276	7.96892	6.72349	10.7545	9.28917	12.6099	11.4609	12.2523	10.9381	-0.39945	0.00144144
Uggt1	chr1:36196873-36301147:-	23.7827	19.4973	21.9997	22.6233	24.0181	24.7187	29.9866	28.4746	25.5999	23.008	-0.310711	0.00144462
Myo1g	chr11:6406551-6420961:-	2.16806	3.80235	1.98984	2.15161	2.20906	1.38899	1.48092	1.36661	1.56612	1.05829	0.686445	0.00144977
Ccne2	chr4:11118498-11131926:+	2.91053	2.90712	2.33296	1.47883	2.30447	0.62096	0.84993	1.43508	1.71687	1.29777	0.792917	0.0014545
Shtn1	chr19:59047848-59150559:-	20.7184	23.3715	25.0857	24.8924	29.769	16.5126	19.5655	19.1995	16.8832	20.1082	0.332106	0.0014599
Afm	chr5:90947975-90982570:+	208.523	223.001	186.451	220.694	209.123	249.594	259.397	254.928	235.649	228.135	-0.302653	0.00146094
Optn	chr2:4941688-4984984:-	95.676	83.7443	97.1124	102.458	96.2362	69.1345	73.4431	74.5176	79.5357	75.1814	0.270524	0.00146155
Gcnt4	chr13:97694644-97720869:+	1.6384	2.18462	1.74872	1.86922	2.43863	2.19554	3.2229	2.24248	3.06097	2.66558	-0.491263	0.00146551
Ccdc122	chr14:77436579-77512070:+	11.1026	10.0454	10.0039	7.93068	14.3648	6.76242	8.37998	7.27415	6.70717	6.90927	0.455348	0.00146935
1110019D14Rik	chr6:13821569-13846421:+	4.75203	3.32656	4.35392	3.06918	5.64472	1.98411	2.94877	2.0678	2.21427	2.96395	0.636925	0.00146959
Hilpda	chr6:29222488-29225449:+	5.55652	5.72673	8.3191	5.44368	8.52954	4.29975	3.69002	2.06608	1.78893	4.39229	0.797432	0.00147834
C8a	chr4:104488285-104549003:-	309.459	324.811	271.527	209.735	226.703	351.119	406.656	416.84	318.611	324.261	-0.487906	0.00147884
Acsl6	chr11:54117326-54175041:+	0.03332	0.10605	0.11366	0.01781	0	0.2637	0.28115	0.16519	0.28396	0.16993	-1.08839	0.0014806
Ces2e	chr8:107450160-107458572:+	269.99	223.006	317.146	317.188	290.468	206.99	206.909	211.736	195.729	204.373	0.374061	0.0014806
Gigyf1	chr5:137960108-137969163:+	2.46739	1.99544	2.27023	2.17405	2.55984	2.32537	2.88717	2.71734	3.15683	3.47722	-0.410857	0.00148207
Sipa1l3	chr7:30105397-30290479:-	0.5843	0.8091	0.58891	0.5748	0.81291	0.84777	0.9462	1.00071	0.928	0.88041	-0.50099	0.00148219
Cdpf1	chr15:85637402-85642127:-	5.76565	6.38875	7.05195	7.14593	6.80256	10.7876	8.63064	7.63857	9.74466	8.49996	-0.503596	0.00148431
Litaf	chr16:10959366-10993214:-	72.0685	74.3233	96.9173	102.739	98.2535	64.7901	61.879	56.1596	64.384	63.8404	0.415199	0.00148607
Mafk	chr5:140267490-140278606:+	11.3846	13.5182	17.4186	14.9379	15.7398	9.69851	9.61972	6.74067	10.1554	11.0387	0.51274	0.00148929
Mmp2	chr8:95351196-95377320:+	2.74978	5.94082	3.73317	4.3103	7.07565	2.26852	2.4999	2.79263	2.68902	2.92368	0.680663	0.00149401
Smim1	chr4:153394579-153400153:-	1.30933	1.97544	2.01331	2.30575	2.50679	2.49633	2.66432	2.92109	3.61802	2.92893	-0.569432	0.0014974
Nr4a3	chr4:48058177-48099318:+	0.14627	0.10807	0.13514	0.08793	0.36965	0.04823	0.05142	0.01813	0.04155	0.04662	1.07592	0.00150181
Col28a1	chr6:7947808-8142617:-	0.03632	0.18717	0.02753	0.10352	0.51675	0.02555	0.01135	0	0.01376	0	1.02146	0.00152749
Clec4d	chr6:123212125-123225286:+	0.23	1.42922	0.69741	0.69646	0.90417	0.32359	0.21563	0.19004	0.04356	0.11729	1.083	0.00152749
Usp24	chr4:105988818-106113932:+	25.3913	20.1382	23.0166	20.2444	27.6895	22.2359	29.6751	32.3235	30.9929	26.8444	-0.359053	0.00154873
Was	chrX:7658592-7667617:-	2.81253	4.31467	2.64193	3.00591	2.28002	1.88392	1.88019	1.62476	1.4173	1.59649	0.682979	0.00154873
Psmc3ip	chr11:100953455-100956749:-	0.63225	1.38949	1.49778	1.68931	1.89374	0.66716	0.34578	0.57467	0.47895	0.48366	0.982277	0.00155729
Capn3	chr2:120289329-120330655:+	0.79286	0.81447	0.90155	0.64337	0.90703	1.54931	1.50043	1.4704	1.0177	0.91352	-0.676294	0.0015589
Lbp	chr2:158132229-158158588:+	34.8043	31.7426	40.2216	54.5819	50.2097	23.6706	28.9983	32.3783	27.6559	24.3695	0.513559	0.00155983
Sp110	chr1:87473475-87500466:-	3.40551	3.47515	2.7491	2.97284	3.00752	2.22195	1.77919	1.7528	2.18592	1.98865	0.53968	0.00156108
Snord104	chr11:106362305-106362377:+	89.0958	111.007	73.3904	62.9812	80.3738	118.444	103.92	130.079	234.365	120.213	-0.726881	0.00156833
Acot8	chr2:164618268-164630381:-	28.2982	25.3292	30.2552	26.8675	29.0861	18.6394	19.3139	23.5589	22.1446	21.6928	0.320056	0.00156833
Cyp3a25	chr5:146788770-146821194:-	442.785	417.658	475.987	514.218	538.666	318.089	364.597	408.697	375.129	301.18	0.344538	0.00157248
Pip5k1a	chr3:94862452-94910852:-	5.44726	5.10567	5.05347	5.40488	5.91498	5.49809	6.94865	6.2853	6.53797	6.06758	-0.294733	0.00157875
Pisd	chr5:33078962-33128275:-	34.634	35.8928	42.3616	39.9174	41.4697	28.0757	28.7858	32.2864	30.4767	30.1263	0.288584	0.00158099
Zfhx2	chr14:55680496-55710885:-	0.35809	0.2082	0.22028	0.2635	0.36924	0.34069	0.48432	0.51222	0.4736	0.42511	-0.664643	0.00158157
Hist1h2af	chr13:23625780-23626247:+	2.298	4.08001	1.99089	1.75428	4.54771	0.92376	0.82075	1.19354	1.49212	0.66968	0.997124	0.0015862
Fkbp9	chr6:56782053-56829354:+	26.8054	32.2646	31.7374	32.3021	37.0237	23.4215	25.9124	25.6344	24.8541	23.1771	0.291865	0.00159837
Krt18	chr15:101858647-101862457:+	247.064	319.216	334.053	402.214	428.912	246.152	243.498	220.855	207.415	242.782	0.466639	0.00160304
Ahcy	chr2:154885048-154900233:-	492.777	395.594	362.328	352.29	268.461	468.049	478.152	536.634	595.668	517.644	-0.512227	0.00161822
Tmed7	chr18:46745582-46757189:-	65.7515	56.5958	57.2215	50.7064	69.1535	63.8086	75.1499	72.6097	69.6054	62.9032	-0.280647	0.00162041
Sik1	chr17:31981195-31992737:-	3.24835	3.71831	4.67522	2.56128	4.28643	4.39847	6.41034	9.52753	6.1303	3.88086	-0.701797	0.00162622
Phf21a	chr2:92024339-92204823:+	2.56359	2.3515	2.2242	2.16971	2.70469	2.58785	3.38985	2.99007	2.76988	2.71303	-0.34081	0.00162622
Tmem41a	chr16:21934400-21947625:-	8.96879	7.91618	10.3269	11.3173	11.4706	6.9588	7.38399	6.42686	6.9797	6.18828	0.451618	0.00162652
Rapgef6	chr11:54336347-54512788:+	5.59515	5.4969	5.08687	4.26871	5.77003	5.4162	6.46175	5.87895	6.45018	6.06929	-0.284634	0.0016266
Nmt2	chr2:3201484-3246149:+	14.4764	13.8431	18.1189	15.7293	19.3289	10.5512	11.8823	12.7831	13.3317	11.9318	0.337675	0.00163165
5430437J10Rik	chr15:5446318-5544983:+	0.52706	0.67901	0.49943	0.18777	0.64133	0	0.16471	0	0	0.17919	1.07023	0.00163651
Ep300	chr15:81416644-81482507:+	6.25743	4.82273	4.62595	3.74734	5.5951	4.76842	7.47452	6.98228	7.91511	6.56149	-0.481361	0.00164079
Acads	chr5:115560308-115569355:-	223.09	208.303	252.865	242.848	235.35	178.506	164.119	183.078	167.576	189.946	0.307912	0.00164079
Nrros	chr16:32142911-32165562:-	5.28098	7.60276	5.00688	4.41376	4.91341	3.50752	3.75043	2.85359	3.05761	3.816	0.558926	0.00164079
Lockd	chr6:134879110-134901736:+	0.8437	0.92069	1.15124	0.72137	3.50631	0.26708	0.2373	0.08366	0.47935	0.34422	1.08028	0.00165274
Stil	chr4:114672723-114715803:+	0.36755	0.35139	0.26791	0.26188	0.50811	0.13923	0.15904	0.11214	0.24631	0.11535	0.875395	0.0016698
Mob3b	chr4:34896323-35104733:-	7.00669	5.76934	7.18505	7.36136	9.36766	7.52797	10.4786	8.39591	11.1464	9.44218	-0.423161	0.00167779
St8sia4	chr1:97484259-97564171:-	1.3712	2.09192	1.0463	0.73274	1.7124	0.63778	0.94725	0.59036	0.62529	0.68089	0.773944	0.00167803
Fnbp4	chr2:90585527-90621177:+	4.55344	4.399	4.29613	3.73449	5.44562	4.47069	5.47703	5.41361	6.58856	5.64675	-0.370255	0.00167849
Cela1	chr15:100504853-100518351:-	43.6187	26.823	23.9042	21.9727	25.7447	41.1408	35.8149	39.7606	40.9348	55.5412	-0.609698	0.00167925
Wdr26	chr1:183103357-183142109:-	28.6186	23.2562	23.9066	20.6057	29.6713	24.7233	33.0447	31.7778	34.3524	28.9158	-0.351078	0.00167925
Neurl4	chr11:69715318-69727326:+	4.98805	4.54488	5.18542	5.14395	5.61354	5.20188	5.9527	5.90035	5.93307	6.69428	-0.297426	0.00168123
AI662270	chr11:83037078-83040086:+	4.83755	6.84685	3.47417	3.45973	5.10675	2.49475	3.06905	2.16391	1.85985	3.1163	0.715442	0.00170751
Mmp23	chr4:155024764-155027493:-	3.07133	5.09886	3.81727	3.43517	5.49552	1.92193	2.81251	2.54961	2.516	2.51341	0.61841	0.0017118
Trps1	chr15:50486305-50721587:-	0.90116	1.33281	0.75445	0.62444	1.07337	0.51725	0.53385	0.58915	0.54012	0.57573	0.621067	0.00172226
Ocln	chr13:101267322-101322453:-	9.99544	11.0156	7.09677	8.50498	11.6054	14.3904	16.8318	11.5813	11.8682	11.4715	-0.510699	0.00172707
Rnase4	chr14:51710752-51725826:+	868.484	943.779	657.2	512.265	528.855	1062.8	982.86	838.73	1194.52	1145.72	-0.596136	0.00173032
Spn	chr7:134275746-134281337:-	1.00353	3.24366	1.15351	0.95595	0.86988	0.51796	0.51133	0.44344	0.66931	0.71205	0.943909	0.00173128
Irx1	chr13:72095680-72101171:-	0.94378	0.33879	0.08472	0.29198	0.08369	0.94347	0.65198	0.9358	1.94728	2.25457	-1.07079	0.00175911
2310061I04Rik	chr17:36029622-36034323:-	8.34269	6.64775	7.74883	7.98935	6.49447	8.84688	9.64145	11.6302	9.57364	9.26754	-0.451278	0.00176707
Rassf5	chr1:133072987-133141755:-	4.17866	4.22361	3.72334	4.55382	4.92434	4.81416	5.88289	4.93125	5.16853	5.19837	-0.340243	0.00177684
Gmfg	chr7:29222466-29231914:+	10.8325	14.5458	12.0556	11.5281	13.7205	9.58226	8.03828	7.31301	7.69966	9.45029	0.466369	0.00177711
Tifab	chr13:56275064-56280246:-	2.13752	3.76781	2.26409	2.09672	2.46666	1.68392	1.6334	1.05972	0.98152	1.52315	0.70573	0.00178018
Cenpt	chr8:108368578-108375908:-	1.47812	2.71471	2.04329	2.01341	2.53919	1.0704	1.05972	1.14951	1.48199	1.21202	0.686784	0.00178353
[truncated: 1,731 more rows]
