# Supplementary material for: Alterations in promoter interaction landscape and transcriptional network underlying metabolic adaptation to diet
Source: Nat Commun. 2020 Feb 19;11:962. doi: 10.1038/s41467-020-14796-x (PMC7031266; doi:10.1038/s41467-020-14796-x)
Supplement: Supplementary file 5 — Supplementary Data 2 [file 41467_2020_14796_MOESM5_ESM.xlsx]

## Sheet: S2a
Supplementary Data 2a Overlap of H3K27ac peaks between each replicate
	LD1	LD2	LD3	CD1	CD2	CD3
LD1(54114)	1	0.87	0.84	0.8	0.8	0.77
LD2(56987)	0.84	1	0.83	0.77	0.78	0.73
LD3(53821)	0.85	0.89	1	0.79	0.8	0.75
CD1(50183)	0.89	0.89	0.86	1	0.87	0.84
CDl2(51608)	0.86	0.87	0.86	0.85	1	0.82
CD3(48156)	0.88	0.87	0.84	0.86	0.87	1

## Sheet: S2b
Supplementary Data 2b H3K27ac differetilally enriched regions(LD vs CD) from Diffbind
Chr.	Start	End	log2(Fold change)	p.value	FDR
chr17	43410400	43418199	-8.85411	4.62117e-42	2.32006e-37
chr9	104262200	104266599	-6.64295	9.42283e-28	2.36537e-23
chr6	82810000	82814799	8.12063	5.32187e-25	8.90616e-21
chr7	88685000	88688599	6.78919	8.56454e-25	1.07496e-20
chr2	168590400	168593399	-7.14071	4.77577e-23	4.79535e-19
chr16	76198400	76203399	6.99821	3.54672e-21	2.96772e-17
chr8	90490400	90492399	6.33965	2.31824e-20	1.66268e-16
chr2	168666800	168669599	-6.62852	2.75349e-20	1.72799e-16
chr7	141555800	141559799	6.32751	1.06924e-19	5.96459e-16
chr19	53477600	53480199	5.97822	4.996e-19	2.28022e-15
chr7	138591400	138595999	-6.56428	4.61984e-19	2.28022e-15
chr1	94839200	94842399	-6.03103	7.59104e-19	3.1759e-15
chr5	36535800	36538799	6.52456	2.37963e-18	9.18996e-15
chr5	141531200	141533199	5.89773	3.23231e-18	1.15913e-14
chr7	147155800	147161399	6.30076	1.53256e-17	5.12949e-14
chr7	141563000	141565399	6.37293	1.72411e-17	5.40992e-14
chr12	101976200	101979199	5.90615	2.08212e-17	6.14898e-14
chr7	96578800	96580799	6.1322	3.16737e-17	8.83432e-14
chr15	74721600	74723999	5.43919	3.56871e-17	9.42985e-14
chr14	61939000	61941999	5.33406	4.40095e-17	1.10475e-13
chr12	104539800	104543399	6.26186	5.98982e-17	1.432e-13
chr8	80444800	80446999	6.14669	8.58254e-17	1.95857e-13
chr9	122543400	122545599	-5.73345	8.99964e-17	1.96447e-13
chr7	128940400	128943199	5.16387	1.35465e-16	2.83376e-13
chr13	110064200	110067399	5.55773	2.78624e-16	5.50432e-13
chr19	17407400	17412999	5.35621	2.85056e-16	5.50432e-13
chr18	76323200	76325799	7.16931	3.11994e-16	5.80136e-13
chr4	118171000	118173799	-5.72754	3.79994e-16	6.81343e-13
chr16	78468800	78471399	5.9919	4.24328e-16	7.17061e-13
chr5	23548600	23550399	5.34257	4.2848e-16	7.17061e-13
chr13	46508000	46510199	5.8139	5.27051e-16	8.53568e-13
chr2	136989800	136992599	5.50545	9.73445e-16	1.52724e-12
chr17	24102600	24106999	5.79863	1.15081e-15	1.7508e-12
chr9	108721600	108723399	5.22122	1.56044e-15	2.30418e-12
chr10	21397200	21399799	5.71545	2.2847e-15	3.27723e-12
chr19	32811200	32812999	5.43729	2.66305e-15	3.71384e-12
chr6	134327000	134329399	4.89435	4.80002e-15	6.5131e-12
chr2	131251800	131253799	5.88471	6.93924e-15	9.16801e-12
chr13	41063000	41067599	5.2979	7.30294e-15	9.38789e-12
chr4	122612200	122614599	-6.11983	7.47964e-15	9.38789e-12
chr2	29834800	29837199	6.02698	8.3883e-15	1.02716e-11
chr16	66040200	66042999	-5.9609	9.63808e-15	1.15209e-11
chr5	36540200	36542999	5.01012	1.04219e-14	1.21682e-11
chr19	11520200	11524199	4.87866	1.2189e-14	1.39079e-11
chr11	62330600	62332799	5.67362	1.24981e-14	1.39437e-11
chr14	29587800	29589999	-4.77867	1.49095e-14	1.62724e-11
chr14	23518600	23520999	4.39528	1.86069e-14	1.98757e-11
chr4	109090000	109094999	3.66063	2.50766e-14	2.62285e-11
chr4	47331400	47334399	4.05138	2.95281e-14	3.02543e-11
chr3	10039600	10043599	-4.81931	3.28457e-14	3.29804e-11
chr6	17559600	17563399	4.89123	4.68268e-14	4.60969e-11
chr14	121139600	121141799	5.44669	6.13604e-14	5.92423e-11
chr7	53820400	53822799	5.49725	6.88536e-14	6.52226e-11
chr17	43405600	43409199	-5.32463	7.10687e-14	6.60741e-11
chr2	150496600	150500799	5.77362	7.67886e-14	7.0094e-11
chr13	85906400	85909199	4.59479	7.87194e-14	7.05733e-11
chr3	98447400	98452199	-6.86878	9.29997e-14	8.19132e-11
chr6	91477400	91480199	4.07181	1.16102e-13	1.00498e-10
chr17	33033000	33034799	-5.19703	1.23526e-13	1.05112e-10
chr2	106415800	106418399	5.28205	1.76194e-13	1.4743e-10
chr9	79577400	79579399	-5.31403	1.8057e-13	1.48615e-10
chr5	140232600	140234599	5.47643	1.90279e-13	1.51634e-10
chr9	74553200	74554999	-5.39835	1.90091e-13	1.51634e-10
chr7	119241200	119244599	-4.27274	2.03381e-13	1.59542e-10
chr5	135159600	135161599	5.6803	2.25612e-13	1.74259e-10
chr14	117344400	117346199	-4.57755	2.29189e-13	1.7434e-10
chr16	8795000	8797399	5.48673	2.40651e-13	1.80326e-10
chr7	150772800	150775599	4.93459	3.10577e-13	2.29301e-10
chr13	31859800	31862599	-4.51119	3.21148e-13	2.3367e-10
chr14	11964000	11966399	-5.41531	3.93161e-13	2.81981e-10
chr14	18246000	18247999	5.0872	4.2016e-13	2.88961e-10
chr19	53534600	53536999	4.58422	4.12062e-13	2.88961e-10
chr3	58900000	58902199	4.19345	4.15785e-13	2.88961e-10
chr1	120708200	120709999	-4.6601	4.51653e-13	3.06422e-10
chr2	145419000	145420799	5.50476	5.02955e-13	3.36678e-10
chr2	45129400	45136999	3.21434	5.34209e-13	3.52894e-10
chr15	28573800	28576399	4.37883	5.57196e-13	3.63299e-10
chr9	20749600	20752599	5.20175	5.65807e-13	3.64184e-10
chr11	20268600	20271799	4.52691	5.98561e-13	3.80389e-10
chr8	90479200	90480999	5.21381	6.1532e-13	3.86152e-10
chr1	136059400	136061999	5.43686	6.23495e-13	3.86451e-10
chr15	69380600	69383399	5.32961	7.36856e-13	4.35222e-10
chr6	50722200	50723399	-5.24267	7.36521e-13	4.35222e-10
chr7	95340400	95342399	4.94568	7.27091e-13	4.35222e-10
chr8	123005600	123006599	4.95715	7.36439e-13	4.35222e-10
chr1	9634800	9636599	5.33025	7.77575e-13	4.53932e-10
chr11	74384400	74386199	5.06025	7.95728e-13	4.55201e-10
chr17	12362800	12364999	4.83202	7.97883e-13	4.55201e-10
chr4	129983800	129985599	5.24068	8.26526e-13	4.66244e-10
chr4	101376000	101379799	-4.3434	9.80163e-13	5.46768e-10
chr2	51366800	51369199	-5.49888	1.08662e-12	5.99491e-10
chr8	58589000	58591199	-5.37077	1.11032e-12	6.0591e-10
chr2	12350800	12352999	-4.46675	1.15647e-12	6.24307e-10
chr1	64953800	64955999	5.05207	1.21881e-12	6.45215e-10
chr6	93205800	93209199	5.98107	1.2209e-12	6.45215e-10
chr14	103231600	103235599	3.8679	1.34432e-12	7.03035e-10
chr15	78439000	78442199	4.54327	1.43392e-12	7.42166e-10
chr10	94019800	94022199	4.40745	1.48207e-12	7.59259e-10
chr3	133209200	133212599	5.11282	1.51365e-12	7.59928e-10
chr5	16930800	16933799	5.91465	1.51063e-12	7.59928e-10
chr19	17433000	17436399	5.66593	1.6048e-12	7.97711e-10
chr12	25441600	25443599	4.26783	1.62431e-12	7.99493e-10
chr3	141074000	141075599	5.33014	1.79621e-12	8.7552e-10
chr17	13857400	13859799	5.5792	1.90881e-12	9.04072e-10
chr9	45162200	45164399	5.56565	1.89889e-12	9.04072e-10
chrX	35493000	35494399	4.76039	1.90768e-12	9.04072e-10
chr2	133277200	133279799	4.92671	1.94701e-12	9.13546e-10
chr13	34645800	34648999	-4.72178	1.98838e-12	9.15839e-10
chr2	30850400	30852599	5.40479	1.97283e-12	9.15839e-10
chr15	61894400	61896799	4.37641	2.04107e-12	9.31563e-10
chr14	8639800	8642199	4.47249	2.19222e-12	9.91536e-10
chr3	111923400	111925399	-4.91461	2.27542e-12	1.01998e-09
chr15	61284800	61286399	4.97617	2.49059e-12	1.10655e-09
chr5	23574200	23576199	5.18949	2.74368e-12	1.2083e-09
chr11	84081000	84084599	-4.67518	2.86801e-12	1.25207e-09
chr5	145140800	145142799	5.57422	2.92318e-12	1.26516e-09
chr9	86471200	86473799	-4.79407	3.18086e-12	1.36491e-09
chr3	13781800	13783999	4.96461	3.25599e-12	1.38531e-09
chr9	65961400	65966599	5.86308	3.80034e-12	1.60333e-09
chr2	5724400	5726399	5.04736	3.84409e-12	1.60491e-09
chr9	104237600	104240599	-2.81666	3.86802e-12	1.60491e-09
chr17	31754600	31756799	-4.94925	3.91883e-12	1.61266e-09
chr13	24548800	24552199	-5.08437	4.02539e-12	1.64305e-09
chr17	54823800	54825399	5.3822	4.18461e-12	1.69426e-09
chr2	68703800	68705999	4.33225	4.2914e-12	1.7236e-09
chr11	72773600	72775799	4.46362	4.46234e-12	1.77803e-09
chr14	23542400	23544399	4.96305	4.52352e-12	1.78822e-09
chr13	107601800	107604999	5.12755	4.80972e-12	1.8865e-09
chr15	55792600	55794399	-5.24826	4.92758e-12	1.91775e-09
chr7	26677800	26680799	4.97768	4.99573e-12	1.92931e-09
chr2	35513000	35515999	4.65396	5.32551e-12	2.04097e-09
chr14	75193400	75195399	-5.29594	5.67066e-12	2.15678e-09
chr11	20272000	20273799	4.77717	5.91348e-12	2.23223e-09
chr17	45935600	45938199	-4.51347	6.19934e-12	2.32267e-09
chr10	13557200	13559599	4.93606	6.7227e-12	2.5001e-09
chr2	11442400	11445199	4.64654	6.95143e-12	2.56615e-09
chr11	32050000	32051999	-3.5926	7.23877e-12	2.65272e-09
chr1	37552200	37553599	4.90643	7.38888e-12	2.68811e-09
chr14	61062000	61064399	5.25035	7.53815e-12	2.72268e-09
chr13	36739000	36741199	-4.15237	7.65486e-12	2.74509e-09
chr9	72952600	72954199	4.96491	8.18759e-12	2.91531e-09
chr4	135342800	135346599	4.68351	8.36153e-12	2.95627e-09
chr15	83904400	83905599	-4.51747	9.0257e-12	3.16878e-09
chr16	3716600	3718999	4.92121	1.07701e-11	3.75495e-09
chr8	71527800	71532999	4.52966	1.0896e-11	3.77265e-09
chr1	196133800	196136399	-4.18584	1.13818e-11	3.91385e-09
chr6	91483800	91486999	4.69856	1.18402e-11	4.04381e-09
chr3	65926200	65928199	4.89023	1.28308e-11	4.3525e-09
chr12	79966800	79970799	5.28453	1.35439e-11	4.53314e-09
chr9	104232800	104236199	-2.56649	1.34735e-11	4.53314e-09
chr15	5443400	5447399	4.67002	1.42113e-11	4.72503e-09
chr17	45254600	45257799	4.84551	1.45295e-11	4.79903e-09
chr7	68802400	68804799	4.19605	1.50435e-11	4.93632e-09
chr4	57289000	57290399	-5.05295	1.64577e-11	5.36531e-09
chr1	135951400	135952399	4.86034	1.66107e-11	5.38025e-09
chr1	182091400	182095199	-4.05464	1.7768e-11	5.71823e-09
chr1	172211000	172213999	4.62446	1.8545e-11	5.93027e-09
chr6	141876400	141879199	-4.91902	1.86895e-11	5.93864e-09
chr5	28630400	28632799	-4.99065	1.95911e-11	6.15079e-09
chr9	24290800	24293199	-4.93298	1.96022e-11	6.15079e-09
chr3	115443200	115444799	-4.93388	2.01749e-11	6.29118e-09
chr9	85655400	85657399	5.04599	2.13108e-11	6.60438e-09
chr15	5365200	5366999	4.82849	2.16563e-11	6.67028e-09
chr4	148014800	148016799	4.47495	2.23754e-11	6.82476e-09
chr5	136349000	136351199	3.96016	2.24297e-11	6.82476e-09
chr4	43488600	43489999	4.87627	2.57722e-11	7.74786e-09
chr7	135280200	135282399	4.979	2.5683e-11	7.74786e-09
chr11	11821600	11823199	-4.97529	2.64883e-11	7.91575e-09
chr3	137541000	137543799	4.90644	2.70492e-11	8.03552e-09
chr6	82701000	82706599	6.33174	3.01156e-11	8.89385e-09
chr16	31575200	31577399	-4.33129	3.03308e-11	8.90501e-09
chr5	124401600	124405199	-4.43813	3.08663e-11	9.00956e-09
chr1	59459800	59461599	-4.7916	3.12171e-11	9.05927e-09
chr13	69792200	69794799	-3.48375	3.69916e-11	1.06734e-08
chr15	78377800	78380199	5.11455	3.83371e-11	1.07725e-08
chr19	32162200	32163799	5.17663	3.83413e-11	1.07725e-08
chr2	119982600	119985799	4.24336	3.799e-11	1.07725e-08
chr7	116883600	116885799	4.84363	3.83222e-11	1.07725e-08
chr8	126157200	126159199	5.69111	3.84081e-11	1.07725e-08
chr1	140040800	140043199	4.76566	3.8886e-11	1.07769e-08
chr16	38576200	38578799	4.30943	3.87745e-11	1.07769e-08
chr4	119061000	119062399	4.81375	3.90677e-11	1.07769e-08
chr4	76606600	76610399	-5.5401	4.07183e-11	1.11708e-08
chr16	22790600	22791999	-4.80425	4.34907e-11	1.18666e-08
chr16	87653400	87656199	3.8903	4.4555e-11	1.20913e-08
chr1	59237000	59240399	-4.97398	4.61044e-11	1.24445e-08
chr9	57522400	57524599	-4.58608	4.82524e-11	1.29546e-08
chr1	193023600	193026199	4.68127	5.08522e-11	1.358e-08
chr13	52278400	52280199	-3.06123	5.75363e-11	1.52837e-08
chr2	79067000	79069399	4.00801	5.88867e-11	1.556e-08
chr2	180068200	180070199	-4.45032	5.96059e-11	1.56676e-08
chr5	141475000	141477799	3.92607	6.23782e-11	1.63109e-08
chr5	35388400	35391199	-3.7936	6.28292e-11	1.63437e-08
chr5	139973800	139976199	3.03142	6.46299e-11	1.67255e-08
chr2	126316200	126317999	4.74812	6.65307e-11	1.71291e-08
chr11	57514000	57516199	5.83958	6.84925e-11	1.75442e-08
chr5	8805600	8807999	4.76415	7.02546e-11	1.79042e-08
chr13	110434600	110436599	5.02028	7.53361e-11	1.91023e-08
chr9	113688800	113690999	4.799	8.149e-11	2.05588e-08
chr3	75591800	75593599	-4.95331	8.24729e-11	2.07027e-08
chr8	32215800	32218199	4.87723	8.46626e-11	2.11467e-08
chr13	46513400	46514799	4.9516	8.55111e-11	2.11981e-08
chr17	28116600	28119399	5.07217	8.57127e-11	2.11981e-08
chr17	85113800	85116599	-4.90675	1.00125e-10	2.4641e-08
chr1	182326600	182329199	4.25742	1.02723e-10	2.5157e-08
chr1	15108000	15110799	5.07587	1.05618e-10	2.57405e-08
chr11	20266200	20267399	4.84318	1.10777e-10	2.68674e-08
chr7	54027000	54029799	5.00373	1.15429e-10	2.78612e-08
chr9	119316400	119319799	-3.46449	1.19949e-10	2.88136e-08
chr17	9091400	9092799	4.81459	1.33237e-10	3.18533e-08
chrX	166426600	166430599	5.69899	1.38091e-10	3.2857e-08
chr19	12906200	12909199	4.2325	1.40863e-10	3.33585e-08
chr1	35815400	35817999	5.29166	1.50381e-10	3.54455e-08
chr5	118853600	118855599	4.84575	1.54278e-10	3.61941e-08
chr2	131355200	131356199	4.51009	1.64338e-10	3.83749e-08
chr8	108528000	108532599	3.97373	1.69246e-10	3.93379e-08
chr10	30473400	30475999	4.93675	1.77637e-10	4.1098e-08
chr19	47605000	47606599	5.19117	1.79873e-10	4.14244e-08
chr13	20298400	20301399	3.92315	1.92487e-10	4.35481e-08
chr13	64131400	64133399	4.02307	1.92511e-10	4.35481e-08
chr4	109077000	109081799	2.9217	1.90601e-10	4.35481e-08
chr7	88807600	88812999	-3.6458	1.92564e-10	4.35481e-08
chr11	51859400	51860999	4.60916	1.94227e-10	4.37272e-08
chr15	25197200	25199399	3.98738	2.00392e-10	4.49139e-08
chr10	110775200	110777199	5.23937	2.04036e-10	4.55273e-08
chr18	10904400	10906399	4.48422	2.14455e-10	4.72224e-08
chr2	18976400	18980199	4.98017	2.14089e-10	4.72224e-08
chr5	73295600	73297599	4.46068	2.12959e-10	4.72224e-08
chr13	13563000	13566199	3.41912	2.23011e-10	4.8892e-08
chr11	67651000	67652199	5.02034	2.303e-10	5.02704e-08
chr6	138412600	138414799	-4.85446	2.35008e-10	5.10762e-08
chr6	99605200	99606599	4.16746	2.38659e-10	5.16461e-08
chr13	102088000	102090799	5.22491	2.47605e-10	5.3352e-08
chr16	22741600	22745199	5.01112	2.57481e-10	5.52429e-08
chr17	5748800	5751999	-4.66319	2.61115e-10	5.57842e-08
chr16	45223000	45225599	3.97572	2.62241e-10	5.57874e-08
chr19	11336800	11339599	5.25111	2.64604e-10	5.60525e-08
chr1	145835800	145838799	4.77958	2.69039e-10	5.67525e-08
chr9	40858400	40860199	4.6287	2.71512e-10	5.70346e-08
chr4	132315400	132318199	3.55494	2.83552e-10	5.93155e-08
chr3	15275000	15277399	4.38579	2.875e-10	5.98918e-08
chr2	24323400	24325599	4.2995	2.89215e-10	6.00001e-08
chr2	59289000	59290799	-4.54479	2.93057e-10	6.0547e-08
chr13	111358000	111360199	4.74982	2.98948e-10	6.126e-08
chr2	22650200	22652599	4.66217	2.98256e-10	6.126e-08
chr14	34028600	34030799	4.04568	3.10106e-10	6.32881e-08
chr4	134373400	134375799	-4.6676	3.13603e-10	6.37426e-08
chr14	65722400	65725399	4.18332	3.21177e-10	6.5019e-08
chr6	17173400	17175199	3.97837	3.38937e-10	6.83387e-08
chr11	79453600	79456199	4.56297	3.51684e-10	7.04021e-08
chr9	64625000	64627399	4.57249	3.51975e-10	7.04021e-08
chr15	41058400	41060799	4.0149	3.54233e-10	7.05724e-08
chr16	37817600	37818799	4.59123	3.62203e-10	7.18751e-08
chr2	101568000	101570399	4.60985	3.7069e-10	7.32696e-08
chr13	44601200	44603999	4.92277	3.78139e-10	7.44488e-08
chr2	62199800	62202599	-4.97724	3.84981e-10	7.54999e-08
chr15	63870000	63873599	4.13134	3.87197e-10	7.5639e-08
chr12	25897400	25900999	4.02201	3.96198e-10	7.68139e-08
chr2	117373400	117375199	4.15135	3.96271e-10	7.68139e-08
chr3	10011000	10024199	-2.41278	4.07389e-10	7.86151e-08
chr3	98421200	98423199	-4.81908	4.08695e-10	7.86151e-08
chr2	63698400	63701199	-3.28341	4.27668e-10	8.19507e-08
chr16	92674600	92678399	3.6383	4.43321e-10	8.46272e-08
chr16	40328000	40330999	2.86218	4.4957e-10	8.54949e-08
chr9	31235400	31237999	3.10422	4.54204e-10	8.60503e-08
chr9	107162800	107164799	4.62871	4.69588e-10	8.86303e-08
chr17	10594200	10596199	4.94681	4.72667e-10	8.88774e-08
chr9	119972800	119979799	3.63694	4.75663e-10	8.9107e-08
chr13	58997600	58999599	4.95771	4.85404e-10	9.00398e-08
chr13	64134400	64137599	3.74907	4.83536e-10	9.00398e-08
chr8	15031200	15032799	4.66212	4.86023e-10	9.00398e-08
chr6	147012000	147013799	4.24804	4.94902e-10	9.13476e-08
chr16	87627600	87629399	-4.33884	5.2676e-10	9.68717e-08
chr1	94868200	94874599	3.0561	5.39873e-10	9.89208e-08
chr12	114447800	114450199	4.84233	5.47028e-10	9.98675e-08
chr6	122888800	122890999	5.07616	5.63342e-10	1.02473e-07
chr13	44629400	44633599	4.47722	5.83122e-10	1.05688e-07
chr5	114639000	114641399	-4.5949	5.865e-10	1.05918e-07
chr10	43056800	43057999	4.59242	5.97461e-10	1.06367e-07
chr14	8993600	8995599	-4.61629	5.9551e-10	1.06367e-07
chr19	53550800	53552599	4.47218	5.94129e-10	1.06367e-07
chr6	95323400	95324399	4.20037	5.94221e-10	1.06367e-07
chr2	69303600	69306199	-4.12253	6.075e-10	1.07772e-07
chr5	123331600	123333799	4.73312	6.13565e-10	1.08465e-07
chr4	124821200	124823999	3.70788	6.25339e-10	1.10158e-07
chr16	5113000	5114999	4.54587	6.49715e-10	1.14052e-07
chr6	131212600	131215399	5.25128	6.61684e-10	1.15749e-07
chr7	104912800	104915199	3.9402	6.74192e-10	1.17527e-07
chr4	82888400	82892199	-3.8878	6.77855e-10	1.17757e-07
chr1	78705000	78707599	-4.90165	7.08507e-10	1.22657e-07
chr11	24041400	24042999	4.75056	7.1393e-10	1.23171e-07
chr11	16775200	16776999	-4.91163	7.58916e-10	1.30484e-07
chr7	26866600	26868799	5.32939	7.75561e-10	1.32891e-07
chr5	5659200	5661399	4.7164	8.11747e-10	1.38618e-07
chr14	78235600	78238199	3.82222	8.37121e-10	1.42467e-07
chr11	120959400	120963799	4.49594	8.716e-10	1.47585e-07
chr2	153422400	153423999	-4.80782	8.73077e-10	1.47585e-07
chr13	33154800	33156999	4.83169	8.82752e-10	1.4872e-07
chr3	130314400	130315999	-4.7887	9.60865e-10	1.61339e-07
chr10	67155800	67160199	3.91021	9.72272e-10	1.6271e-07
chr10	28413600	28417599	5.01573	9.83908e-10	1.6411e-07
chr6	112833000	112834599	-4.87229	1.00663e-09	1.67344e-07
chr11	118334000	118336399	3.89096	1.024e-09	1.69669e-07
chr15	7246600	7252399	5.45874	1.03007e-09	1.70114e-07
chr18	50223600	50226599	3.84187	1.08043e-09	1.77847e-07
chr12	25985600	25987199	4.59233	1.14635e-09	1.8808e-07
chr7	119459200	119461599	4.18606	1.15483e-09	1.88854e-07
chr1	59249800	59251799	-4.69871	1.16077e-09	1.89209e-07
chr12	118798200	118799999	4.49464	1.17464e-09	1.90851e-07
chr7	141361000	141363199	4.82087	1.20235e-09	1.94723e-07
chr9	7774000	7776199	4.43884	1.2155e-09	1.96218e-07
chr4	152252400	152254399	-3.7266	1.22083e-09	1.96448e-07
chr7	50608600	50609799	4.10996	1.24001e-09	1.98896e-07
chr2	155630200	155637999	5.72677	1.26121e-09	2.01653e-07
chr5	96870200	96872399	-3.64898	1.2774e-09	2.03594e-07
chr9	20767800	20772199	2.60412	1.29193e-09	2.05258e-07
chr4	108697400	108699399	4.1162	1.31492e-09	2.08251e-07
chr16	9823800	9825599	-4.94624	1.3385e-09	2.11319e-07
chr7	53037400	53039599	3.79234	1.37098e-09	2.15768e-07
chr12	15782800	15784799	4.25927	1.38593e-09	2.17439e-07
chr3	97734800	97737999	3.6922	1.46441e-09	2.2887e-07
chr9	58368800	58370799	5.21457	1.4679e-09	2.2887e-07
chr10	26511000	26512999	4.6113	1.48043e-09	2.30109e-07
chr12	8948200	8949599	4.66489	1.48954e-09	2.3081e-07
chr8	10662400	10665799	4.61127	1.52413e-09	2.35443e-07
chr12	52879600	52882599	-3.41957	1.58074e-09	2.43439e-07
chr1	138427400	138429599	-5.23809	1.68522e-09	2.57947e-07
chr2	164387800	164389799	4.24055	1.68493e-09	2.57947e-07
chr7	145738600	145739999	4.20714	1.773e-09	2.70558e-07
chr11	85603200	85607199	4.23157	1.81765e-09	2.76531e-07
chr19	27252000	27253599	4.41469	1.87265e-09	2.84038e-07
chr14	20913400	20915799	4.14657	1.8823e-09	2.84641e-07
chr11	95661400	95663199	3.79721	1.97989e-09	2.9834e-07
chr3	129338600	129340799	-4.01732	1.98477e-09	2.9834e-07
chr13	75034400	75036799	-4.01271	2.00573e-09	3.00591e-07
chr1	22125600	22127599	-4.56953	2.0175e-09	3.01454e-07
chr2	119307400	119308799	4.64576	2.03876e-09	3.03727e-07
chr13	102767200	102768399	-4.73127	2.08396e-09	3.09543e-07
chr6	90745800	90749599	3.33681	2.09788e-09	3.10691e-07
chr2	113882600	113886799	3.72413	2.11385e-09	3.11234e-07
chr4	132845200	132846999	-4.5165	2.11395e-09	3.11234e-07
chr18	35577800	35578999	-3.97434	2.13627e-09	3.12686e-07
chr19	39286600	39287799	-4.45237	2.13047e-09	3.12686e-07
chr16	21630200	21632799	4.21419	2.16551e-09	3.16045e-07
chr14	32886000	32888399	2.68379	2.20919e-09	3.21485e-07
chr2	35064000	35066199	4.7996	2.26698e-09	3.28941e-07
chr2	69928800	69931399	2.99192	2.28514e-09	3.3062e-07
chr10	93834000	93836399	4.02838	2.33314e-09	3.36078e-07
chr2	157351800	157353399	5.01856	2.33624e-09	3.36078e-07
chr13	20206200	20208999	4.87727	2.38655e-09	3.41359e-07
chr17	78690400	78693199	3.59145	2.38289e-09	3.41359e-07
chr17	5566000	5567799	-3.6321	2.39715e-09	3.41901e-07
chr4	94766600	94768199	4.41515	2.42855e-09	3.45398e-07
chr3	103654200	103656199	4.61138	2.50005e-09	3.54562e-07
chr6	97776000	97777999	4.83164	2.6214e-09	3.70725e-07
chr19	3957600	3959799	3.9461	2.75259e-09	3.87574e-07
chr6	148482000	148484199	4.31754	2.75598e-09	3.87574e-07
chr15	96586600	96588999	4.66544	2.8105e-09	3.94138e-07
chr14	62848800	62850799	3.67353	2.83255e-09	3.96123e-07
chr2	152897200	152898399	-3.45964	2.89783e-09	4.04127e-07
chr14	33340000	33341599	-4.13141	2.95603e-09	4.11101e-07
chr16	38945200	38947599	4.58975	3.02474e-09	4.19495e-07
chr3	75706200	75707999	-4.76081	3.08075e-09	4.26086e-07
chr1	182863400	182864599	-4.40551	3.13448e-09	4.29963e-07
chr4	9036600	9039599	3.48672	3.13302e-09	4.29963e-07
chr6	3947800	3950199	4.64769	3.1207e-09	4.29963e-07
chr14	35420200	35423199	4.76508	3.15536e-09	4.30619e-07
chr9	124025600	124028799	4.17705	3.15641e-09	4.30619e-07
chr9	110286600	110288999	-4.51748	3.23113e-09	4.39618e-07
chr15	50672000	50674199	4.47717	3.2714e-09	4.43894e-07
chr6	51506600	51508999	4.93809	3.31525e-09	4.48631e-07
chr1	55561800	55564999	4.13032	3.32437e-09	4.48656e-07
chr5	8345400	8347999	3.38023	3.36266e-09	4.51602e-07
chr5	115001000	115004999	-2.92799	3.36419e-09	4.51602e-07
chr10	11327200	11329399	4.67389	3.43714e-09	4.60164e-07
chr14	62644600	62646799	4.49654	3.4772e-09	4.6429e-07
chr3	98426400	98427799	-4.73176	3.52534e-09	4.69468e-07
chr1	9626000	9631399	2.57018	3.61668e-09	4.80359e-07
chr4	46977800	46980199	-4.43614	3.8321e-09	5.07627e-07
chr11	97060000	97061599	4.4564	3.84473e-09	5.0796e-07
chr7	127071200	127073599	4.24647	3.87012e-09	5.09972e-07
chr12	85339000	85341199	3.59378	3.99032e-09	5.24435e-07
chr15	67734000	67735199	4.61025	4.05787e-09	5.3192e-07
chr1	140157000	140158999	4.17833	4.09936e-09	5.33183e-07
chr12	104694800	104695799	3.7559	4.0909e-09	5.33183e-07
chr19	11662600	11665199	4.79786	4.09619e-09	5.33183e-07
chr1	170295800	170297199	4.09023	4.11397e-09	5.337e-07
chr1	185728200	185730399	3.2969	4.15222e-09	5.37274e-07
chr11	104382200	104384399	3.78206	4.19973e-09	5.42024e-07
chr13	64107800	64109799	3.68906	4.23373e-09	5.44811e-07
chr2	37597200	37598399	4.71942	4.24303e-09	5.44811e-07
chr10	43663000	43664199	4.43386	4.28526e-09	5.4883e-07
chr19	26493400	26494999	-3.87829	4.32149e-09	5.52063e-07
chr11	95238800	95240599	3.89324	4.34208e-09	5.5327e-07
chr2	116930800	116932999	3.48186	4.35298e-09	5.5327e-07
chr1	58108600	58110799	4.32374	4.37854e-09	5.53714e-07
chr10	63631400	63633399	3.74892	4.36863e-09	5.53714e-07
chr4	93217000	93220399	2.42926	4.46321e-09	5.63004e-07
chr4	149881600	149883999	3.90638	4.56452e-09	5.7434e-07
chr10	21130400	21131799	-3.91838	4.58868e-09	5.74501e-07
chr9	44787600	44792199	5.21064	4.57913e-09	5.74501e-07
chr18	63989800	63991599	4.39809	4.71228e-09	5.88508e-07
chr2	119443000	119445399	3.73565	4.73478e-09	5.8985e-07
chr11	11567200	11569399	4.93562	4.82538e-09	5.9965e-07
chr12	34922800	34924199	-4.15725	4.93216e-09	6.08403e-07
chr12	76603000	76605599	-4.30789	4.93824e-09	6.08403e-07
chr16	95462400	95464399	3.21089	4.94429e-09	6.08403e-07
chr9	72936600	72938599	4.12036	4.9304e-09	6.08403e-07
chr7	95493400	95495399	4.71691	4.9953e-09	6.13176e-07
chr18	33571800	33573999	4.32783	5.01231e-09	6.13763e-07
chr13	53080200	53081999	3.34517	5.35494e-09	6.54124e-07
chr14	75553800	75555199	-3.53116	5.43112e-09	6.61818e-07
chr14	75562000	75565799	2.85968	5.62498e-09	6.83783e-07
chr1	174515800	174518599	4.08355	5.66254e-09	6.86686e-07
chr11	32389400	32391399	4.4129	5.73197e-09	6.9343e-07
chr9	60773000	60774599	4.45395	5.93487e-09	7.1625e-07
chr1	89825200	89826999	4.12167	5.99807e-09	7.20414e-07
chr15	96451400	96452999	3.4623	5.99184e-09	7.20414e-07
chr1	135404400	135405599	-4.54803	6.28514e-09	7.53091e-07
chr15	79866800	79868999	3.84362	6.33179e-09	7.56875e-07
chr6	114791800	114793399	4.38459	6.57516e-09	7.84099e-07
chr18	24372200	24373999	4.47761	6.75365e-09	8.03476e-07
chr1	44262800	44263799	-4.3518	6.93672e-09	8.23305e-07
chr1	129642000	129643399	-4.54935	7.0807e-09	8.38412e-07
chr3	30762200	30764799	3.25075	7.10449e-09	8.3925e-07
chr15	63208600	63209999	4.49686	7.16773e-09	8.44732e-07
chr11	83353400	83355999	4.68346	7.41349e-09	8.71649e-07
chr4	101412200	101419799	-3.82185	7.47802e-09	8.77182e-07
chr4	138435800	138437599	4.87292	7.54006e-09	8.82398e-07
chr16	93779200	93782399	4.28282	7.67076e-09	8.95606e-07
chr18	82694600	82696599	3.74877	7.7376e-09	9.01314e-07
chr14	55386800	55388399	4.34907	7.81348e-09	9.08046e-07
chr10	84363600	84365799	3.23237	7.85654e-09	9.08842e-07
chr14	38059800	38061399	4.61114	7.849e-09	9.08842e-07
chr13	117841000	117842199	4.45547	7.91225e-09	9.13183e-07
chr5	38301600	38303199	-4.35298	8.07983e-09	9.30385e-07
chr16	91776000	91778599	4.45745	8.18056e-09	9.39828e-07
chr18	34456000	34457599	4.08999	8.26188e-09	9.46342e-07
chr9	66205600	66209399	3.62025	8.27496e-09	9.46342e-07
chr15	7132400	7133799	-4.41036	8.30292e-09	9.47382e-07
chr3	93309400	93311399	4.329	8.55805e-09	9.74279e-07
chr5	116225000	116226399	4.12958	8.58335e-09	9.74948e-07
chr14	15431600	15433799	4.64633	8.75854e-09	9.92601e-07
chr15	76587600	76589399	3.9761	8.80721e-09	9.95869e-07
chr2	72586000	72587599	4.32931	8.8471e-09	9.98132e-07
chr3	27497200	27500799	3.78525	9.05541e-09	1.01706e-06
chr9	88165200	88166599	4.7804	9.05361e-09	1.01706e-06
chr9	102747800	102751199	-4.51677	9.10193e-09	1.02001e-06
chr10	67175200	67176799	3.96757	9.23752e-09	1.0307e-06
chr9	83460200	83464599	4.15253	9.23846e-09	1.0307e-06
chr11	60795800	60796999	-3.53915	9.51204e-09	1.05887e-06
chr7	104399800	104401399	3.96064	9.80197e-09	1.08873e-06
chr15	74618000	74619999	4.71789	9.92386e-09	1.09984e-06
chr2	113318000	113320599	2.80848	1.03921e-08	1.1492e-06
chr11	33962200	33965799	2.89173	1.05499e-08	1.16409e-06
chr17	10702800	10704599	4.30588	1.09201e-08	1.20229e-06
chr15	67612000	67614199	4.57365	1.09727e-08	1.20543e-06
chr9	45029400	45030599	4.18636	1.1173e-08	1.22476e-06
chr9	43435600	43437199	4.32858	1.12067e-08	1.22578e-06
chr1	133927600	133929599	3.62906	1.12933e-08	1.23257e-06
chr12	81300800	81302999	-3.97568	1.135e-08	1.23607e-06
chr5	111884600	111886199	-3.77454	1.1558e-08	1.25599e-06
chr10	39207800	39209999	3.16962	1.17371e-08	1.2727e-06
chr13	40754000	40755999	4.3487	1.18412e-08	1.28122e-06
chr11	57816600	57818799	-4.82387	1.18742e-08	1.28203e-06
chr15	9213600	9216399	3.46152	1.19391e-08	1.28627e-06
chr2	165721200	165723199	-2.66889	1.22497e-08	1.31691e-06
chr19	6545200	6547799	4.68169	1.23447e-08	1.32428e-06
chr7	96576800	96578799	4.66215	1.24901e-08	1.33703e-06
chr2	45085000	45088399	3.84845	1.27987e-08	1.36715e-06
chr1	74164000	74166399	5.06311	1.30567e-08	1.39174e-06
chr13	21873600	21876999	3.00687	1.3169e-08	1.40074e-06
chr17	34229000	34230799	3.70681	1.32621e-08	1.40766e-06
chr10	27707000	27709399	3.76563	1.33591e-08	1.41496e-06
chr2	153163400	153165199	4.24092	1.34795e-08	1.42471e-06
chr16	20371000	20373199	4.42039	1.40017e-08	1.4768e-06
chr16	31916400	31918999	4.62266	1.41944e-08	1.49398e-06
chr15	83941800	83955199	-2.28463	1.43296e-08	1.50506e-06
chr2	127330200	127332799	3.88704	1.44117e-08	1.51052e-06
chr4	138432000	138434399	5.24596	1.46112e-08	1.52824e-06
chr13	24690400	24692199	4.25955	1.47235e-08	1.53678e-06
chr5	91015200	91018399	-2.63414	1.53358e-08	1.59737e-06
chrX	7578600	7579599	3.6148	1.55769e-08	1.61912e-06
chr2	170077200	170079999	3.77626	1.57756e-08	1.63639e-06
chr10	18907200	18908399	4.25893	1.58437e-08	1.64007e-06
chr16	32399800	32403199	3.95571	1.6121e-08	1.66534e-06
chr5	33338000	33341999	3.52799	1.61664e-08	1.6666e-06
chr16	91611400	91613999	3.64296	1.63139e-08	1.67836e-06
chr10	122000200	122001999	4.47726	1.63978e-08	1.68091e-06
chr3	126436200	126438799	2.6327	1.64057e-08	1.68091e-06
chr12	113551000	113553399	-4.70748	1.66244e-08	1.69985e-06
chr3	97500600	97501999	2.73311	1.68981e-08	1.72433e-06
chr1	133003400	133005799	4.74113	1.72835e-08	1.76007e-06
chr12	26484800	26485999	-4.87477	1.79298e-08	1.81932e-06
chr2	93925800	93928799	4.55624	1.79377e-08	1.81932e-06
chr5	139769000	139770799	4.14628	1.80574e-08	1.82776e-06
chr7	133737200	133739199	3.81879	1.82277e-08	1.84129e-06
chr5	52264600	52266599	-3.89372	1.82967e-08	1.84455e-06
chr13	24517800	24519999	-4.70644	1.8492e-08	1.8605e-06
chr13	99587600	99590199	3.65739	1.88798e-08	1.89572e-06
chr4	11501400	11503599	4.89386	1.92543e-08	1.92946e-06
chr1	140185200	140187399	4.35203	1.95546e-08	1.95566e-06
chr13	110503800	110505399	4.0128	1.97086e-08	1.96713e-06
chr15	63171400	63173199	3.29826	2.01458e-08	2.00679e-06
chr1	120255000	120256399	4.23738	2.03797e-08	2.01015e-06
chr11	46267400	46269999	3.65859	2.02608e-08	2.01015e-06
chr14	31786600	31788399	3.33386	2.03682e-08	2.01015e-06
chr4	46570400	46572199	3.93432	2.03385e-08	2.01015e-06
chr7	134306400	134308399	4.28248	2.02729e-08	2.01015e-06
chr10	80515000	80518799	2.73459	2.09688e-08	2.0642e-06
chr7	16523400	16525999	2.9762	2.13004e-08	2.09274e-06
chr7	82515000	82517399	3.95741	2.16386e-08	2.12181e-06
chr13	96526600	96528199	3.67897	2.19334e-08	2.14512e-06
chr4	87948000	87950399	5.1546	2.19618e-08	2.14512e-06
chr16	36693800	36695799	4.02898	2.21303e-08	2.15738e-06
chr13	49346000	49348999	3.64494	2.22127e-08	2.16046e-06
chr14	103862800	103863399	-4.22481	2.22479e-08	2.16046e-06
chr2	116920400	116922199	4.61191	2.2418e-08	2.17278e-06
chr18	82953200	82955799	4.9531	2.32055e-08	2.24476e-06
chr4	53365800	53367199	3.55987	2.40916e-08	2.326e-06
chr6	111398400	111400199	4.00024	2.42057e-08	2.33253e-06
chr9	21479400	21481999	3.49705	2.4259e-08	2.33318e-06
chr11	62750600	62752999	4.0858	2.47235e-08	2.37331e-06
chr15	57747400	57749599	4.08567	2.49506e-08	2.39054e-06
chr12	112139600	112142799	3.33899	2.53914e-08	2.42352e-06
chr17	73371600	73373199	3.55507	2.53756e-08	2.42352e-06
chr4	46197400	46199999	2.73299	2.61092e-08	2.48731e-06
chr14	106679800	106682199	4.16183	2.64022e-08	2.51046e-06
chr13	111687400	111688999	4.35182	2.68278e-08	2.54611e-06
chr13	29843600	29844599	-4.19448	2.70295e-08	2.56041e-06
chr7	31946000	31947999	4.24066	2.78778e-08	2.63579e-06
chr6	82708000	82717599	2.26695	2.91222e-08	2.74827e-06
chr2	166554800	166556999	3.8814	2.91922e-08	2.7497e-06
chr7	26872400	26873999	4.57218	2.94509e-08	2.76888e-06
chr10	121713400	121714599	4.23785	2.96424e-08	2.78168e-06
chr7	135232000	135233799	4.23818	2.97025e-08	2.78211e-06
chr10	10589800	10590799	-4.28683	2.99286e-08	2.79807e-06
chr14	121824400	121825799	4.53364	3.08428e-08	2.87249e-06
chr15	85931200	85934399	-2.5082	3.09534e-08	2.87249e-06
chr3	80821000	80822399	4.41622	3.09424e-08	2.87249e-06
chr4	86477200	86478999	-4.75616	3.08651e-08	2.87249e-06
chr4	88358800	88362399	3.54399	3.11607e-08	2.88639e-06
chr18	39815600	39817199	3.73274	3.12844e-08	2.89251e-06
chr5	111878200	111879199	-3.81434	3.20073e-08	2.95391e-06
chr9	92276600	92280799	2.3661	3.22799e-08	2.9736e-06
chr5	147639800	147641799	3.45189	3.31988e-08	3.05264e-06
chr18	33357200	33358599	-4.28361	3.4611e-08	3.17669e-06
chr10	43387200	43388799	4.16465	3.52843e-08	3.22348e-06
chr5	5648400	5650199	4.43563	3.53135e-08	3.22348e-06
chr9	58566400	58568999	3.64438	3.52678e-08	3.22348e-06
chr15	50700600	50703599	2.82393	3.57116e-08	3.2539e-06
chr17	13045600	13047599	3.54923	3.58175e-08	3.25764e-06
chr12	88745400	88746599	4.13861	3.59599e-08	3.26468e-06
chr10	17708200	17709599	3.92527	3.61529e-08	3.27628e-06
chr17	34693200	34695599	4.30774	3.64135e-08	3.29394e-06
chr10	127699600	127701999	4.3956	3.67841e-08	3.32149e-06
chr11	54948800	54951399	3.46002	3.74107e-08	3.372e-06
chr7	120294200	120295599	4.30562	3.76785e-08	3.39006e-06
chr6	147591400	147595199	3.94073	3.81672e-08	3.42787e-06
chr13	3781400	3782399	4.39564	3.86871e-08	3.46219e-06
chr8	71534400	71537999	3.34685	3.8686e-08	3.46219e-06
chr11	71063800	71066999	4.04489	3.97843e-08	3.54244e-06
chr3	80850200	80857199	2.72526	3.97276e-08	3.54244e-06
chr6	99114400	99119199	-3.00397	3.97956e-08	3.54244e-06
chr11	120415200	120417599	2.69105	4.11596e-08	3.65738e-06
chr2	28252200	28254599	3.32383	4.18612e-08	3.71315e-06
chr5	136237000	136241199	3.92624	4.20612e-08	3.72431e-06
chr18	33348800	33351199	-4.21651	4.41318e-08	3.90077e-06
chr6	143716200	143718199	4.20493	4.45051e-08	3.91996e-06
chr9	50398400	50399999	3.36444	4.44406e-08	3.91996e-06
chr1	109811400	109816199	-2.00368	4.47335e-08	3.93318e-06
chr16	30161800	30164399	3.92875	4.48322e-08	3.93497e-06
chr1	67112000	67115599	-2.78343	4.51105e-08	3.9456e-06
chr2	153039200	153041399	3.81493	4.50678e-08	3.9456e-06
chr11	16428200	16429999	-4.139	4.59462e-08	4.0117e-06
chr11	60529600	60531799	3.07498	4.6532e-08	4.04877e-06
chr2	67846600	67848599	-4.0667	4.65155e-08	4.04877e-06
chr14	34044000	34045399	4.00026	4.66665e-08	4.05345e-06
chr6	120129200	120132199	3.26507	4.83618e-08	4.19345e-06
chr12	87320600	87321599	3.67628	4.96012e-08	4.2935e-06
chr9	14450200	14451999	3.73324	5.01846e-08	4.33652e-06
chr9	65373000	65374399	4.14071	5.03807e-08	4.34599e-06
chr11	121513000	121514199	4.16645	5.1188e-08	4.40805e-06
chr1	93103200	93105199	3.97737	5.1762e-08	4.44985e-06
chr11	11456400	11459399	3.38073	5.19123e-08	4.45514e-06
chr1	163679000	163681399	4.41684	5.22099e-08	4.46973e-06
chr7	144004600	144007599	4.19203	5.22603e-08	4.46973e-06
chr8	67570200	67571999	-3.16549	5.25671e-08	4.48832e-06
chr11	64919400	64920399	4.39331	5.26741e-08	4.48982e-06
chr1	136068600	136070599	3.39952	5.30916e-08	4.51774e-06
chr3	122268800	122270999	3.75518	5.42621e-08	4.60952e-06
chr11	86641000	86642999	3.7183	5.45329e-08	4.62471e-06
chr3	58923600	58924599	3.6714	5.57551e-08	4.72038e-06
chr1	140162800	140165599	3.26096	5.67531e-08	4.79679e-06
chr6	101315600	101319999	2.54769	5.71309e-08	4.8206e-06
chr11	58800400	58802999	-3.78235	5.88679e-08	4.95238e-06
chr2	83554000	83555599	3.85932	5.889e-08	4.95238e-06
chr6	116226400	116229999	-3.67708	5.95059e-08	4.99581e-06
chr5	106070400	106072599	4.16296	5.9611e-08	4.99628e-06
chr6	97764000	97767399	3.65456	5.98231e-08	5.0057e-06
chr18	50241600	50243599	3.31892	6.02844e-08	5.0359e-06
chr3	103112000	103113999	3.69638	6.41639e-08	5.35108e-06
chr5	121095800	121097399	4.18846	6.46485e-08	5.37613e-06
chr8	25266800	25268599	4.30779	6.46785e-08	5.37613e-06
chr1	109888200	109889199	-4.19167	6.59864e-08	5.46674e-06
chr16	35651800	35653599	3.61522	6.58997e-08	5.46674e-06
chr4	98890800	98894599	5.34241	6.63925e-08	5.49133e-06
chr11	84813200	84814799	4.21375	6.76905e-08	5.5803e-06
chr8	111671800	111672999	-4.68959	6.76169e-08	5.5803e-06
chr1	111268200	111270199	-4.32783	6.78399e-08	5.58345e-06
chr7	123600400	123603799	3.17475	6.82695e-08	5.60961e-06
chr14	77864400	77865799	3.69594	6.85458e-08	5.62311e-06
chr17	5302200	5303799	4.21097	6.89825e-08	5.6497e-06
chr15	82838800	82841599	3.1018	6.98881e-08	5.71455e-06
chr8	111370800	111371999	3.69317	7.00227e-08	5.71624e-06
chr11	65952400	65953999	4.18653	7.02389e-08	5.72458e-06
chr4	47326600	47330999	3.2766	7.04802e-08	5.72566e-06
chr5	20860200	20861399	4.18976	7.04122e-08	5.72566e-06
chr17	43176800	43178599	4.45443	7.12283e-08	5.77708e-06
chr11	21681200	21682599	4.37267	7.17662e-08	5.8049e-06
chr8	79933400	79935799	-3.61544	7.18025e-08	5.8049e-06
chr3	27143600	27145799	3.67882	7.23126e-08	5.83674e-06
chr9	123841000	123850999	2.2902	7.27308e-08	5.86107e-06
chr9	67094800	67096999	2.85668	7.29415e-08	5.86864e-06
chr16	95906600	95908599	2.9479	7.57416e-08	6.08417e-06
chr5	67370000	67371399	4.99499	7.65182e-08	6.13304e-06
chr9	53173000	53174799	-3.5429	7.65943e-08	6.13304e-06
chr16	78480800	78482799	2.80798	7.79045e-08	6.22802e-06
chr11	42966600	42969199	3.83938	7.86398e-08	6.27681e-06
chr7	73105800	73107199	-4.02332	8.14422e-08	6.49017e-06
chr1	13284800	13286199	4.08696	8.20796e-08	6.50037e-06
chr11	74369000	74370799	4.08696	8.20796e-08	6.50037e-06
chr11	100413400	100415999	-2.43891	8.17808e-08	6.50037e-06
chr9	43428600	43431399	2.54922	8.20881e-08	6.50037e-06
chr11	16725400	16727599	-4.17229	8.23109e-08	6.50467e-06
chr2	18895800	18899599	3.88921	8.24015e-08	6.50467e-06
chr7	82677000	82678799	-3.22699	8.2649e-08	6.51396e-06
chr2	157866800	157867999	-3.70791	8.31732e-08	6.545e-06
chr13	36674600	36675799	-4.14519	8.34059e-08	6.55304e-06
chr4	132312200	132313799	4.19018	8.36988e-08	6.5562e-06
chr9	50753800	50755399	4.08791	8.37072e-08	6.5562e-06
chr9	57581200	57583599	-4.27948	8.44438e-08	6.60359e-06
chr1	97552400	97555799	3.14665	8.49405e-08	6.6321e-06
chr19	27250200	27251599	4.16998	8.73345e-08	6.80843e-06
chr12	88743000	88744599	3.73162	8.81818e-08	6.82453e-06
chr2	167385000	167386399	-3.63448	8.80047e-08	6.82453e-06
chr6	122199000	122201399	-3.53827	8.77636e-08	6.82453e-06
chr6	131226000	131228999	3.11707	8.82207e-08	6.82453e-06
chr8	28139400	28141999	3.62784	8.81849e-08	6.82453e-06
chr11	74141400	74143199	3.96694	8.983e-08	6.93073e-06
chr14	80035000	80039599	-3.96514	8.98697e-08	6.93073e-06
chr4	6342000	6343799	4.39227	9.04228e-08	6.9627e-06
chr1	140027200	140029399	3.40165	9.21597e-08	7.08557e-06
chr11	78233800	78236799	-4.1231	9.31157e-08	7.14812e-06
chr2	79919600	79921999	4.60803	9.36023e-08	7.17451e-06
chr17	43596000	43597999	4.16248	9.40018e-08	7.1864e-06
chr8	4185800	4186799	3.67307	9.40438e-08	7.1864e-06
chr3	129218800	129220399	-3.90488	9.46093e-08	7.20768e-06
chr5	134994800	134997799	3.72206	9.44784e-08	7.20768e-06
chr9	57275200	57278199	4.00999	9.8756e-08	7.51219e-06
chr13	20478000	20479399	4.0858	9.93642e-08	7.54702e-06
chr12	114362400	114364199	3.65101	1.00159e-07	7.59593e-06
chr4	148714400	148715999	4.18805	1.00335e-07	7.59779e-06
chr6	115265800	115267999	3.52678	1.00927e-07	7.63109e-06
chr14	15472600	15473599	4.08777	1.0172e-07	7.6697e-06
chr15	97523400	97524799	4.49808	1.01743e-07	7.6697e-06
chr16	24918600	24919999	4.08796	1.01948e-07	7.67359e-06
chr10	24069600	24070999	-3.18811	1.03609e-07	7.78697e-06
chr10	28104000	28105999	-3.62243	1.04392e-07	7.83405e-06
chr17	28376800	28379399	-3.18341	1.0515e-07	7.85755e-06
chr5	103206200	103207799	4.0884	1.05174e-07	7.85755e-06
chr6	129662400	129665799	3.54553	1.04966e-07	7.85755e-06
chr3	35751800	35753399	-3.86655	1.06487e-07	7.94384e-06
chr4	118853400	118854999	3.35806	1.08218e-07	8.06098e-06
chr6	136431200	136433399	4.35276	1.09894e-07	8.17364e-06
chr3	20202600	20204599	3.79924	1.10278e-07	8.19007e-06
chr14	73597400	73598999	4.21419	1.12629e-07	8.35236e-06
chr7	50799000	50800999	3.09699	1.13327e-07	8.39174e-06
chr8	120116800	120120199	-2.98096	1.15037e-07	8.50576e-06
chr16	22443000	22446599	2.98858	1.16551e-07	8.60505e-06
chr5	101323200	101330199	2.8189	1.1813e-07	8.69607e-06
chr9	50772600	50774599	4.23876	1.18116e-07	8.69607e-06
chr11	62062000	62064799	4.53596	1.20912e-07	8.8878e-06
chr2	14027600	14031599	2.18384	1.21382e-07	8.90937e-06
chr17	73310600	73311799	4.00637	1.21717e-07	8.92089e-06
chr8	127983800	127986799	3.12966	1.24131e-07	9.08452e-06
chr1	55878600	55880399	3.07618	1.24804e-07	9.12048e-06
chr3	36363600	36366599	4.74419	1.25515e-07	9.1591e-06
chr15	5296200	5298799	3.40407	1.27199e-07	9.26344e-06
chrX	166434800	166437599	4.60022	1.27313e-07	9.26344e-06
chr6	86557200	86558599	4.34737	1.2941e-07	9.40235e-06
chr6	6193000	6195199	-2.66652	1.29649e-07	9.40608e-06
chr13	34180400	34182799	3.57778	1.31196e-07	9.49596e-06
chr7	137806800	137810199	3.88157	1.31266e-07	9.49596e-06
chr16	45037200	45039599	4.45859	1.32054e-07	9.53923e-06
chr9	120026800	120028799	4.34617	1.32947e-07	9.58998e-06
chr7	25171000	25176399	3.79101	1.36286e-07	9.81672e-06
chr2	59763600	59764599	3.57476	1.37937e-07	9.92139e-06
chr10	86189600	86190999	3.2144	1.39539e-07	1.0008e-05
chr7	71285000	71287599	2.57394	1.39472e-07	1.0008e-05
chr2	32325800	32327799	3.34101	1.42485e-07	1.02046e-05
chr2	158327600	158329799	4.28145	1.42764e-07	1.02101e-05
chr12	58499800	58500999	-3.00283	1.4394e-07	1.02667e-05
chrX	132717200	132718599	3.78907	1.43965e-07	1.02667e-05
chr4	101381800	101385599	-2.3211	1.44231e-07	1.02711e-05
chr9	78073200	78078399	3.64323	1.44775e-07	1.02952e-05
chr1	140048400	140050999	3.93245	1.46091e-07	1.03741e-05
chr12	80419400	80421199	3.80671	1.48644e-07	1.05405e-05
chr12	56099000	56101199	3.93138	1.49217e-07	1.05597e-05
chr16	87043800	87045999	3.94267	1.49335e-07	1.05597e-05
chr13	81071400	81073199	3.46399	1.49774e-07	1.05758e-05
chr18	21230200	21232599	-3.52925	1.50572e-07	1.06172e-05
chr7	52908000	52910999	2.25961	1.51024e-07	1.06342e-05
chr1	182095800	182097599	-4.60525	1.52603e-07	1.07303e-05
chr6	55005000	55007599	4.43595	1.53361e-07	1.07685e-05
chr1	127358800	127371399	2.0035	1.543e-07	1.08193e-05
chr16	34440600	34441999	3.82234	1.57042e-07	1.09662e-05
chr18	49936800	49937799	4.11217	1.57269e-07	1.09662e-05
chr6	22219800	22220999	3.23344	1.57243e-07	1.09662e-05
chr9	57404600	57407799	2.90739	1.56879e-07	1.09662e-05
chr2	69206800	69208399	-3.87242	1.577e-07	1.09781e-05
chr4	132852400	132854399	-3.89752	1.58096e-07	1.09781e-05
chr7	138043400	138048999	2.8892	1.58045e-07	1.09781e-05
chr11	57520800	57523199	4.18711	1.58538e-07	1.09785e-05
chr5	113058000	113061399	4.27623	1.58496e-07	1.09785e-05
chr5	117944200	117945799	4.06212	1.62322e-07	1.1225e-05
chr5	124917000	124918799	3.36728	1.65432e-07	1.14244e-05
chr9	60777800	60779599	4.18993	1.66557e-07	1.14862e-05
chr9	89908000	89910999	3.4548	1.68033e-07	1.15721e-05
chr13	81856400	81857799	-3.43289	1.71848e-07	1.18187e-05
chr9	66858800	66860199	3.32681	1.78097e-07	1.22317e-05
chr6	122883600	122885599	3.36546	1.82621e-07	1.25253e-05
chr9	94328800	94334999	2.51066	1.8336e-07	1.25588e-05
chr15	39609800	39613199	-3.28494	1.83852e-07	1.25754e-05
chr16	55547400	55549399	4.41119	1.84568e-07	1.26071e-05
chr2	106441200	106442799	4.16128	1.86691e-07	1.27348e-05
chr1	80666400	80668199	3.30218	1.88121e-07	1.28149e-05
chr5	112647400	112649799	4.30811	1.89241e-07	1.28738e-05
chr3	9604400	9605599	3.97837	1.909e-07	1.2969e-05
chr8	79893000	79895199	-3.7775	1.9236e-07	1.3033e-05
chr9	111340600	111345999	-1.84963	1.92243e-07	1.3033e-05
chr13	91035800	91036999	-3.64453	1.94168e-07	1.31378e-05
chr4	90159000	90160399	-4.23904	1.97782e-07	1.33642e-05
chr2	75661000	75662399	4.03441	1.99061e-07	1.34326e-05
chr19	21535000	21536399	3.56228	1.99544e-07	1.34471e-05
chr2	126779600	126780799	-3.56848	2.00196e-07	1.34549e-05
chr5	147125800	147127799	4.39632	2.00131e-07	1.34549e-05
chr15	63905800	63909799	3.503	2.02375e-07	1.35832e-05
chr13	37445400	37446599	3.75723	2.03524e-07	1.36421e-05
chr8	60069200	60073399	3.48627	2.06055e-07	1.37933e-05
chr4	47022600	47024799	3.49841	2.07217e-07	1.38526e-05
chr19	61320200	61321799	4.73571	2.10124e-07	1.40283e-05
chr2	77887000	77888799	4.03363	2.10533e-07	1.4037e-05
chr6	37712000	37714199	3.28575	2.15311e-07	1.43364e-05
chr7	14997200	15000599	-2.54747	2.15889e-07	1.43559e-05
chr8	109976600	109977999	4.05876	2.20035e-07	1.45971e-05
chr9	4371200	4373199	3.56155	2.20097e-07	1.45971e-05
chr14	67366800	67367799	4.1869	2.2104e-07	1.46224e-05
chr17	29061600	29062799	4.215	2.21644e-07	1.46224e-05
chr19	4183800	4185799	3.00228	2.21481e-07	1.46224e-05
chr4	88053000	88053999	4.00485	2.21086e-07	1.46224e-05
chr6	121320000	121321999	-4.25972	2.27747e-07	1.50053e-05
chr4	132165200	132168199	3.76176	2.31659e-07	1.5243e-05
chr7	56300800	56303599	3.78691	2.32987e-07	1.53103e-05
chrX	97627200	97628199	3.40707	2.34531e-07	1.53917e-05
chr7	128964800	128966199	3.77931	2.36179e-07	1.54796e-05
chr15	6504000	6508199	3.10606	2.36587e-07	1.54861e-05
chr2	117128200	117130599	4.73225	2.41164e-07	1.57652e-05
chr12	101422000	101423399	4.45877	2.4275e-07	1.58482e-05
chr19	9991600	9993799	3.37617	2.43813e-07	1.58969e-05
chr6	28083800	28085999	-3.62446	2.44895e-07	1.59468e-05
chr17	5752600	5756399	-2.52278	2.46866e-07	1.60543e-05
chr12	85320800	85323599	3.37106	2.50494e-07	1.62576e-05
chr17	45962600	45963599	-4.04425	2.5064e-07	1.62576e-05
chr9	124003400	124006199	3.05084	2.52172e-07	1.63359e-05
chr10	44495200	44496799	4.09192	2.55802e-07	1.65497e-05
chr11	61310800	61313599	2.54839	2.56403e-07	1.65546e-05
chr8	36495000	36496799	-2.80982	2.56538e-07	1.65546e-05
chr13	24499800	24504399	-3.74904	2.56918e-07	1.65578e-05
chr13	38101800	38102999	3.82262	2.61746e-07	1.68474e-05
chr11	118024800	118027999	-3.50516	2.62724e-07	1.68887e-05
chr6	134330600	134332399	3.21014	2.68362e-07	1.72291e-05
chr7	26958600	26960199	5.17384	2.70093e-07	1.73181e-05
chr6	115329800	115333599	2.68651	2.72152e-07	1.74278e-05
chr13	34800600	34801999	3.14955	2.74469e-07	1.75538e-05
chr1	69680000	69681599	3.09119	2.77408e-07	1.77192e-05
chr3	67274400	67276799	3.679	2.8007e-07	1.78621e-05
chr3	100834800	100836799	4.30858	2.80357e-07	1.78621e-05
chr15	69375400	69377599	3.52053	2.83901e-07	1.8065e-05
chr9	67461000	67466599	3.2513	2.8454e-07	1.80827e-05
chr5	113435400	113437599	4.20075	2.87685e-07	1.82594e-05
chr12	16952600	16954199	4.05942	2.88751e-07	1.8304e-05
chr5	108858000	108861199	-4.60056	2.91816e-07	1.84749e-05
chr2	30046000	30048799	-2.23523	2.94003e-07	1.85899e-05
chr9	21869400	21870999	3.22847	2.95487e-07	1.86603e-05
chr15	67300600	67301999	-4.01122	2.9621e-07	1.86825e-05
chr17	80546600	80549199	-2.80688	2.97317e-07	1.87287e-05
chr12	119524600	119526199	-3.43799	2.9901e-07	1.88096e-05
chr4	62723400	62725199	-2.05614	2.9935e-07	1.88096e-05
chr4	123441800	123445999	3.27004	2.99789e-07	1.88136e-05
chr10	84108400	84110399	2.91597	3.02715e-07	1.89597e-05
chr9	45087400	45091399	2.6248	3.02871e-07	1.89597e-05
chr8	73844600	73846399	3.70132	3.0395e-07	1.90035e-05
chr19	16403600	16406199	3.72082	3.05026e-07	1.9047e-05
chr13	52285800	52287199	-4.07347	3.06444e-07	1.91118e-05
chr8	58692800	58694999	-3.15187	3.16431e-07	1.97102e-05
chr15	101768600	101769999	3.55512	3.21078e-07	1.99749e-05
chr15	76609800	76615199	3.45066	3.23623e-07	2.01083e-05
chr18	12505400	12506999	4.21133	3.32218e-07	2.05923e-05
chr2	61416000	61419199	3.14952	3.32232e-07	2.05923e-05
chr1	52490400	52492199	-3.00727	3.40323e-07	2.10677e-05
chr13	75794800	75795999	-3.44851	3.43437e-07	2.12313e-05
chr19	11089400	11091199	4.20417	3.43811e-07	2.12313e-05
chr5	93447800	93450199	3.4548	3.47356e-07	2.14239e-05
chr10	57447000	57448599	3.33077	3.49769e-07	2.15462e-05
chrX	156194600	156196399	3.63773	3.50544e-07	2.15675e-05
chr1	145831800	145834599	3.15179	3.53612e-07	2.17296e-05
chr12	28192600	28193599	3.91993	3.54409e-07	2.1752e-05
chrX	70819600	70821599	2.94794	3.54882e-07	2.17544e-05
chr1	51918400	51924399	-2.42057	3.5665e-07	2.18095e-05
chr13	59621800	59624599	-2.97019	3.56222e-07	2.18095e-05
chr1	53846800	53849399	3.4459	3.58172e-07	2.18494e-05
chr7	105549000	105550799	4.13894	3.57972e-07	2.18494e-05
chr2	50833600	50834799	3.29034	3.59391e-07	2.18971e-05
chr18	4907800	4908799	3.92106	3.61008e-07	2.1969e-05
chr2	178240400	178241799	4.11532	3.62404e-07	2.20273e-05
chr14	46839400	46842599	-3.86043	3.84732e-07	2.3356e-05
chr15	59718800	59720199	3.64492	3.88388e-07	2.34928e-05
chr3	58273200	58274599	3.76583	3.87959e-07	2.34928e-05
chr5	145220000	145221399	3.22877	3.88283e-07	2.34928e-05
chr13	98353000	98355199	3.78472	3.92139e-07	2.36741e-05
chr7	88993800	88997199	2.57534	3.92329e-07	2.36741e-05
chr6	129531600	129533799	4.23864	3.94713e-07	2.37894e-05
chr5	20836600	20839199	2.85939	3.97542e-07	2.39312e-05
chr18	7594000	7595999	3.05058	4.02028e-07	2.41722e-05
chr18	76961600	76962999	3.88224	4.06141e-07	2.43612e-05
chr5	97338000	97339399	3.60818	4.05697e-07	2.43612e-05
chr1	120261000	120262799	4.16637	4.0692e-07	2.43788e-05
chr2	132702400	132703999	2.88325	4.07585e-07	2.43895e-05
chr7	79241400	79242799	3.34995	4.09277e-07	2.44325e-05
chr8	37345200	37346999	3.76598	4.09083e-07	2.44325e-05
chr10	77012000	77014599	2.60368	4.10653e-07	2.44856e-05
chr14	29590600	29591599	-3.33022	4.12606e-07	2.45728e-05
chr10	92961200	92965199	-3.90485	4.18338e-07	2.48642e-05
chr11	59955600	59957399	3.21017	4.18489e-07	2.48642e-05
chr8	114050200	114051199	3.4509	4.20624e-07	2.49615e-05
chr3	119635800	119637199	-3.72296	4.25661e-07	2.52008e-05
chr9	123882000	123883999	3.53061	4.25497e-07	2.52008e-05
chr19	38429200	38432999	2.62132	4.28262e-07	2.52952e-05
chr5	23965200	23966399	-3.30351	4.27761e-07	2.52952e-05
chr7	26772000	26773799	3.22992	4.32022e-07	2.54873e-05
chr10	8701800	8703999	-3.17889	4.33908e-07	2.55086e-05
chr11	19732600	19733599	4.05894	4.33491e-07	2.55086e-05
chr4	35479200	35481599	-4.24135	4.33662e-07	2.55086e-05
chr1	193090200	193094799	2.49008	4.41516e-07	2.59095e-05
chr18	51107400	51108799	-3.51492	4.41759e-07	2.59095e-05
chr7	88837800	88839399	-3.23325	4.43803e-07	2.5999e-05
chr13	12641200	12643999	-2.7765	4.45718e-07	2.60504e-05
chr19	11449600	11451199	4.33001	4.45425e-07	2.60504e-05
chr15	27882600	27884599	3.62766	4.46873e-07	2.60875e-05
chr16	84965000	84969399	4.02255	4.48127e-07	2.61303e-05
chr8	26197600	26200399	3.71891	4.51467e-07	2.62946e-05
chr10	23974400	23975399	-3.94941	4.61944e-07	2.68736e-05
chr12	119127600	119129199	4.00401	4.6297e-07	2.69021e-05
chr2	5826200	5828399	-4.02434	4.67756e-07	2.71488e-05
chr12	102120400	102122199	4.14117	4.68337e-07	2.71511e-05
chr13	34200600	34206199	2.07247	4.70804e-07	2.72627e-05
chr10	80409400	80412199	4.00793	4.78908e-07	2.77e-05
chr2	35087200	35089399	2.90069	4.82374e-07	2.78683e-05
chr19	34148000	34149199	3.74725	4.85914e-07	2.80406e-05
chr8	36694800	36697199	4.45432	4.92202e-07	2.83708e-05
chr9	119951200	119953599	3.45089	4.93524e-07	2.84144e-05
chr12	71830000	71833399	3.20355	4.96436e-07	2.85494e-05
chr9	79527800	79529399	3.01732	4.98212e-07	2.86187e-05
chr9	115144800	115146799	3.21031	5.09311e-07	2.92228e-05
chr17	53594600	53596599	-2.97842	5.18839e-07	2.97355e-05
chr7	152166000	152168199	4.04316	5.23924e-07	2.99927e-05
chr2	75194400	75195999	4.08966	5.45306e-07	3.11812e-05
chr18	66272400	66273599	-3.68479	5.48608e-07	3.13343e-05
chr9	23110600	23112799	4.66374	5.51598e-07	3.14693e-05
chr2	127158800	127164599	2.66056	5.61851e-07	3.20178e-05
chr17	55864400	55867199	2.92634	5.71477e-07	3.25295e-05
chr1	52078000	52080199	3.68055	5.79349e-07	3.2801e-05
chr1	185905400	185908999	2.29367	5.78421e-07	3.2801e-05
chr15	44568800	44572799	2.98691	5.79514e-07	3.2801e-05
chr5	20760000	20763199	3.66446	5.77892e-07	3.2801e-05
chr9	66867400	66869199	3.24365	5.77146e-07	3.2801e-05
chrX	138675000	138676599	-2.73978	5.82471e-07	3.29313e-05
chr5	145881400	145882599	3.53118	5.83573e-07	3.29565e-05
chr10	98902400	98906799	2.65701	5.85984e-07	3.30554e-05
chr1	34084800	34086399	4.06267	5.867e-07	3.30587e-05
chr1	169265800	169269599	3.70163	5.91982e-07	3.33189e-05
chr9	69285800	69292599	1.96214	5.92733e-07	3.33238e-05
chr19	37597800	37598799	3.3815	5.99255e-07	3.36152e-05
chr8	26150400	26152799	3.37676	5.99174e-07	3.36152e-05
chr13	37422400	37426799	2.92945	6.13108e-07	3.43539e-05
chr14	35508800	35511799	-3.67858	6.16295e-07	3.4494e-05
chr5	5418800	5421599	3.73025	6.205e-07	3.46907e-05
chr8	37628800	37631799	2.73569	6.21523e-07	3.47092e-05
chr3	87318800	87321599	2.84943	6.22754e-07	3.47393e-05
chr11	57929200	57930999	-3.59924	6.26218e-07	3.4855e-05
chr11	84062000	84068199	-2.37349	6.2606e-07	3.4855e-05
chr1	176499000	176500199	-4.77801	6.31062e-07	3.50858e-05
chr3	15283200	15286799	2.36613	6.35048e-07	3.52683e-05
chr1	155197400	155199599	4.47868	6.43726e-07	3.57108e-05
chr2	20571000	20572199	3.21811	6.45914e-07	3.57926e-05
chr4	9998800	10000599	3.85716	6.60588e-07	3.65654e-05
chr19	58461800	58465599	-3.01448	6.64179e-07	3.66841e-05
chr6	95153800	95155199	3.97665	6.64193e-07	3.66841e-05
chr14	28901000	28902799	4.02903	6.72263e-07	3.70889e-05
chr14	23408000	23409199	3.82939	6.73366e-07	3.71008e-05
chr6	42292600	42295599	3.22898	6.73955e-07	3.71008e-05
chr11	53695600	53699599	3.84145	6.78863e-07	3.733e-05
chr11	77696600	77699599	-2.44347	6.95938e-07	3.80605e-05
chr19	5049600	5051399	2.93443	6.93729e-07	3.80605e-05
chr2	32313600	32314999	3.71887	6.94795e-07	3.80605e-05
chr7	49749800	49753199	-2.15086	6.93096e-07	3.80605e-05
chr9	123984800	123987199	3.21125	6.9572e-07	3.80605e-05
chr1	133318600	133321599	2.85459	7.02967e-07	3.84031e-05
chr19	32297600	32299999	3.11539	7.05407e-07	3.84945e-05
chr17	24143200	24145599	2.29137	7.1503e-07	3.89573e-05
chr2	167569400	167571399	3.18088	7.15439e-07	3.89573e-05
chr7	17134200	17136599	-3.69995	7.20452e-07	3.91878e-05
chr7	96581200	96584199	2.04842	7.21936e-07	3.9226e-05
chr4	3553600	3554999	3.37593	7.24757e-07	3.93367e-05
chr1	155447800	155448799	-3.54817	7.3547e-07	3.9875e-05
chr5	136584200	136585599	3.27272	7.372e-07	3.99257e-05
chr15	5395800	5396999	3.07437	7.38248e-07	3.99394e-05
chr7	36320200	36321199	3.30206	7.41849e-07	4.0091e-05
chr12	74733000	74735799	3.18544	7.51073e-07	4.05458e-05
chr2	101805200	101809199	1.88195	7.56223e-07	4.078e-05
chr15	84008200	84013199	-3.83002	7.57041e-07	4.07803e-05
chr9	59500600	59501999	2.92336	7.59792e-07	4.08846e-05
chr10	12507200	12509399	3.35832	7.62588e-07	4.09036e-05
chr12	85056000	85058999	2.03409	7.61066e-07	4.09036e-05
chr5	101060800	101063799	3.69853	7.62265e-07	4.09036e-05
chr11	7020000	7022399	-2.80449	7.68786e-07	4.1192e-05
chr15	6472600	6476199	2.16636	7.78835e-07	4.16859e-05
chrX	34659200	34660599	-2.75821	7.81589e-07	4.17888e-05
chr11	54876000	54877599	-3.14576	7.8531e-07	4.18939e-05
chr15	38390400	38391799	3.8598	7.8494e-07	4.18939e-05
chr5	110543800	110544999	3.26637	7.86058e-07	4.18939e-05
chr4	118086800	118089599	2.51715	7.86956e-07	4.18973e-05
chr19	37106600	37108799	3.21681	7.90451e-07	4.20387e-05
chr15	66516200	66517799	4.06068	7.95702e-07	4.22732e-05
chr9	31068600	31071399	2.54803	7.97761e-07	4.23379e-05
chr13	30756400	30758199	3.7194	8.13491e-07	4.3127e-05
chrX	38671400	38674199	-3.03901	8.16632e-07	4.32479e-05
chr2	160802800	160804199	3.58811	8.21964e-07	4.34844e-05
chr5	91003200	91012399	-1.91269	8.23244e-07	4.35063e-05
chr14	30937600	30939199	3.83027	8.30219e-07	4.38288e-05
chr16	52092200	52097999	3.463	8.3559e-07	4.4066e-05
chr11	30654800	30655799	-4.54804	8.41976e-07	4.42866e-05
chr14	9497800	9499199	-2.38464	8.4242e-07	4.42866e-05
chr6	141881400	141883199	-3.64322	8.40747e-07	4.42866e-05
chr3	9019200	9020999	3.69007	8.53275e-07	4.48103e-05
chr7	88228800	88230199	3.88921	8.61434e-07	4.51915e-05
chr7	105468400	105473599	2.62859	8.62864e-07	4.52193e-05
chr8	125285200	125289199	3.59317	8.69828e-07	4.55367e-05
chr18	67949000	67951399	3.49016	8.84428e-07	4.62528e-05
chr15	60610200	60613599	3.37014	8.92356e-07	4.66189e-05
chr1	132753400	132754599	-3.45606	9.02017e-07	4.70746e-05
chr19	11408800	11411199	3.56094	9.12727e-07	4.75841e-05
chr13	7413800	7415199	-3.01602	9.14397e-07	4.76217e-05
chr7	56199000	56200399	3.37238	9.21375e-07	4.79354e-05
chr14	65561600	65564599	3.46098	9.27453e-07	4.82016e-05
chrX	166409400	166422399	5.5146	9.35292e-07	4.85588e-05
chr1	176830800	176832199	-3.97252	9.54943e-07	4.9519e-05
chr2	145332400	145334199	4.55605	9.56747e-07	4.9519e-05
chr9	123927400	123930399	2.621	9.56027e-07	4.9519e-05
chr11	54718200	54722399	3.64914	9.60002e-07	4.95853e-05
chr6	89534600	89536999	3.94145	9.59334e-07	4.95853e-05
chr6	127410200	127412399	3.2236	9.69301e-07	5.00141e-05
chr6	7973400	7974599	3.19946	9.71018e-07	5.00513e-05
chr7	112877000	112878199	3.4932	9.91732e-07	5.10666e-05
chr11	74359800	74361399	2.9387	9.98915e-07	5.13838e-05
chr12	76788000	76791399	3.29897	1.00989e-06	5.18951e-05
chr2	73807400	73810799	-2.05554	1.01153e-06	5.19263e-05
chr17	15086000	15087199	3.53592	1.02287e-06	5.24546e-05
chr3	116139400	116140599	2.4734	1.03389e-06	5.29051e-05
chr5	135210000	135212199	3.14453	1.03481e-06	5.29051e-05
chr6	39456600	39458799	3.42424	1.03374e-06	5.29051e-05
chr4	46875400	46877999	-2.00154	1.03698e-06	5.29619e-05
chr17	24115800	24121799	2.6175	1.0397e-06	5.3047e-05
chr2	147255200	147256399	3.61824	1.04738e-06	5.32349e-05
chr3	154935000	154936599	3.39587	1.04756e-06	5.32349e-05
chr7	124628200	124632599	3.8354	1.04763e-06	5.32349e-05
chr8	81866600	81876199	-1.90613	1.04664e-06	5.32349e-05
chr1	193071600	193074799	4.14165	1.05663e-06	5.36381e-05
chr16	52469000	52471599	3.19685	1.07063e-06	5.42937e-05
chr19	11317800	11319799	2.69962	1.07267e-06	5.43425e-05
chr1	182756000	182757599	4.08454	1.07405e-06	5.43573e-05
chr7	104418600	104419999	4.0584	1.07911e-06	5.45323e-05
chr8	67355400	67356799	3.88964	1.07968e-06	5.45323e-05
chr6	72684800	72687799	-3.44795	1.0914e-06	5.50689e-05
chr2	59303200	59303999	-3.39781	1.10311e-06	5.56041e-05
chr1	158582200	158583999	3.23539	1.1075e-06	5.57695e-05
chr12	113813800	113816199	3.05709	1.10949e-06	5.58135e-05
chr10	26836600	26837799	4.00802	1.11424e-06	5.59964e-05
chr18	75238200	75239799	-2.93574	1.12994e-06	5.67284e-05
chrX	163756000	163758399	2.18195	1.14246e-06	5.73e-05
chr10	3283600	3284399	3.79844	1.15445e-06	5.78433e-05
chr3	101090000	101091799	3.21599	1.15732e-06	5.79296e-05
chr6	112896200	112898599	-1.97457	1.15874e-06	5.79428e-05
chr7	144011400	144012599	3.39231	1.16164e-06	5.80299e-05
chr10	7814800	7816999	2.73696	1.17736e-06	5.87568e-05
chr6	71110800	71113199	-2.26717	1.1823e-06	5.89448e-05
chr12	72473800	72475399	-3.24137	1.19398e-06	5.93759e-05
chr2	155119000	155120999	3.27799	1.1945e-06	5.93759e-05
chr3	15156600	15159199	3.25475	1.19392e-06	5.93759e-05
chr5	104854400	104855999	4.16624	1.20872e-06	6.00238e-05
chr10	87951400	87953799	4.56948	1.21699e-06	6.03742e-05
chr10	18780600	18784999	1.93364	1.22571e-06	6.07471e-05
chr15	43445400	43447799	-1.91672	1.23325e-06	6.10603e-05
chr18	10913200	10914999	3.56399	1.23596e-06	6.11345e-05
chr14	120227800	120231399	-2.39269	1.24124e-06	6.1335e-05
chr11	81345000	81345999	-3.85513	1.26551e-06	6.2473e-05
chr10	99066200	99067799	3.27407	1.2839e-06	6.33183e-05
chr10	6190200	6191399	3.59915	1.28825e-06	6.34705e-05
chr12	103576800	103579799	3.55034	1.2908e-06	6.35339e-05
chr13	110021200	110022999	3.21387	1.29508e-06	6.36823e-05
chr1	88113400	88115399	4.01414	1.30048e-06	6.38853e-05
chr10	51170600	51177599	1.84974	1.31682e-06	6.45616e-05
chr13	102081200	102087599	1.85566	1.31616e-06	6.45616e-05
chr17	82101800	82106399	2.30354	1.31945e-06	6.46273e-05
chr5	148682200	148683999	3.30346	1.33501e-06	6.53258e-05
chr13	28199000	28201799	-2.34208	1.35108e-06	6.5991e-05
chr19	11628200	11631799	-2.81063	1.35124e-06	6.5991e-05
chr14	76955800	76959599	-2.71036	1.37156e-06	6.69186e-05
chr6	94065200	94068799	3.50097	1.40143e-06	6.83093e-05
chr7	148183400	148185999	3.49564	1.41473e-06	6.88907e-05
chr4	94899200	94901799	3.21011	1.43983e-06	6.99774e-05
chr4	101386200	101394799	-3.91334	1.4386e-06	6.99774e-05
chr14	17347000	17349199	2.23452	1.44717e-06	7.02663e-05
chr11	64740600	64741799	3.95173	1.45071e-06	7.03699e-05
chr11	85625000	85627399	2.07906	1.45969e-06	7.0737e-05
chr5	123577400	123580399	2.26614	1.47717e-06	7.15154e-05
chr3	8872600	8874399	2.97232	1.49083e-06	7.21071e-05
chr12	56445400	56446599	3.21858	1.50165e-06	7.25604e-05
chr13	58861400	58863799	-2.21746	1.50343e-06	7.25768e-05
chr12	74500800	74505999	-1.9179	1.52118e-06	7.33481e-05
chr15	80391200	80392599	4.116	1.52233e-06	7.33481e-05
chr11	16900000	16909399	1.86509	1.54223e-06	7.41646e-05
chr7	107436200	107437799	3.45657	1.54139e-06	7.41646e-05
chr5	17723400	17724599	3.79904	1.54905e-06	7.44209e-05
chr10	39161400	39163599	4.00906	1.55094e-06	7.44406e-05
chr7	119649000	119650599	3.82892	1.55759e-06	7.46886e-05
chr5	101292200	101295999	3.57458	1.56172e-06	7.48151e-05
chr3	57336400	57338399	3.47336	1.56502e-06	7.49014e-05
chr17	17726000	17727599	3.89303	1.57584e-06	7.53477e-05
chr10	36947000	36949599	3.92497	1.5903e-06	7.56786e-05
chr11	34588800	34590199	3.56656	1.58671e-06	7.56786e-05
chr13	5886800	5889199	3.81642	1.58639e-06	7.56786e-05
chr14	17362600	17363999	4.13712	1.58889e-06	7.56786e-05
chr15	98464600	98465999	2.79889	1.5899e-06	7.56786e-05
chr5	31013600	31014599	-3.8775	1.60273e-06	7.6198e-05
chr11	54888800	54893199	-1.79967	1.61313e-06	7.66198e-05
chr12	114468200	114470399	2.56672	1.63399e-06	7.75374e-05
chr5	96802400	96804799	-2.25109	1.64448e-06	7.79613e-05
chr6	18065200	18067799	2.9871	1.65116e-06	7.82043e-05
chr16	33130200	33131599	3.86105	1.65666e-06	7.83908e-05
chr3	12226400	12229399	2.19119	1.6591e-06	7.84322e-05
chr15	88199800	88201599	4.53519	1.67301e-06	7.90153e-05
chr3	82112400	82113399	3.94812	1.67852e-06	7.9201e-05
chr16	55795800	55796999	3.39344	1.68297e-06	7.92641e-05
chr2	119883200	119886199	2.59029	1.68301e-06	7.92641e-05
chr2	59856400	59858599	2.58877	1.71673e-06	8.07764e-05
chr9	14528800	14530199	4.06372	1.72266e-06	8.09798e-05
chr16	31699600	31701999	-2.61556	1.7255e-06	8.10371e-05
chr5	115006000	115011199	-2.01941	1.73381e-06	8.13512e-05
chr10	115016200	115019399	2.3303	1.74398e-06	8.17521e-05
chr4	62244000	62244999	3.76651	1.74699e-06	8.18168e-05
chr18	4366200	4367799	3.36203	1.7555e-06	8.21389e-05
chr4	46586400	46588199	2.23266	1.76505e-06	8.24754e-05
chr5	20636200	20638799	3.40818	1.76598e-06	8.24754e-05
chr2	167442000	167444599	3.46935	1.77185e-06	8.26725e-05
chr9	57579200	57581199	-3.15966	1.77715e-06	8.28427e-05
chr2	72541200	72542399	3.76435	1.8013e-06	8.3891e-05
chr8	37439400	37442199	-3.45685	1.81226e-06	8.4323e-05
chr19	55497200	55499799	2.09867	1.8265e-06	8.49069e-05
chr5	109915000	109916999	3.58329	1.83982e-06	8.54468e-05
chr1	39559400	39560999	3.22063	1.84331e-06	8.54507e-05
chr7	26616200	26618199	1.85788	1.84289e-06	8.54507e-05
chr16	98036000	98038399	2.32593	1.84906e-06	8.56384e-05
chr18	4255800	4259599	2.10927	1.86647e-06	8.63649e-05
chr10	120956000	120959199	2.0321	1.88621e-06	8.71178e-05
chr17	3508600	3510199	-3.80357	1.88527e-06	8.71178e-05
chr13	31863200	31865399	-2.98613	1.94319e-06	8.96669e-05
chr13	45204800	45205999	3.7963	1.95024e-06	8.99099e-05
chr15	60614400	60616799	3.37849	1.9675e-06	9.06222e-05
chr1	67106800	67109799	-3.16447	1.97191e-06	9.07421e-05
chr14	45944200	45945599	3.25095	1.97462e-06	9.07837e-05
chr3	100233800	100236799	3.48806	1.98506e-06	9.11801e-05
chr14	60887400	60889199	3.21309	2.0114e-06	9.23054e-05
chr18	67467000	67469199	3.1908	2.01784e-06	9.25165e-05
chr13	98133400	98134199	3.86241	2.02264e-06	9.25676e-05
chr2	103771000	103772399	3.86241	2.02264e-06	9.25676e-05
chr18	86555400	86556599	3.95241	2.03618e-06	9.31024e-05
chr6	82754600	82757599	2.18526	2.0498e-06	9.364e-05
chr2	104703800	104705799	1.98708	2.05196e-06	9.36534e-05
chr2	112201000	112202799	-3.76518	2.05796e-06	9.38418e-05
chr15	78435000	78437999	2.51169	2.07267e-06	9.44269e-05
chr5	73272800	73274199	2.93746	2.07781e-06	9.4575e-05
chr6	41503400	41505799	3.4214	2.08661e-06	9.48897e-05
chr5	120401400	120403399	2.10431	2.09277e-06	9.50839e-05
chr10	62015800	62017599	3.63047	2.10385e-06	9.55008e-05
chr11	46274000	46276599	3.22904	2.11425e-06	9.58313e-05
chr7	52552200	52553799	3.31071	2.11686e-06	9.58313e-05
chr9	74548800	74552399	-1.81386	2.11544e-06	9.58313e-05
chr19	11626800	11627799	-3.57999	2.13612e-06	9.66163e-05
chr8	97310200	97314999	2.49664	2.14315e-06	9.68469e-05
chr13	113299800	113301199	3.82826	2.15136e-06	9.71306e-05
chr4	41697800	41700599	-3.15668	2.16525e-06	9.76698e-05
chr15	100516800	100518599	3.96207	2.16735e-06	9.76768e-05
chr6	136403600	136405799	3.02374	2.17062e-06	9.77363e-05
chr2	117626600	117633799	1.89351	2.18676e-06	9.82867e-05
chr6	142394400	142396199	-3.09554	2.18545e-06	9.82867e-05
chr15	102931800	102933399	-2.0801	2.19386e-06	9.85176e-05
chr8	15026200	15029399	2.07809	2.19984e-06	9.86979e-05
chr9	107181200	107184399	3.22433	2.20958e-06	9.90464e-05
chr4	139593200	139594799	3.61303	2.22024e-06	9.94354e-05
chr13	75925600	75928799	3.05634	2.22677e-06	9.96392e-05
chr15	87063000	87064199	-4.16603	2.24284e-06	0.000100269
chr19	45384800	45386399	3.49925	2.24957e-06	0.00010048
chr11	113054600	113057599	-2.69499	2.25806e-06	0.00010077
chr1	155760800	155761799	2.96782	2.27166e-06	0.000101197
chr19	16456800	16458599	3.82851	2.27007e-06	0.000101197
chr7	71192400	71199399	1.92865	2.29224e-06	0.000102023
chr2	22658400	22667399	1.88976	2.30245e-06	0.000102386
chr4	47149400	47152799	2.90233	2.3155e-06	0.000102876
chr17	48459000	48460799	3.76691	2.32948e-06	0.000103391
chr4	137205600	137209999	1.90988	2.3312e-06	0.000103391
chr11	107623000	107623799	-3.04692	2.33578e-06	0.000103502
chr7	50918400	50921199	3.12182	2.3498e-06	0.000104032
chr2	83545200	83546799	3.32688	2.35854e-06	0.000104326
chr2	158593400	158594399	3.91792	2.40008e-06	0.00010607
chr14	122972000	122974399	-3.13802	2.41727e-06	0.000106736
chr2	5469800	5473799	-2.71002	2.42393e-06	0.000106936
chr13	52697200	52698999	3.26608	2.43774e-06	0.000107357
chr14	34052200	34056599	3.32662	2.43755e-06	0.000107357
chr18	39103200	39103999	2.92227	2.45006e-06	0.000107805
chr11	120938400	120940199	3.82991	2.47239e-06	0.000108692
chr19	37444400	37445799	2.68332	2.48678e-06	0.000109229
chr17	31275200	31276399	-3.1438	2.49802e-06	0.000109627
chr6	134754200	134755199	3.89339	2.50153e-06	0.000109685
chr10	60958200	60959399	3.09607	2.59798e-06	0.000113814
chr5	20889200	20893599	2.57066	2.62826e-06	0.000115041
chr14	15517000	15519799	2.86423	2.65165e-06	0.000115964
chr11	95536600	95538199	4.0015	2.67528e-06	0.000116895
chr15	9458000	9459399	3.79981	2.67809e-06	0.000116916
chr7	132736200	132738199	4.45962	2.68065e-06	0.000116926
chr3	140962200	140963799	4.16699	2.70093e-06	0.000117708
chr12	88130600	88132599	2.17252	2.71372e-06	0.000118163
chr10	95198600	95200199	-3.80245	2.71695e-06	0.000118202
chr14	28449400	28450999	2.69621	2.7208e-06	0.000118267
chr11	119716600	119718999	2.33935	2.73117e-06	0.000118615
chr10	44377400	44381199	3.48914	2.74656e-06	0.000119077
chr7	132742400	132752599	2.07854	2.74518e-06	0.000119077
chr19	32403800	32405799	3.73336	2.77527e-06	0.000120218
chr16	30464600	30466599	3.5644	2.7779e-06	0.000120228
chr14	117918800	117924599	-1.93475	2.8175e-06	0.000121837
chr9	104257400	104259399	-2.63686	2.8239e-06	0.000122008
chr2	70533000	70535599	1.90081	2.8337e-06	0.000122327
chr2	72564200	72566799	3.15051	2.8562e-06	0.000123086
chr3	35846600	35848399	-3.98752	2.85384e-06	0.000123086
chr8	89414600	89416799	4.39652	2.89336e-06	0.000124581
chr18	50182600	50184799	3.43691	2.90078e-06	0.000124793
chr17	27683800	27685199	3.11526	2.9092e-06	0.000125048
chr7	118084200	118090399	1.86316	2.92704e-06	0.000125708
chr1	157168200	157173799	2.48447	2.94077e-06	0.000126138
chr2	70723200	70724599	3.48699	2.94208e-06	0.000126138
chr7	141366400	141369399	3.61322	2.9749e-06	0.000127436
chr14	35365000	35367999	2.01858	2.97885e-06	0.000127496
chr1	107685400	107686999	3.8913	3.02373e-06	0.000129307
chr8	18605600	18607799	2.19626	3.05292e-06	0.000130444
chr10	60167200	60170199	2.63272	3.08843e-06	0.000131849
chr12	36762400	36764599	3.15834	3.10161e-06	0.000132299
chr18	11853000	11856799	2.24011	3.10589e-06	0.000132369
chr14	119073200	119074999	2.8787	3.12955e-06	0.000133264
chr19	42058600	42065199	2.06589	3.17396e-06	0.000135026
chr7	37867400	37868999	-2.43444	3.17629e-06	0.000135026
chr17	87367000	87369999	3.01924	3.21304e-06	0.000136473
chr5	114619400	114621399	-2.69121	3.21664e-06	0.00013651
chr1	88124600	88127399	2.17172	3.23846e-06	0.00013732
chr3	129307600	129329599	-2.1171	3.2585e-06	0.000138053
chr13	51492800	51494799	4.39729	3.26878e-06	0.000138372
chr11	16780200	16782599	-2.91736	3.29925e-06	0.000139544
chr16	43249600	43250599	-3.01788	3.31126e-06	0.000139934
chr12	71816800	71822599	2.0554	3.35544e-06	0.000141682
chr17	9511800	9513199	2.73051	3.36378e-06	0.000141915
chr18	65456000	65457199	3.13937	3.36929e-06	0.000141919
chr2	168627200	168628199	-3.04283	3.36952e-06	0.000141919
chr10	39949000	39950799	3.70976	3.37588e-06	0.000142067
chr15	83997200	84007999	-1.56182	3.39449e-06	0.000142731
chr11	70957400	70958799	3.76666	3.43726e-06	0.000144408
chr14	61928400	61930399	2.99501	3.44639e-06	0.000144671
chr3	68065600	68067199	2.85948	3.45537e-06	0.000144805
chr6	39181800	39183199	3.15427	3.45313e-06	0.000144805
chr2	5529400	5536999	-1.82592	3.47804e-06	0.000145634
chr1	91448600	91449999	3.14959	3.50348e-06	0.000146577
chr14	54747400	54748599	2.62234	3.52546e-06	0.000147287
chr3	92381800	92383799	3.30328	3.52633e-06	0.000147287
chr16	30004000	30006399	2.85314	3.5398e-06	0.000147727
chr7	108000400	108006199	1.8891	3.55913e-06	0.00014841
chr5	22757000	22758399	3.63855	3.59256e-06	0.00014968
chr17	14301800	14304799	-1.76595	3.61443e-06	0.000150467
chr17	73291400	73295399	2.59177	3.6233e-06	0.000150711
chr16	50550800	50552999	2.94823	3.66477e-06	0.000152309
chr10	57842800	57847799	2.8181	3.73038e-06	0.000154908
chr2	45548400	45549799	4.09006	3.73603e-06	0.000155015
chr17	29136800	29138399	3.29815	3.7507e-06	0.000155495
chr1	170611200	170612799	3.08963	3.76381e-06	0.000155781
chr13	5838400	5841999	2.25419	3.76344e-06	0.000155781
chr13	40979200	40980999	-2.99802	3.78025e-06	0.00015625
chr4	151820000	151823599	2.51449	3.78138e-06	0.00015625
chr10	25156200	25157599	3.57106	3.81014e-06	0.000157309
chr3	145578800	145580399	3.15007	3.81357e-06	0.000157321
chr12	29487800	29491199	1.71975	3.82098e-06	0.000157498
chr17	18001600	18005399	3.45567	3.91945e-06	0.000161424
chr19	6001200	6002999	2.76416	3.92266e-06	0.000161424
chr18	31930600	31932199	-3.40601	3.94033e-06	0.000162018
chr9	56898000	56899799	-3.42968	4.03659e-06	0.00016584
chr12	51624200	51625999	2.79242	4.04349e-06	0.000165988
chr2	150676400	150677799	3.76561	4.1291e-06	0.000169364
chr4	129963000	129964399	3.30487	4.13973e-06	0.000169662
chr11	16760200	16762999	-2.95496	4.23027e-06	0.000173231
chr14	21116200	21118999	2.07081	4.24081e-06	0.000173521
chr6	85383200	85384999	3.36781	4.25439e-06	0.000173934
chr1	129645000	129648999	-1.97857	4.25817e-06	0.000173947
chr1	55127400	55128599	-2.97523	4.27356e-06	0.000174434
chr14	88822000	88825199	-2.82157	4.31409e-06	0.000175945
chr1	140053000	140056999	2.34069	4.32782e-06	0.000176362
chr18	9546600	9547399	3.97551	4.33668e-06	0.00017658
chr3	101077600	101079599	3.34885	4.34166e-06	0.00017664
chr11	42995800	43001199	3.21461	4.36373e-06	0.000177393
chr11	116002600	116008599	2.05048	4.36734e-06	0.000177397
chr12	53068600	53069799	3.00355	4.37255e-06	0.000177465
chr18	79223200	79223999	3.25658	4.38403e-06	0.000177643
chr2	71435800	71437199	2.5709	4.38254e-06	0.000177643
chr6	142761200	142763599	-1.91673	4.44035e-06	0.00017978
chr15	36911800	36914399	-3.09141	4.45676e-06	0.0001803
chr13	98029600	98031399	3.4169	4.46119e-06	0.000180333
chr4	45878800	45879799	-3.50137	4.46853e-06	0.000180485
chr5	23029400	23030799	4.13715	4.49246e-06	0.000181306
chr5	65322200	65325999	2.30477	4.50865e-06	0.000181813
chr4	55153400	55156599	1.95276	4.52187e-06	0.000182199
chr4	119422800	119425199	2.80699	4.5345e-06	0.000182562
chr1	128941600	128943599	-2.68581	4.57358e-06	0.000183693
chr16	92445600	92447199	3.03333	4.57099e-06	0.000183693
chr17	10687200	10691799	2.83665	4.5674e-06	0.000183693
chr7	25891000	25892999	3.31872	4.64398e-06	0.000186372
chr8	107264400	107267199	-4.1539	4.74027e-06	0.000190084
chr15	76213000	76215399	3.15318	4.75635e-06	0.000190577
chr14	117847200	117848399	-3.15732	4.81012e-06	0.000192271
chr15	39618600	39622999	-2.50923	4.80518e-06	0.000192271
chr9	116466200	116467799	3.73628	4.80751e-06	0.000192271
chr15	27638600	27639999	2.59829	4.86426e-06	0.00019428
chr9	119928800	119933199	-2.29412	4.87736e-06	0.000194648
chr8	10888800	10895599	-2.06664	4.89327e-06	0.000195128
chr9	62695400	62696599	3.18275	4.90413e-06	0.000195406
chr14	66837000	66839199	2.84771	4.91931e-06	0.000195856
chr5	32024000	32026199	3.08141	4.97369e-06	0.000197864
chr5	114121800	114123599	3.12899	5.01945e-06	0.000199526
chr8	85515600	85516999	3.40663	5.03831e-06	0.000200117
chr1	67121600	67126999	-1.65986	5.08494e-06	0.00020181
chr19	55723400	55724799	3.60398	5.14408e-06	0.000203996
chr13	33168000	33169599	3.47799	5.15524e-06	0.000204277
chr10	116724800	116726199	2.94342	5.19287e-06	0.000205402
chr5	4529800	4531599	3.00578	5.18788e-06	0.000205402
chr7	87980600	87982999	2.60655	5.1959e-06	0.000205402
chr8	50079200	50080399	3.10809	5.26171e-06	0.00020784
chr8	120022000	120023799	1.89352	5.28346e-06	0.000208535
chr5	103901800	103903399	3.1957	5.32282e-06	0.000209923
chr10	37077600	37079799	3.01476	5.34483e-06	0.000210461
chr4	34263000	34265799	3.16838	5.34395e-06	0.000210461
chr4	86369800	86372199	2.54454	5.39298e-06	0.00021219
chr18	55127600	55132999	1.73593	5.42968e-06	0.000213467
chr15	27593000	27597999	2.14738	5.44241e-06	0.0002138
chr5	138090200	138096999	-2.34181	5.48364e-06	0.000215251
chr7	24886000	24887799	4.09043	5.48927e-06	0.000215304
chr1	168067400	168069599	3.08481	5.51091e-06	0.000215984
chr1	108466200	108468199	2.23517	5.51938e-06	0.000216147
chr11	98333200	98334799	3.89166	5.54846e-06	0.000217117
chr3	69452600	69454799	-2.1245	5.56516e-06	0.0002176
chr2	144039000	144041799	2.07877	5.57813e-06	0.000217938
chr12	114108600	114110199	3.02505	5.59888e-06	0.000218578
chr6	120646600	120648599	-2.66778	5.64094e-06	0.000220049
chr5	31336800	31342599	3.90141	5.68584e-06	0.000221629
chr11	70598200	70606599	1.80164	5.69306e-06	0.000221738
chr7	4361400	4362599	3.0206	5.69922e-06	0.000221806
chr5	64801000	64804199	3.0573	5.72343e-06	0.000222403
chr9	117811200	117812199	2.99233	5.72144e-06	0.000222403
chr2	48304200	48305399	3.59017	5.82789e-06	0.000226287
chr7	142840400	142848999	1.60832	5.84987e-06	0.000226965
chr14	117806200	117808399	-3.19008	5.8685e-06	0.000227512
chr15	80851000	80852999	2.83577	5.90772e-06	0.000228856
chr7	107590200	107594599	3.0909	5.91513e-06	0.000228966
chr13	102324800	102326199	2.67977	5.92525e-06	0.000229181
chr11	103204400	103208799	1.92149	5.94523e-06	0.000229777
chr17	31003000	31005199	2.22656	5.98389e-06	0.000231093
chr6	54440000	54442199	2.70592	5.99873e-06	0.000231488
chr16	36545200	36546399	2.67561	6.01853e-06	0.000232074
chr1	136157000	136158399	3.86279	6.03224e-06	0.000232424
chr4	131416600	131417599	3.88899	6.04807e-06	0.000232855
chr13	102277400	102284799	4.115	6.05589e-06	0.000232978
chr2	145565200	145567199	3.12792	6.0755e-06	0.000233553
chr4	137604800	137608799	2.94243	6.1001e-06	0.000233962
chr9	65622400	65625399	-1.99815	6.09569e-06	0.000233962
chr9	108528000	108529599	-3.1191	6.09677e-06	0.000233962
chr14	75589600	75593799	3.20976	6.10868e-06	0.000234112
chr5	30168600	30170399	2.62578	6.1335e-06	0.000234884
chr10	21546000	21547799	3.13261	6.14551e-06	0.000235021
chr17	21890600	21891999	-2.31154	6.14646e-06	0.000235021
chr14	61146000	61147199	3.10197	6.21203e-06	0.000237348
chr1	58398000	58399399	3.01727	6.26786e-06	0.000239299
chr15	76062200	76063599	2.60101	6.31204e-06	0.000240802
chr1	189138600	189140199	2.82738	6.34119e-06	0.000241731
chr9	47519400	47522399	3.40645	6.38125e-06	0.000243073
chr6	120780400	120782399	1.93703	6.39954e-06	0.000243585
chr3	15573600	15577399	2.93844	6.44201e-06	0.000245016
chr10	21171600	21174399	-2.42347	6.49006e-06	0.000246657
chr16	86454200	86455599	2.817	6.52473e-06	0.000247787
chr1	176695400	176697799	-2.63817	6.54445e-06	0.000248259
chr6	101299800	101301999	4.21016	6.54706e-06	0.000248259
chr6	141573200	141575999	-2.105	6.57798e-06	0.000249243
chr2	69262600	69263399	-4.08148	6.61118e-06	0.000250313
chr10	33659800	33661599	3.03501	6.64114e-06	0.000251257
chr17	46775400	46778399	2.81567	6.65586e-06	0.000251625
chr1	174404600	174409199	3.03462	6.66133e-06	0.000251642
chr15	25598800	25602399	-2.42852	6.693e-06	0.000252511
chr15	97058200	97061599	-2.37731	6.69439e-06	0.000252511
chr11	4729200	4730799	-2.68884	6.74396e-06	0.000254189
chr1	137026800	137030999	1.96541	6.77683e-06	0.000254855
chr5	91735800	91737799	2.82151	6.77381e-06	0.000254855
chr9	123024000	123025999	2.95211	6.77326e-06	0.000254855
chr5	36028600	36029999	3.43093	6.816e-06	0.000256136
chr13	41883000	41884399	3.9805	6.82553e-06	0.000256302
chr6	116613600	116616799	2.36288	6.88673e-06	0.000258407
chr15	74591200	74595199	2.09717	6.91526e-06	0.000259284
chr1	155348000	155349999	2.21375	6.93387e-06	0.000259787
chr19	58503600	58507199	-2.19806	6.94784e-06	0.000260082
chr9	74695800	74698999	-1.73999	6.95211e-06	0.000260082
chr14	102170400	102172199	2.08306	7.05328e-06	0.000263671
chr15	31038000	31038799	-3.63167	7.09609e-06	0.000265074
chr9	120893600	120895799	-2.06504	7.14779e-06	0.000266807
chr14	22154400	22155599	-3.25518	7.1901e-06	0.000268187
chr10	13552200	13553599	2.86605	7.26532e-06	0.000270791
chr11	72400600	72402399	2.0396	7.27717e-06	0.00027083
chr3	15424800	15426799	3.48944	7.27592e-06	0.00027083
chr4	47314600	47319199	2.10904	7.3351e-06	0.000272784
chr15	32937200	32938599	-2.80711	7.3719e-06	0.00027395
chr17	36964600	36969199	-2.16872	7.38145e-06	0.000274102
chr1	24814200	24815399	2.99447	7.45259e-06	0.000276452
chr17	57479600	57484599	1.94329	7.45575e-06	0.000276452
chr2	22606200	22608799	4.89498	7.46587e-06	0.000276623
chr7	134432600	134434599	2.95514	7.48416e-06	0.000277096
chr17	87370400	87373399	3.0153	7.52195e-06	0.00027829
chr3	142486000	142488599	-2.12702	7.53376e-06	0.000278522
chr2	10197000	10198399	4.16126	7.57784e-06	0.000279945
chr12	103634600	103636199	4.03409	7.61056e-06	0.000280947
chr10	117388800	117390599	2.86051	7.64202e-06	0.000281901
chr13	91775200	91776799	2.94421	7.69771e-06	0.000283747
chr2	165291800	165294799	1.81824	7.74197e-06	0.000285169
chr9	72933000	72935399	2.91762	7.77077e-06	0.00028602
chr11	5267800	5269999	3.00092	7.78052e-06	0.000286169
chrX	96064800	96066799	2.33929	7.83006e-06	0.00028778
chr13	112865400	112873399	2.69636	7.83621e-06	0.000287796
chr11	94519200	94520599	-2.64472	7.91538e-06	0.000290491
chr8	71449800	71451599	3.19178	7.95127e-06	0.000291595
chr1	59451000	59456599	-2.15695	7.96202e-06	0.000291776
chr13	120116200	120118599	3.16017	8.00067e-06	0.000292765
chr2	173105400	173108599	3.75683	7.99534e-06	0.000292765
chr1	94572200	94573799	2.88095	8.08691e-06	0.000295705
chr11	5906800	5912599	-1.64983	8.14048e-06	0.000297448
chr16	43419800	43420999	-2.94242	8.16129e-06	0.000297991
chr2	137234600	137236199	3.14484	8.19146e-06	0.000298875
chr18	45739600	45743999	-2.31038	8.23097e-06	0.000300098
chr11	11661800	11664799	2.90355	8.24221e-06	0.00030029
chr8	17602400	17603999	4.32349	8.30158e-06	0.000302234
chr6	39223200	39225199	3.13417	8.33252e-06	0.000303141
chr3	153382800	153384599	3.36711	8.34328e-06	0.000303313
chr9	48196200	48198399	4.21677	8.35923e-06	0.000303672
chr4	16085800	16087999	3.22989	8.47519e-06	0.000307662
chr8	129687600	129689399	-2.60019	8.48173e-06	0.000307677
chr13	52669600	52673999	2.01987	8.53156e-06	0.000309261
chr7	95354800	95356799	2.46675	8.60318e-06	0.000311633
chr11	60955400	60957599	3.10275	8.6489e-06	0.000313063
chr14	31390800	31394799	1.67141	8.69653e-06	0.00031456
chr8	34789000	34791599	3.3408	8.77885e-06	0.000317309
chr11	114860400	114861599	2.83733	8.83322e-06	0.000318825
chr7	50897200	50899799	3.07063	8.8335e-06	0.000318825
chr5	118927600	118928999	3.70071	8.8738e-06	0.00032005
chr1	173558200	173560599	3.71223	8.95215e-06	0.000322374
chr18	64059600	64062199	3.34036	8.95039e-06	0.000322374
chr3	21816400	21817999	4.0602	8.9575e-06	0.000322374
chr3	80857800	80858799	2.87997	8.97495e-06	0.00032277
chr18	69136000	69137399	2.76257	9.01675e-06	0.000324041
chr1	153441600	153446999	1.7754	9.03167e-06	0.000324346
chr2	120192000	120193599	3.10579	9.04847e-06	0.000324717
chr1	39479800	39486399	-1.63068	9.08543e-06	0.00032581
chr11	77131600	77132599	2.98767	9.09652e-06	0.000325975
chr19	11538600	11545799	1.9128	9.12659e-06	0.000326819
chr15	103283600	103285999	2.14348	9.20736e-06	0.000329477
chr11	4975400	4976599	3.14539	9.24426e-06	0.000330561
chr4	32444800	32446799	2.8582	9.40266e-06	0.000335986
chr15	79860000	79862999	4.86321	9.41726e-06	0.000336269
chr13	110105000	110106199	2.92069	9.43223e-06	0.000336564
chr11	54462200	54463799	3.0558	9.461e-06	0.00033735
chr3	83648200	83649399	4.11459	9.49613e-06	0.000338363
chr8	33103400	33105599	2.09541	9.59744e-06	0.00034173
chr1	134207400	134209999	2.99536	9.60864e-06	0.000341886
chr2	163744400	163744999	-4.00024	9.61655e-06	0.000341925
chr4	88353400	88354799	3.05267	9.68744e-06	0.000344202
chr1	193058800	193060799	3.7999	9.7212e-06	0.000344914
chr15	35686600	35688199	3.44023	9.71664e-06	0.000344914
chr12	13249000	13251599	2.86878	9.84055e-06	0.000348827
chr5	65070000	65072599	1.83332	9.8454e-06	0.000348827
chr2	12006400	12007599	3.66556	9.86196e-06	0.000349168
chr11	99302400	99302999	3.00598	9.93646e-06	0.00035131
chr3	103675400	103676599	3.50682	9.93215e-06	0.00035131
chr6	28077800	28079799	-2.18524	1.00282e-05	0.000354305
chr15	75992800	75993799	3.68521	1.01023e-05	0.00035667
chr7	87897600	87899599	2.04086	1.01577e-05	0.000358375
chr9	7219600	7222999	2.61938	1.01776e-05	0.000358826
chr3	108667800	108669199	3.70069	1.02229e-05	0.000360168
chr1	40196200	40197599	2.93698	1.02757e-05	0.000361774
chr6	141831000	141831599	3.1377	1.0285e-05	0.00036185
chr4	114324000	114325999	3.06435	1.03463e-05	0.000363567
chr6	115271000	115272799	3.45647	1.03555e-05	0.000363567
chr8	126481000	126482999	-2.66727	1.03503e-05	0.000363567
chr9	107446600	107448599	-3.46093	1.03719e-05	0.000363885
chr12	86089400	86090399	3.4574	1.04055e-05	0.000364811
chr7	30274800	30278999	3.27534	1.04452e-05	0.000365948
chr15	63910600	63911399	3.76509	1.04667e-05	0.000366188
chr17	26252000	26253199	3.01325	1.04667e-05	0.000366188
chr15	53387400	53389399	2.54638	1.05083e-05	0.000367389
chr4	141225200	141227599	2.75631	1.06232e-05	0.000371147
chr3	135111400	135114399	-2.9432	1.07729e-05	0.000375853
chr9	124055800	124060999	2.34941	1.07687e-05	0.000375853
chr13	63305400	63307999	3.05534	1.08001e-05	0.000376494
chr16	35461800	35468999	-2.85801	1.08063e-05	0.000376494
chr12	87283400	87285199	3.31895	1.0844e-05	0.000377548
chr10	95633600	95637199	3.00276	1.09084e-05	0.000379526
chr6	120427400	120430399	3.1133	1.09423e-05	0.000380442
chr9	44268600	44270199	2.75582	1.09531e-05	0.000380553
chr10	127353200	127355799	-2.15173	1.10053e-05	0.000382104
chr16	24453600	24455599	-2.60914	1.10172e-05	0.000382251
chr11	118225600	118226799	3.7302	1.10718e-05	0.00038388
chr5	93250200	93254599	2.21824	1.11425e-05	0.000386065
chr10	41834400	41836599	3.382	1.1225e-05	0.000388388
chr6	49938000	49940999	3.81332	1.1222e-05	0.000388388
chr2	22907200	22908799	4.00734	1.12679e-05	0.000389605
chr18	66633800	66638799	2.40873	1.12999e-05	0.00039044
chrX	103340800	103342199	2.7043	1.13157e-05	0.000390717
chr17	33925200	33927399	2.64846	1.13754e-05	0.00039251
chr12	32681000	32682799	2.56819	1.14047e-05	0.00039325
chr9	64049200	64051799	3.03263	1.14495e-05	0.000394526
chr11	117839200	117841599	2.89339	1.1487e-05	0.000395275
chr4	59121000	59122999	-2.61864	1.14827e-05	0.000395275
chr3	95881800	95884399	3.15542	1.15129e-05	0.000395894
chr4	140506600	140508999	2.23275	1.15415e-05	0.000396607
chr5	124142800	124145799	1.80261	1.1583e-05	0.000397761
chr2	110055200	110056399	2.95822	1.16229e-05	0.000398586
chr5	53937000	53938799	2.9736	1.16154e-05	0.000398586
chr2	3065600	3066999	-2.63339	1.16655e-05	0.000399772
chr4	92042600	92043199	-3.76767	1.16771e-05	0.000399897
chr11	20003400	20005199	4.11361	1.17024e-05	0.000400376
chr2	118426600	118428399	2.93299	1.1707e-05	0.000400376
chr4	55635000	55637199	3.01607	1.17476e-05	0.000401491
chr8	26171600	26173999	3.11418	1.1818e-05	0.000403386
chr8	74713200	74714599	3.13112	1.18191e-05	0.000403386
chr3	75337800	75339999	-2.87165	1.19568e-05	0.000407806
chr5	101274000	101277399	1.58152	1.20188e-05	0.000409643
chr13	37428000	37431399	3.18846	1.20345e-05	0.000409898
chr10	40198400	40199799	2.91199	1.20445e-05	0.000409961
chr1	75070000	75071999	-3.46779	1.2111e-05	0.000411947
chr10	98261000	98262599	4.30962	1.21313e-05	0.000412079
chr5	123540400	123541999	-2.97929	1.21263e-05	0.000412079
chr5	87363400	87365599	-3.08836	1.21543e-05	0.00041258
chr4	106621800	106623599	-3.09789	1.21843e-05	0.00041332
chr7	4225600	4227199	2.82656	1.22305e-05	0.000414608
chr13	28403200	28405999	2.23483	1.22669e-05	0.000415559
chr9	108970600	108971999	3.38962	1.23319e-05	0.00041748
chr5	89676800	89678399	2.96616	1.24626e-05	0.00042162
chr11	23582000	23584599	2.73663	1.25624e-05	0.00042471
chr4	45895000	45896199	3.83262	1.25734e-05	0.000424796
chr19	43604400	43605799	-3.12493	1.26252e-05	0.000425973
chr2	164885800	164887999	2.89575	1.2624e-05	0.000425973
chr1	161858400	161860799	2.68286	1.27306e-05	0.000429242
chr16	77261600	77262799	3.12428	1.2774e-05	0.000430393
chr5	135088000	135092999	2.12885	1.27819e-05	0.000430393
chr2	116918400	116919399	2.68958	1.28003e-05	0.000430723
chr8	11218200	11222399	2.2157	1.2902e-05	0.000433856
chr5	96879200	96888799	-2.61511	1.29314e-05	0.000434402
chr6	136444600	136448999	2.22081	1.29356e-05	0.000434402
chr9	123979200	123984799	2.29779	1.29693e-05	0.000435245
chr2	50877200	50879399	3.32626	1.31343e-05	0.000440485
chr18	76177400	76179999	-2.28017	1.31634e-05	0.000440872
chr6	50338400	50340799	3.38444	1.31587e-05	0.000440872
chr10	62117400	62118399	2.88853	1.32119e-05	0.000442202
chr4	104683800	104685999	-2.58206	1.32407e-05	0.000442871
chr10	48145000	48146599	3.3057	1.3316e-05	0.000444796
chr4	43902200	43905599	-3.97659	1.33096e-05	0.000444796
chr5	147629600	147635599	2.17739	1.33625e-05	0.000446052
chr13	102273600	102275399	2.72481	1.33882e-05	0.000446614
chr13	97956800	97957999	2.61424	1.34106e-05	0.000447065
chr19	61024800	61027599	2.97231	1.34961e-05	0.000449615
chr6	84183400	84185999	2.14941	1.35115e-05	0.00044983
chr8	73846800	73849599	2.00678	1.36797e-05	0.000455129
chr3	59181800	59183599	1.99254	1.36975e-05	0.000455419
chr16	35901400	35904799	2.17607	1.37791e-05	0.00045783
chr11	68287600	68290999	5.06572	1.38476e-05	0.000459801
chr2	129785800	129787999	4.84459	1.39855e-05	0.000464073
chr14	86835400	86836999	2.82036	1.41774e-05	0.000469898
chr3	97502400	97505199	2.35462	1.41891e-05	0.000469898
chr7	71544400	71546199	2.26694	1.41799e-05	0.000469898
chr6	114727000	114729199	3.79706	1.43456e-05	0.000474767
chr2	71609000	71610599	2.97773	1.44134e-05	0.000476068
chr4	104435400	104444199	-2.58394	1.44028e-05	0.000476068
chr9	111402600	111405199	-3.33769	1.44115e-05	0.000476068
chr3	27388200	27391799	3.22308	1.44594e-05	0.000477275
chr15	78744000	78745199	3.24629	1.45719e-05	0.000480671
chr15	95701400	95702999	2.89072	1.46852e-05	0.000484092
chr19	12848800	12849799	-3.64658	1.47915e-05	0.000487276
chr4	32459400	32460799	3.98169	1.48372e-05	0.00048846
chr10	86491200	86496999	-1.69609	1.49731e-05	0.000492288
chr16	96035800	96036999	2.94158	1.49702e-05	0.000492288
chr18	4265400	4267599	1.78496	1.51717e-05	0.00049849
chr6	97767600	97771999	1.90518	1.52064e-05	0.000499304
chr10	76996400	76998199	4.28739	1.52596e-05	0.000500723
chr2	92322800	92326199	2.43554	1.52929e-05	0.000501488
chr18	64168000	64170599	-2.68428	1.54771e-05	0.000507197
chr3	10450200	10451999	3.2546	1.55531e-05	0.000509357
chr8	14964600	14966599	3.42224	1.55978e-05	0.000510489
chr6	127203000	127204999	4.55279	1.57561e-05	0.000515334
chr11	51889200	51893999	3.2407	1.57918e-05	0.000516078
chr9	110935800	110938599	4.5579	1.57994e-05	0.000516078
chr11	115499800	115504999	2.40355	1.58561e-05	0.000517591
chr10	90525600	90527399	2.3485	1.58677e-05	0.000517633
chr17	47724200	47726799	2.18867	1.59417e-05	0.00051971
chr3	130382600	130385599	-1.82473	1.59671e-05	0.000519863
chr9	70402400	70403599	3.66096	1.59633e-05	0.000519863
chr8	90820400	90825399	2.02035	1.60324e-05	0.00052165
chr8	97477600	97480199	2.58212	1.60817e-05	0.000522915
chr8	108789600	108790999	3.34973	1.61121e-05	0.000523564
chr15	76574800	76576599	3.19076	1.6139e-05	0.000524101
chr10	111431000	111436599	2.53534	1.62589e-05	0.000527653
chr19	9169200	9172199	-2.09991	1.63051e-05	0.000528477
chr2	164573600	164575199	3.76837	1.63054e-05	0.000528477
chr19	56750400	56754999	2.92531	1.64701e-05	0.000533473
chrX	7315600	7319199	2.32818	1.65328e-05	0.000535156
chr11	83452400	83454599	3.33912	1.65458e-05	0.000535234
chr17	51358800	51361399	2.26864	1.65643e-05	0.000535486
chr10	19266400	19274599	1.64861	1.66063e-05	0.000536499
chr13	102645600	102647199	-2.65731	1.67495e-05	0.000540777
chr12	109871400	109881199	1.67137	1.6821e-05	0.000542622
chr14	28463400	28465399	2.58498	1.68283e-05	0.000542622
chr11	101547400	101549999	-1.88594	1.68911e-05	0.000544299
chr4	133647800	133657799	1.57501	1.69094e-05	0.000544541
chr1	182190400	182196799	1.77392	1.7045e-05	0.000548529
chr2	73208400	73210599	2.30789	1.70551e-05	0.000548529
chr2	117124200	117126799	2.69884	1.71758e-05	0.000552055
chr1	36174400	36176799	4.71891	1.725e-05	0.000553731
chr6	83119400	83120799	3.23817	1.72423e-05	0.000553731
chr2	105080200	105081799	3.51337	1.72677e-05	0.000553946
chr12	106221400	106222799	3.23361	1.72956e-05	0.000554486
chr8	23544800	23545799	3.00554	1.73439e-05	0.00055568
chr11	114787000	114796399	1.76277	1.74675e-05	0.000559284
chr1	162163800	162165199	2.29824	1.74877e-05	0.000559546
chr7	63123200	63125199	2.81219	1.7498e-05	0.000559546
chr3	14956800	14958599	1.90974	1.75995e-05	0.000562434
chr9	7677800	7679799	3.04675	1.77673e-05	0.000567434
chr14	61642400	61643999	2.07817	1.78235e-05	0.000568868
chr11	16637200	16674199	-1.7075	1.78481e-05	0.000569292
chr15	59553800	59554999	3.2714	1.78885e-05	0.000569857
chr17	25778400	25779599	4.49255	1.78849e-05	0.000569857
chr12	101966600	101967999	2.82721	1.79787e-05	0.000572364
chr1	72869400	72874999	-2.10839	1.80035e-05	0.000572792
chr10	66596400	66597999	-3.29738	1.80254e-05	0.000573056
chr9	14152800	14154799	2.92074	1.80346e-05	0.000573056
chr1	130620800	130622399	2.53452	1.81298e-05	0.000575717
chr1	176847800	176852599	-1.58368	1.81987e-05	0.00057754
chr11	8664200	8665999	3.29386	1.82133e-05	0.000577635
chr3	151542400	151544799	2.91733	1.82351e-05	0.000577963
chr16	10432400	10439999	1.92539	1.83115e-05	0.000580018
chr7	138034400	138037999	2.0522	1.83771e-05	0.000581731
chr13	42588800	42590399	2.71751	1.84146e-05	0.000582407
chr3	152446800	152447399	2.77745	1.84217e-05	0.000582407
chr14	100820200	100823799	-2.67388	1.86234e-05	0.000588414
chr15	38376000	38377799	2.33168	1.87009e-05	0.000590488
chr15	97968800	97971799	-2.05592	1.88092e-05	0.000593536
chr4	82900400	82906199	-1.48608	1.88271e-05	0.000593728
chr5	51676200	51682599	-2.04123	1.9067e-05	0.000600917
chr4	107875400	107877999	-1.86717	1.92218e-05	0.000605415
chr16	24910200	24912199	3.49465	1.92477e-05	0.000605472
chr5	68205200	68208599	2.47165	1.92362e-05	0.000605472
chr1	108828400	108829599	2.8891	1.9326e-05	0.000607552
chr5	64782800	64784999	2.49921	1.95242e-05	0.000613398
chr16	24248800	24250199	-2.53494	1.95951e-05	0.000615241
chr4	102226800	102232799	-2.02158	1.96191e-05	0.000615612
chr10	41687600	41689599	4.50007	1.9674e-05	0.000616946
chr8	47781600	47782599	-3.3921	1.9687e-05	0.00061697
chr11	110167400	110168799	3.58417	1.98297e-05	0.000621053
chr11	83461400	83463999	2.12395	1.98618e-05	0.000621494
chr13	21826000	21828399	2.65977	1.98809e-05	0.000621494
chr13	98328000	98331999	1.7971	1.98809e-05	0.000621494
chr19	53981600	53985399	-2.69219	2.00253e-05	0.000625568
chr5	149970000	149972799	2.11055	2.00361e-05	0.000625568
chr3	100814400	100816799	2.69363	2.009e-05	0.000626861
chr11	20829600	20831599	3.10274	2.02045e-05	0.000630041
chr8	81145800	81147199	2.87559	2.0244e-05	0.00063088
chr15	99481200	99483599	3.35595	2.04215e-05	0.000635625
chr7	35701600	35704199	2.74192	2.04215e-05	0.000635625
chr4	119637400	119641199	2.24573	2.04943e-05	0.000637495
chr10	110555400	110556799	2.9762	2.055e-05	0.00063883
chr10	116736600	116740399	2.99766	2.05654e-05	0.000638914
chr1	73215800	73217799	2.79543	2.0955e-05	0.000650214
chr3	98428200	98440799	-1.68687	2.09461e-05	0.000650214
chr17	89020400	89023399	-1.97675	2.1017e-05	0.000651735
chr9	123375400	123376999	3.13804	2.10574e-05	0.000652583
chr6	87349400	87351599	3.95291	2.1136e-05	0.000654618
chr1	140218400	140220599	1.96183	2.13198e-05	0.000659901
chr8	37382000	37383399	-4.25802	2.13648e-05	0.000660888
chr16	78547600	78550599	2.38688	2.14639e-05	0.000663545
chr11	61109600	61118999	2.29703	2.15135e-05	0.000664669
chr18	82638200	82642199	1.7077	2.15761e-05	0.000665092
chr2	25665400	25669199	1.88305	2.15935e-05	0.000665092
chr2	42074600	42075999	2.89233	2.15874e-05	0.000665092
chr4	118795600	118801599	1.50833	2.15553e-05	0.000665092
chr7	27665000	27666599	2.41029	2.15798e-05	0.000665092
chr4	109102800	109107999	1.72779	2.17197e-05	0.00066857
chr1	188404200	188412999	2.88442	2.17986e-05	0.000670178
chr9	78067400	78068599	3.51656	2.17926e-05	0.000670178
chr1	34520000	34522599	2.62657	2.18206e-05	0.000670251
chr3	60283200	60286399	3.10694	2.18277e-05	0.000670251
chr18	82661400	82663199	3.01971	2.18543e-05	0.000670657
chrX	151610400	151614399	2.03947	2.20233e-05	0.000675432
chr18	64165600	64167599	-2.67637	2.20704e-05	0.000676462
chr1	109832200	109839399	-1.65242	2.2114e-05	0.000677135
chr17	49487400	49491599	-1.78671	2.21239e-05	0.000677135
chr6	140390200	140394599	-1.91339	2.21328e-05	0.000677135
chr1	190726000	190727399	-3.7417	2.21617e-05	0.000677605
chr12	89890000	89891799	-3.15708	2.22394e-05	0.000679568
chr6	112886600	112889199	-3.45736	2.2321e-05	0.000681645
chr3	22000000	22001999	2.63271	2.25128e-05	0.000687085
chr15	28070800	28071599	2.57226	2.25323e-05	0.000687263
chr1	140820200	140822799	2.92808	2.25952e-05	0.000687927
chr11	83475200	83478399	2.28375	2.25791e-05	0.000687927
chr18	11834000	11835799	2.84585	2.25927e-05	0.000687927
chr13	103472000	103475399	2.1436	2.26138e-05	0.000688076
chr12	74507000	74512799	-1.44426	2.27458e-05	0.000691649
chr15	63446400	63449399	2.98824	2.27588e-05	0.000691649
chr12	80535400	80537999	-1.96837	2.28641e-05	0.000694008
chr8	59982800	59984999	3.08919	2.28541e-05	0.000694008
chr17	37106800	37107799	2.7672	2.28871e-05	0.000694288
chr1	120263200	120267799	4.02978	2.29415e-05	0.000695517
chr6	17842600	17843599	2.93104	2.30523e-05	0.000698456
chr2	29605800	29607599	-2.34405	2.30919e-05	0.000699232
chr19	42535600	42536599	3.32623	2.31327e-05	0.000700047
chr11	16487200	16492399	-2.13485	2.3595e-05	0.000713607
chr7	73264800	73266799	2.36237	2.36123e-05	0.000713701
chr3	54558400	54569199	-1.86989	2.36455e-05	0.000714272
chr2	155496800	155498599	-4.25651	2.38392e-05	0.000719691
chr1	80637200	80639199	4.59267	2.39943e-05	0.000723939
chr4	140499800	140502999	2.7505	2.40251e-05	0.000724433
chr1	155852600	155853999	2.6002	2.40884e-05	0.000725905
chr16	89862400	89863199	-3.99167	2.41444e-05	0.000727155
chr10	21323400	21333799	2.04688	2.42297e-05	0.000729288
chr6	97171200	97174199	2.42159	2.42915e-05	0.000730709
chr14	22525400	22526999	2.49849	2.43122e-05	0.000730894
chr13	111350600	111353399	2.80124	2.43649e-05	0.000732042
chr11	16850400	16852599	3.08375	2.44831e-05	0.000734714
chr6	129283000	129284599	2.7889	2.44701e-05	0.000734714
chr18	35866400	35870399	3.12415	2.47513e-05	0.000742319
chr12	33471200	33472799	-2.32932	2.48085e-05	0.000743588
chr15	6179800	6181999	-1.74482	2.49289e-05	0.000746307
chr15	64092400	64095199	2.77035	2.4918e-05	0.000746307
chr16	24972400	24974399	4.43963	2.52069e-05	0.000754178
chr2	10192600	10195999	3.11112	2.52491e-05	0.00075499
chr12	36101800	36103999	1.90219	2.52863e-05	0.000755655
chr17	29229800	29233799	1.9166	2.54673e-05	0.00076061
chr13	47124600	47131799	1.76312	2.57898e-05	0.000769783
chr6	99450000	99453999	-2.86092	2.58259e-05	0.000770404
chr16	10416200	10420599	1.7983	2.60421e-05	0.000776391
chr8	32231200	32234399	2.37278	2.60721e-05	0.000776826
chr13	36523400	36525199	3.05261	2.619e-05	0.000779414
chr8	95552200	95554999	1.77592	2.61882e-05	0.000779414
chr1	16128600	16130199	2.752	2.62484e-05	0.000780372
chr14	62853400	62855799	3.02133	2.62533e-05	0.000780372
chr19	40772200	40773799	4.01013	2.63713e-05	0.00078295
chr4	123692400	123694799	-2.02947	2.63595e-05	0.00078295
chr13	41274600	41285999	-1.63907	2.64329e-05	0.000784318
chr1	173850800	173852599	4.00416	2.6553e-05	0.000786768
chr4	71504000	71505799	2.79667	2.65625e-05	0.000786768
chr6	135962800	135964599	3.44646	2.65326e-05	0.000786768
chr1	151800800	151803799	3.14149	2.66057e-05	0.000787582
chr10	95859600	95861999	2.80645	2.67007e-05	0.00078993
chr18	11485000	11487399	2.93203	2.69462e-05	0.000796129
chr7	99984400	99986399	3.81598	2.69579e-05	0.000796129
chrX	163632600	163634799	2.3813	2.69461e-05	0.000796129
chr14	73621400	73623599	2.94142	2.71287e-05	0.000800703
chr7	135270800	135278399	2.02651	2.71636e-05	0.000801262
chr10	59851600	59854399	2.53444	2.72141e-05	0.000802279
chr11	79373400	79375199	-2.52335	2.7393e-05	0.000806607
chr4	32592400	32594799	1.93716	2.73863e-05	0.000806607
chr9	34065200	34066999	2.44355	2.74685e-05	0.000808357
chr3	129118200	129119999	-1.79337	2.74977e-05	0.000808742
chr4	134289400	134291799	2.73504	2.77233e-05	0.0008149
chr10	110913400	110915199	2.724	2.78748e-05	0.000818393
chr3	145568000	145570599	2.18692	2.78679e-05	0.000818393
chr9	32717000	32720199	3.70956	2.78965e-05	0.000818551
chr19	17323600	17328599	2.40532	2.79333e-05	0.000819154
chr5	3459800	3468999	1.77013	2.81244e-05	0.000824276
chr6	141886200	141898199	-2.51889	2.81857e-05	0.000825592
chr6	124535200	124537399	2.50475	2.82583e-05	0.000827235
chr14	31259800	31261599	-2.31841	2.85509e-05	0.000835314
chr11	94886000	94888599	-2.86599	2.85788e-05	0.000835642
chr11	83876000	83878399	2.72829	2.85994e-05	0.000835758
chr16	49790600	49793399	2.38031	2.87452e-05	0.000839529
chr19	4024600	4026999	-2.26498	2.89683e-05	0.000845554
chr13	21877400	21879999	2.73616	2.90191e-05	0.000846544
chr1	135999600	136001599	2.70376	2.90723e-05	0.000847603
chr10	118632200	118633799	-4.18728	2.90964e-05	0.000847816
chr5	92878600	92880799	-2.37994	2.91148e-05	0.000847859
chr16	55537400	55538999	2.92111	2.91515e-05	0.000848434
chr6	117556600	117558399	2.8221	2.92084e-05	0.0008496
chr14	63206000	63208599	2.83528	2.92446e-05	0.000850158
chr16	43951400	43952599	3.15301	2.93381e-05	0.000852383
chr4	57741200	57742799	3.59281	2.95207e-05	0.000857192
chr1	80654800	80660199	2.9888	2.97323e-05	0.000862839
chr12	58964200	58965799	-2.48807	2.97678e-05	0.00086337
chr2	72891000	72895599	1.93575	2.98736e-05	0.000865937
chr8	24042200	24045999	2.25438	2.99107e-05	0.000866514
chr12	80287600	80289799	-3.2971	2.99755e-05	0.000867889
chr2	129351200	129353599	2.78041	3.01467e-05	0.000872343
chr10	87879200	87881599	3.06224	3.01876e-05	0.000873023
chr2	43639000	43641399	3.79813	3.02925e-05	0.000875554
chr4	123648600	123650799	-3.29319	3.03753e-05	0.00087744
chr3	54569400	54575399	-1.89004	3.04752e-05	0.000879819
chr16	22654000	22658199	3.16212	3.05151e-05	0.000880466
chr7	56507600	56509599	4.28736	3.05722e-05	0.000881608
chr18	46692800	46696999	3.24666	3.06435e-05	0.00088265
chr7	130474200	130475799	3.25309	3.06358e-05	0.00088265
chr5	34636600	34642599	1.91713	3.07235e-05	0.000884447
chr12	99557600	99558799	2.84788	3.09574e-05	0.000890669
chr18	34653000	34656399	3.03806	3.09775e-05	0.000890735
chr13	51323000	51325199	-3.18709	3.10133e-05	0.000891254
chr13	3668000	3670799	1.81998	3.10556e-05	0.000891959
chr3	133245200	133246799	4.2874	3.1079e-05	0.000892122
chr2	151387400	151391199	2.04447	3.12301e-05	0.000895946
chr5	123566400	123568799	-4.31738	3.13921e-05	0.00090008
chr6	86803200	86804799	2.77113	3.15627e-05	0.000904455
chr8	75865200	75867599	3.21181	3.16931e-05	0.000907674
chr1	178761200	178763799	3.04834	3.17883e-05	0.000909882
chr1	165309600	165311799	4.26421	3.19961e-05	0.000913624
chr2	65163400	65164599	3.47621	3.20101e-05	0.000913624
chr3	90215600	90217199	2.81216	3.19598e-05	0.000913624
chr4	132155200	132159199	2.67286	3.19555e-05	0.000913624
chr9	78275000	78278599	1.62896	3.20049e-05	0.000913624
chr12	101242800	101244999	2.72555	3.21288e-05	0.000916491
chr4	46612600	46615599	2.20205	3.24034e-05	0.000923801
chr7	63171600	63174799	2.42996	3.24445e-05	0.000924447
chr3	68363800	68365399	3.0151	3.26184e-05	0.000928875
chr2	65982000	65984399	4.2643	3.26566e-05	0.000929436
chr5	115334400	115339799	1.92672	3.27098e-05	0.000930423
chr16	87624000	87626799	2.31025	3.29645e-05	0.000937136
chr14	75467800	75469599	2.60621	3.30685e-05	0.000939561
chr14	8793600	8797199	2.35143	3.31194e-05	0.000940473
chr7	144746400	144747999	2.49849	3.3191e-05	0.000941975
chr7	129401800	129405199	2.84644	3.33412e-05	0.000945703
chrX	70197600	70199799	2.43277	3.34355e-05	0.000947843
chr3	98391200	98392799	-3.07032	3.3477e-05	0.000948484
chr8	3489800	3490999	-2.37944	3.36943e-05	0.000954102
chr13	115686000	115687999	2.38544	3.38255e-05	0.000957277
chr16	58689800	58690999	2.40108	3.38596e-05	0.000957702
chr1	186358600	186360999	2.47768	3.39924e-05	0.000960917
chr1	91471000	91474399	2.76736	3.40492e-05	0.000961981
chr4	148528400	148531599	2.2768	3.40697e-05	0.000962018
chr3	88990600	88993599	1.94385	3.40948e-05	0.000962186
chr3	109250600	109251399	3.10603	3.45741e-05	0.000975165
chr7	141931800	141933999	-2.98232	3.46967e-05	0.000977549
chr8	73346600	73349599	1.56396	3.46976e-05	0.000977549
chr14	8790000	8792399	2.74279	3.47253e-05	0.00097778
chr2	12808800	12809799	-3.20195	3.47564e-05	0.000978006
chr4	43482000	43484199	2.99725	3.47722e-05	0.000978006
chr13	21840800	21843399	2.58915	3.49415e-05	0.000982217
chr18	35769800	35772999	-2.61624	3.50448e-05	0.000984569
chr19	29535800	29539199	3.13462	3.518e-05	0.00098671
chr4	122536000	122537399	2.52381	3.51654e-05	0.00098671
chr6	83438000	83439599	2.63709	3.51563e-05	0.00098671
chr5	105985800	105988599	2.50416	3.52888e-05	0.000989209
chr17	14791400	14793399	3.28525	3.5449e-05	0.000993145
chr19	7375200	7379199	1.59698	3.56333e-05	0.000997751
chr11	51738600	51741199	1.90495	3.58919e-05	0.00100387
chr4	102213800	102218799	-1.43107	3.58902e-05	0.00100387
chr1	93319400	93322199	-1.66402	3.60924e-05	0.00100724
chr17	56441400	56444199	2.27362	3.60581e-05	0.00100724
chr7	79391600	79393599	-4.40496	3.60345e-05	0.00100724
chr7	134278000	134281999	2.00039	3.60881e-05	0.00100724
chr10	36980600	36981999	3.49111	3.61689e-05	0.00100881
chr1	45882800	45884799	2.57922	3.62209e-05	0.0010097
chr17	56200400	56201799	4.23478	3.6553e-05	0.00101785
chr2	58006800	58014799	1.83132	3.65539e-05	0.00101785
chr10	20796800	20797599	2.85919	3.66306e-05	0.00101942
chrX	166300800	166302599	2.70732	3.67345e-05	0.00102175
chr5	138264600	138266999	3.07544	3.6768e-05	0.00102211
chr2	116933400	116934199	3.49976	3.68031e-05	0.00102252
chr10	24991000	24992599	2.67201	3.68511e-05	0.00102329
chr7	71007000	71008599	3.66384	3.68906e-05	0.00102382
chr7	29374400	29376799	-2.45455	3.69185e-05	0.00102403
chr11	68519400	68522199	2.28341	3.70449e-05	0.00102643
chr5	33693800	33696199	2.39771	3.70459e-05	0.00102643
chr12	99520600	99522399	3.75287	3.71874e-05	0.00102978
chr1	173560600	173565399	1.93598	3.7221e-05	0.00103014
chr4	9041800	9046399	3.09174	3.72591e-05	0.00103063
chr19	6668200	6669399	2.54176	3.73995e-05	0.00103394
chr5	114615400	114617599	-3.1491	3.74626e-05	0.00103512
chr15	33140200	33142399	2.41241	3.77253e-05	0.00104171
chr2	131909800	131911799	2.01543	3.77425e-05	0.00104171
chr7	88330200	88337199	-1.49339	3.78821e-05	0.00104441
chr9	63030800	63037799	-1.33139	3.78645e-05	0.00104441
chr1	146153200	146155999	3.05108	3.80207e-05	0.00104762
chr1	155940000	155942399	2.55272	3.80404e-05	0.00104762
chr11	63358800	63360799	2.7285	3.81766e-05	0.0010508
chr2	7500400	7501799	-2.71697	3.82567e-05	0.00105243
chr1	121113200	121114799	2.6552	3.83267e-05	0.00105377
chr2	157145600	157147999	2.77889	3.84139e-05	0.00105559
chr16	91000600	91003999	2.15218	3.85499e-05	0.00105875
chr15	72864800	72867399	3.92055	3.86448e-05	0.00106078
chr1	85326000	85326799	2.62739	3.87383e-05	0.00106276
chr19	40702600	40706999	2.05887	3.87815e-05	0.00106337
chr12	105325200	105328999	-2.77748	3.88632e-05	0.00106503
chr11	119467400	119469599	2.27108	3.89185e-05	0.00106596
chr11	97637400	97639599	-2.65195	3.89562e-05	0.00106641
chr8	116627200	116635799	-1.86442	3.91136e-05	0.00107014
chr11	54438800	54441199	1.66084	3.92574e-05	0.00107305
chr6	15699600	15705399	1.79721	3.9263e-05	0.00107305
chr1	170401400	170404599	1.81505	3.92895e-05	0.00107319
chr14	88859200	88866399	-1.50336	3.94387e-05	0.00107668
chr4	58947200	58948999	-2.78109	3.94656e-05	0.00107683
chr7	37927000	37929799	-1.51396	3.96036e-05	0.00108001
chr10	77902000	77903999	2.91772	3.96644e-05	0.00108108
chr10	13906000	13908799	3.10713	4.01172e-05	0.00109224
chr18	33351400	33354199	-3.1186	4.01094e-05	0.00109224
chr4	28474200	28476199	2.10008	4.01522e-05	0.0010926
chr4	101354400	101357599	-1.54869	4.01751e-05	0.00109263
chr9	7015400	7016399	-3.01723	4.0198e-05	0.00109266
chr4	134284400	134288199	1.65277	4.03195e-05	0.00109537
chr13	24441000	24476199	-1.73697	4.06735e-05	0.00110439
chr7	87346200	87349599	2.55421	4.07286e-05	0.00110529
chr6	134082200	134084599	2.95839	4.0775e-05	0.00110595
chr9	62895000	62896799	-2.77049	4.09709e-05	0.00111066
chr4	149847000	149848399	2.62684	4.11344e-05	0.00111449
chr13	55720000	55721999	2.4907	4.11834e-05	0.00111522
chr5	115779600	115788599	1.84904	4.16136e-05	0.00112626
chr9	98988800	98991799	2.5975	4.18079e-05	0.00113091
chr10	115214200	115217799	1.66302	4.21163e-05	0.00113864
chr13	63207800	63210399	3.09781	4.23357e-05	0.00114395
chr10	21404000	21410999	1.69835	4.24547e-05	0.00114648
chr12	80717600	80720399	2.40268	4.24747e-05	0.00114648
chr16	23476400	23478599	-2.75761	4.25637e-05	0.00114826
chr3	60272800	60280199	1.61307	4.27583e-05	0.00115289
chr15	67730800	67732399	3.76833	4.28836e-05	0.00115565
chr7	152268000	152271199	2.58272	4.30368e-05	0.00115915
chr8	124241800	124242999	-2.92389	4.32359e-05	0.00116389
chr2	18873600	18875199	2.72408	4.32847e-05	0.00116458
chr12	100097800	100099399	2.10896	4.33255e-05	0.00116505
chr4	102270000	102274599	-2.08215	4.33832e-05	0.00116598
chr16	10440400	10442799	2.63443	4.37055e-05	0.00117402
chr5	33282600	33285399	4.14281	4.37464e-05	0.00117448
chr17	30727200	30730599	-3.0146	4.38148e-05	0.0011752
chr2	91289800	91291199	-2.51004	4.382e-05	0.0011752
chr18	82700600	82706399	1.93089	4.38493e-05	0.00117529
chr6	145417600	145418599	-2.79561	4.38699e-05	0.00117529
chr8	89393800	89399799	2.05787	4.40464e-05	0.00117939
chr4	134174000	134175999	2.14085	4.44409e-05	0.00118932
chr4	137195600	137202399	1.53703	4.47043e-05	0.00119573
chr6	122901200	122905599	2.2886	4.4861e-05	0.00119928
chr2	52606000	52606799	3.51316	4.50616e-05	0.001204
chr3	97794600	97796399	3.83313	4.54145e-05	0.00121278
chr5	38215200	38215999	-3.79826	4.56138e-05	0.00121746
chr8	85612600	85614399	3.5182	4.57165e-05	0.00121955
chr8	55170800	55172799	2.73374	4.58594e-05	0.00122271
chr5	144157000	144160399	-1.90416	4.58877e-05	0.00122282
chr19	32390400	32391599	3.22563	4.60078e-05	0.00122537
chr11	7032600	7037799	-1.98106	4.61601e-05	0.00122876
chr9	114808600	114810599	2.86651	4.61841e-05	0.00122876
chr13	102784200	102786599	2.19908	4.62336e-05	0.00122943
chr14	73415400	73417999	2.84966	4.64333e-05	0.00123408
chr14	19509600	19511799	3.02926	4.67214e-05	0.00124043
chr4	32694000	32695399	-1.94241	4.67029e-05	0.00124043
chr2	15018000	15020599	-3.15984	4.70889e-05	0.00124947
chr9	115311200	115313599	2.71012	4.71117e-05	0.00124947
chr15	83959800	83965999	-1.93414	4.73126e-05	0.00125413
chr17	33691000	33704599	1.70898	4.74579e-05	0.00125666
chr5	34861800	34864599	2.07132	4.74556e-05	0.00125666
chr11	89741400	89742799	1.99073	4.75364e-05	0.00125751
chr9	99008000	99013599	1.91947	4.754e-05	0.00125751
chr2	102806600	102809999	1.6992	4.76951e-05	0.00126094
chr5	138268200	138275199	2.34283	4.7878e-05	0.00126378
chr7	104522800	104525199	2.68792	4.78672e-05	0.00126378
chr8	127237600	127240799	1.63517	4.78558e-05	0.00126378
chr5	105778400	105780199	3.5125	4.80021e-05	0.00126639
chr14	71180200	71181799	2.35227	4.81538e-05	0.00126939
chr2	22654200	22656599	2.39454	4.81664e-05	0.00126939
chr8	13167800	13170799	-2.39983	4.82445e-05	0.00127078
chr14	75593800	75597799	3.1089	4.83072e-05	0.00127177
chr2	17256400	17258199	2.49299	4.86902e-05	0.00128118
chr4	71799200	71802399	-1.84529	4.90065e-05	0.0012868
chr7	134125000	134127199	2.44137	4.89881e-05	0.0012868
chr8	36715400	36718599	1.87509	4.89773e-05	0.0012868
chr8	64143200	64144999	2.19692	4.90056e-05	0.0012868
chr14	22269800	22271399	-3.97693	4.90819e-05	0.00128811
chr10	121884000	121893799	-1.82695	4.91788e-05	0.00128998
chr1	72277200	72278399	3.16188	4.92425e-05	0.00129098
chr12	78195200	78196999	2.19222	4.9411e-05	0.00129472
chr6	129383800	129385599	2.4448	4.98081e-05	0.00130444
chr6	92167800	92172799	2.13666	5.01036e-05	0.00131082
chr9	58365200	58368399	3.20999	5.0104e-05	0.00131082
chr9	122276800	122279599	2.17255	5.03104e-05	0.00131554
chr5	135564000	135571999	-1.68803	5.05804e-05	0.00132191
chr2	35315600	35320599	1.69169	5.10191e-05	0.00133268
chr11	95071600	95073199	-2.5443	5.12599e-05	0.00133827
chrX	163700400	163702799	2.60038	5.14138e-05	0.0013416
chr3	15747200	15748599	2.854	5.17937e-05	0.00135081
chr1	108217200	108219199	2.57066	5.18428e-05	0.00135139
chr11	16868600	16870399	2.70549	5.18826e-05	0.00135172
chr1	173125800	173126799	2.68576	5.21343e-05	0.00135661
chr15	76628600	76633999	2.85837	5.21472e-05	0.00135661
chr3	142514600	142517799	-2.73923	5.21512e-05	0.00135661
chr15	76624600	76628599	2.49233	5.24305e-05	0.00136246
chr16	96057200	96061599	3.06944	5.24121e-05	0.00136246
chr6	39547600	39548999	-2.54927	5.24848e-05	0.00136317
chrX	97006200	97007599	2.39431	5.25798e-05	0.00136493
chr1	172946400	172950999	2.07658	5.26169e-05	0.00136494
chr10	41697400	41699399	2.70546	5.26618e-05	0.00136494
chr11	95730400	95731799	2.74133	5.26528e-05	0.00136494
chr16	85071200	85073999	2.73487	5.27986e-05	0.00136778
chr10	116622000	116623199	-2.06254	5.30561e-05	0.00137374
chr14	103226400	103228399	2.69267	5.33383e-05	0.00138034
chr14	32431600	32432599	-2.62797	5.35812e-05	0.00138591
chr9	96852400	96854999	2.91772	5.36656e-05	0.00138737
chr11	12090200	12092399	3.39094	5.38253e-05	0.00139007
chr2	52888000	52890199	2.96225	5.37978e-05	0.00139007
chr10	117346000	117347999	2.88343	5.39122e-05	0.00139089
chr19	38674800	38678599	2.82258	5.39044e-05	0.00139089
chr14	19610800	19613199	2.73614	5.39703e-05	0.00139167
chr2	173489200	173490799	3.5897	5.40983e-05	0.00139425
chr18	62298600	62301799	3.34194	5.43449e-05	0.00139989
chr18	51338000	51340799	-2.50254	5.43732e-05	0.0013999
chr16	92867000	92870199	2.99152	5.4465e-05	0.00140154
chrX	146870800	146874199	-2.02492	5.45744e-05	0.00140364
chr13	7349800	7353199	-1.81109	5.47907e-05	0.00140848
chr5	149304800	149306599	4.04436	5.48579e-05	0.00140949
chr11	100396800	100398599	-2.9621	5.53233e-05	0.00142072
chr15	10232000	10233599	-2.96198	5.53516e-05	0.00142072
chr4	49578400	49580999	-2.20271	5.56323e-05	0.0014272
chr8	24283800	24286199	-3.91317	5.57748e-05	0.00143012
chr13	97518600	97521399	-2.0051	5.59649e-05	0.00143426
chr19	29551800	29553599	2.81939	5.63766e-05	0.00144408
chr10	84573800	84574799	3.18429	5.66531e-05	0.00145003
chr15	66642000	66652999	1.60074	5.67189e-05	0.00145003
chr17	68660800	68664599	-1.93875	5.67047e-05	0.00145003
chr4	59609200	59610999	3.33495	5.67247e-05	0.00145003
chr5	142049800	142051199	4.15999	5.68726e-05	0.00145307
chr3	10125600	10131199	-1.86023	5.71011e-05	0.00145817
chr2	130600800	130603599	2.36029	5.7204e-05	0.00145857
chr5	51835600	51840199	-1.35548	5.72001e-05	0.00145857
chr8	128253400	128254599	2.46829	5.71729e-05	0.00145857
chr4	43898400	43899799	-3.91135	5.738e-05	0.00146232
chr6	82719200	82725399	3.15476	5.75402e-05	0.00146566
chr11	121601600	121610599	1.6705	5.76568e-05	0.00146788
chr16	89848000	89849999	3.14006	5.77301e-05	0.001469
chr15	82452200	82454399	-1.66999	5.79182e-05	0.00147304
chr13	100607200	100609199	2.5869	5.80535e-05	0.00147561
chr8	77871600	77872599	2.31181	5.80779e-05	0.00147561
chr10	117536400	117541599	1.60338	5.82537e-05	0.00147932
chr18	64763000	64771599	-1.51557	5.82841e-05	0.00147935
chr11	114766600	114770999	2.78438	5.83292e-05	0.00147975
chr13	52274200	52277799	-2.78554	5.84779e-05	0.00148277
chr6	127112200	127113399	3.36294	5.85847e-05	0.00148473
chr1	185903200	185905199	2.94171	5.87662e-05	0.00148733
chr15	5467000	5468199	2.61626	5.87764e-05	0.00148733
chr9	71679800	71680799	2.40888	5.87432e-05	0.00148733
chr7	25259200	25260999	-2.71209	5.88266e-05	0.00148785
chr10	28738000	28739799	-2.53062	5.89056e-05	0.0014891
chr5	129063400	129064799	4.03772	5.98017e-05	0.00151099
chr4	134635000	134636799	2.72921	6.02265e-05	0.00152096
chr1	166355600	166358799	-2.0225	6.07908e-05	0.00153444
chr15	96423800	96425999	4.00365	6.09707e-05	0.00153744
chr18	13813600	13814599	4.03123	6.0966e-05	0.00153744
chr6	129298600	129304199	3.19276	6.10234e-05	0.00153799
chr5	89397200	89399199	2.84244	6.10809e-05	0.00153867
chr15	32884600	32887999	-2.8321	6.11938e-05	0.00154074
chr4	137519800	137521599	-3.87927	6.12723e-05	0.00154194
chr2	78896400	78897599	4.09167	6.14095e-05	0.00154462
chr1	185950200	185951199	4.03808	6.17961e-05	0.00155357
chr13	51826600	51834599	2.10819	6.19273e-05	0.00155609
[truncated: 3,514 more rows]
