# Supplementary material for: Alterations in promoter interaction landscape and transcriptional network underlying metabolic adaptation to diet
Source: Nat Commun. 2020 Feb 19;11:962. doi: 10.1038/s41467-020-14796-x (PMC7031266; doi:10.1038/s41467-020-14796-x)
Supplement: Supplementary file 6 — Supplementary Data 3 [file 41467_2020_14796_MOESM6_ESM.xlsx]

## Sheet: Table S3a
Supplementary Data 3a Metrics of Hi-C and CHi-C sequencing and processing by HiCUP.
Truncation
File	Total_Reads_Processed	Truncated	%Truncated	Not_truncated	%Not_truncated	Average_length_truncated_sequence
Read1-LD-rep1	1098730629	145311945	0.132254	953418684	0.867746	30.56
Read2-LD-rep1	1098730629	152860310	0.139124	945870319	0.860876	30.4
Read1-LD-rep2	1048148728	137560317	0.131241	910588411	0.868759	30.45
Read2-LD-rep2	1048148728	141188301	0.134703	906960427	0.865297	30.33
Read1-CD-rep1	846841629	121920235	0.143971	724921394	0.856029	30.53
Read2-CD-rep1	846841629	124012143	0.146441	722829486	0.853559	30.4
Read1-CD-rep2	939707036	139171787	0.148101	800535249	0.851899	30.49
Read2-CD-rep2	939707036	143671304	0.152889	796035032	0.84711	30.34
Read1-capture LD-rep1	1056106482	129910827	0.123009	926195655	0.876991	30.34
Read2-capture LD-rep1	1056106482	137120018	0.129835	918986464	0.870165	30.34
Read1-capture LD-rep2	1052651032	126630932	0.120297	926020100	0.879703	30.34
Read2-capture LD-rep2	1052651032	130209553	0.123697	922441479	0.876303	30.34
Read1-capture CD-rep1	1119722909	143083961	0.127785	976638948	0.872215	30.34
Read2-capture CD-rep1	1119722909	145904005	0.130304	973818904	0.869696	30.34
Read1-capture CD-rep2	1368693535	182628848	0.133433	1186064687	0.866567	30.34
Read2-capture CD-rep2	1368693535	189658792	0.138569	1179034743	0.861431	30.34
Mapping
File	Total_reads_processed	Reads_too_short_to_map	%Reads_too_short_to_map	Unique_alignments	%Unique_alignments	Multiple_alignments	%Multiple_alignments	Failed_to_align	%failed_to_align	Paired	%Paired
Read1-LD-rep1	1098730629	19260034	0.0175294	883607774	0.804208	176981111	0.161078	18881710	0.017185	736641275	0.670448
Read2-LD-rep1	1098730629	20891439	0.0190142	867387885	0.789445	183294801	0.166824	27156504	0.0247163	736641275	0.670448
Read1-LD-rep2	1048148728	18818163	0.0179537	841865180	0.803192	170996426	0.163141	16468959	0.0157124	702431888	0.670164
Read2-LD-rep2	1048148728	19787013	0.0188781	827244642	0.789244	176920335	0.168793	24196738	0.0230852	702431888	0.670164
Read1-CD-rep1	846841629	16231887	0.0191676	675030519	0.797115	141398443	0.166972	14180780	0.0167455	554373331	0.654636
Read2-CD-rep1	846841629	17027921	0.0201076	661035517	0.780589	146636320	0.173157	22141871	0.0261464	554373331	0.654636
Read1-CD-rep2	939707036	18744512	0.0199472	748954431	0.797008	157096551	0.167176	14911542	0.0158683	616836811	0.656414
Read2-CD-rep2	939707036	19961037	0.0212418	734323434	0.781439	162708210	0.173148	22714355	0.0241717	616836811	0.656414
Read1-capture LD-rep1	1056106482	17864285	0.0169152	919809938	0.870944	105252340	0.0996607	13179919	0.0124797	800684648	0.758148
Read2-capture LD-rep1	1056106482	19691785	0.0186456	902894241	0.854927	110554256	0.104681	22966200	0.0217461	800684648	0.758148
Read1-capture LD-rep2	1052651032	17881955	0.0169875	909980027	0.864465	112541538	0.106912	12247512	0.0116349	790170118	0.750648
Read2-capture LD-rep2	1052651032	19080096	0.0181258	894846515	0.850088	117261338	0.111396	21463083	0.0203896	790170118	0.750648
Read1-capture CD-rep1	1119722909	19834316	0.0177136	968687410	0.865114	117944218	0.105333	13256965	0.0118395	835950812	0.746569
Read2-capture CD-rep1	1119722909	21103991	0.0188475	948819810	0.84737	123571336	0.110359	26227772	0.0234234	835950812	0.746569
Read1-capture CD-rep2	1368693535	25669377	0.0187547	1180688698	0.862639	146396682	0.106961	15938778	0.0116452	1019575665	0.744926
Read2-capture CD-rep2	1368693535	27830938	0.0203339	1159084349	0.846855	153269271	0.111982	28508977	0.0208293	1019575665	0.744926
Filtering
File	Total_pairs	Valid_pairs	%Valid_pairs	Cis_<10kbp	Cis_>10kbp	Trans	Invalid_pairs	Same_circularised	Same_dangling_ends	Same_internal	Re-ligation	Contiguous_sequence	Wrong_size
LD-rep1	736641275	554503781	0.752746	68638043	380561480	105304258	182137494	5820137	16696548	93253311	31906486	3105656	31355356
LD-rep2	702431888	532987971	0.758775	63259883	370353209	99374879	169443917	5368453	12362662	84438355	35957772	3048156	28268519
CD-rep1	554373331	454357519	0.819588	53217915	309449401	91690203	100015812	4508631	4473668	37170717	24071158	2374469	27417169
CD-rep2	616836811	499192794	0.809279	61517362	342500853	95174579	117644017	5406834	1234160	49772889	32173756	2939628	26116750
capture LD-rep1	800684648	674904405	0.842909	77819435	454682809	142402161	125780243	6566056	22070452	26751182	41608747	3972078	24811728
capture LD-rep2	790170118	666580035	0.843591	73027849	455554481	137997705	123590083	6131578	16039328	26118303	47909478	3947433	23443963
capture CD-rep1	835950812	733752565	0.877746	79604654	492213868	161934043	102198247	6654315	6926068	14804068	41621489	4065241	28127066
capture CD-rep2	1019575665	889070007	0.872	101915298	599267475	187887234	130505658	8675752	2137017	22653219	62565458	5618254	28855958
De-duplication
File	Read_pairs_processed	Unique_di-tags	%Unique_di-tags	Cis_<10kbp_of_uniques	%Cis_<10kbp_of_uniques	Cis_>10kbp_of_uniques	%Cis_>10kbp_of_uniques	Trans_of_uniques	%Trans_of_uniques
LD-rep1	554503781	503982449	0.908889	62194579	0.123406	345970846	0.686474	95817024	0.19012
LD-rep2	532987971	487449446	0.91456	57713969	0.1184	338769839	0.694985	90965638	0.186616
CD-rep1	454357519	417620408	0.919145	48838026	0.116944	284447547	0.681115	84334835	0.201941
CD-rep2	499192794	458119656	0.917721	56437968	0.123195	314287575	0.686038	87394113	0.190767
capture LD-rep1	674904405	386896394	0.573261	44616287	0.115318	260617784	0.673611	81662323	0.21107
capture LD-rep2	666580035	395035777	0.592631	43344112	0.109722	269963224	0.683389	81728441	0.206889
capture CD-rep1	733752565	439804351	0.599391	47803991	0.108694	294960842	0.670664	97039518	0.220642
capture CD-rep2	889070007	489888796	0.551013	56559365	0.115453	330150036	0.673929	103179395	0.210618
Capture Efficiency
File	Ditags_Processed	Uncaptured	Captured	%Captured
LD-rep1	503982449	473370966	30611483	0.0607392
LD-rep2	487449446	456975692	30473754	0.063
CD-rep1	417620408	391655375	25965033	0.062
CD-rep2	458119656	428462666	29656990	0.065
capture LD-rep1	386896394	104525640	282370754	0.73
capture LD-rep2	395035777	112760485	282275292	0.715
capture CD-rep1	439804351	124786839	315017512	0.716
capture CD-rep2	489888796	156447532	333441264	0.681

## Sheet: Table S3b
Supplementary Data 3b Genomic coordinates of topological domains(TAD) mapped in LD and CDHi-C libraries.
TADs called in LD mice					TADs called in CDmice
Chr.	Start	End	ID	Score	Chr.	Start	End	ID	Score
chr1	3660000	4330000	ID_0.1_1	-0.220928	chr1	3660000	4330000	ID_0.1_1	-0.23544
chr1	4330000	4760000	ID_0.1_2	-0.348806	chr1	4330000	4760000	ID_0.1_2	-0.341237
chr1	4760000	4880000	ID_0.1_3	-0.399305	chr1	4760000	4890000	ID_0.1_3	-0.308121
chr1	4880000	5070000	ID_0.1_4	-0.303905	chr1	4890000	5080000	ID_0.1_4	-0.223592
chr1	5070000	6170000	ID_0.1_5	-0.294683	chr1	5080000	6160000	ID_0.1_5	-0.195804
chr1	6170000	6430000	ID_0.1_6	-0.370801	chr1	6160000	6430000	ID_0.1_6	-0.371831
chr1	6430000	7230000	ID_0.1_7	-0.453444	chr1	6430000	7230000	ID_0.1_7	-0.489706
chr1	7230000	9540000	ID_0.1_8	-0.541368	chr1	7230000	8685000	ID_0.1_8	-0.544052
chr1	9540000	9730000	ID_0.1_9	-0.788341	chr1	8685000	9530000	ID_0.1_9	0.388291
chr1	9730000	10210000	ID_0.1_10	-0.267391	chr1	9530000	9740000	ID_0.1_10	-0.73922
chr1	10210000	10465000	ID_0.1_11	-0.463885	chr1	9740000	10030000	ID_0.1_11	-0.272206
chr1	10465000	10780000	ID_0.1_12	-0.224914	chr1	10030000	10210000	ID_0.1_12	0.0490088
chr1	10780000	12850000	ID_0.1_13	-0.485074	chr1	10210000	10780000	ID_0.1_13	-0.429722
chr1	12850000	13020000	ID_0.1_14	-0.688241	chr1	10780000	11590000	ID_0.1_14	-0.463718
chr1	13020000	13130000	ID_0.1_15	-0.625852	chr1	11590000	12850000	ID_0.1_15	-0.542656
chr1	13130000	13370000	ID_0.1_16	-0.309991	chr1	12850000	13010000	ID_0.1_16	-0.685546
chr1	13370000	13560000	ID_0.1_17	0.987379	chr1	13010000	13140000	ID_0.1_17	-0.633402
chr1	13560000	13740000	ID_0.1_18	-0.158531	chr1	13140000	13540000	ID_0.1_18	-0.262133
chr1	13740000	14710000	ID_0.1_19	-0.767326	chr1	13540000	13780000	ID_0.1_19	-0.11846
chr1	14710000	14940000	ID_0.1_20	-0.358709	chr1	13780000	14710000	ID_0.1_20	-0.677388
chr1	14940000	15640000	ID_0.1_21	-0.724732	chr1	14710000	14950000	ID_0.1_21	-0.317166
chr1	15640000	15900000	ID_0.1_22	-0.286077	chr1	14950000	15640000	ID_0.1_22	-0.674034
chr1	15900000	16080000	ID_0.1_23	-0.16318	chr1	15640000	15900000	ID_0.1_23	-0.282834
chr1	16080000	16430000	ID_0.1_24	-0.0296664	chr1	15900000	16060000	ID_0.1_24	-0.171174
chr1	16430000	16770000	ID_0.1_25	-0.149975	chr1	16060000	16430000	ID_0.1_25	-0.0398076
chr1	16770000	17150000	ID_0.1_26	-0.390561	chr1	16430000	16770000	ID_0.1_26	-0.203578
chr1	17150000	17660000	ID_0.1_27	-0.564089	chr1	16770000	17160000	ID_0.1_27	-0.366298
chr1	17660000	18150000	ID_0.1_28	-0.191821	chr1	17160000	17955000	ID_0.1_28	-0.528966
chr1	18150000	20280000	ID_0.1_29	-0.596213	chr1	17955000	18150000	ID_0.1_29	-0.1977
chr1	20280000	20570000	ID_0.1_30	-0.220818	chr1	18150000	20280000	ID_0.1_30	-0.509367
chr1	20570000	20890000	ID_0.1_31	-0.527398	chr1	20280000	20550000	ID_0.1_31	-0.143633
chr1	20890000	21160000	ID_0.1_32	-0.272869	chr1	20550000	20900000	ID_0.1_32	-0.467002
chr1	21160000	21390000	ID_0.1_33	0.127656	chr1	20900000	21160000	ID_0.1_33	-0.303644
chr1	21390000	21960000	ID_0.1_34	-0.728904	chr1	21160000	21390000	ID_0.1_34	0.212137
chr1	21960000	22300000	ID_0.1_35	0.0701403	chr1	21390000	21940000	ID_0.1_35	-0.736278
chr1	22300000	22540000	ID_0.1_36	-0.433516	chr1	21940000	22300000	ID_0.1_36	0.134537
chr1	22540000	23130000	ID_0.1_37	-0.450477	chr1	22300000	22540000	ID_0.1_37	-0.453549
chr1	23130000	23320000	ID_0.1_38	-0.21438	chr1	22540000	23120000	ID_0.1_38	-0.318702
chr1	23320000	23540000	ID_0.1_39	-0.103594	chr1	23120000	23330000	ID_0.1_39	-0.175407
chr1	23540000	23820000	ID_0.1_40	-0.242335	chr1	23330000	23820000	ID_0.1_40	0.0638699
chr1	23820000	24285000	ID_0.1_41	-0.596206	chr1	23820000	24270000	ID_0.1_41	-0.521971
chr1	24285000	24590000	ID_0.1_42	-0.773586	chr1	24270000	24600000	ID_0.1_42	-0.7058
chr1	24590000	25530000	ID_0.1_43	-0.179514	chr1	24600000	30790000	ID_0.1_43	-0.20561
chr1	25530000	25710000	ID_0.1_44	-0.337746	chr1	30790000	30970000	ID_0.1_44	-0.970049
chr1	25710000	28050000	ID_0.1_45	-0.323558	chr1	30970000	31240000	ID_0.1_45	0.226066
chr1	28050000	30790000	ID_0.1_46	0.122411	chr1	31240000	33700000	ID_0.1_46	-0.75102
chr1	30790000	30970000	ID_0.1_47	-0.948058	chr1	33700000	33880000	ID_0.1_47	-0.577568
chr1	30970000	31240000	ID_0.1_48	0.128947	chr1	33880000	34040000	ID_0.1_48	-0.365501
chr1	31240000	31430000	ID_0.1_49	-0.790623	chr1	34040000	34250000	ID_0.1_49	-0.363105
chr1	31430000	33010000	ID_0.1_50	-0.404019	chr1	34250000	34510000	ID_0.1_50	-0.180543
chr1	33010000	33700000	ID_0.1_51	-0.241749	chr1	34510000	34680000	ID_0.1_51	-0.313439
chr1	33700000	33890000	ID_0.1_52	-0.611731	chr1	34680000	35010000	ID_0.1_52	-0.484051
chr1	33890000	34050000	ID_0.1_53	-0.348751	chr1	35010000	35750000	ID_0.1_53	-0.606371
chr1	34050000	34250000	ID_0.1_54	-0.339458	chr1	35750000	36200000	ID_0.1_54	0.0182733
chr1	34250000	34495000	ID_0.1_55	-0.152352	chr1	36200000	36350000	ID_0.1_55	-0.230968
chr1	34495000	34680000	ID_0.1_56	-0.265283	chr1	36350000	36570000	ID_0.1_56	-0.128688
chr1	34680000	34990000	ID_0.1_57	-0.456674	chr1	36570000	36780000	ID_0.1_57	0.0854595
chr1	34990000	35750000	ID_0.1_58	-0.623148	chr1	36780000	37315000	ID_0.1_58	-0.249735
chr1	35750000	35910000	ID_0.1_59	0.168831	chr1	37315000	37490000	ID_0.1_59	-0.278618
chr1	35910000	36200000	ID_0.1_60	0.584819	chr1	37490000	37720000	ID_0.1_60	-0.140481
chr1	36200000	36360000	ID_0.1_61	-0.207067	chr1	37720000	38050000	ID_0.1_61	-0.345196
chr1	36360000	36570000	ID_0.1_62	-0.139955	chr1	38050000	38220000	ID_0.1_62	-0.190276
chr1	36570000	36790000	ID_0.1_63	0.0115551	chr1	38220000	38440000	ID_0.1_63	-0.538267
chr1	36790000	37315000	ID_0.1_64	-0.189087	chr1	38440000	38870000	ID_0.1_64	0.398856
chr1	37315000	37490000	ID_0.1_65	-0.247365	chr1	38870000	39030000	ID_0.1_65	-0.407246
chr1	37490000	37720000	ID_0.1_66	-0.0563538	chr1	39030000	39420000	ID_0.1_66	-0.669887
chr1	37720000	37940000	ID_0.1_67	-0.325896	chr1	39420000	39595000	ID_0.1_67	-0.206303
chr1	37940000	38230000	ID_0.1_68	-0.165808	chr1	39595000	40130000	ID_0.1_68	-0.365781
chr1	38230000	38440000	ID_0.1_69	-0.621737	chr1	40130000	40450000	ID_0.1_69	-0.330148
chr1	38440000	38860000	ID_0.1_70	0.372836	chr1	40450000	40630000	ID_0.1_70	-0.273563
chr1	38860000	39030000	ID_0.1_71	-0.432342	chr1	40630000	43180000	ID_0.1_71	-0.540094
chr1	39030000	39420000	ID_0.1_72	-0.63985	chr1	43180000	43340000	ID_0.1_72	-0.356726
chr1	39420000	39595000	ID_0.1_73	-0.242609	chr1	43340000	43800000	ID_0.1_73	-0.275483
chr1	39595000	39730000	ID_0.1_74	-0.451005	chr1	43800000	44305000	ID_0.1_74	-0.527248
chr1	39730000	40060000	ID_0.1_75	-0.125157	chr1	44305000	44780000	ID_0.1_75	-0.750952
chr1	40060000	40140000	ID_0.1_76	-0.280808	chr1	44780000	45410000	ID_0.1_76	-0.276361
chr1	40140000	40450000	ID_0.1_77	-0.294172	chr1	45410000	45850000	ID_0.1_77	-0.368395
chr1	40450000	40620000	ID_0.1_78	-0.264305	chr1	45850000	47080000	ID_0.1_78	-0.811108
chr1	40620000	42790000	ID_0.1_79	-0.562963	chr1	47080000	50980000	ID_0.1_79	-0.236139
chr1	42790000	43180000	ID_0.1_80	-0.562608	chr1	50980000	51450000	ID_0.1_80	-0.395472
chr1	43180000	43340000	ID_0.1_81	-0.413036	chr1	51450000	51680000	ID_0.1_81	-0.73467
chr1	43340000	43800000	ID_0.1_82	-0.329956	chr1	51680000	52030000	ID_0.1_82	-0.605425
chr1	43800000	44305000	ID_0.1_83	-0.524452	chr1	52030000	52170000	ID_0.1_83	-0.215339
chr1	44305000	44780000	ID_0.1_84	-0.786479	chr1	52170000	52355000	ID_0.1_84	-0.359183
chr1	44780000	45420000	ID_0.1_85	-0.322151	chr1	52355000	52700000	ID_0.1_85	-0.35119
chr1	45420000	45850000	ID_0.1_86	-0.36738	chr1	52700000	53000000	ID_0.1_86	0.0175521
chr1	45850000	46110000	ID_0.1_87	-0.827789	chr1	53000000	53450000	ID_0.1_87	-0.3787
chr1	46110000	46575000	ID_0.1_88	-0.41493	chr1	53450000	53715000	ID_0.1_88	-0.558269
chr1	46575000	47070000	ID_0.1_89	-0.527991	chr1	53715000	53970000	ID_0.1_89	-0.451966
chr1	47070000	50990000	ID_0.1_90	-0.227121	chr1	53970000	54450000	ID_0.1_90	-0.0887717
chr1	50990000	51490000	ID_0.1_91	-0.446831	chr1	54450000	54700000	ID_0.1_91	-0.495651
chr1	51490000	51680000	ID_0.1_92	-0.71465	chr1	54700000	55040000	ID_0.1_92	0.0457899
chr1	51680000	52040000	ID_0.1_93	-0.592838	chr1	55040000	55285000	ID_0.1_93	-0.105765
chr1	52040000	52170000	ID_0.1_94	-0.174549	chr1	55285000	55450000	ID_0.1_94	-0.477505
chr1	52170000	52355000	ID_0.1_95	-0.393079	chr1	55450000	55940000	ID_0.1_95	-0.281762
chr1	52355000	52700000	ID_0.1_96	-0.318978	chr1	55940000	57050000	ID_0.1_96	-0.708677
chr1	52700000	53000000	ID_0.1_97	0.041473	chr1	57050000	57470000	ID_0.1_97	-0.323059
chr1	53000000	53450000	ID_0.1_98	-0.380091	chr1	57470000	58010000	ID_0.1_98	-0.634649
chr1	53450000	53750000	ID_0.1_99	-0.514961	chr1	58010000	58220000	ID_0.1_99	-0.309376
chr1	53750000	53970000	ID_0.1_100	-0.469963	chr1	58220000	58490000	ID_0.1_100	-0.169628
chr1	53970000	54450000	ID_0.1_101	-0.164521	chr1	58490000	58810000	ID_0.1_101	-0.239632
chr1	54450000	54690000	ID_0.1_102	-0.542582	chr1	58810000	59050000	ID_0.1_102	0.112749
chr1	54690000	55040000	ID_0.1_103	-0.0787266	chr1	59050000	59320000	ID_0.1_103	0.520207
chr1	55040000	55285000	ID_0.1_104	-0.174362	chr1	59320000	59700000	ID_0.1_104	-0.0991675
chr1	55285000	55450000	ID_0.1_105	-0.506012	chr1	59700000	59910000	ID_0.1_105	-0.379528
chr1	55450000	55940000	ID_0.1_106	-0.379195	chr1	59910000	60140000	ID_0.1_106	0.368031
chr1	55940000	57050000	ID_0.1_107	-0.742886	chr1	60140000	60390000	ID_0.1_107	0.00677124
chr1	57050000	57470000	ID_0.1_108	-0.378585	chr1	60390000	60510000	ID_0.1_108	0.160701
chr1	57470000	58010000	ID_0.1_109	-0.757993	chr1	60510000	61030000	ID_0.1_109	0.128246
chr1	58010000	58210000	ID_0.1_110	-0.307782	chr1	61030000	61825000	ID_0.1_110	-0.735703
chr1	58210000	58480000	ID_0.1_111	-0.135945	chr1	61825000	62750000	ID_0.1_111	-0.00979391
chr1	58480000	58810000	ID_0.1_112	-0.234255	chr1	62750000	63080000	ID_0.1_112	-0.417515
chr1	58810000	59050000	ID_0.1_113	0.137444	chr1	63080000	63230000	ID_0.1_113	-0.626163
chr1	59050000	59320000	ID_0.1_114	0.468729	chr1	63230000	63680000	ID_0.1_114	-0.802381
chr1	59320000	59700000	ID_0.1_115	-0.127031	chr1	63680000	64500000	ID_0.1_115	-0.636581
chr1	59700000	59910000	ID_0.1_116	-0.425014	chr1	64500000	65080000	ID_0.1_116	-0.665194
chr1	59910000	60140000	ID_0.1_117	0.518086	chr1	65080000	65330000	ID_0.1_117	-0.345351
chr1	60140000	60400000	ID_0.1_118	0.0585617	chr1	65330000	66140000	ID_0.1_118	-0.730765
chr1	60400000	60510000	ID_0.1_119	0.194425	chr1	66140000	66720000	ID_0.1_119	-0.20922
chr1	60510000	61030000	ID_0.1_120	0.184341	chr1	66720000	66910000	ID_0.1_120	-0.643659
chr1	61030000	61825000	ID_0.1_121	-0.72216	chr1	66910000	67045000	ID_0.1_121	-0.257113
chr1	61825000	62750000	ID_0.1_122	-0.0582163	chr1	67045000	67270000	ID_0.1_122	-0.408169
chr1	62750000	63080000	ID_0.1_123	-0.520474	chr1	67270000	68130000	ID_0.1_123	-0.763308
chr1	63080000	63230000	ID_0.1_124	-0.690866	chr1	68130000	69220000	ID_0.1_124	-0.0643209
chr1	63230000	63680000	ID_0.1_125	-0.885601	chr1	69220000	69800000	ID_0.1_125	-0.880656
chr1	63680000	64500000	ID_0.1_126	-0.652755	chr1	69800000	71340000	ID_0.1_126	-0.622743
chr1	64500000	64750000	ID_0.1_127	-0.64905	chr1	71340000	71580000	ID_0.1_127	-0.0796297
chr1	64750000	65080000	ID_0.1_128	-0.00783472	chr1	71580000	72190000	ID_0.1_128	-0.770832
chr1	65080000	65330000	ID_0.1_129	-0.365907	chr1	72190000	72360000	ID_0.1_129	-0.550408
chr1	65330000	66130000	ID_0.1_130	-0.8189	chr1	72360000	72640000	ID_0.1_130	-0.543372
chr1	66130000	66720000	ID_0.1_131	-0.274117	chr1	72640000	72730000	ID_0.1_131	-0.207501
chr1	66720000	66910000	ID_0.1_132	-0.638773	chr1	72730000	72920000	ID_0.1_132	-0.204177
chr1	66910000	67045000	ID_0.1_133	-0.243968	chr1	72920000	73900000	ID_0.1_133	-0.470822
chr1	67045000	67270000	ID_0.1_134	-0.361947	chr1	73900000	74230000	ID_0.1_134	-0.758611
chr1	67270000	68120000	ID_0.1_135	-0.598628	chr1	74230000	74510000	ID_0.1_135	-0.195404
chr1	68120000	69200000	ID_0.1_136	-0.121792	chr1	74510000	74640000	ID_0.1_136	0.218734
chr1	69200000	69800000	ID_0.1_137	-0.935307	chr1	74640000	74920000	ID_0.1_137	0.316742
chr1	69800000	70795000	ID_0.1_138	-0.645659	chr1	74920000	75120000	ID_0.1_138	0.0320835
chr1	70795000	71340000	ID_0.1_139	-0.114327	chr1	75120000	75320000	ID_0.1_139	0.615942
chr1	71340000	71590000	ID_0.1_140	0.0477583	chr1	75320000	75605000	ID_0.1_140	-0.494844
chr1	71590000	72200000	ID_0.1_141	-0.785078	chr1	75605000	77070000	ID_0.1_141	-0.706989
chr1	72200000	72750000	ID_0.1_142	-0.660093	chr1	77070000	77900000	ID_0.1_142	-0.0182347
chr1	72750000	72920000	ID_0.1_143	-0.285875	chr1	77900000	78480000	ID_0.1_143	-0.705787
chr1	72920000	73660000	ID_0.1_144	-0.559903	chr1	78480000	78715000	ID_0.1_144	-0.657496
chr1	73660000	73900000	ID_0.1_145	0.146437	chr1	78715000	79680000	ID_0.1_145	-0.630332
chr1	73900000	74230000	ID_0.1_146	-0.843425	chr1	79680000	80160000	ID_0.1_146	-0.524192
chr1	74230000	74510000	ID_0.1_147	-0.161446	chr1	80160000	80560000	ID_0.1_147	-0.579708
chr1	74510000	74640000	ID_0.1_148	0.204287	chr1	80560000	81270000	ID_0.1_148	-0.532736
chr1	74640000	74860000	ID_0.1_149	0.298426	chr1	81270000	82305000	ID_0.1_149	-0.586363
chr1	74860000	75100000	ID_0.1_150	-0.0362728	chr1	82305000	82500000	ID_0.1_150	-0.593497
chr1	75100000	75320000	ID_0.1_151	0.587324	chr1	82500000	82720000	ID_0.1_151	-0.543818
chr1	75320000	75605000	ID_0.1_152	-0.480273	chr1	82720000	83060000	ID_0.1_152	-0.534461
chr1	75605000	77070000	ID_0.1_153	-0.797264	chr1	83060000	83190000	ID_0.1_153	-0.477493
chr1	77070000	77560000	ID_0.1_154	-0.0853888	chr1	83190000	83720000	ID_0.1_154	-0.618926
chr1	77560000	77900000	ID_0.1_155	-0.661403	chr1	83720000	84020000	ID_0.1_155	-0.703888
chr1	77900000	78480000	ID_0.1_156	-0.710478	chr1	84020000	84290000	ID_0.1_156	0.44384
chr1	78480000	78715000	ID_0.1_157	-0.716109	chr1	84290000	84690000	ID_0.1_157	0.356696
chr1	78715000	79680000	ID_0.1_158	-0.693287	chr1	84690000	87460000	ID_0.1_158	-0.432607
chr1	79680000	80160000	ID_0.1_159	-0.51244	chr1	87460000	87680000	ID_0.1_159	0.135888
chr1	80160000	80560000	ID_0.1_160	-0.592876	chr1	87680000	87750000	ID_0.1_160	-0.266195
chr1	80560000	81270000	ID_0.1_161	-0.456172	chr1	87750000	87960000	ID_0.1_161	-0.230196
chr1	81270000	82305000	ID_0.1_162	-0.63477	chr1	87960000	88030000	ID_0.1_162	-0.253202
chr1	82305000	82500000	ID_0.1_163	-0.612338	chr1	88030000	88260000	ID_0.1_163	-0.146923
chr1	82500000	82700000	ID_0.1_164	-0.573939	chr1	88260000	88490000	ID_0.1_164	-0.394586
chr1	82700000	83060000	ID_0.1_165	-0.552217	chr1	88490000	88965000	ID_0.1_165	-0.506941
chr1	83060000	83200000	ID_0.1_166	-0.462942	chr1	88965000	89110000	ID_0.1_166	-0.190099
chr1	83200000	83710000	ID_0.1_167	-0.615626	chr1	89110000	89340000	ID_0.1_167	-0.229364
chr1	83710000	84020000	ID_0.1_168	-0.705596	chr1	89340000	89650000	ID_0.1_168	0.0969365
chr1	84020000	84090000	ID_0.1_169	0.342636	chr1	89650000	89850000	ID_0.1_169	0.309985
chr1	84090000	84290000	ID_0.1_170	0.363384	chr1	89850000	90210000	ID_0.1_170	-0.0430799
chr1	84290000	84705000	ID_0.1_171	0.364355	chr1	90210000	90630000	ID_0.1_171	-0.718087
chr1	84705000	84965000	ID_0.1_172	-0.423273	chr1	90630000	91115000	ID_0.1_172	-0.478839
chr1	84965000	85250000	ID_0.1_173	-0.430196	chr1	91115000	91530000	ID_0.1_173	-0.523368
chr1	85250000	87690000	ID_0.1_174	-1.31866	chr1	91530000	91900000	ID_0.1_174	-0.146318
chr1	87690000	87740000	ID_0.1_175	-0.18338	chr1	91900000	92500000	ID_0.1_175	-0.578664
chr1	87740000	87960000	ID_0.1_176	-0.190687	chr1	92500000	92790000	ID_0.1_176	-0.451719
chr1	87960000	88260000	ID_0.1_177	-0.351126	chr1	92790000	93140000	ID_0.1_177	-0.411802
chr1	88260000	88490000	ID_0.1_178	-0.38785	chr1	93140000	93235000	ID_0.1_178	0.089955
chr1	88490000	88965000	ID_0.1_179	-0.54804	chr1	93235000	93440000	ID_0.1_179	-0.0345483
chr1	88965000	89110000	ID_0.1_180	-0.189217	chr1	93440000	93820000	ID_0.1_180	-0.273988
chr1	89110000	89340000	ID_0.1_181	-0.25868	chr1	93820000	94350000	ID_0.1_181	-0.141628
chr1	89340000	89650000	ID_0.1_182	0.0440431	chr1	94350000	94540000	ID_0.1_182	-0.202176
chr1	89650000	89870000	ID_0.1_183	0.274161	chr1	94540000	94810000	ID_0.1_183	-0.190364
chr1	89870000	90210000	ID_0.1_184	-0.130387	chr1	94810000	95035000	ID_0.1_184	-0.301049
chr1	90210000	90630000	ID_0.1_185	-0.816362	chr1	95035000	95240000	ID_0.1_185	0.37205
chr1	90630000	91100000	ID_0.1_186	-0.495837	chr1	95240000	95410000	ID_0.1_186	0.417202
chr1	91100000	91530000	ID_0.1_187	-0.485754	chr1	95410000	95480000	ID_0.1_187	0.386699
chr1	91530000	91900000	ID_0.1_188	-0.234287	chr1	95480000	95740000	ID_0.1_188	0.332458
chr1	91900000	92500000	ID_0.1_189	-0.605404	chr1	95740000	96000000	ID_0.1_189	-0.905177
chr1	92500000	92790000	ID_0.1_190	-0.475169	chr1	96000000	97050000	ID_0.1_190	-0.710437
chr1	92790000	93150000	ID_0.1_191	-0.445083	chr1	97050000	98700000	ID_0.1_191	-0.0230129
chr1	93150000	93235000	ID_0.1_192	0.0988306	chr1	98700000	98970000	ID_0.1_192	-0.437584
chr1	93235000	93440000	ID_0.1_193	-0.00780437	chr1	98970000	99700000	ID_0.1_193	-0.288177
chr1	93440000	93840000	ID_0.1_194	-0.336671	chr1	99700000	100130000	ID_0.1_194	-0.521314
chr1	93840000	94360000	ID_0.1_195	-0.216509	chr1	100130000	102120000	ID_0.1_195	-0.384585
chr1	94360000	94530000	ID_0.1_196	-0.162289	chr1	102120000	102460000	ID_0.1_196	-0.103433
chr1	94530000	94810000	ID_0.1_197	-0.243135	chr1	102460000	105730000	ID_0.1_197	-0.268001
chr1	94810000	95035000	ID_0.1_198	-0.22576	chr1	105730000	106880000	ID_0.1_198	-0.501416
chr1	95035000	95240000	ID_0.1_199	0.293507	chr1	106880000	107530000	ID_0.1_199	-0.687193
chr1	95240000	95410000	ID_0.1_200	0.417036	chr1	107530000	107960000	ID_0.1_200	-0.257431
chr1	95410000	95520000	ID_0.1_201	0.415699	chr1	107960000	108300000	ID_0.1_201	-0.213996
chr1	95520000	95740000	ID_0.1_202	0.385803	chr1	108300000	108790000	ID_0.1_202	-0.465154
chr1	95740000	96000000	ID_0.1_203	-0.827876	chr1	108790000	120170000	ID_0.1_203	-0.794646
chr1	96000000	97710000	ID_0.1_204	-0.741813	chr1	120170000	120410000	ID_0.1_204	-0.879907
chr1	97710000	98690000	ID_0.1_205	-0.504992	chr1	120410000	120660000	ID_0.1_205	-0.293955
chr1	98690000	98970000	ID_0.1_206	-0.47703	chr1	120660000	120990000	ID_0.1_206	-0.159843
chr1	98970000	99700000	ID_0.1_207	-0.34448	chr1	120990000	121350000	ID_0.1_207	-0.254531
chr1	99700000	102140000	ID_0.1_208	-0.547702	chr1	121350000	121600000	ID_0.1_208	-0.320687
chr1	102140000	102450000	ID_0.1_209	-0.167513	chr1	121600000	121910000	ID_0.1_209	0.00315648
chr1	102450000	105720000	ID_0.1_210	-0.385879	chr1	121910000	122070000	ID_0.1_210	-0.174933
chr1	105720000	106880000	ID_0.1_211	-0.562057	chr1	122070000	122460000	ID_0.1_211	-0.226309
chr1	106880000	107640000	ID_0.1_212	-0.733534	chr1	122460000	123100000	ID_0.1_212	-0.606518
chr1	107640000	107945000	ID_0.1_213	-0.233215	chr1	123100000	123500000	ID_0.1_213	-0.608679
chr1	107945000	108300000	ID_0.1_214	-0.206226	chr1	123500000	124300000	ID_0.1_214	-0.82654
chr1	108300000	108790000	ID_0.1_215	-0.483681	chr1	124300000	127240000	ID_0.1_215	-0.409338
chr1	108790000	109510000	ID_0.1_216	-0.821676	chr1	127240000	127495000	ID_0.1_216	-0.780164
chr1	109510000	120170000	ID_0.1_217	-0.494157	chr1	127495000	127690000	ID_0.1_217	-0.267192
chr1	120170000	120410000	ID_0.1_218	-0.975499	chr1	127690000	128350000	ID_0.1_218	0.148527
chr1	120410000	120660000	ID_0.1_219	-0.334478	chr1	128350000	128870000	ID_0.1_219	-0.349718
chr1	120660000	120990000	ID_0.1_220	-0.242695	chr1	128870000	129390000	ID_0.1_220	-0.599213
chr1	120990000	121350000	ID_0.1_221	-0.284931	chr1	129390000	129585000	ID_0.1_221	-0.526044
chr1	121350000	121600000	ID_0.1_222	-0.36623	chr1	129585000	129670000	ID_0.1_222	-0.275626
chr1	121600000	121910000	ID_0.1_223	0.145848	chr1	129670000	130760000	ID_0.1_223	-0.359697
chr1	121910000	122060000	ID_0.1_224	-0.246461	chr1	130760000	132010000	ID_0.1_224	-0.814679
chr1	122060000	122220000	ID_0.1_225	-0.215142	chr1	132010000	132400000	ID_0.1_225	-0.230214
chr1	122220000	122470000	ID_0.1_226	-0.0152594	chr1	132400000	132750000	ID_0.1_226	-0.679247
chr1	122470000	123100000	ID_0.1_227	-0.602562	chr1	132750000	132990000	ID_0.1_227	0.0442192
chr1	123100000	123500000	ID_0.1_228	-0.652063	chr1	132990000	133180000	ID_0.1_228	-0.162114
chr1	123500000	124300000	ID_0.1_229	-0.869218	chr1	133180000	133470000	ID_0.1_229	-0.411113
chr1	124300000	127240000	ID_0.1_230	-0.410672	chr1	133470000	133585000	ID_0.1_230	0.0558782
chr1	127240000	127495000	ID_0.1_231	-0.759194	chr1	133585000	133790000	ID_0.1_231	0.210362
chr1	127495000	127700000	ID_0.1_232	-0.290982	chr1	133790000	134000000	ID_0.1_232	-0.030037
chr1	127700000	128330000	ID_0.1_233	0.0812275	chr1	134000000	134190000	ID_0.1_233	0.532372
chr1	128330000	128870000	ID_0.1_234	-0.381807	chr1	134190000	134410000	ID_0.1_234	0.434583
chr1	128870000	129060000	ID_0.1_235	-0.617662	chr1	134410000	134510000	ID_0.1_235	-0.010109
chr1	129060000	129390000	ID_0.1_236	0.0334334	chr1	134510000	134630000	ID_0.1_236	0.00242736
chr1	129390000	129585000	ID_0.1_237	-0.576755	chr1	134630000	134900000	ID_0.1_237	-0.104592
chr1	129585000	129670000	ID_0.1_238	-0.301793	chr1	134900000	135030000	ID_0.1_238	-0.706803
chr1	129670000	130750000	ID_0.1_239	-0.407333	chr1	135030000	135270000	ID_0.1_239	-0.139252
chr1	130750000	132050000	ID_0.1_240	-0.877589	chr1	135270000	135510000	ID_0.1_240	0.018027
chr1	132050000	132285000	ID_0.1_241	-0.256608	chr1	135510000	135610000	ID_0.1_241	-0.094275
chr1	132285000	132690000	ID_0.1_242	-0.612664	chr1	135610000	135800000	ID_0.1_242	0.110697
chr1	132690000	132750000	ID_0.1_243	0.0530751	chr1	135800000	136020000	ID_0.1_243	0.503131
chr1	132750000	132990000	ID_0.1_244	0.0894867	chr1	136020000	136245000	ID_0.1_244	0.0154582
chr1	132990000	133180000	ID_0.1_245	-0.107306	chr1	136245000	136395000	ID_0.1_245	-0.292507
chr1	133180000	133470000	ID_0.1_246	-0.406087	chr1	136395000	136550000	ID_0.1_246	0.441226
chr1	133470000	133585000	ID_0.1_247	0.067578	chr1	136550000	136865000	ID_0.1_247	-0.0220046
chr1	133585000	133790000	ID_0.1_248	0.339132	chr1	136865000	137020000	ID_0.1_248	-0.15961
chr1	133790000	134010000	ID_0.1_249	-0.0140679	chr1	137020000	137330000	ID_0.1_249	-0.116907
chr1	134010000	134200000	ID_0.1_250	0.555317	chr1	137330000	137600000	ID_0.1_250	-0.241829
chr1	134200000	134260000	ID_0.1_251	0.459526	chr1	137600000	137700000	ID_0.1_251	-0.182086
chr1	134260000	134410000	ID_0.1_252	0.296919	chr1	137700000	138000000	ID_0.1_252	-0.215964
chr1	134410000	134520000	ID_0.1_253	-0.136376	chr1	138000000	138160000	ID_0.1_253	-0.135961
chr1	134520000	134630000	ID_0.1_254	-0.15979	chr1	138160000	138430000	ID_0.1_254	0.207854
chr1	134630000	134900000	ID_0.1_255	-0.120518	chr1	138430000	138650000	ID_0.1_255	-0.308281
chr1	134900000	135030000	ID_0.1_256	-0.698502	chr1	138650000	139190000	ID_0.1_256	0.102956
chr1	135030000	135270000	ID_0.1_257	-0.101141	chr1	139190000	139980000	ID_0.1_257	-0.56073
chr1	135270000	135500000	ID_0.1_258	-0.0528477	chr1	139980000	140210000	ID_0.1_258	-0.638914
chr1	135500000	135610000	ID_0.1_259	-0.141337	chr1	140210000	140690000	ID_0.1_259	-0.0307581
chr1	135610000	135800000	ID_0.1_260	0.068306	chr1	140690000	141620000	ID_0.1_260	-0.499553
chr1	135800000	136020000	ID_0.1_261	0.415397	chr1	141620000	141785000	ID_0.1_261	0.700828
chr1	136020000	136245000	ID_0.1_262	-0.00309623	chr1	141785000	142015000	ID_0.1_262	0.370145
chr1	136245000	136380000	ID_0.1_263	-0.324059	chr1	142015000	142450000	ID_0.1_263	-0.0546703
chr1	136380000	136540000	ID_0.1_264	0.448237	chr1	142450000	142615000	ID_0.1_264	-0.402521
chr1	136540000	136865000	ID_0.1_265	0.00721614	chr1	142615000	145630000	ID_0.1_265	-0.687732
chr1	136865000	137020000	ID_0.1_266	-0.147053	chr1	145630000	146280000	ID_0.1_266	-0.491124
chr1	137020000	137330000	ID_0.1_267	-0.0351638	chr1	146280000	149130000	ID_0.1_267	-0.419654
chr1	137330000	137600000	ID_0.1_268	-0.209623	chr1	149130000	151650000	ID_0.1_268	0.0703066
chr1	137600000	137720000	ID_0.1_269	-0.17106	chr1	151650000	152190000	ID_0.1_269	-0.551018
chr1	137720000	137850000	ID_0.1_270	-0.255958	chr1	152190000	152375000	ID_0.1_270	-0.81264
chr1	137850000	137980000	ID_0.1_271	0.0154451	chr1	152375000	152870000	ID_0.1_271	-0.476927
chr1	137980000	138160000	ID_0.1_272	-0.0803014	chr1	152870000	153280000	ID_0.1_272	-0.740089
chr1	138160000	138430000	ID_0.1_273	0.21399	chr1	153280000	153660000	ID_0.1_273	-0.389215
chr1	138430000	138650000	ID_0.1_274	-0.397311	chr1	153660000	154170000	ID_0.1_274	-0.686067
chr1	138650000	139160000	ID_0.1_275	2.90647e-05	chr1	154170000	154360000	ID_0.1_275	-0.154821
chr1	139160000	139980000	ID_0.1_276	-0.558334	chr1	154360000	154610000	ID_0.1_276	-0.0737175
chr1	139980000	140230000	ID_0.1_277	-0.716004	chr1	154610000	154775000	ID_0.1_277	-0.448184
chr1	140230000	140700000	ID_0.1_278	0.0428571	chr1	154775000	154950000	ID_0.1_278	-0.162457
chr1	140700000	141620000	ID_0.1_279	-0.530006	chr1	154950000	155280000	ID_0.1_279	0.040601
chr1	141620000	141770000	ID_0.1_280	0.362124	chr1	155280000	155690000	ID_0.1_280	-0.469087
chr1	141770000	142035000	ID_0.1_281	0.331638	chr1	155690000	156050000	ID_0.1_281	-0.389491
chr1	142035000	142450000	ID_0.1_282	-0.141424	chr1	156050000	156620000	ID_0.1_282	-0.536257
chr1	142450000	142595000	ID_0.1_283	-0.419731	chr1	156620000	156860000	ID_0.1_283	-0.428349
chr1	142595000	145630000	ID_0.1_284	-0.635807	chr1	156860000	157130000	ID_0.1_284	-0.61754
chr1	145630000	145900000	ID_0.1_285	-0.590719	chr1	157130000	157410000	ID_0.1_285	-0.176763
chr1	145900000	146030000	ID_0.1_286	-0.0797998	chr1	157410000	157610000	ID_0.1_286	-0.349181
chr1	146030000	146270000	ID_0.1_287	-0.177591	chr1	157610000	157740000	ID_0.1_287	0.153176
chr1	146270000	148050000	ID_0.1_288	-0.48543	chr1	157740000	157890000	ID_0.1_288	0.153906
chr1	148050000	151660000	ID_0.1_289	-0.0722691	chr1	157890000	158190000	ID_0.1_289	-0.273279
chr1	151660000	152190000	ID_0.1_290	-0.611361	chr1	158190000	158450000	ID_0.1_290	0.0951783
chr1	152190000	152375000	ID_0.1_291	-0.865791	chr1	158450000	158650000	ID_0.1_291	0.282798
chr1	152375000	152870000	ID_0.1_292	-0.525825	chr1	158650000	158840000	ID_0.1_292	-0.346164
chr1	152870000	153280000	ID_0.1_293	-0.757369	chr1	158840000	159020000	ID_0.1_293	0.486583
chr1	153280000	153660000	ID_0.1_294	-0.429304	chr1	159020000	159220000	ID_0.1_294	-0.192975
chr1	153660000	154190000	ID_0.1_295	-0.717095	chr1	159220000	159500000	ID_0.1_295	0.320472
chr1	154190000	154360000	ID_0.1_296	-0.174337	chr1	159500000	160590000	ID_0.1_296	-0.655255
chr1	154360000	154610000	ID_0.1_297	-0.110739	chr1	160590000	160920000	ID_0.1_297	-0.571926
chr1	154610000	154775000	ID_0.1_298	-0.412243	chr1	160920000	161110000	ID_0.1_298	0.0175801
chr1	154775000	154950000	ID_0.1_299	-0.1167	chr1	161110000	161320000	ID_0.1_299	-0.502566
chr1	154950000	155330000	ID_0.1_300	0.0687312	chr1	161320000	161770000	ID_0.1_300	-0.616598
chr1	155330000	155690000	ID_0.1_301	-0.523909	chr1	161770000	162120000	ID_0.1_301	-0.278083
chr1	155690000	156060000	ID_0.1_302	-0.418108	chr1	162120000	162310000	ID_0.1_302	-0.858733
chr1	156060000	156620000	ID_0.1_303	-0.639834	chr1	162310000	162650000	ID_0.1_303	-0.104655
chr1	156620000	156860000	ID_0.1_304	-0.416549	chr1	162650000	162880000	ID_0.1_304	0.116311
chr1	156860000	157130000	ID_0.1_305	-0.63042	chr1	162880000	163130000	ID_0.1_305	0.37009
chr1	157130000	157410000	ID_0.1_306	-0.194466	chr1	163130000	163260000	ID_0.1_306	-0.317258
chr1	157410000	157630000	ID_0.1_307	-0.408164	chr1	163260000	163660000	ID_0.1_307	-0.261421
chr1	157630000	157710000	ID_0.1_308	0.0802049	chr1	163660000	163910000	ID_0.1_308	-0.50522
chr1	157710000	157925000	ID_0.1_309	0.0749872	chr1	163910000	164270000	ID_0.1_309	-0.30265
chr1	157925000	158190000	ID_0.1_310	-0.288737	chr1	164270000	164450000	ID_0.1_310	-0.412609
chr1	158190000	158340000	ID_0.1_311	0.194692	chr1	164450000	164690000	ID_0.1_311	-0.381477
chr1	158340000	158480000	ID_0.1_312	0.470486	chr1	164690000	165040000	ID_0.1_312	-0.336352
chr1	158480000	158650000	ID_0.1_313	0.269042	chr1	165040000	165870000	ID_0.1_313	-0.537489
chr1	158650000	158830000	ID_0.1_314	-0.326233	chr1	165870000	166080000	ID_0.1_314	-0.540525
chr1	158830000	159020000	ID_0.1_315	0.473529	chr1	166080000	166240000	ID_0.1_315	-0.299052
chr1	159020000	159220000	ID_0.1_316	-0.190723	chr1	166240000	166670000	ID_0.1_316	-0.448689
chr1	159220000	159500000	ID_0.1_317	0.41774	chr1	166670000	166845000	ID_0.1_317	0.755925
chr1	159500000	160590000	ID_0.1_318	-0.743497	chr1	166845000	167070000	ID_0.1_318	0.366066
chr1	160590000	160890000	ID_0.1_319	-0.58004	chr1	167070000	167510000	ID_0.1_319	-0.340549
chr1	160890000	161110000	ID_0.1_320	0.03469	chr1	167510000	167700000	ID_0.1_320	0.191558
chr1	161110000	161320000	ID_0.1_321	-0.54511	chr1	167700000	168090000	ID_0.1_321	-0.389742
chr1	161320000	162120000	ID_0.1_322	-0.687135	chr1	168090000	168340000	ID_0.1_322	-0.101886
chr1	162120000	162310000	ID_0.1_323	-0.893857	chr1	168340000	169110000	ID_0.1_323	-0.597181
chr1	162310000	162650000	ID_0.1_324	-0.0546377	chr1	169110000	169325000	ID_0.1_324	-0.565512
chr1	162650000	162880000	ID_0.1_325	0.0298576	chr1	169325000	169600000	ID_0.1_325	-0.355279
chr1	162880000	163130000	ID_0.1_326	0.324861	chr1	169600000	169830000	ID_0.1_326	-0.264987
chr1	163130000	163240000	ID_0.1_327	-0.287768	chr1	169830000	170090000	ID_0.1_327	-0.576652
chr1	163240000	163660000	ID_0.1_328	-0.268841	chr1	170090000	171410000	ID_0.1_328	-0.329228
chr1	163660000	163910000	ID_0.1_329	-0.465594	chr1	171410000	171870000	ID_0.1_329	-0.677866
chr1	163910000	164270000	ID_0.1_330	-0.39139	chr1	171870000	172135000	ID_0.1_330	-0.545965
chr1	164270000	164450000	ID_0.1_331	-0.453878	chr1	172135000	172550000	ID_0.1_331	-0.583653
chr1	164450000	164700000	ID_0.1_332	-0.342974	chr1	172550000	172800000	ID_0.1_332	0.0511836
chr1	164700000	165020000	ID_0.1_333	-0.424756	chr1	172800000	173005000	ID_0.1_333	-0.400815
chr1	165020000	165690000	ID_0.1_334	-0.593011	chr1	173005000	173220000	ID_0.1_334	-0.27698
chr1	165690000	165860000	ID_0.1_335	-0.0999959	chr1	173220000	173550000	ID_0.1_335	-0.0867407
chr1	165860000	166080000	ID_0.1_336	-0.551169	chr1	173550000	173960000	ID_0.1_336	-0.503503
chr1	166080000	166240000	ID_0.1_337	-0.293516	chr1	173960000	174310000	ID_0.1_337	-0.528988
chr1	166240000	166830000	ID_0.1_338	-0.562621	chr1	174310000	174550000	ID_0.1_338	-0.571283
chr1	166830000	167070000	ID_0.1_339	0.392106	chr1	174550000	174750000	ID_0.1_339	-0.318244
chr1	167070000	167500000	ID_0.1_340	-0.322101	chr1	174750000	175350000	ID_0.1_340	0.686169
chr1	167500000	167700000	ID_0.1_341	0.163045	chr1	175350000	176390000	ID_0.1_341	-0.688453
chr1	167700000	168090000	ID_0.1_342	-0.391987	chr1	176390000	176490000	ID_0.1_342	-0.584332
chr1	168090000	168340000	ID_0.1_343	-0.0837308	chr1	176490000	176960000	ID_0.1_343	-0.610057
chr1	168340000	168670000	ID_0.1_344	-0.635529	chr1	176960000	177620000	ID_0.1_344	-0.633129
chr1	168670000	169135000	ID_0.1_345	-0.326179	chr1	177620000	177860000	ID_0.1_345	-0.0891444
chr1	169135000	169325000	ID_0.1_346	-0.628514	chr1	177860000	178630000	ID_0.1_346	-0.505626
chr1	169325000	169600000	ID_0.1_347	-0.384567	chr1	178630000	178810000	ID_0.1_347	-0.697513
chr1	169600000	169840000	ID_0.1_348	-0.282176	chr1	178810000	179150000	ID_0.1_348	-0.0914212
chr1	169840000	170090000	ID_0.1_349	-0.585736	chr1	179150000	179630000	ID_0.1_349	-0.113557
chr1	170090000	171410000	ID_0.1_350	-0.376625	chr1	179630000	179770000	ID_0.1_350	-0.390652
chr1	171410000	171870000	ID_0.1_351	-0.719553	chr1	179770000	180060000	ID_0.1_351	-0.421275
chr1	171870000	172110000	ID_0.1_352	-0.571094	chr1	180060000	180240000	ID_0.1_352	0.0230158
chr1	172110000	172550000	ID_0.1_353	-0.620926	chr1	180240000	180435000	ID_0.1_353	0.634908
chr1	172550000	172800000	ID_0.1_354	-0.0259622	chr1	180435000	180890000	ID_0.1_354	-0.732916
chr1	172800000	173005000	ID_0.1_355	-0.48679	chr1	180890000	181160000	ID_0.1_355	0.266011
chr1	173005000	173220000	ID_0.1_356	-0.189836	chr1	181160000	181410000	ID_0.1_356	-0.170562
chr1	173220000	173430000	ID_0.1_357	-0.0358266	chr1	181410000	181780000	ID_0.1_357	-0.650804
chr1	173430000	173550000	ID_0.1_358	0.150696	chr1	181780000	182090000	ID_0.1_358	-0.0362762
chr1	173550000	173960000	ID_0.1_359	-0.387813	chr1	182090000	182180000	ID_0.1_359	0.114179
chr1	173960000	174310000	ID_0.1_360	-0.487704	chr1	182180000	182360000	ID_0.1_360	-0.0915815
chr1	174310000	174550000	ID_0.1_361	-0.620444	chr1	182360000	182500000	ID_0.1_361	0.157937
chr1	174550000	175350000	ID_0.1_362	-0.342678	chr1	182500000	182800000	ID_0.1_362	0.124544
chr1	175350000	176080000	ID_0.1_363	-0.713246	chr1	182800000	183190000	ID_0.1_363	-0.112413
chr1	176080000	176490000	ID_0.1_364	-0.0151988	chr1	183190000	183540000	ID_0.1_364	-0.429272
chr1	176490000	176960000	ID_0.1_365	-0.708801	chr1	183540000	183815000	ID_0.1_365	-0.31795
chr1	176960000	177620000	ID_0.1_366	-0.651134	chr1	183815000	184055000	ID_0.1_366	-0.000891295
chr1	177620000	177860000	ID_0.1_367	-0.0752014	chr1	184055000	184280000	ID_0.1_367	-0.335133
chr1	177860000	178630000	ID_0.1_368	-0.51122	chr1	184280000	184480000	ID_0.1_368	0.180663
chr1	178630000	178810000	ID_0.1_369	-0.803125	chr1	184480000	184910000	ID_0.1_369	0.000444428
chr1	178810000	179150000	ID_0.1_370	-0.164544	chr1	184910000	185370000	ID_0.1_370	0.441024
chr1	179150000	179320000	ID_0.1_371	-0.0536617	chr1	185370000	185560000	ID_0.1_371	0.724703
chr1	179320000	179630000	ID_0.1_372	0.212376	chr1	185560000	186070000	ID_0.1_372	0.161632
chr1	179630000	180060000	ID_0.1_373	-0.477404	chr1	186070000	186250000	ID_0.1_373	-0.480767
chr1	180060000	180240000	ID_0.1_374	0.107116	chr1	186250000	186605000	ID_0.1_374	-0.0853047
chr1	180240000	180435000	ID_0.1_375	0.647298	chr1	186605000	186765000	ID_0.1_375	-0.343984
chr1	180435000	180900000	ID_0.1_376	-0.791225	chr1	186765000	187020000	ID_0.1_376	-0.0397829
chr1	180900000	181105000	ID_0.1_377	0.270447	chr1	187020000	187240000	ID_0.1_377	-0.558062
chr1	181105000	181410000	ID_0.1_378	-0.0863534	chr1	187240000	187360000	ID_0.1_378	-0.202834
chr1	181410000	181565000	ID_0.1_379	-0.727563	chr1	187360000	187510000	ID_0.1_379	-0.695711
chr1	181565000	181720000	ID_0.1_380	-0.0497662	chr1	187510000	188005000	ID_0.1_380	-0.240112
chr1	181720000	182090000	ID_0.1_381	-0.0230992	chr1	188005000	188380000	ID_0.1_381	-0.110869
chr1	182090000	182170000	ID_0.1_382	0.108841	chr1	188380000	188580000	ID_0.1_382	0.297754
chr1	182170000	182360000	ID_0.1_383	-0.200999	chr1	188580000	188935000	ID_0.1_383	-0.576246
chr1	182360000	182500000	ID_0.1_384	0.273151	chr1	188935000	189240000	ID_0.1_384	-0.0768104
chr1	182500000	182800000	ID_0.1_385	0.341301	chr1	189240000	189840000	ID_0.1_385	-0.403827
chr1	182800000	183200000	ID_0.1_386	-0.10216	chr1	189840000	190100000	ID_0.1_386	0.00311518
chr1	183200000	183540000	ID_0.1_387	-0.468534	chr1	190100000	190795000	ID_0.1_387	-0.14591
chr1	183540000	183815000	ID_0.1_388	-0.28041	chr1	190795000	191490000	ID_0.1_388	-0.625212
chr1	183815000	184055000	ID_0.1_389	0.0488519	chr1	191490000	191700000	ID_0.1_389	-0.569699
chr1	184055000	184280000	ID_0.1_390	-0.338716	chr1	191700000	191810000	ID_0.1_390	-0.00116432
chr1	184280000	184490000	ID_0.1_391	0.247716	chr1	191810000	192040000	ID_0.1_391	-0.00360675
chr1	184490000	185535000	ID_0.1_392	-0.0665161	chr1	192040000	192610000	ID_0.1_392	0.367818
chr1	185535000	186070000	ID_0.1_393	0.346386	chr1	192610000	192740000	ID_0.1_393	-0.486845
chr1	186070000	186250000	ID_0.1_394	-0.455859	chr1	192740000	192910000	ID_0.1_394	-0.456807
chr1	186250000	186605000	ID_0.1_395	-0.0183126	chr1	192910000	193130000	ID_0.1_395	0.132001
chr1	186605000	186740000	ID_0.1_396	-0.475958	chr1	193130000	193400000	ID_0.1_396	-0.125405
chr1	186740000	187020000	ID_0.1_397	-0.124931	chr1	193400000	193650000	ID_0.1_397	-0.0497685
chr1	187020000	187250000	ID_0.1_398	-0.631722	chr1	193650000	193970000	ID_0.1_398	0.0766946
chr1	187250000	187360000	ID_0.1_399	-0.28423	chr1	193970000	194545000	ID_0.1_399	-0.679617
chr1	187360000	187510000	ID_0.1_400	-0.753291	chr1	194545000	194780000	ID_0.1_400	-0.30117
chr1	187510000	187810000	ID_0.1_401	-0.189911	chr1	194780000	194960000	ID_0.1_401	-0.0104165
chr1	187810000	188005000	ID_0.1_402	0.17761	chr1	194960000	195210000	ID_0.1_402	-0.193651
chr1	188005000	188350000	ID_0.1_403	-0.0734353	chr1	195210000	195530000	ID_0.1_403	-0.303143
chr1	188350000	188580000	ID_0.1_404	0.417527	chr1	195530000	196040000	ID_0.1_404	-0.339776
chr1	188580000	188935000	ID_0.1_405	-0.627636	chr1	196040000	196440000	ID_0.1_405	-0.378961
chr1	188935000	189240000	ID_0.1_406	0.0273759	chr1	196440000	196650000	ID_0.1_406	-0.0401317
chr1	189240000	189610000	ID_0.1_407	-0.38242	chr1	196650000	196800000	ID_0.1_407	-0.28522
chr1	189610000	189820000	ID_0.1_408	0.394777	chr1	196800000	196950000	ID_0.1_408	0.19917
chr1	189820000	190120000	ID_0.1_409	-0.0111755	chr2	3200000	3430000	ID_0.1_409	-0.390909
chr1	190120000	190780000	ID_0.1_410	-0.105828	chr2	3430000	3740000	ID_0.1_410	-0.295971
chr1	190780000	191490000	ID_0.1_411	-0.665443	chr2	3740000	4200000	ID_0.1_411	-0.628425
chr1	191490000	191700000	ID_0.1_412	-0.533271	chr2	4200000	4420000	ID_0.1_412	0.0917836
chr1	191700000	191860000	ID_0.1_413	0.002952	chr2	4420000	4570000	ID_0.1_413	-0.0962248
chr1	191860000	192060000	ID_0.1_414	-0.10079	chr2	4570000	4800000	ID_0.1_414	-0.0989679
chr1	192060000	192620000	ID_0.1_415	0.146956	chr2	4800000	4990000	ID_0.1_415	-0.692892
chr1	192620000	192720000	ID_0.1_416	-0.606926	chr2	4990000	5320000	ID_0.1_416	-0.565575
chr1	192720000	192910000	ID_0.1_417	-0.578788	chr2	5320000	6110000	ID_0.1_417	0.154034
chr1	192910000	193130000	ID_0.1_418	0.339175	chr2	6110000	6415000	ID_0.1_418	-0.213401
chr1	193130000	193400000	ID_0.1_419	-0.0648556	chr2	6415000	7400000	ID_0.1_419	-0.338755
chr1	193400000	193650000	ID_0.1_420	-0.073591	chr2	7400000	9800000	ID_0.1_420	-0.0726808
chr1	193650000	193960000	ID_0.1_421	-0.0574689	chr2	9800000	9970000	ID_0.1_421	-0.210101
chr1	193960000	194545000	ID_0.1_422	-0.793919	chr2	9970000	10250000	ID_0.1_422	-0.294289
chr1	194545000	194800000	ID_0.1_423	-0.252534	chr2	10250000	10700000	ID_0.1_423	-0.600833
chr1	194800000	194960000	ID_0.1_424	-0.0149612	chr2	10700000	11020000	ID_0.1_424	-0.11251
chr1	194960000	195210000	ID_0.1_425	-0.22033	chr2	11020000	11225000	ID_0.1_425	-0.523103
chr1	195210000	195530000	ID_0.1_426	-0.35344	chr2	11225000	11520000	ID_0.1_426	-0.493233
chr1	195530000	196040000	ID_0.1_427	-0.311836	chr2	11520000	11880000	ID_0.1_427	-0.244246
chr1	196040000	196440000	ID_0.1_428	-0.357393	chr2	11880000	12260000	ID_0.1_428	-0.487519
chr1	196440000	196650000	ID_0.1_429	-0.105094	chr2	12260000	12610000	ID_0.1_429	-0.308428
chr1	196650000	196800000	ID_0.1_430	-0.277086	chr2	12610000	12990000	ID_0.1_430	-0.288905
chr1	196800000	196950000	ID_0.1_431	0.301554	chr2	12990000	13180000	ID_0.1_431	0.0469845
chr2	3200000	3430000	ID_0.1_432	-0.418974	chr2	13180000	13550000	ID_0.1_432	-0.686692
chr2	3430000	3730000	ID_0.1_433	-0.209248	chr2	13550000	13925000	ID_0.1_433	-0.438266
chr2	3730000	4200000	ID_0.1_434	-0.657563	chr2	13925000	14255000	ID_0.1_434	-0.343182
chr2	4200000	4420000	ID_0.1_435	0.196551	chr2	14255000	14655000	ID_0.1_435	-0.184087
chr2	4420000	4570000	ID_0.1_436	-0.0794813	chr2	14655000	15180000	ID_0.1_436	-0.57287
chr2	4570000	4800000	ID_0.1_437	-0.0553808	chr2	15180000	16290000	ID_0.1_437	0.102111
chr2	4800000	4990000	ID_0.1_438	-0.687834	chr2	16290000	17350000	ID_0.1_438	-0.381468
chr2	4990000	5310000	ID_0.1_439	-0.545878	chr2	17350000	17820000	ID_0.1_439	-0.519371
chr2	5310000	6110000	ID_0.1_440	0.0218487	chr2	17820000	18260000	ID_0.1_440	-0.212911
chr2	6110000	6390000	ID_0.1_441	-0.306693	chr2	18260000	18500000	ID_0.1_441	0.0604519
chr2	6390000	7440000	ID_0.1_442	-0.307662	chr2	18500000	18760000	ID_0.1_442	0.415557
chr2	7440000	9800000	ID_0.1_443	-0.109513	chr2	18760000	19295000	ID_0.1_443	-0.344192
chr2	9800000	9960000	ID_0.1_444	-0.283998	chr2	19295000	19665000	ID_0.1_444	-0.638825
chr2	9960000	10250000	ID_0.1_445	-0.323075	chr2	19665000	19880000	ID_0.1_445	-0.232108
chr2	10250000	10690000	ID_0.1_446	-0.602233	chr2	19880000	20420000	ID_0.1_446	-0.394562
chr2	10690000	11010000	ID_0.1_447	-0.075648	chr2	20420000	20605000	ID_0.1_447	0.0997504
chr2	11010000	11225000	ID_0.1_448	-0.566622	chr2	20605000	20760000	ID_0.1_448	-0.143752
chr2	11225000	11520000	ID_0.1_449	-0.476353	chr2	20760000	21210000	ID_0.1_449	-0.487762
chr2	11520000	11710000	ID_0.1_450	-0.284426	chr2	21210000	22460000	ID_0.1_450	-0.718992
chr2	11710000	11860000	ID_0.1_451	-0.231776	chr2	22460000	22600000	ID_0.1_451	-0.160388
chr2	11860000	12360000	ID_0.1_452	-0.557402	chr2	22600000	22740000	ID_0.1_452	-0.451746
chr2	12360000	12610000	ID_0.1_453	-0.521365	chr2	22740000	23070000	ID_0.1_453	-0.638983
chr2	12610000	13190000	ID_0.1_454	-0.309223	chr2	23070000	23460000	ID_0.1_454	-0.613148
chr2	13190000	13550000	ID_0.1_455	-0.729084	chr2	23460000	24100000	ID_0.1_455	-0.0178885
chr2	13550000	13910000	ID_0.1_456	-0.409455	chr2	24100000	24260000	ID_0.1_456	-0.788999
chr2	13910000	14255000	ID_0.1_457	-0.388635	chr2	24260000	24460000	ID_0.1_457	0.0215562
chr2	14255000	14690000	ID_0.1_458	-0.113943	chr2	24460000	24650000	ID_0.1_458	-0.178708
chr2	14690000	14940000	ID_0.1_459	-0.640264	chr2	24650000	24810000	ID_0.1_459	-0.762931
chr2	14940000	15180000	ID_0.1_460	-0.670742	chr2	24810000	25220000	ID_0.1_460	-0.427344
chr2	15180000	16270000	ID_0.1_461	-0.0192417	chr2	25220000	25480000	ID_0.1_461	0.390705
chr2	16270000	17350000	ID_0.1_462	-0.372247	chr2	25480000	26160000	ID_0.1_462	-0.533561
chr2	17350000	17550000	ID_0.1_463	-0.546856	chr2	26160000	26500000	ID_0.1_463	-0.0801175
chr2	17550000	18270000	ID_0.1_464	-0.140679	chr2	26500000	26700000	ID_0.1_464	-0.303845
chr2	18270000	18500000	ID_0.1_465	0.0442038	chr2	26700000	26900000	ID_0.1_465	0.027835
chr2	18500000	18760000	ID_0.1_466	0.376947	chr2	26900000	27120000	ID_0.1_466	0.134965
chr2	18760000	19320000	ID_0.1_467	-0.29953	chr2	27120000	27390000	ID_0.1_467	0.0855923
chr2	19320000	19665000	ID_0.1_468	-0.72476	chr2	27390000	27630000	ID_0.1_468	-0.421271
chr2	19665000	19880000	ID_0.1_469	-0.279746	chr2	27630000	27850000	ID_0.1_469	-0.380786
chr2	19880000	20420000	ID_0.1_470	-0.443137	chr2	27850000	28010000	ID_0.1_470	-0.023136
chr2	20420000	20605000	ID_0.1_471	0.0401441	chr2	28010000	28320000	ID_0.1_471	0.230749
chr2	20605000	20760000	ID_0.1_472	-0.167734	chr2	28320000	28565000	ID_0.1_472	-0.425564
chr2	20760000	21235000	ID_0.1_473	-0.536971	chr2	28565000	28770000	ID_0.1_473	-0.236901
chr2	21235000	22600000	ID_0.1_474	-0.752537	chr2	28770000	29040000	ID_0.1_474	0.61096
chr2	22600000	22740000	ID_0.1_475	-0.461412	chr2	29040000	29440000	ID_0.1_475	-0.309299
chr2	22740000	23060000	ID_0.1_476	-0.606231	chr2	29440000	29590000	ID_0.1_476	-0.330585
chr2	23060000	23450000	ID_0.1_477	-0.67078	chr2	29590000	29900000	ID_0.1_477	-0.220493
chr2	23450000	24100000	ID_0.1_478	0.0199519	chr2	29900000	30290000	ID_0.1_478	0.552708
chr2	24100000	24260000	ID_0.1_479	-0.784903	chr2	30290000	30690000	ID_0.1_479	-0.305681
chr2	24260000	24460000	ID_0.1_480	0.0930344	chr2	30690000	30840000	ID_0.1_480	-0.00577697
chr2	24460000	24650000	ID_0.1_481	-0.108966	chr2	30840000	31050000	ID_0.1_481	-0.0461537
chr2	24650000	25270000	ID_0.1_482	-0.801751	chr2	31050000	31260000	ID_0.1_482	0.222089
chr2	25270000	25480000	ID_0.1_483	0.433317	chr2	31260000	31520000	ID_0.1_483	-0.233225
chr2	25480000	26160000	ID_0.1_484	-0.584015	chr2	31520000	31660000	ID_0.1_484	0.143401
chr2	26160000	26500000	ID_0.1_485	-0.100312	chr2	31660000	31820000	ID_0.1_485	0.56626
chr2	26500000	26700000	ID_0.1_486	-0.403213	chr2	31820000	32200000	ID_0.1_486	0.227107
chr2	26700000	26900000	ID_0.1_487	0.16258	chr2	32200000	32460000	ID_0.1_487	0.0104829
chr2	26900000	27120000	ID_0.1_488	0.142968	chr2	32460000	32810000	ID_0.1_488	0.126175
chr2	27120000	27390000	ID_0.1_489	-0.0463576	chr2	32810000	32990000	ID_0.1_489	-0.212528
chr2	27390000	27630000	ID_0.1_490	-0.430512	chr2	32990000	33345000	ID_0.1_490	-0.122722
chr2	27630000	27840000	ID_0.1_491	-0.474964	chr2	33345000	33505000	ID_0.1_491	-0.315195
chr2	27840000	28050000	ID_0.1_492	0.0245839	chr2	33505000	33830000	ID_0.1_492	-0.405367
chr2	28050000	28330000	ID_0.1_493	0.238568	chr2	33830000	34210000	ID_0.1_493	-0.316722
chr2	28330000	28565000	ID_0.1_494	-0.449042	chr2	34210000	34520000	ID_0.1_494	0.391569
chr2	28565000	28770000	ID_0.1_495	-0.19121	chr2	34520000	34850000	ID_0.1_495	-0.519314
chr2	28770000	29040000	ID_0.1_496	0.63892	chr2	34850000	35060000	ID_0.1_496	0.145109
chr2	29040000	29455000	ID_0.1_497	-0.317993	chr2	35060000	35140000	ID_0.1_497	-0.323601
chr2	29455000	29590000	ID_0.1_498	-0.333216	chr2	35140000	35280000	ID_0.1_498	-0.328244
chr2	29590000	29900000	ID_0.1_499	-0.213726	chr2	35280000	35380000	ID_0.1_499	-0.344732
chr2	29900000	30290000	ID_0.1_500	0.54069	chr2	35380000	35830000	ID_0.1_500	-0.429714
chr2	30290000	30680000	ID_0.1_501	-0.313825	chr2	35830000	36155000	ID_0.1_501	-0.69129
chr2	30680000	30840000	ID_0.1_502	0.0132336	chr2	36155000	37200000	ID_0.1_502	-0.895591
chr2	30840000	31050000	ID_0.1_503	-0.151861	chr2	37200000	37360000	ID_0.1_503	-1.11078
chr2	31050000	31250000	ID_0.1_504	0.194799	chr2	37360000	37660000	ID_0.1_504	-0.193549
chr2	31250000	31520000	ID_0.1_505	-0.217821	chr2	37660000	38260000	ID_0.1_505	-0.39843
chr2	31520000	31820000	ID_0.1_506	0.104174	chr2	38260000	38520000	ID_0.1_506	-0.320937
chr2	31820000	32210000	ID_0.1_507	0.173905	chr2	38520000	38870000	ID_0.1_507	-0.209517
chr2	32210000	32460000	ID_0.1_508	0.0841499	chr2	38870000	39100000	ID_0.1_508	-0.433441
chr2	32460000	32630000	ID_0.1_509	0.171842	chr2	39100000	39280000	ID_0.1_509	-0.624184
chr2	32630000	32790000	ID_0.1_510	0.266804	chr2	39280000	41980000	ID_0.1_510	-0.878196
chr2	32790000	32990000	ID_0.1_511	-0.296758	chr2	41980000	43550000	ID_0.1_511	-0.282934
chr2	32990000	33345000	ID_0.1_512	-0.0229011	chr2	43550000	43770000	ID_0.1_512	-1.04766
chr2	33345000	33505000	ID_0.1_513	-0.319412	chr2	43770000	44980000	ID_0.1_513	-0.546103
chr2	33505000	33830000	ID_0.1_514	-0.34974	chr2	44980000	48750000	ID_0.1_514	-0.0972771
chr2	33830000	34230000	ID_0.1_515	-0.280836	chr2	48750000	49200000	ID_0.1_515	-0.432354
chr2	34230000	34520000	ID_0.1_516	0.452804	chr2	49200000	49600000	ID_0.1_516	-0.478468
chr2	34520000	34850000	ID_0.1_517	-0.520812	chr2	49600000	50140000	ID_0.1_517	-0.679404
chr2	34850000	35060000	ID_0.1_518	0.165255	chr2	50140000	51050000	ID_0.1_518	-0.549103
chr2	35060000	35140000	ID_0.1_519	-0.311634	chr2	51050000	51420000	ID_0.1_519	-0.38782
chr2	35140000	35280000	ID_0.1_520	-0.267505	chr2	51420000	51780000	ID_0.1_520	0.0552685
chr2	35280000	35380000	ID_0.1_521	-0.187216	chr2	51780000	51940000	ID_0.1_521	-0.60399
chr2	35380000	35830000	ID_0.1_522	-0.400078	chr2	51940000	52480000	ID_0.1_522	-0.376155
chr2	35830000	36155000	ID_0.1_523	-0.712753	chr2	52480000	52580000	ID_0.1_523	-0.563089
chr2	36155000	37200000	ID_0.1_524	-0.954044	chr2	52580000	52990000	ID_0.1_524	-0.587478
chr2	37200000	37360000	ID_0.1_525	-1.1483	chr2	52990000	53110000	ID_0.1_525	-0.514579
chr2	37360000	37660000	ID_0.1_526	-0.163683	chr2	53110000	55930000	ID_0.1_526	-0.832038
chr2	37660000	38260000	ID_0.1_527	-0.411294	chr2	55930000	57260000	ID_0.1_527	-0.584562
chr2	38260000	38510000	ID_0.1_528	-0.344964	chr2	57260000	58270000	ID_0.1_528	-0.551963
chr2	38510000	38870000	ID_0.1_529	-0.228196	chr2	58270000	58540000	ID_0.1_529	-0.399066
chr2	38870000	39100000	ID_0.1_530	-0.432147	chr2	58540000	58840000	ID_0.1_530	-0.54654
chr2	39100000	39280000	ID_0.1_531	-0.658059	chr2	58840000	59340000	ID_0.1_531	0.609636
chr2	39280000	40480000	ID_0.1_532	-0.871444	chr2	59340000	60060000	ID_0.1_532	-0.464769
chr2	40480000	43550000	ID_0.1_533	-0.147842	chr2	60060000	60280000	ID_0.1_533	0.375583
chr2	43550000	43770000	ID_0.1_534	-1.06225	chr2	60280000	60540000	ID_0.1_534	-0.382008
chr2	43770000	44980000	ID_0.1_535	-0.48635	chr2	60540000	61320000	ID_0.1_535	-0.392508
chr2	44980000	46300000	ID_0.1_536	-0.0648123	chr2	61320000	61670000	ID_0.1_536	-0.741256
chr2	46300000	48750000	ID_0.1_537	-0.320945	chr2	61670000	62140000	ID_0.1_537	-0.248855
chr2	48750000	49200000	ID_0.1_538	-0.547055	chr2	62140000	62320000	ID_0.1_538	-0.319314
chr2	49200000	49600000	ID_0.1_539	-0.512934	chr2	62320000	62530000	ID_0.1_539	-0.152699
chr2	49600000	50140000	ID_0.1_540	-0.69891	chr2	62530000	63290000	ID_0.1_540	-0.588346
chr2	50140000	50420000	ID_0.1_541	-0.652606	chr2	63290000	63530000	ID_0.1_541	-0.738352
chr2	50420000	51040000	ID_0.1_542	0.0844526	chr2	63530000	64300000	ID_0.1_542	-0.0589252
chr2	51040000	51410000	ID_0.1_543	-0.361317	chr2	64300000	64740000	ID_0.1_543	0.059525
chr2	51410000	51770000	ID_0.1_544	-0.053091	chr2	64740000	64960000	ID_0.1_544	-0.587752
chr2	51770000	51940000	ID_0.1_545	-0.631563	chr2	64960000	65220000	ID_0.1_545	0.255871
chr2	51940000	52480000	ID_0.1_546	-0.401368	chr2	65220000	66070000	ID_0.1_546	-0.369472
chr2	52480000	52580000	ID_0.1_547	-0.594748	chr2	66070000	66300000	ID_0.1_547	-0.265608
chr2	52580000	53100000	ID_0.1_548	-0.594894	chr2	66300000	67320000	ID_0.1_548	-0.268869
chr2	53100000	54600000	ID_0.1_549	-0.926375	chr2	67320000	67970000	ID_0.1_549	-0.539259
chr2	54600000	55900000	ID_0.1_550	-0.269507	chr2	67970000	68190000	ID_0.1_550	-0.176637
chr2	55900000	57240000	ID_0.1_551	-0.668101	chr2	68190000	68385000	ID_0.1_551	-0.478247
chr2	57240000	57850000	ID_0.1_552	-0.512807	chr2	68385000	68600000	ID_0.1_552	-0.381045
chr2	57850000	58280000	ID_0.1_553	-0.818728	chr2	68600000	69060000	ID_0.1_553	-0.632154
chr2	58280000	58540000	ID_0.1_554	-0.369817	chr2	69060000	69340000	ID_0.1_554	-0.195887
chr2	58540000	58840000	ID_0.1_555	-0.650072	chr2	69340000	69460000	ID_0.1_555	-0.211259
chr2	58840000	59350000	ID_0.1_556	0.555457	chr2	69460000	69890000	ID_0.1_556	-0.323344
chr2	59350000	60070000	ID_0.1_557	-0.500722	chr2	69890000	70450000	ID_0.1_557	-0.675714
chr2	60070000	60280000	ID_0.1_558	0.303773	chr2	70450000	70920000	ID_0.1_558	-0.683082
chr2	60280000	60540000	ID_0.1_559	-0.362197	chr2	70920000	71250000	ID_0.1_559	-0.29929
chr2	60540000	60800000	ID_0.1_560	-0.461638	chr2	71250000	71400000	ID_0.1_560	0.255539
chr2	60800000	61320000	ID_0.1_561	0.782025	chr2	71400000	71680000	ID_0.1_561	-0.10605
chr2	61320000	61680000	ID_0.1_562	-0.795786	chr2	71680000	71860000	ID_0.1_562	-0.210806
chr2	61680000	62140000	ID_0.1_563	-0.276197	chr2	71860000	72060000	ID_0.1_563	-0.127937
chr2	62140000	62320000	ID_0.1_564	-0.355249	chr2	72060000	72320000	ID_0.1_564	-0.132115
chr2	62320000	62510000	ID_0.1_565	-0.157015	chr2	72320000	72950000	ID_0.1_565	-0.366031
chr2	62510000	63300000	ID_0.1_566	-0.630137	chr2	72950000	73130000	ID_0.1_566	-0.136184
chr2	63300000	63530000	ID_0.1_567	-0.749813	chr2	73130000	73270000	ID_0.1_567	-0.210431
chr2	63530000	64300000	ID_0.1_568	-0.233656	chr2	73270000	73390000	ID_0.1_568	-0.391461
chr2	64300000	64730000	ID_0.1_569	-0.0849924	chr2	73390000	73650000	ID_0.1_569	-0.520838
chr2	64730000	64960000	ID_0.1_570	-0.659647	chr2	73650000	73870000	ID_0.1_570	-0.429211
chr2	64960000	65220000	ID_0.1_571	0.130343	chr2	73870000	74100000	ID_0.1_571	-0.620332
chr2	65220000	66070000	ID_0.1_572	-0.441534	chr2	74100000	74520000	ID_0.1_572	-0.229166
chr2	66070000	66290000	ID_0.1_573	-0.254681	chr2	74520000	74820000	ID_0.1_573	-0.563046
chr2	66290000	66650000	ID_0.1_574	-0.333386	chr2	74820000	74980000	ID_0.1_574	-0.177767
chr2	66650000	67340000	ID_0.1_575	-0.365587	chr2	74980000	75160000	ID_0.1_575	-0.290331
chr2	67340000	67970000	ID_0.1_576	-0.525384	chr2	75160000	75430000	ID_0.1_576	-0.109611
chr2	67970000	68190000	ID_0.1_577	-0.179479	chr2	75430000	75970000	ID_0.1_577	-0.456395
chr2	68190000	68400000	ID_0.1_578	-0.44299	chr2	75970000	76760000	ID_0.1_578	-0.680216
chr2	68400000	68600000	ID_0.1_579	-0.302789	chr2	76760000	77080000	ID_0.1_579	-0.639528
chr2	68600000	69070000	ID_0.1_580	-0.686704	chr2	77080000	77210000	ID_0.1_580	-0.243938
chr2	69070000	69340000	ID_0.1_581	-0.205199	chr2	77210000	77605000	ID_0.1_581	-0.429254
chr2	69340000	69460000	ID_0.1_582	-0.219117	chr2	77605000	77820000	ID_0.1_582	-0.659101
chr2	69460000	69890000	ID_0.1_583	-0.365793	chr2	77820000	78790000	ID_0.1_583	-0.641286
chr2	69890000	70450000	ID_0.1_584	-0.694911	chr2	78790000	79120000	ID_0.1_584	-0.371597
chr2	70450000	70920000	ID_0.1_585	-0.737	chr2	79120000	79340000	ID_0.1_585	-0.206897
chr2	70920000	71250000	ID_0.1_586	-0.322228	chr2	79340000	79690000	ID_0.1_586	0.110066
chr2	71250000	71400000	ID_0.1_587	0.352697	chr2	79690000	80140000	ID_0.1_587	-0.59975
chr2	71400000	71680000	ID_0.1_588	-0.0752364	chr2	80140000	80530000	ID_0.1_588	-0.715147
chr2	71680000	71850000	ID_0.1_589	-0.247536	chr2	80530000	83440000	ID_0.1_589	-0.84659
chr2	71850000	72060000	ID_0.1_590	-0.101306	chr2	83440000	83650000	ID_0.1_590	-0.796272
chr2	72060000	72330000	ID_0.1_591	-0.0539348	chr2	83650000	83780000	ID_0.1_591	-0.280797
chr2	72330000	72950000	ID_0.1_592	-0.349617	chr2	83780000	84290000	ID_0.1_592	-0.0831424
chr2	72950000	73130000	ID_0.1_593	-0.0753486	chr2	84290000	84550000	ID_0.1_593	-0.381451
chr2	73130000	73270000	ID_0.1_594	-0.174376	chr2	84550000	84670000	ID_0.1_594	0.0518412
chr2	73270000	73400000	ID_0.1_595	-0.363903	chr2	84670000	84890000	ID_0.1_595	-0.208178
chr2	73400000	73660000	ID_0.1_596	-0.517072	chr2	84890000	85090000	ID_0.1_596	-0.280262
chr2	73660000	73860000	ID_0.1_597	-0.421247	chr2	85090000	85470000	ID_0.1_597	0.108695
chr2	73860000	74130000	ID_0.1_598	-0.611806	chr2	85470000	86335000	ID_0.1_598	-0.619618
chr2	74130000	74520000	ID_0.1_599	-0.195225	chr2	86335000	88170000	ID_0.1_599	-0.252489
chr2	74520000	74820000	ID_0.1_600	-0.592524	chr2	88170000	89930000	ID_0.1_600	-0.469247
chr2	74820000	74950000	ID_0.1_601	-0.117806	chr2	89930000	90270000	ID_0.1_601	-0.138626
chr2	74950000	75150000	ID_0.1_602	-0.271924	chr2	90270000	90530000	ID_0.1_602	-1.01259
chr2	75150000	75430000	ID_0.1_603	-0.11719	chr2	90530000	90900000	ID_0.1_603	-0.555451
chr2	75430000	75820000	ID_0.1_604	-0.578832	chr2	90900000	91120000	ID_0.1_604	0.205129
chr2	75820000	75970000	ID_0.1_605	-0.151242	chr2	91120000	91540000	ID_0.1_605	0.166656
chr2	75970000	76760000	ID_0.1_606	-0.729653	chr2	91540000	91780000	ID_0.1_606	0.241762
chr2	76760000	77080000	ID_0.1_607	-0.679512	chr2	91780000	92130000	ID_0.1_607	0.00263413
chr2	77080000	77210000	ID_0.1_608	-0.271863	chr2	92130000	92330000	ID_0.1_608	0.202621
chr2	77210000	77605000	ID_0.1_609	-0.48691	chr2	92330000	92700000	ID_0.1_609	-0.620949
chr2	77605000	77820000	ID_0.1_610	-0.700118	chr2	92700000	92930000	ID_0.1_610	-0.376948
chr2	77820000	78790000	ID_0.1_611	-0.700394	chr2	92930000	93040000	ID_0.1_611	-0.0997073
chr2	78790000	79140000	ID_0.1_612	-0.425537	chr2	93040000	93220000	ID_0.1_612	-0.229778
chr2	79140000	79340000	ID_0.1_613	-0.206086	chr2	93220000	93320000	ID_0.1_613	-0.0886059
chr2	79340000	79690000	ID_0.1_614	0.0237261	chr2	93320000	93510000	ID_0.1_614	0.055285
chr2	79690000	80140000	ID_0.1_615	-0.636868	chr2	93510000	93675000	ID_0.1_615	0.385476
chr2	80140000	80540000	ID_0.1_616	-0.751319	chr2	93675000	93860000	ID_0.1_616	-0.563079
chr2	80540000	83440000	ID_0.1_617	-0.892233	chr2	93860000	94150000	ID_0.1_617	-0.423912
chr2	83440000	83650000	ID_0.1_618	-0.847772	chr2	94150000	94295000	ID_0.1_618	-0.604578
chr2	83650000	83780000	ID_0.1_619	-0.330495	chr2	94295000	100680000	ID_0.1_619	-1.05864
chr2	83780000	84100000	ID_0.1_620	-0.178888	chr2	100680000	101290000	ID_0.1_620	0.0187701
chr2	84100000	84290000	ID_0.1_621	0.816299	chr2	101290000	101510000	ID_0.1_621	-0.66814
chr2	84290000	84515000	ID_0.1_622	-0.34891	chr2	101510000	101730000	ID_0.1_622	-0.64216
chr2	84515000	84670000	ID_0.1_623	0.0445668	chr2	101730000	101910000	ID_0.1_623	-0.41428
chr2	84670000	84890000	ID_0.1_624	-0.24296	chr2	101910000	102105000	ID_0.1_624	0.223995
chr2	84890000	85090000	ID_0.1_625	-0.338108	chr2	102105000	102320000	ID_0.1_625	0.427248
chr2	85090000	86295000	ID_0.1_626	0.0875304	chr2	102320000	102930000	ID_0.1_626	-0.408311
chr2	86295000	90270000	ID_0.1_627	-0.276813	chr2	102930000	103260000	ID_0.1_627	-0.261502
chr2	90270000	90540000	ID_0.1_628	-1.09212	chr2	103260000	103390000	ID_0.1_628	-0.591254
chr2	90540000	90900000	ID_0.1_629	-0.516972	chr2	103390000	103580000	ID_0.1_629	0.090179
chr2	90900000	91110000	ID_0.1_630	0.20168	chr2	103580000	103710000	ID_0.1_630	0.513105
chr2	91110000	91540000	ID_0.1_631	0.0414514	chr2	103710000	103870000	ID_0.1_631	0.350664
chr2	91540000	91780000	ID_0.1_632	0.193734	chr2	103870000	103970000	ID_0.1_632	-0.173991
chr2	91780000	92320000	ID_0.1_633	-0.00441161	chr2	103970000	104260000	ID_0.1_633	-0.197621
chr2	92320000	92700000	ID_0.1_634	-0.652626	chr2	104260000	104490000	ID_0.1_634	-0.285263
chr2	92700000	92930000	ID_0.1_635	-0.358722	chr2	104490000	104680000	ID_0.1_635	0.0667621
chr2	92930000	93040000	ID_0.1_636	-0.0381052	chr2	104680000	105090000	ID_0.1_636	-0.470004
chr2	93040000	93230000	ID_0.1_637	-0.167806	chr2	105090000	105310000	ID_0.1_637	-0.398307
chr2	93230000	93320000	ID_0.1_638	0.00409908	chr2	105310000	105930000	ID_0.1_638	-0.586782
chr2	93320000	93500000	ID_0.1_639	0.0398976	chr2	105930000	106810000	ID_0.1_639	-0.655056
chr2	93500000	93675000	ID_0.1_640	0.379918	chr2	106810000	107720000	ID_0.1_640	-0.552926
chr2	93675000	93860000	ID_0.1_641	-0.605858	chr2	107720000	108470000	ID_0.1_641	-0.45145
chr2	93860000	94150000	ID_0.1_642	-0.399141	chr2	108470000	109180000	ID_0.1_642	-0.44482
chr2	94150000	94295000	ID_0.1_643	-0.65245	chr2	109180000	109530000	ID_0.1_643	0.0993687
chr2	94295000	97280000	ID_0.1_644	-1.10919	chr2	109530000	109720000	ID_0.1_644	-0.118451
chr2	97280000	100720000	ID_0.1_645	-0.408976	chr2	109720000	110060000	ID_0.1_645	-0.512283
chr2	100720000	101060000	ID_0.1_646	0.206994	chr2	110060000	110470000	ID_0.1_646	-0.252547
chr2	101060000	101300000	ID_0.1_647	-0.424337	chr2	110470000	112010000	ID_0.1_647	-0.31159
chr2	101300000	101510000	ID_0.1_648	-0.68792	chr2	112010000	112325000	ID_0.1_648	-0.817059
chr2	101510000	101730000	ID_0.1_649	-0.750426	chr2	112325000	112610000	ID_0.1_649	-0.276792
chr2	101730000	101900000	ID_0.1_650	-0.435187	chr2	112610000	113320000	ID_0.1_650	-0.518097
chr2	101900000	102320000	ID_0.1_651	0.278577	chr2	113320000	113690000	ID_0.1_651	-0.418965
chr2	102320000	102930000	ID_0.1_652	-0.394518	chr2	113690000	114040000	ID_0.1_652	-0.451038
chr2	102930000	103260000	ID_0.1_653	-0.318382	chr2	114040000	114430000	ID_0.1_653	-0.705605
chr2	103260000	103390000	ID_0.1_654	-0.622095	chr2	114430000	114700000	ID_0.1_654	-0.0983443
chr2	103390000	103580000	ID_0.1_655	-0.0155769	chr2	114700000	115340000	ID_0.1_655	0.150761
chr2	103580000	103710000	ID_0.1_656	0.436632	chr2	115340000	115660000	ID_0.1_656	0.211463
chr2	103710000	103870000	ID_0.1_657	0.280756	chr2	115660000	115960000	ID_0.1_657	-0.0806958
chr2	103870000	103970000	ID_0.1_658	-0.292567	chr2	115960000	116690000	ID_0.1_658	-0.69308
chr2	103970000	104260000	ID_0.1_659	-0.297911	chr2	116690000	117075000	ID_0.1_659	-0.936729
chr2	104260000	104470000	ID_0.1_660	-0.312109	chr2	117075000	117330000	ID_0.1_660	-0.589728
chr2	104470000	104665000	ID_0.1_661	0.0283405	chr2	117330000	118010000	ID_0.1_661	-0.653055
chr2	104665000	105090000	ID_0.1_662	-0.480151	chr2	118010000	118270000	ID_0.1_662	-0.640115
chr2	105090000	105300000	ID_0.1_663	-0.489304	chr2	118270000	118450000	ID_0.1_663	-0.427165
chr2	105300000	106810000	ID_0.1_664	-0.579822	chr2	118450000	118810000	ID_0.1_664	0.0153014
chr2	106810000	107720000	ID_0.1_665	-0.522405	chr2	118810000	119040000	ID_0.1_665	0.0175789
chr2	107720000	108480000	ID_0.1_666	-0.508693	chr2	119040000	119295000	ID_0.1_666	-0.00889694
chr2	108480000	109180000	ID_0.1_667	-0.462486	chr2	119295000	119510000	ID_0.1_667	0.198175
chr2	109180000	109530000	ID_0.1_668	0.0893059	chr2	119510000	119790000	ID_0.1_668	0.0770513
chr2	109530000	109730000	ID_0.1_669	-0.254659	chr2	119790000	120145000	ID_0.1_669	0.178291
chr2	109730000	110060000	ID_0.1_670	-0.557827	chr2	120145000	120510000	ID_0.1_670	-0.33383
chr2	110060000	110440000	ID_0.1_671	-0.331788	chr2	120510000	120800000	ID_0.1_671	0.595813
chr2	110440000	110930000	ID_0.1_672	-0.292637	chr2	120800000	121020000	ID_0.1_672	0.187068
chr2	110930000	112010000	ID_0.1_673	-0.303716	chr2	121020000	121220000	ID_0.1_673	0.0448783
chr2	112010000	112340000	ID_0.1_674	-0.858939	chr2	121220000	121340000	ID_0.1_674	-0.266754
chr2	112340000	112620000	ID_0.1_675	-0.331848	chr2	121340000	121850000	ID_0.1_675	-0.643236
chr2	112620000	113130000	ID_0.1_676	-0.569512	chr2	121850000	122000000	ID_0.1_676	-0.416547
chr2	113130000	113320000	ID_0.1_677	-0.478545	chr2	122000000	122180000	ID_0.1_677	-0.0459519
chr2	113320000	113680000	ID_0.1_678	-0.455577	chr2	122180000	122460000	ID_0.1_678	-0.181901
chr2	113680000	114030000	ID_0.1_679	-0.540643	chr2	122460000	122640000	ID_0.1_679	-0.352036
chr2	114030000	114420000	ID_0.1_680	-0.797955	chr2	122640000	123900000	ID_0.1_680	-0.486917
chr2	114420000	114690000	ID_0.1_681	-0.164424	chr2	123900000	124380000	ID_0.1_681	-0.234148
chr2	114690000	115340000	ID_0.1_682	0.0732361	chr2	124380000	124770000	ID_0.1_682	0.0456164
chr2	115340000	115670000	ID_0.1_683	0.0141035	chr2	124770000	125090000	ID_0.1_683	-0.428567
chr2	115670000	115960000	ID_0.1_684	-0.115346	chr2	125090000	125430000	ID_0.1_684	-0.569813
chr2	115960000	116690000	ID_0.1_685	-0.783855	chr2	125430000	125700000	ID_0.1_685	-0.457597
chr2	116690000	117075000	ID_0.1_686	-1.01558	chr2	125700000	126400000	ID_0.1_686	-0.141652
chr2	117075000	117320000	ID_0.1_687	-0.593806	chr2	126400000	126860000	ID_0.1_687	-0.735542
chr2	117320000	118010000	ID_0.1_688	-0.727614	chr2	126860000	127170000	ID_0.1_688	0.0541024
chr2	118010000	118280000	ID_0.1_689	-0.566076	chr2	127170000	127320000	ID_0.1_689	-0.170501
chr2	118280000	118450000	ID_0.1_690	-0.364967	chr2	127320000	127520000	ID_0.1_690	-0.0956138
chr2	118450000	118735000	ID_0.1_691	0.0931364	chr2	127520000	127690000	ID_0.1_691	-0.154605
chr2	118735000	118830000	ID_0.1_692	0.264505	chr2	127690000	127930000	ID_0.1_692	-0.424643
chr2	118830000	119040000	ID_0.1_693	0.0670099	chr2	127930000	128230000	ID_0.1_693	0.504439
chr2	119040000	119340000	ID_0.1_694	-0.0328779	chr2	128230000	128430000	ID_0.1_694	0.0618318
chr2	119340000	119510000	ID_0.1_695	0.276714	chr2	128430000	128680000	ID_0.1_695	-0.660551
chr2	119510000	119770000	ID_0.1_696	0.036237	chr2	128680000	128910000	ID_0.1_696	-0.236505
chr2	119770000	120160000	ID_0.1_697	0.18071	chr2	128910000	129110000	ID_0.1_697	0.0326725
chr2	120160000	120510000	ID_0.1_698	-0.332265	chr2	129110000	129280000	ID_0.1_698	-0.14484
chr2	120510000	120800000	ID_0.1_699	0.695966	chr2	129280000	129500000	ID_0.1_699	-0.384859
chr2	120800000	121000000	ID_0.1_700	0.176984	chr2	129500000	129710000	ID_0.1_700	-0.0835762
chr2	121000000	121350000	ID_0.1_701	0.066159	chr2	129710000	129890000	ID_0.1_701	-0.130636
chr2	121350000	121660000	ID_0.1_702	-0.677604	chr2	129890000	130100000	ID_0.1_702	0.0192536
chr2	121660000	121850000	ID_0.1_703	-0.0804838	chr2	130100000	130255000	ID_0.1_703	-0.304388
chr2	121850000	122010000	ID_0.1_704	-0.407227	chr2	130255000	130390000	ID_0.1_704	-0.198076
chr2	122010000	122160000	ID_0.1_705	-0.0681788	chr2	130390000	130550000	ID_0.1_705	-0.0868134
chr2	122160000	122460000	ID_0.1_706	-0.0983252	chr2	130550000	130860000	ID_0.1_706	0.10695
chr2	122460000	122640000	ID_0.1_707	-0.370982	chr2	130860000	131090000	ID_0.1_707	-0.277151
chr2	122640000	123900000	ID_0.1_708	-0.578531	chr2	131090000	131250000	ID_0.1_708	0.405429
chr2	123900000	124380000	ID_0.1_709	-0.245652	chr2	131250000	131360000	ID_0.1_709	0.158476
chr2	124380000	124770000	ID_0.1_710	0.09748	chr2	131360000	131640000	ID_0.1_710	-0.380204
chr2	124770000	125090000	ID_0.1_711	-0.439979	chr2	131640000	131795000	ID_0.1_711	-0.213847
chr2	125090000	125430000	ID_0.1_712	-0.605217	chr2	131795000	132080000	ID_0.1_712	-0.143424
chr2	125430000	125700000	ID_0.1_713	-0.502374	chr2	132080000	132330000	ID_0.1_713	-0.407559
chr2	125700000	126400000	ID_0.1_714	-0.187557	chr2	132330000	132570000	ID_0.1_714	-0.342327
chr2	126400000	126860000	ID_0.1_715	-0.75399	chr2	132570000	132805000	ID_0.1_715	-0.0823915
chr2	126860000	127170000	ID_0.1_716	0.0767227	chr2	132805000	133195000	ID_0.1_716	-0.870857
chr2	127170000	127280000	ID_0.1_717	-0.0960234	chr2	133195000	133430000	ID_0.1_717	-0.443202
chr2	127280000	127690000	ID_0.1_718	-0.0571608	chr2	133430000	134320000	ID_0.1_718	0.148185
chr2	127690000	127930000	ID_0.1_719	-0.438265	chr2	134320000	134840000	ID_0.1_719	-0.796644
chr2	127930000	128240000	ID_0.1_720	0.592342	chr2	134840000	135190000	ID_0.1_720	0.494699
chr2	128240000	128430000	ID_0.1_721	0.10608	chr2	135190000	135790000	ID_0.1_721	-0.641963
chr2	128430000	128670000	ID_0.1_722	-0.692166	chr2	135790000	135970000	ID_0.1_722	-0.535015
chr2	128670000	128920000	ID_0.1_723	-0.289329	chr2	135970000	136270000	ID_0.1_723	-0.29873
chr2	128920000	129100000	ID_0.1_724	0.128119	chr2	136270000	136690000	ID_0.1_724	0.032438
chr2	129100000	129280000	ID_0.1_725	-0.0229511	chr2	136690000	136940000	ID_0.1_725	-0.407965
chr2	129280000	129500000	ID_0.1_726	-0.300521	chr2	136940000	137610000	ID_0.1_726	-0.0535696
chr2	129500000	129710000	ID_0.1_727	-0.0445412	chr2	137610000	137805000	ID_0.1_727	-0.265736
chr2	129710000	129890000	ID_0.1_728	-0.0959411	chr2	137805000	139390000	ID_0.1_728	-0.755346
chr2	129890000	130100000	ID_0.1_729	0.0961336	chr2	139390000	139590000	ID_0.1_729	-0.350894
chr2	130100000	130240000	ID_0.1_730	-0.279121	chr2	139590000	140010000	ID_0.1_730	-0.221571
chr2	130240000	130370000	ID_0.1_731	-0.16169	chr2	140010000	140470000	ID_0.1_731	-0.399141
chr2	130370000	130550000	ID_0.1_732	-0.00198901	chr2	140470000	142670000	ID_0.1_732	-0.490649
chr2	130550000	130850000	ID_0.1_733	0.195094	chr2	142670000	142940000	ID_0.1_733	-0.169521
chr2	130850000	131090000	ID_0.1_734	-0.279192	chr2	142940000	143640000	ID_0.1_734	-0.699443
chr2	131090000	131250000	ID_0.1_735	0.383162	chr2	143640000	144130000	ID_0.1_735	-0.879125
chr2	131250000	131360000	ID_0.1_736	0.112562	chr2	144130000	144430000	ID_0.1_736	-0.195553
chr2	131360000	131640000	ID_0.1_737	-0.461079	chr2	144430000	144950000	ID_0.1_737	-0.686882
chr2	131640000	131795000	ID_0.1_738	-0.182272	chr2	144950000	145120000	ID_0.1_738	-0.400751
chr2	131795000	132080000	ID_0.1_739	-0.113193	chr2	145120000	145420000	ID_0.1_739	0.0322339
chr2	132080000	132330000	ID_0.1_740	-0.420444	chr2	145420000	145760000	ID_0.1_740	-0.550672
chr2	132330000	132805000	ID_0.1_741	-0.372157	chr2	145760000	146025000	ID_0.1_741	-0.619253
chr2	132805000	133195000	ID_0.1_742	-0.880515	chr2	146025000	146240000	ID_0.1_742	-0.0493614
chr2	133195000	133430000	ID_0.1_743	-0.425987	chr2	146240000	146460000	ID_0.1_743	-0.225592
chr2	133430000	134320000	ID_0.1_744	0.182226	chr2	146460000	146740000	ID_0.1_744	-0.5501
chr2	134320000	134840000	ID_0.1_745	-0.796138	chr2	146740000	147010000	ID_0.1_745	-0.0431493
chr2	134840000	135190000	ID_0.1_746	0.593335	chr2	147010000	147150000	ID_0.1_746	-0.271818
chr2	135190000	135790000	ID_0.1_747	-0.749964	chr2	147150000	147610000	ID_0.1_747	-0.631002
chr2	135790000	135970000	ID_0.1_748	-0.647076	chr2	147610000	147950000	ID_0.1_748	-0.453949
chr2	135970000	136270000	ID_0.1_749	-0.357385	chr2	147950000	148190000	ID_0.1_749	-0.530113
chr2	136270000	136690000	ID_0.1_750	0.0566829	chr2	148190000	148585000	ID_0.1_750	0.0276257
chr2	136690000	136930000	ID_0.1_751	-0.465513	chr2	148585000	148740000	ID_0.1_751	-0.52201
chr2	136930000	137580000	ID_0.1_752	-0.177199	chr2	148740000	149030000	ID_0.1_752	0.016265
chr2	137580000	137820000	ID_0.1_753	-0.281181	chr2	149030000	149220000	ID_0.1_753	-0.222154
chr2	137820000	139170000	ID_0.1_754	-0.801627	chr2	149220000	149910000	ID_0.1_754	-0.440501
chr2	139170000	139410000	ID_0.1_755	-0.424973	chr2	149910000	150380000	ID_0.1_755	-0.320355
chr2	139410000	139590000	ID_0.1_756	-0.312438	chr2	150380000	150870000	ID_0.1_756	-0.457156
chr2	139590000	139810000	ID_0.1_757	-0.227497	chr2	150870000	151280000	ID_0.1_757	-0.222575
chr2	139810000	140010000	ID_0.1_758	-0.0682462	chr2	151280000	151565000	ID_0.1_758	-0.623146
chr2	140010000	140480000	ID_0.1_759	-0.417408	chr2	151565000	151850000	ID_0.1_759	-0.55077
chr2	140480000	142670000	ID_0.1_760	-0.531734	chr2	151850000	152040000	ID_0.1_760	-0.321139
chr2	142670000	142930000	ID_0.1_761	-0.240636	chr2	152040000	152280000	ID_0.1_761	-0.0241879
chr2	142930000	143640000	ID_0.1_762	-0.728193	chr2	152280000	152430000	ID_0.1_762	-0.367335
chr2	143640000	144130000	ID_0.1_763	-0.930717	chr2	152430000	152700000	ID_0.1_763	-0.312285
chr2	144130000	144430000	ID_0.1_764	-0.189108	chr2	152700000	152980000	ID_0.1_764	-0.352788
chr2	144430000	144950000	ID_0.1_765	-0.728192	chr2	152980000	153290000	ID_0.1_765	0.188092
chr2	144950000	145120000	ID_0.1_766	-0.426274	chr2	153290000	153485000	ID_0.1_766	-0.0167692
chr2	145120000	145420000	ID_0.1_767	0.0474426	chr2	153485000	153790000	ID_0.1_767	-0.293241
chr2	145420000	145760000	ID_0.1_768	-0.53332	chr2	153790000	153990000	ID_0.1_768	-0.267307
chr2	145760000	146060000	ID_0.1_769	-0.63512	chr2	153990000	154210000	ID_0.1_769	-0.353744
chr2	146060000	146240000	ID_0.1_770	0.0283832	chr2	154210000	154480000	ID_0.1_770	-0.455208
chr2	146240000	146450000	ID_0.1_771	-0.280546	chr2	154480000	154855000	ID_0.1_771	0.0114247
chr2	146450000	146740000	ID_0.1_772	-0.602586	chr2	154855000	155050000	ID_0.1_772	-0.170024
chr2	146740000	147020000	ID_0.1_773	0.00468878	chr2	155050000	155300000	ID_0.1_773	0.366107
chr2	147020000	147150000	ID_0.1_774	-0.260831	chr2	155300000	155470000	ID_0.1_774	-0.0052035
chr2	147150000	147610000	ID_0.1_775	-0.654843	chr2	155470000	155650000	ID_0.1_775	0.361488
chr2	147610000	147940000	ID_0.1_776	-0.480871	chr2	155650000	155805000	ID_0.1_776	0.116967
chr2	147940000	148200000	ID_0.1_777	-0.525812	chr2	155805000	155960000	ID_0.1_777	0.317062
chr2	148200000	148570000	ID_0.1_778	0.169065	chr2	155960000	156120000	ID_0.1_778	0.229105
chr2	148570000	148740000	ID_0.1_779	-0.510041	chr2	156120000	156340000	ID_0.1_779	0.0726534
chr2	148740000	149030000	ID_0.1_780	-0.128423	chr2	156340000	156550000	ID_0.1_780	0.0444606
chr2	149030000	149240000	ID_0.1_781	-0.209679	chr2	156550000	156950000	ID_0.1_781	-0.203716
chr2	149240000	149930000	ID_0.1_782	-0.414555	chr2	156950000	157120000	ID_0.1_782	-0.149799
chr2	149930000	150380000	ID_0.1_783	-0.387777	chr2	157120000	157280000	ID_0.1_783	-0.253251
chr2	150380000	150860000	ID_0.1_784	-0.433014	chr2	157280000	157430000	ID_0.1_784	0.65634
chr2	150860000	151280000	ID_0.1_785	-0.118527	chr2	157430000	157830000	ID_0.1_785	-0.320999
chr2	151280000	151565000	ID_0.1_786	-0.575451	chr2	157830000	158030000	ID_0.1_786	-0.379165
chr2	151565000	151850000	ID_0.1_787	-0.563122	chr2	158030000	158225000	ID_0.1_787	0.314922
chr2	151850000	152040000	ID_0.1_788	-0.310042	chr2	158225000	158330000	ID_0.1_788	-0.717366
chr2	152040000	152270000	ID_0.1_789	-0.0309881	chr2	158330000	158510000	ID_0.1_789	-0.568906
chr2	152270000	152430000	ID_0.1_790	-0.419495	chr2	158510000	158740000	ID_0.1_790	-0.245606
chr2	152430000	152720000	ID_0.1_791	-0.392903	chr2	158740000	159830000	ID_0.1_791	-0.672443
chr2	152720000	152970000	ID_0.1_792	-0.336317	chr2	159830000	160220000	ID_0.1_792	-0.192181
chr2	152970000	153290000	ID_0.1_793	0.254429	chr2	160220000	160420000	ID_0.1_793	-0.205609
chr2	153290000	153485000	ID_0.1_794	-0.0174355	chr2	160420000	160760000	ID_0.1_794	-0.39367
chr2	153485000	153775000	ID_0.1_795	-0.295582	chr2	160760000	161025000	ID_0.1_795	-0.377699
chr2	153775000	153990000	ID_0.1_796	-0.243666	chr2	161025000	163240000	ID_0.1_796	-0.650196
chr2	153990000	154210000	ID_0.1_797	-0.308668	chr2	163240000	163610000	ID_0.1_797	-0.506066
chr2	154210000	154480000	ID_0.1_798	-0.522151	chr2	163610000	163660000	ID_0.1_798	-0.073794
chr2	154480000	154870000	ID_0.1_799	-0.0480053	chr2	163660000	163820000	ID_0.1_799	-0.0795754
chr2	154870000	155020000	ID_0.1_800	-0.243448	chr2	163820000	163900000	ID_0.1_800	-0.250088
chr2	155020000	155300000	ID_0.1_801	0.396288	chr2	163900000	164220000	ID_0.1_801	-0.31554
chr2	155300000	155470000	ID_0.1_802	-0.0352867	chr2	164220000	164400000	ID_0.1_802	-0.135144
chr2	155470000	155650000	ID_0.1_803	0.469264	chr2	164400000	164565000	ID_0.1_803	-0.236932
chr2	155650000	155790000	ID_0.1_804	0.111038	chr2	164565000	164750000	ID_0.1_804	-0.139464
chr2	155790000	155960000	ID_0.1_805	0.380165	chr2	164750000	164885000	ID_0.1_805	0.0394463
chr2	155960000	156120000	ID_0.1_806	0.251342	chr2	164885000	165180000	ID_0.1_806	0.14645
chr2	156120000	156340000	ID_0.1_807	0.168928	chr2	165180000	165340000	ID_0.1_807	0.119362
chr2	156340000	156550000	ID_0.1_808	0.0638414	chr2	165340000	165590000	ID_0.1_808	-0.23205
chr2	156550000	156950000	ID_0.1_809	-0.153291	chr2	165590000	165920000	ID_0.1_809	-0.614068
chr2	156950000	157120000	ID_0.1_810	-0.0470829	chr2	165920000	166390000	ID_0.1_810	-0.29091
chr2	157120000	157430000	ID_0.1_811	-0.198116	chr2	166390000	166625000	ID_0.1_811	-0.244128
chr2	157430000	157830000	ID_0.1_812	-0.315534	chr2	166625000	166895000	ID_0.1_812	-0.150053
chr2	157830000	158030000	ID_0.1_813	-0.353095	chr2	166895000	167040000	ID_0.1_813	-0.482768
chr2	158030000	158225000	ID_0.1_814	0.236195	chr2	167040000	167310000	ID_0.1_814	0.703776
chr2	158225000	158320000	ID_0.1_815	-0.758557	chr2	167310000	167460000	ID_0.1_815	-0.194922
chr2	158320000	158490000	ID_0.1_816	-0.560538	chr2	167460000	167755000	ID_0.1_816	-0.0995014
chr2	158490000	158730000	ID_0.1_817	-0.205111	chr2	167755000	167930000	ID_0.1_817	0.00308738
chr2	158730000	159850000	ID_0.1_818	-0.713574	chr2	167930000	168070000	ID_0.1_818	-0.322306
chr2	159850000	160220000	ID_0.1_819	-0.141364	chr2	168070000	168285000	ID_0.1_819	-0.615508
chr2	160220000	160420000	ID_0.1_820	-0.327432	chr2	168285000	168480000	ID_0.1_820	-0.0562238
chr2	160420000	160780000	ID_0.1_821	-0.448278	chr2	168480000	169410000	ID_0.1_821	-0.190958
chr2	160780000	161025000	ID_0.1_822	-0.400924	chr2	169410000	169690000	ID_0.1_822	0.314441
chr2	161025000	162510000	ID_0.1_823	-0.644843	chr2	169690000	169930000	ID_0.1_823	0.345775
chr2	162510000	162700000	ID_0.1_824	-0.61262	chr2	169930000	170180000	ID_0.1_824	-0.150247
chr2	162700000	162880000	ID_0.1_825	-0.658532	chr2	170180000	170365000	ID_0.1_825	-0.290303
chr2	162880000	163240000	ID_0.1_826	0.0265171	chr2	170365000	170730000	ID_0.1_826	-0.56061
chr2	163240000	163610000	ID_0.1_827	-0.51714	chr2	170730000	172040000	ID_0.1_827	-0.458603
chr2	163610000	163900000	ID_0.1_828	-0.132253	chr2	172040000	172340000	ID_0.1_828	-0.665663
chr2	163900000	164220000	ID_0.1_829	-0.292245	chr2	172340000	172630000	ID_0.1_829	-0.352804
chr2	164220000	164400000	ID_0.1_830	-0.161399	chr2	172630000	172830000	ID_0.1_830	-0.267273
chr2	164400000	164565000	ID_0.1_831	-0.216332	chr2	172830000	172920000	ID_0.1_831	0.0641121
chr2	164565000	164750000	ID_0.1_832	-0.169005	chr2	172920000	173015000	ID_0.1_832	-0.0707126
chr2	164750000	164885000	ID_0.1_833	0.00972746	chr2	173015000	173400000	ID_0.1_833	0.0533322
chr2	164885000	165180000	ID_0.1_834	0.215498	chr2	173400000	173640000	ID_0.1_834	-0.469558
chr2	165180000	165340000	ID_0.1_835	0.118762	chr2	173640000	173940000	ID_0.1_835	0.155768
chr2	165340000	165590000	ID_0.1_836	-0.221832	chr2	173940000	174110000	ID_0.1_836	0.073188
chr2	165590000	165920000	ID_0.1_837	-0.647343	chr2	174110000	174500000	ID_0.1_837	-0.527959
chr2	165920000	166390000	ID_0.1_838	-0.307834	chr2	174500000	174770000	ID_0.1_838	0.26304
chr2	166390000	166610000	ID_0.1_839	-0.201417	chr2	174770000	177850000	ID_0.1_839	-0.813531
chr2	166610000	166895000	ID_0.1_840	-0.119891	chr2	177850000	178730000	ID_0.1_840	-0.354817
chr2	166895000	167040000	ID_0.1_841	-0.474091	chr2	178730000	178930000	ID_0.1_841	-0.317156
chr2	167040000	167310000	ID_0.1_842	0.746381	chr2	178930000	179180000	ID_0.1_842	0.185093
chr2	167310000	167460000	ID_0.1_843	-0.182237	chr2	179180000	179620000	ID_0.1_843	-0.0943361
chr2	167460000	167730000	ID_0.1_844	-0.0557478	chr2	179620000	179810000	ID_0.1_844	-0.633245
chr2	167730000	167930000	ID_0.1_845	0.0705452	chr2	179810000	180000000	ID_0.1_845	-0.0463806
chr2	167930000	168070000	ID_0.1_846	-0.387897	chr2	180000000	180310000	ID_0.1_846	-0.253749
chr2	168070000	168285000	ID_0.1_847	-0.633602	chr2	180310000	180520000	ID_0.1_847	-0.0239765
chr2	168285000	168480000	ID_0.1_848	-0.0149217	chr2	180520000	180870000	ID_0.1_848	-0.116331
chr2	168480000	168720000	ID_0.1_849	-0.246342	chr2	180870000	181100000	ID_0.1_849	-0.204689
chr2	168720000	168820000	ID_0.1_850	-0.476007	chr2	181100000	181440000	ID_0.1_850	0.216545
chr2	168820000	169410000	ID_0.1_851	-0.552786	chr3	3720000	5440000	ID_0.1_851	-0.288077
chr2	169410000	169680000	ID_0.1_852	0.299973	chr3	5440000	7300000	ID_0.1_852	0.194396
chr2	169680000	169930000	ID_0.1_853	0.252103	chr3	7300000	7510000	ID_0.1_853	-0.522773
chr2	169930000	170180000	ID_0.1_854	-0.272267	chr3	7510000	8540000	ID_0.1_854	-0.430882
chr2	170180000	170350000	ID_0.1_855	-0.296522	chr3	8540000	8930000	ID_0.1_855	-0.789088
chr2	170350000	170730000	ID_0.1_856	-0.668081	chr3	8930000	9080000	ID_0.1_856	-0.309283
chr2	170730000	172020000	ID_0.1_857	-0.42265	chr3	9080000	9380000	ID_0.1_857	-0.316327
chr2	172020000	172340000	ID_0.1_858	-0.720505	chr3	9380000	9690000	ID_0.1_858	-0.0764955
chr2	172340000	172630000	ID_0.1_859	-0.404521	chr3	9690000	9990000	ID_0.1_859	-0.0441756
chr2	172630000	172830000	ID_0.1_860	-0.322554	chr3	9990000	10315000	ID_0.1_860	-0.337691
chr2	172830000	172920000	ID_0.1_861	0.0736441	chr3	10315000	10490000	ID_0.1_861	-0.5479
chr2	172920000	173015000	ID_0.1_862	-0.194165	chr3	10490000	13880000	ID_0.1_862	-0.808317
chr2	173015000	173400000	ID_0.1_863	-0.110207	chr3	13880000	14325000	ID_0.1_863	-0.440861
chr2	173400000	173610000	ID_0.1_864	-0.486316	chr3	14325000	14670000	ID_0.1_864	-0.469854
chr2	173610000	174120000	ID_0.1_865	0.252336	chr3	14670000	14880000	ID_0.1_865	-0.408668
chr2	174120000	174510000	ID_0.1_866	-0.544621	chr3	14880000	15250000	ID_0.1_866	0.0162572
chr2	174510000	174790000	ID_0.1_867	0.269381	chr3	15250000	16020000	ID_0.1_867	-0.312865
chr2	174790000	177110000	ID_0.1_868	-0.747621	chr3	16020000	16190000	ID_0.1_868	-0.515972
chr2	177110000	177850000	ID_0.1_869	0.448697	chr3	16190000	16360000	ID_0.1_869	-0.555281
chr2	177850000	178780000	ID_0.1_870	-0.375871	chr3	16360000	17920000	ID_0.1_870	-0.40604
chr2	178780000	178930000	ID_0.1_871	-0.257591	chr3	17920000	18530000	ID_0.1_871	-0.972925
chr2	178930000	179620000	ID_0.1_872	0.134594	chr3	18530000	18970000	ID_0.1_872	0.517029
chr2	179620000	179810000	ID_0.1_873	-0.704127	chr3	18970000	19140000	ID_0.1_873	-0.327207
chr2	179810000	180010000	ID_0.1_874	-0.0489363	chr3	19140000	19420000	ID_0.1_874	-0.356707
chr2	180010000	180300000	ID_0.1_875	-0.246576	chr3	19420000	19610000	ID_0.1_875	-0.174287
chr2	180300000	180520000	ID_0.1_876	0.027812	chr3	19610000	19790000	ID_0.1_876	0.396709
chr2	180520000	180630000	ID_0.1_877	-0.151281	chr3	19790000	20130000	ID_0.1_877	-0.356339
chr2	180630000	180870000	ID_0.1_878	-0.0525017	chr3	20130000	20420000	ID_0.1_878	-0.725222
chr2	180870000	181100000	ID_0.1_879	-0.253772	chr3	20420000	21830000	ID_0.1_879	-0.66314
chr2	181100000	181450000	ID_0.1_880	0.169284	chr3	21830000	22170000	ID_0.1_880	0.862435
chr3	3730000	5170000	ID_0.1_881	-0.332513	chr3	22170000	22720000	ID_0.1_881	-0.74193
chr3	5170000	5440000	ID_0.1_882	0.0533178	chr3	22720000	24750000	ID_0.1_882	0.064686
chr3	5440000	7300000	ID_0.1_883	0.165314	chr3	24750000	25165000	ID_0.1_883	0.336199
chr3	7300000	7500000	ID_0.1_884	-0.559038	chr3	25165000	26940000	ID_0.1_884	-0.573573
chr3	7500000	8560000	ID_0.1_885	-0.420279	chr3	26940000	27150000	ID_0.1_885	-0.664845
chr3	8560000	8930000	ID_0.1_886	-0.780912	chr3	27150000	27330000	ID_0.1_886	-0.0501734
chr3	8930000	9080000	ID_0.1_887	-0.381907	chr3	27330000	27870000	ID_0.1_887	-0.21461
chr3	9080000	9390000	ID_0.1_888	-0.319699	chr3	27870000	28030000	ID_0.1_888	0.264655
chr3	9390000	9710000	ID_0.1_889	-0.0665619	chr3	28030000	28450000	ID_0.1_889	-0.486911
chr3	9710000	9970000	ID_0.1_890	-0.0386835	chr3	28450000	28710000	ID_0.1_890	-0.16609
chr3	9970000	10315000	ID_0.1_891	-0.323464	chr3	28710000	28910000	ID_0.1_891	-0.722881
chr3	10315000	10490000	ID_0.1_892	-0.678676	chr3	28910000	29620000	ID_0.1_892	-0.558571
chr3	10490000	13880000	ID_0.1_893	-0.828858	chr3	29620000	29890000	ID_0.1_893	-0.396454
chr3	13880000	14325000	ID_0.1_894	-0.477411	chr3	29890000	30470000	ID_0.1_894	-0.0565773
chr3	14325000	14670000	ID_0.1_895	-0.449827	chr3	30470000	30890000	ID_0.1_895	-0.58962
chr3	14670000	14880000	ID_0.1_896	-0.417179	chr3	30890000	31050000	ID_0.1_896	-0.2155
chr3	14880000	15250000	ID_0.1_897	-0.0449601	chr3	31050000	31520000	ID_0.1_897	-0.54872
chr3	15250000	16020000	ID_0.1_898	-0.4274	chr3	31520000	32210000	ID_0.1_898	-0.482342
chr3	16020000	16180000	ID_0.1_899	-0.591357	chr3	32210000	32440000	ID_0.1_899	-0.792374
chr3	16180000	17920000	ID_0.1_900	-0.619106	chr3	32440000	32660000	ID_0.1_900	-0.00314102
chr3	17920000	18150000	ID_0.1_901	-0.888658	chr3	32660000	33700000	ID_0.1_901	-0.834822
chr3	18150000	18530000	ID_0.1_902	0.294841	chr3	33700000	33835000	ID_0.1_902	-0.640354
chr3	18530000	18970000	ID_0.1_903	0.321853	chr3	33835000	34140000	ID_0.1_903	-0.355
chr3	18970000	19140000	ID_0.1_904	-0.447104	chr3	34140000	34540000	ID_0.1_904	-0.296735
chr3	19140000	19430000	ID_0.1_905	-0.389108	chr3	34540000	34970000	ID_0.1_905	-0.424472
chr3	19430000	19610000	ID_0.1_906	-0.155866	chr3	34970000	35550000	ID_0.1_906	-0.138009
chr3	19610000	19790000	ID_0.1_907	0.431508	chr3	35550000	35890000	ID_0.1_907	-0.826606
chr3	19790000	20130000	ID_0.1_908	-0.428941	chr3	35890000	36060000	ID_0.1_908	0.283923
chr3	20130000	20450000	ID_0.1_909	-0.734553	chr3	36060000	36470000	ID_0.1_909	-0.539077
chr3	20450000	21830000	ID_0.1_910	-0.765889	chr3	36470000	36740000	ID_0.1_910	-0.475347
chr3	21830000	22170000	ID_0.1_911	0.814762	chr3	36740000	36950000	ID_0.1_911	-0.305169
chr3	22170000	24760000	ID_0.1_912	-0.838362	chr3	36950000	37170000	ID_0.1_912	-0.113917
chr3	24760000	25140000	ID_0.1_913	0.237376	chr3	37170000	37340000	ID_0.1_913	-0.453988
chr3	25140000	26950000	ID_0.1_914	-0.570256	chr3	37340000	37510000	ID_0.1_914	-0.553763
chr3	26950000	27365000	ID_0.1_915	-0.673743	chr3	37510000	37880000	ID_0.1_915	-0.24417
chr3	27365000	27870000	ID_0.1_916	-0.235637	chr3	37880000	38120000	ID_0.1_916	0.687477
chr3	27870000	28030000	ID_0.1_917	0.145129	chr3	38120000	38760000	ID_0.1_917	-0.680473
chr3	28030000	28450000	ID_0.1_918	-0.539054	chr3	38760000	39955000	ID_0.1_918	-0.721578
chr3	28450000	28710000	ID_0.1_919	-0.16803	chr3	39955000	40380000	ID_0.1_919	-0.139793
chr3	28710000	28890000	ID_0.1_920	-0.736767	chr3	40380000	40595000	ID_0.1_920	-0.894917
chr3	28890000	29620000	ID_0.1_921	-0.600952	chr3	40595000	40840000	ID_0.1_921	-0.20948
chr3	29620000	29890000	ID_0.1_922	-0.459561	chr3	40840000	40990000	ID_0.1_922	0.0439755
chr3	29890000	30470000	ID_0.1_923	-0.079588	chr3	40990000	41570000	ID_0.1_923	-0.132051
chr3	30470000	30890000	ID_0.1_924	-0.640246	chr3	41570000	42570000	ID_0.1_924	-0.640632
chr3	30890000	31050000	ID_0.1_925	-0.164777	chr3	42570000	50710000	ID_0.1_925	0.208381
chr3	31050000	31555000	ID_0.1_926	-0.580165	chr3	50710000	50980000	ID_0.1_926	-0.241836
chr3	31555000	31630000	ID_0.1_927	-0.548435	chr3	50980000	51230000	ID_0.1_927	-0.627522
chr3	31630000	32210000	ID_0.1_928	-0.560738	chr3	51230000	51290000	ID_0.1_928	-0.444226
chr3	32210000	32440000	ID_0.1_929	-0.83285	chr3	51290000	51465000	ID_0.1_929	-0.493498
chr3	32440000	32660000	ID_0.1_930	-0.0488947	chr3	51465000	52050000	ID_0.1_930	-0.153534
chr3	32660000	33690000	ID_0.1_931	-0.878183	chr3	52050000	52810000	ID_0.1_931	-0.757046
chr3	33690000	33835000	ID_0.1_932	-0.684998	chr3	52810000	53330000	ID_0.1_932	-0.715242
chr3	33835000	34140000	ID_0.1_933	-0.364607	chr3	53330000	54130000	ID_0.1_933	-0.632467
chr3	34140000	34540000	ID_0.1_934	-0.325463	chr3	54130000	54490000	ID_0.1_934	-0.483293
chr3	34540000	34970000	ID_0.1_935	-0.438245	chr3	54490000	54620000	ID_0.1_935	-0.529597
chr3	34970000	35550000	ID_0.1_936	-0.134276	chr3	54620000	54870000	ID_0.1_936	-0.386024
chr3	35550000	35870000	ID_0.1_937	-0.901691	chr3	54870000	55200000	ID_0.1_937	-0.356911
chr3	35870000	36050000	ID_0.1_938	0.328857	chr3	55200000	55775000	ID_0.1_938	-0.566901
chr3	36050000	36470000	ID_0.1_939	-0.574496	chr3	55775000	57030000	ID_0.1_939	-0.436285
chr3	36470000	36740000	ID_0.1_940	-0.486521	chr3	57030000	57260000	ID_0.1_940	-0.764934
chr3	36740000	36950000	ID_0.1_941	-0.284398	chr3	57260000	57450000	ID_0.1_941	-0.229746
chr3	36950000	37190000	ID_0.1_942	-0.0631269	chr3	57450000	57650000	ID_0.1_942	-0.385749
chr3	37190000	37340000	ID_0.1_943	-0.394964	chr3	57650000	57930000	ID_0.1_943	-0.228996
chr3	37340000	37510000	ID_0.1_944	-0.566828	chr3	57930000	58300000	ID_0.1_944	-0.43913
chr3	37510000	37880000	ID_0.1_945	-0.167212	chr3	58300000	58450000	ID_0.1_945	-0.131242
chr3	37880000	38120000	ID_0.1_946	0.673845	chr3	58450000	58620000	ID_0.1_946	0.165276
chr3	38120000	38770000	ID_0.1_947	-0.766571	chr3	58620000	58880000	ID_0.1_947	-0.420361
chr3	38770000	39955000	ID_0.1_948	-0.748053	chr3	58880000	59070000	ID_0.1_948	-0.332822
chr3	39955000	40380000	ID_0.1_949	-0.0228787	chr3	59070000	59630000	ID_0.1_949	-0.185523
chr3	40380000	40630000	ID_0.1_950	-0.954195	chr3	59630000	59920000	ID_0.1_950	-0.344213
chr3	40630000	40840000	ID_0.1_951	-0.18123	chr3	59920000	60300000	ID_0.1_951	0.0409761
chr3	40840000	40990000	ID_0.1_952	-0.0233531	chr3	60300000	60440000	ID_0.1_952	0.606132
chr3	40990000	41580000	ID_0.1_953	-0.175795	chr3	60440000	60540000	ID_0.1_953	-0.23909
chr3	41580000	42570000	ID_0.1_954	-0.663954	chr3	60540000	61040000	ID_0.1_954	-0.205837
chr3	42570000	50710000	ID_0.1_955	0.125745	chr3	61040000	61980000	ID_0.1_955	-0.584624
chr3	50710000	50980000	ID_0.1_956	-0.292288	chr3	61980000	62315000	ID_0.1_956	-0.535066
chr3	50980000	51230000	ID_0.1_957	-0.728966	chr3	62315000	63350000	ID_0.1_957	-0.847493
chr3	51230000	51480000	ID_0.1_958	-0.466727	chr3	63350000	63730000	ID_0.1_958	-0.311974
chr3	51480000	52050000	ID_0.1_959	-0.0826413	chr3	63730000	63840000	ID_0.1_959	-0.613633
chr3	52050000	52810000	ID_0.1_960	-0.824395	chr3	63840000	65100000	ID_0.1_960	-0.586461
chr3	52810000	53090000	ID_0.1_961	-0.785092	chr3	65100000	65810000	ID_0.1_961	-0.516248
chr3	53090000	53340000	ID_0.1_962	0.180037	chr3	65810000	66110000	ID_0.1_962	-0.370464
chr3	53340000	54130000	ID_0.1_963	-0.710904	chr3	66110000	66750000	ID_0.1_963	-0.387558
chr3	54130000	54490000	ID_0.1_964	-0.49569	chr3	66750000	67150000	ID_0.1_964	0.0114003
chr3	54490000	54620000	ID_0.1_965	-0.531714	chr3	67150000	67410000	ID_0.1_965	-0.399135
chr3	54620000	54870000	ID_0.1_966	-0.499457	chr3	67410000	67865000	ID_0.1_966	-0.717425
chr3	54870000	55200000	ID_0.1_967	-0.408398	chr3	67865000	68370000	ID_0.1_967	-0.410273
chr3	55200000	55790000	ID_0.1_968	-0.589016	chr3	68370000	68530000	ID_0.1_968	-0.288524
chr3	55790000	57040000	ID_0.1_969	-0.528078	chr3	68530000	68770000	ID_0.1_969	-0.221702
chr3	57040000	57260000	ID_0.1_970	-0.801981	chr3	68770000	69020000	ID_0.1_970	-0.483803
chr3	57260000	57440000	ID_0.1_971	-0.31964	chr3	69020000	69360000	ID_0.1_971	-0.180262
chr3	57440000	57650000	ID_0.1_972	-0.411801	chr3	69360000	69520000	ID_0.1_972	0.172636
chr3	57650000	57930000	ID_0.1_973	-0.335896	chr3	69520000	69810000	ID_0.1_973	-0.453586
chr3	57930000	58300000	ID_0.1_974	-0.452357	chr3	69810000	72880000	ID_0.1_974	-0.950602
chr3	58300000	58450000	ID_0.1_975	-0.0518553	chr3	72880000	73600000	ID_0.1_975	-0.780031
chr3	58450000	58630000	ID_0.1_976	0.234076	chr3	73600000	74575000	ID_0.1_976	-0.0214526
chr3	58630000	58880000	ID_0.1_977	-0.422901	chr3	74575000	75000000	ID_0.1_977	-0.239522
chr3	58880000	59100000	ID_0.1_978	-0.34145	chr3	75000000	75520000	ID_0.1_978	-0.717334
chr3	59100000	59630000	ID_0.1_979	-0.17805	chr3	75520000	75670000	ID_0.1_979	0.157947
chr3	59630000	59920000	ID_0.1_980	-0.355571	chr3	75670000	75850000	ID_0.1_980	-0.334853
chr3	59920000	60300000	ID_0.1_981	-0.0356516	chr3	75850000	78740000	ID_0.1_981	-0.890557
chr3	60300000	60440000	ID_0.1_982	0.634987	chr3	78740000	79000000	ID_0.1_982	-0.825474
chr3	60440000	60540000	ID_0.1_983	-0.293275	chr3	79000000	79280000	ID_0.1_983	0.0835352
chr3	60540000	61040000	ID_0.1_984	-0.284518	chr3	79280000	79430000	ID_0.1_984	0.109372
chr3	61040000	61670000	ID_0.1_985	-0.662378	chr3	79430000	79645000	ID_0.1_985	-0.860951
chr3	61670000	61990000	ID_0.1_986	-0.000729188	chr3	79645000	79890000	ID_0.1_986	-0.612702
chr3	61990000	62315000	ID_0.1_987	-0.486013	chr3	79890000	80705000	ID_0.1_987	-0.413897
chr3	62315000	63110000	ID_0.1_988	-0.870478	chr3	80705000	81300000	ID_0.1_988	-0.532601
chr3	63110000	63350000	ID_0.1_989	0.295651	chr3	81300000	81720000	ID_0.1_989	0.0201254
chr3	63350000	63720000	ID_0.1_990	-0.397766	chr3	81720000	82180000	ID_0.1_990	-0.798262
chr3	63720000	63840000	ID_0.1_991	-0.671573	chr3	82180000	82670000	ID_0.1_991	-0.665727
chr3	63840000	65100000	ID_0.1_992	-0.657645	chr3	82670000	82910000	ID_0.1_992	-0.34394
chr3	65100000	65490000	ID_0.1_993	-0.553318	chr3	82910000	83090000	ID_0.1_993	-0.329325
chr3	65490000	65800000	ID_0.1_994	1.01268	chr3	83090000	83570000	ID_0.1_994	-0.533913
chr3	65800000	66100000	ID_0.1_995	-0.472957	chr3	83570000	83710000	ID_0.1_995	-0.689658
chr3	66100000	66760000	ID_0.1_996	-0.55268	chr3	83710000	83960000	ID_0.1_996	-0.106241
chr3	66760000	67160000	ID_0.1_997	-0.0981556	chr3	83960000	84150000	ID_0.1_997	-0.139295
chr3	67160000	67420000	ID_0.1_998	-0.424173	chr3	84150000	84380000	ID_0.1_998	0.0369752
chr3	67420000	67865000	ID_0.1_999	-0.7866	chr3	84380000	84720000	ID_0.1_999	-0.175178
chr3	67865000	68370000	ID_0.1_1000	-0.471725	chr3	84720000	85740000	ID_0.1_1000	-0.298268
chr3	68370000	68530000	ID_0.1_1001	-0.355164	chr3	85740000	85960000	ID_0.1_1001	0.225766
chr3	68530000	68780000	ID_0.1_1002	-0.146509	chr3	85960000	86590000	ID_0.1_1002	-0.548419
chr3	68780000	69020000	ID_0.1_1003	-0.411311	chr3	86590000	86820000	ID_0.1_1003	-0.256871
chr3	69020000	69360000	ID_0.1_1004	-0.186687	chr3	86820000	87520000	ID_0.1_1004	-0.327263
chr3	69360000	69545000	ID_0.1_1005	0.167483	chr3	87520000	87680000	ID_0.1_1005	-0.260118
chr3	69545000	69790000	ID_0.1_1006	-0.553405	chr3	87680000	88100000	ID_0.1_1006	-0.320083
chr3	69790000	72895000	ID_0.1_1007	-0.991221	chr3	88100000	88340000	ID_0.1_1007	0.00358795
chr3	72895000	73600000	ID_0.1_1008	-0.800338	chr3	88340000	88585000	ID_0.1_1008	0.571575
chr3	73600000	74575000	ID_0.1_1009	-0.0410607	chr3	88585000	88890000	ID_0.1_1009	1.23708
chr3	74575000	74990000	ID_0.1_1010	-0.284967	chr3	88890000	89030000	ID_0.1_1010	0.317517
chr3	74990000	75520000	ID_0.1_1011	-0.77273	chr3	89030000	89110000	ID_0.1_1011	0.171898
chr3	75520000	75670000	ID_0.1_1012	0.0728636	chr3	89110000	89300000	ID_0.1_1012	0.214151
chr3	75670000	75850000	ID_0.1_1013	-0.388147	chr3	89300000	89515000	ID_0.1_1013	0.0885413
chr3	75850000	78740000	ID_0.1_1014	-0.896169	chr3	89515000	89580000	ID_0.1_1014	0.261575
chr3	78740000	79000000	ID_0.1_1015	-0.859622	chr3	89580000	89760000	ID_0.1_1015	0.18144
chr3	79000000	79280000	ID_0.1_1016	0.0787358	chr3	89760000	89890000	ID_0.1_1016	0.409674
chr3	79280000	79430000	ID_0.1_1017	0.120872	chr3	89890000	90010000	ID_0.1_1017	0.0657088
chr3	79430000	79640000	ID_0.1_1018	-0.886087	chr3	90010000	90280000	ID_0.1_1018	0.200967
chr3	79640000	79890000	ID_0.1_1019	-0.691123	chr3	90280000	90550000	ID_0.1_1019	-0.610653
chr3	79890000	80750000	ID_0.1_1020	-0.490811	chr3	90550000	91160000	ID_0.1_1020	-0.987385
chr3	80750000	81300000	ID_0.1_1021	-0.621115	chr3	91160000	91830000	ID_0.1_1021	-0.442063
chr3	81300000	81720000	ID_0.1_1022	-0.00659768	chr3	91830000	91970000	ID_0.1_1022	-0.575576
chr3	81720000	82180000	ID_0.1_1023	-0.810326	chr3	91970000	92860000	ID_0.1_1023	-0.525301
chr3	82180000	82670000	ID_0.1_1024	-0.692324	chr3	92860000	93130000	ID_0.1_1024	-0.561432
chr3	82670000	82910000	ID_0.1_1025	-0.436976	chr3	93130000	93320000	ID_0.1_1025	-0.231712
chr3	82910000	83090000	ID_0.1_1026	-0.327192	chr3	93320000	93460000	ID_0.1_1026	-0.122197
chr3	83090000	83570000	ID_0.1_1027	-0.531716	chr3	93460000	94110000	ID_0.1_1027	-0.602264
chr3	83570000	83710000	ID_0.1_1028	-0.745266	chr3	94110000	94400000	ID_0.1_1028	-0.585068
chr3	83710000	83960000	ID_0.1_1029	-0.116534	chr3	94400000	94560000	ID_0.1_1029	0.659529
chr3	83960000	84150000	ID_0.1_1030	-0.100793	chr3	94560000	94690000	ID_0.1_1030	0.447917
chr3	84150000	84390000	ID_0.1_1031	0.117453	chr3	94690000	94840000	ID_0.1_1031	0.077256
chr3	84390000	84720000	ID_0.1_1032	-0.119471	chr3	94840000	95100000	ID_0.1_1032	0.140733
chr3	84720000	85380000	ID_0.1_1033	-0.342727	chr3	95100000	95300000	ID_0.1_1033	0.485682
chr3	85380000	85740000	ID_0.1_1034	-0.352815	chr3	95300000	95650000	ID_0.1_1034	0.552664
chr3	85740000	85950000	ID_0.1_1035	0.158087	chr3	95650000	95860000	ID_0.1_1035	0.373309
chr3	85950000	86590000	ID_0.1_1036	-0.58788	chr3	95860000	96080000	ID_0.1_1036	0.581388
chr3	86590000	86830000	ID_0.1_1037	-0.270918	chr3	96080000	96290000	ID_0.1_1037	-0.066009
chr3	86830000	87030000	ID_0.1_1038	-0.428909	chr3	96290000	96530000	ID_0.1_1038	0.256688
chr3	87030000	87370000	ID_0.1_1039	-0.0593847	chr3	96530000	96720000	ID_0.1_1039	-0.244074
chr3	87370000	87520000	ID_0.1_1040	-0.0592605	chr3	96720000	96890000	ID_0.1_1040	-0.148246
chr3	87520000	87680000	ID_0.1_1041	-0.286366	chr3	96890000	96990000	ID_0.1_1041	0.702097
chr3	87680000	88100000	ID_0.1_1042	-0.263287	chr3	96990000	97170000	ID_0.1_1042	0.480018
chr3	88100000	88340000	ID_0.1_1043	-0.0751451	chr3	97170000	97400000	ID_0.1_1043	-0.237838
chr3	88340000	88890000	ID_0.1_1044	0.54374	chr3	97400000	97710000	ID_0.1_1044	-0.57408
chr3	88890000	89030000	ID_0.1_1045	0.35463	chr3	97710000	98140000	ID_0.1_1045	0.101635
chr3	89030000	89110000	ID_0.1_1046	0.165657	chr3	98140000	98320000	ID_0.1_1046	-0.48694
chr3	89110000	89300000	ID_0.1_1047	0.1629	chr3	98320000	98660000	ID_0.1_1047	-0.275059
chr3	89300000	89515000	ID_0.1_1048	0.0586795	chr3	98660000	98865000	ID_0.1_1048	-0.125382
chr3	89515000	89580000	ID_0.1_1049	0.248231	chr3	98865000	99905000	ID_0.1_1049	-0.37897
chr3	89580000	89750000	ID_0.1_1050	0.174934	chr3	99905000	100160000	ID_0.1_1050	-0.674251
chr3	89750000	89890000	ID_0.1_1051	0.342983	chr3	100160000	100380000	ID_0.1_1051	-0.273259
chr3	89890000	90010000	ID_0.1_1052	0.10014	chr3	100380000	100555000	ID_0.1_1052	0.0220799
chr3	90010000	90280000	ID_0.1_1053	0.233559	chr3	100555000	100725000	ID_0.1_1053	-0.182427
chr3	90280000	90540000	ID_0.1_1054	-0.61362	chr3	100725000	101110000	ID_0.1_1054	-0.460508
chr3	90540000	91160000	ID_0.1_1055	-1.00446	chr3	101110000	101280000	ID_0.1_1055	-0.46839
chr3	91160000	91830000	ID_0.1_1056	-0.465516	chr3	101280000	101630000	ID_0.1_1056	-0.386213
chr3	91830000	92860000	ID_0.1_1057	-0.552937	chr3	101630000	101880000	ID_0.1_1057	-0.389574
chr3	92860000	93140000	ID_0.1_1058	-0.582486	chr3	101880000	102060000	ID_0.1_1058	-0.305261
chr3	93140000	93310000	ID_0.1_1059	-0.232384	chr3	102060000	102290000	ID_0.1_1059	-0.398131
chr3	93310000	93480000	ID_0.1_1060	-0.0645782	chr3	102290000	102510000	ID_0.1_1060	0.838439
chr3	93480000	94120000	ID_0.1_1061	-0.710418	chr3	102510000	102640000	ID_0.1_1061	-0.186782
chr3	94120000	94410000	ID_0.1_1062	-0.733004	chr3	102640000	102980000	ID_0.1_1062	-0.377003
chr3	94410000	94690000	ID_0.1_1063	0.57471	chr3	102980000	103190000	ID_0.1_1063	-0.0374056
chr3	94690000	94840000	ID_0.1_1064	-0.0841555	chr3	103190000	103540000	ID_0.1_1064	-0.368172
chr3	94840000	95100000	ID_0.1_1065	0.084153	chr3	103540000	104270000	ID_0.1_1065	-0.202698
chr3	95100000	95300000	ID_0.1_1066	0.404218	chr3	104270000	104510000	ID_0.1_1066	-0.371096
chr3	95300000	95650000	ID_0.1_1067	0.609422	chr3	104510000	104780000	ID_0.1_1067	-0.357391
chr3	95650000	95860000	ID_0.1_1068	0.391426	chr3	104780000	104920000	ID_0.1_1068	-0.280785
chr3	95860000	96080000	ID_0.1_1069	0.626672	chr3	104920000	105450000	ID_0.1_1069	-0.717384
chr3	96080000	96290000	ID_0.1_1070	-0.0277565	chr3	105450000	105790000	ID_0.1_1070	-0.677903
chr3	96290000	96530000	ID_0.1_1071	0.348565	chr3	105790000	106240000	ID_0.1_1071	-0.82095
chr3	96530000	96720000	ID_0.1_1072	-0.289572	chr3	106240000	106700000	ID_0.1_1072	-0.379087
chr3	96720000	96890000	ID_0.1_1073	-0.175133	chr3	106700000	106870000	ID_0.1_1073	-0.451798
chr3	96890000	96990000	ID_0.1_1074	0.714135	chr3	106870000	106990000	ID_0.1_1074	-0.549145
chr3	96990000	97170000	ID_0.1_1075	0.539722	chr3	106990000	107150000	ID_0.1_1075	-0.402388
chr3	97170000	97400000	ID_0.1_1076	-0.172511	chr3	107150000	107350000	ID_0.1_1076	0.0331112
chr3	97400000	97710000	ID_0.1_1077	-0.68629	chr3	107350000	107400000	ID_0.1_1077	-0.525386
chr3	97710000	98140000	ID_0.1_1078	0.0209377	chr3	107400000	107720000	ID_0.1_1078	-0.502218
chr3	98140000	98380000	ID_0.1_1079	-0.330292	chr3	107720000	107870000	ID_0.1_1079	0.120074
chr3	98380000	98660000	ID_0.1_1080	-0.00928267	chr3	107870000	107960000	ID_0.1_1080	0.5651
chr3	98660000	98865000	ID_0.1_1081	-0.200159	chr3	107960000	108020000	ID_0.1_1081	0.131906
chr3	98865000	99905000	ID_0.1_1082	-0.377986	chr3	108020000	108205000	ID_0.1_1082	0.185979
chr3	99905000	100160000	ID_0.1_1083	-0.733831	chr3	108205000	108470000	ID_0.1_1083	0.282367
chr3	100160000	100380000	ID_0.1_1084	-0.203483	chr3	108470000	108640000	ID_0.1_1084	-0.0810687
chr3	100380000	100555000	ID_0.1_1085	0.0411307	chr3	108640000	108905000	ID_0.1_1085	-0.30912
chr3	100555000	100725000	ID_0.1_1086	-0.114144	chr3	108905000	109320000	ID_0.1_1086	-0.586289
chr3	100725000	101120000	ID_0.1_1087	-0.467557	chr3	109320000	109915000	ID_0.1_1087	-0.553429
chr3	101120000	101280000	ID_0.1_1088	-0.436059	chr3	109915000	112920000	ID_0.1_1088	-0.410927
chr3	101280000	101630000	ID_0.1_1089	-0.363315	chr3	112920000	113380000	ID_0.1_1089	-0.548585
chr3	101630000	101880000	ID_0.1_1090	-0.39819	chr3	113380000	113790000	ID_0.1_1090	-0.309872
chr3	101880000	102060000	ID_0.1_1091	-0.285176	chr3	113790000	115710000	ID_0.1_1091	-0.396727
chr3	102060000	102500000	ID_0.1_1092	-0.361801	chr3	115710000	116030000	ID_0.1_1092	-0.602415
chr3	102500000	102640000	ID_0.1_1093	-0.270132	chr3	116030000	116205000	ID_0.1_1093	-0.0190557
chr3	102640000	102980000	ID_0.1_1094	-0.367662	chr3	116205000	116580000	ID_0.1_1094	0.146775
chr3	102980000	103190000	ID_0.1_1095	0.110736	chr3	116580000	116820000	ID_0.1_1095	-0.45333
chr3	103190000	103540000	ID_0.1_1096	-0.386018	chr3	116820000	117190000	ID_0.1_1096	-0.45758
chr3	103540000	104270000	ID_0.1_1097	-0.219829	chr3	117190000	117670000	ID_0.1_1097	-0.356038
chr3	104270000	104510000	ID_0.1_1098	-0.407614	chr3	117670000	118110000	ID_0.1_1098	-0.331474
chr3	104510000	104780000	ID_0.1_1099	-0.390246	chr3	118110000	118620000	ID_0.1_1099	-0.56379
chr3	104780000	104920000	ID_0.1_1100	-0.284856	chr3	118620000	119340000	ID_0.1_1100	-0.488677
chr3	104920000	105450000	ID_0.1_1101	-0.74446	chr3	119340000	120830000	ID_0.1_1101	-0.253485
chr3	105450000	105780000	ID_0.1_1102	-0.732467	chr3	120830000	121000000	ID_0.1_1102	-1.03223
chr3	105780000	106240000	ID_0.1_1103	-0.82728	chr3	121000000	121240000	ID_0.1_1103	0.0210955
chr3	106240000	106700000	ID_0.1_1104	-0.388595	chr3	121240000	121470000	ID_0.1_1104	0.0873949
chr3	106700000	106890000	ID_0.1_1105	-0.437837	chr3	121470000	121860000	ID_0.1_1105	-0.384906
chr3	106890000	106990000	ID_0.1_1106	-0.45881	chr3	121860000	121990000	ID_0.1_1106	0.0547408
chr3	106990000	107360000	ID_0.1_1107	-0.356789	chr3	121990000	122180000	ID_0.1_1107	0.0114774
chr3	107360000	107400000	ID_0.1_1108	-0.535818	chr3	122180000	122350000	ID_0.1_1108	0.626076
chr3	107400000	107670000	ID_0.1_1109	-0.534186	chr3	122350000	122530000	ID_0.1_1109	0.119476
chr3	107670000	107720000	ID_0.1_1110	0.155888	chr3	122530000	122630000	ID_0.1_1110	-0.0608917
chr3	107720000	107870000	ID_0.1_1111	0.136317	chr3	122630000	122860000	ID_0.1_1111	-0.123318
chr3	107870000	107960000	ID_0.1_1112	0.477352	chr3	122860000	123090000	ID_0.1_1112	-0.204377
chr3	107960000	108020000	ID_0.1_1113	0.122011	chr3	123090000	123210000	ID_0.1_1113	-0.70616
chr3	108020000	108205000	ID_0.1_1114	0.15991	chr3	123210000	124050000	ID_0.1_1114	-0.733744
chr3	108205000	108470000	ID_0.1_1115	0.275033	chr3	124050000	125560000	ID_0.1_1115	-0.178342
chr3	108470000	108630000	ID_0.1_1116	-0.0897582	chr3	125560000	126130000	ID_0.1_1116	-0.178293
chr3	108630000	108905000	ID_0.1_1117	-0.206301	chr3	126130000	126630000	ID_0.1_1117	-0.438461
chr3	108905000	109320000	ID_0.1_1118	-0.545307	chr3	126630000	126990000	ID_0.1_1118	-0.414547
chr3	109320000	109930000	ID_0.1_1119	-0.576604	chr3	126990000	127260000	ID_0.1_1119	-0.306554
chr3	109930000	111620000	ID_0.1_1120	-0.449598	chr3	127260000	127480000	ID_0.1_1120	-0.370398
chr3	111620000	111870000	ID_0.1_1121	-0.223521	chr3	127480000	127680000	ID_0.1_1121	0.206141
chr3	111870000	112935000	ID_0.1_1122	0.411406	chr3	127680000	128090000	ID_0.1_1122	-0.638427
chr3	112935000	113370000	ID_0.1_1123	-0.608036	chr3	128090000	128915000	ID_0.1_1123	-0.12099
chr3	113370000	113790000	ID_0.1_1124	-0.420505	chr3	128915000	129130000	ID_0.1_1124	-0.721977
chr3	113790000	115710000	ID_0.1_1125	-0.463536	chr3	129130000	129430000	ID_0.1_1125	0.635056
chr3	115710000	116030000	ID_0.1_1126	-0.670155	chr3	129430000	129800000	ID_0.1_1126	-0.435798
chr3	116030000	116205000	ID_0.1_1127	0.0441902	chr3	129800000	130280000	ID_0.1_1127	-0.402804
chr3	116205000	116590000	ID_0.1_1128	0.265069	chr3	130280000	130420000	ID_0.1_1128	-0.18408
chr3	116590000	116820000	ID_0.1_1129	-0.592898	chr3	130420000	130940000	ID_0.1_1129	-0.724846
chr3	116820000	117190000	ID_0.1_1130	-0.475496	chr3	130940000	131230000	ID_0.1_1130	-0.514183
chr3	117190000	117650000	ID_0.1_1131	-0.306866	chr3	131230000	131610000	ID_0.1_1131	-0.394581
chr3	117650000	118120000	ID_0.1_1132	-0.311794	chr3	131610000	132135000	ID_0.1_1132	-0.36422
chr3	118120000	119350000	ID_0.1_1133	-0.573707	chr3	132135000	132380000	ID_0.1_1133	-0.0652969
chr3	119350000	119540000	ID_0.1_1134	-0.259983	chr3	132380000	132760000	ID_0.1_1134	-0.189286
chr3	119540000	120830000	ID_0.1_1135	-0.0247414	chr3	132760000	132970000	ID_0.1_1135	-0.215083
chr3	120830000	121000000	ID_0.1_1136	-1.13314	chr3	132970000	133220000	ID_0.1_1136	-0.586259
chr3	121000000	121240000	ID_0.1_1137	-0.0933063	chr3	133220000	133520000	ID_0.1_1137	0.332702
chr3	121240000	121470000	ID_0.1_1138	0.0720868	chr3	133520000	134910000	ID_0.1_1138	-0.509766
chr3	121470000	121860000	ID_0.1_1139	-0.395255	chr3	134910000	135230000	ID_0.1_1139	-0.741067
chr3	121860000	121990000	ID_0.1_1140	0.0155975	chr3	135230000	135400000	ID_0.1_1140	0.424254
chr3	121990000	122180000	ID_0.1_1141	-0.0640189	chr3	135400000	135540000	ID_0.1_1141	-0.228674
chr3	122180000	122350000	ID_0.1_1142	0.648015	chr3	135540000	136600000	ID_0.1_1142	-0.504108
chr3	122350000	122540000	ID_0.1_1143	0.112166	chr3	136600000	137080000	ID_0.1_1143	-0.303586
chr3	122540000	122620000	ID_0.1_1144	-0.0889542	chr3	137080000	137430000	ID_0.1_1144	-0.0186852
chr3	122620000	122860000	ID_0.1_1145	-0.0834562	chr3	137430000	137840000	ID_0.1_1145	-0.643681
chr3	122860000	123090000	ID_0.1_1146	-0.100674	chr3	137840000	138120000	ID_0.1_1146	-0.324375
chr3	123090000	123210000	ID_0.1_1147	-0.740725	chr3	138120000	138580000	ID_0.1_1147	-0.423482
chr3	123210000	125560000	ID_0.1_1148	-0.79874	chr3	138580000	138920000	ID_0.1_1148	-0.120165
chr3	125560000	126130000	ID_0.1_1149	-0.205456	chr3	138920000	141510000	ID_0.1_1149	-0.618017
chr3	126130000	126615000	ID_0.1_1150	-0.467852	chr3	141510000	141935000	ID_0.1_1150	-0.62367
chr3	126615000	126990000	ID_0.1_1151	-0.473013	chr3	141935000	142140000	ID_0.1_1151	-0.440055
chr3	126990000	127240000	ID_0.1_1152	-0.381835	chr3	142140000	142380000	ID_0.1_1152	0.0183915
chr3	127240000	127470000	ID_0.1_1153	-0.388653	chr3	142380000	142620000	ID_0.1_1153	-0.543098
chr3	127470000	127670000	ID_0.1_1154	0.262339	chr3	142620000	143900000	ID_0.1_1154	-0.70272
chr3	127670000	128080000	ID_0.1_1155	-0.707739	chr3	143900000	144090000	ID_0.1_1155	0.00881087
chr3	128080000	128940000	ID_0.1_1156	-0.218476	chr3	144090000	144420000	ID_0.1_1156	-0.428019
chr3	128940000	129130000	ID_0.1_1157	-0.786874	chr3	144420000	144840000	ID_0.1_1157	-0.618464
chr3	129130000	129430000	ID_0.1_1158	0.52857	chr3	144840000	145240000	ID_0.1_1158	-0.456023
chr3	129430000	129800000	ID_0.1_1159	-0.446459	chr3	145240000	145590000	ID_0.1_1159	-0.00478032
chr3	129800000	130280000	ID_0.1_1160	-0.483467	chr3	145590000	145850000	ID_0.1_1160	-0.519523
chr3	130280000	130410000	ID_0.1_1161	-0.285343	chr3	145850000	145980000	ID_0.1_1161	0.21683
chr3	130410000	130940000	ID_0.1_1162	-0.704738	chr3	145980000	146180000	ID_0.1_1162	-0.217194
chr3	130940000	131230000	ID_0.1_1163	-0.620892	chr3	146180000	146640000	ID_0.1_1163	0.163224
chr3	131230000	131610000	ID_0.1_1164	-0.43485	chr3	146640000	148490000	ID_0.1_1164	-0.875288
chr3	131610000	132150000	ID_0.1_1165	-0.394428	chr3	148490000	148655000	ID_0.1_1165	0.400985
chr3	132150000	132380000	ID_0.1_1166	-0.131512	chr3	148655000	149120000	ID_0.1_1166	0.156063
chr3	132380000	132760000	ID_0.1_1167	-0.281566	chr3	149120000	151370000	ID_0.1_1167	-0.204374
chr3	132760000	132970000	ID_0.1_1168	-0.310012	chr3	151370000	151760000	ID_0.1_1168	-0.617154
chr3	132970000	133220000	ID_0.1_1169	-0.594	chr3	151760000	152045000	ID_0.1_1169	-0.366493
chr3	133220000	133530000	ID_0.1_1170	0.363346	chr3	152045000	152140000	ID_0.1_1170	0.00908511
chr3	133530000	134310000	ID_0.1_1171	-0.502835	chr3	152140000	152470000	ID_0.1_1171	-0.136914
chr3	134310000	134910000	ID_0.1_1172	-0.129893	chr3	152470000	153490000	ID_0.1_1172	-0.373031
chr3	134910000	135240000	ID_0.1_1173	-0.778299	chr3	153490000	153640000	ID_0.1_1173	-0.477584
chr3	135240000	135400000	ID_0.1_1174	0.551948	chr3	153640000	153900000	ID_0.1_1174	-0.344029
chr3	135400000	135540000	ID_0.1_1175	-0.250894	chr3	153900000	154250000	ID_0.1_1175	-0.368368
chr3	135540000	136280000	ID_0.1_1176	-0.600159	chr3	154250000	154880000	ID_0.1_1176	-0.531488
chr3	136280000	136580000	ID_0.1_1177	0.340796	chr3	154880000	156870000	ID_0.1_1177	-0.180327
chr3	136580000	137070000	ID_0.1_1178	-0.255628	chr3	156870000	157200000	ID_0.1_1178	-0.249825
chr3	137070000	137420000	ID_0.1_1179	-0.0227636	chr3	157200000	157540000	ID_0.1_1179	-0.457683
chr3	137420000	137840000	ID_0.1_1180	-0.624556	chr3	157540000	157800000	ID_0.1_1180	-0.225607
chr3	137840000	138120000	ID_0.1_1181	-0.416297	chr4	3470000	3760000	ID_0.1_1181	-0.40924
chr3	138120000	138280000	ID_0.1_1182	-0.540963	chr4	3760000	3900000	ID_0.1_1182	-0.436538
chr3	138280000	138580000	ID_0.1_1183	-0.265139	chr4	3900000	4630000	ID_0.1_1183	-0.673035
chr3	138580000	138910000	ID_0.1_1184	-0.116987	chr4	4630000	6110000	ID_0.1_1184	-0.28337
chr3	138910000	141520000	ID_0.1_1185	-0.650076	chr4	6110000	6470000	ID_0.1_1185	-0.495034
chr3	141520000	141935000	ID_0.1_1186	-0.660397	chr4	6470000	8310000	ID_0.1_1186	-0.678336
chr3	141935000	142140000	ID_0.1_1187	-0.456255	chr4	8310000	8565000	ID_0.1_1187	-0.185322
chr3	142140000	142380000	ID_0.1_1188	0.0572316	chr4	8565000	8780000	ID_0.1_1188	-0.124351
chr3	142380000	142620000	ID_0.1_1189	-0.555385	chr4	8780000	9045000	ID_0.1_1189	0.66801
chr3	142620000	143890000	ID_0.1_1190	-0.618553	chr4	9045000	9465000	ID_0.1_1190	-0.531087
chr3	143890000	144080000	ID_0.1_1191	0.001429	chr4	9465000	9760000	ID_0.1_1191	-0.278511
chr3	144080000	144400000	ID_0.1_1192	-0.543039	chr4	9760000	10790000	ID_0.1_1192	-0.487518
chr3	144400000	144840000	ID_0.1_1193	-0.634266	chr4	10790000	11000000	ID_0.1_1193	-0.750761
chr3	144840000	145240000	ID_0.1_1194	-0.467771	chr4	11000000	11230000	ID_0.1_1194	0.226304
chr3	145240000	145590000	ID_0.1_1195	-0.0268821	chr4	11230000	11460000	ID_0.1_1195	-0.205231
chr3	145590000	145850000	ID_0.1_1196	-0.571232	chr4	11460000	11850000	ID_0.1_1196	-0.394544
chr3	145850000	145980000	ID_0.1_1197	0.236281	chr4	11850000	11970000	ID_0.1_1197	0.120598
chr3	145980000	146180000	ID_0.1_1198	-0.177244	chr4	11970000	12160000	ID_0.1_1198	-0.266728
chr3	146180000	146440000	ID_0.1_1199	0.176837	chr4	12160000	14410000	ID_0.1_1199	-0.499301
chr3	146440000	146640000	ID_0.1_1200	0.252017	chr4	14410000	14740000	ID_0.1_1200	-0.593046
chr3	146640000	148490000	ID_0.1_1201	-0.949641	chr4	14740000	14870000	ID_0.1_1201	0.0019657
chr3	148490000	148655000	ID_0.1_1202	0.315666	chr4	14870000	15250000	ID_0.1_1202	-0.289693
chr3	148655000	149120000	ID_0.1_1203	-0.0120879	chr4	15250000	15880000	ID_0.1_1203	-0.353459
chr3	149120000	149720000	ID_0.1_1204	-0.18334	chr4	15880000	19450000	ID_0.1_1204	-0.267165
chr3	149720000	150120000	ID_0.1_1205	0.0545601	chr4	19450000	19990000	ID_0.1_1205	-0.699099
chr3	150120000	151350000	ID_0.1_1206	-0.0151395	chr4	19990000	21610000	ID_0.1_1206	-0.517972
chr3	151350000	151760000	ID_0.1_1207	-0.668731	chr4	21610000	21920000	ID_0.1_1207	-0.52601
chr3	151760000	152150000	ID_0.1_1208	-0.397357	chr4	21920000	22390000	ID_0.1_1208	-0.719585
chr3	152150000	152420000	ID_0.1_1209	-0.104909	chr4	22390000	24590000	ID_0.1_1209	-0.248407
chr3	152420000	152470000	ID_0.1_1210	-0.322461	chr4	24590000	24840000	ID_0.1_1210	-0.306796
chr3	152470000	152940000	ID_0.1_1211	-0.36094	chr4	24840000	25150000	ID_0.1_1211	-0.115321
chr3	152940000	153330000	ID_0.1_1212	0.0353223	chr4	25150000	26140000	ID_0.1_1212	-0.541984
chr3	153330000	153500000	ID_0.1_1213	-0.258574	chr4	26140000	31330000	ID_0.1_1213	-0.285527
chr3	153500000	153640000	ID_0.1_1214	-0.474912	chr4	31330000	32050000	ID_0.1_1214	-0.256922
chr3	153640000	153910000	ID_0.1_1215	-0.402616	chr4	32050000	32660000	ID_0.1_1215	-0.870455
chr3	153910000	154250000	ID_0.1_1216	-0.365708	chr4	32660000	32820000	ID_0.1_1216	-0.318642
chr3	154250000	154870000	ID_0.1_1217	-0.569047	chr4	32820000	33220000	ID_0.1_1217	-0.0999026
chr3	154870000	156870000	ID_0.1_1218	-0.177248	chr4	33220000	33420000	ID_0.1_1218	-0.0972775
chr3	156870000	157200000	ID_0.1_1219	-0.28174	chr4	33420000	34280000	ID_0.1_1219	-0.576769
chr3	157200000	157540000	ID_0.1_1220	-0.523473	chr4	34280000	34890000	ID_0.1_1220	-0.682802
chr3	157540000	157780000	ID_0.1_1221	-0.203901	chr4	34890000	35170000	ID_0.1_1221	-0.216806
chr4	3470000	3770000	ID_0.1_1222	-0.37367	chr4	35170000	35310000	ID_0.1_1222	-0.272691
chr4	3770000	3900000	ID_0.1_1223	-0.414161	chr4	35310000	35820000	ID_0.1_1223	-0.476319
chr4	3900000	4640000	ID_0.1_1224	-0.708901	chr4	35820000	36980000	ID_0.1_1224	-0.0451342
chr4	4640000	6110000	ID_0.1_1225	-0.286525	chr4	36980000	39700000	ID_0.1_1225	0.268392
chr4	6110000	6470000	ID_0.1_1226	-0.55511	chr4	39700000	40005000	ID_0.1_1226	-0.70409
chr4	6470000	6920000	ID_0.1_1227	-0.737237	chr4	40005000	40250000	ID_0.1_1227	-0.903793
chr4	6920000	8310000	ID_0.1_1228	0.418889	chr4	40250000	40640000	ID_0.1_1228	-0.37856
chr4	8310000	8565000	ID_0.1_1229	-0.210606	chr4	40640000	40900000	ID_0.1_1229	-0.874737
chr4	8565000	8770000	ID_0.1_1230	-0.128105	chr4	40900000	41210000	ID_0.1_1230	0.171113
chr4	8770000	9045000	ID_0.1_1231	0.834761	chr4	41210000	41390000	ID_0.1_1231	0.470946
chr4	9045000	9490000	ID_0.1_1232	-0.558628	chr4	41390000	41690000	ID_0.1_1232	-0.0903824
chr4	9490000	9760000	ID_0.1_1233	-0.301541	chr4	41690000	43015000	ID_0.1_1233	-0.0434207
chr4	9760000	10110000	ID_0.1_1234	-0.541808	chr4	43015000	43440000	ID_0.1_1234	-0.451435
chr4	10110000	10800000	ID_0.1_1235	-0.257759	chr4	43440000	43750000	ID_0.1_1235	0.190671
chr4	10800000	11000000	ID_0.1_1236	-0.854297	chr4	43750000	43900000	ID_0.1_1236	-0.0901513
chr4	11000000	11230000	ID_0.1_1237	0.255768	chr4	43900000	44020000	ID_0.1_1237	-0.109284
chr4	11230000	11460000	ID_0.1_1238	-0.179859	chr4	44020000	44180000	ID_0.1_1238	-0.0410699
chr4	11460000	11550000	ID_0.1_1239	-0.439752	chr4	44180000	44345000	ID_0.1_1239	-0.0680328
chr4	11550000	11850000	ID_0.1_1240	-0.360906	chr4	44345000	44710000	ID_0.1_1240	-0.455626
chr4	11850000	11970000	ID_0.1_1241	0.152476	chr4	44710000	44955000	ID_0.1_1241	-0.20122
chr4	11970000	12160000	ID_0.1_1242	-0.280208	chr4	44955000	45320000	ID_0.1_1242	-0.33257
chr4	12160000	14410000	ID_0.1_1243	-0.53886	chr4	45320000	45635000	ID_0.1_1243	-0.279393
chr4	14410000	14750000	ID_0.1_1244	-0.620955	chr4	45635000	45890000	ID_0.1_1244	0.452979
chr4	14750000	14870000	ID_0.1_1245	-0.0942582	chr4	45890000	46210000	ID_0.1_1245	-0.15468
chr4	14870000	15120000	ID_0.1_1246	-0.352424	chr4	46210000	46390000	ID_0.1_1246	-0.217871
chr4	15120000	15250000	ID_0.1_1247	0.178995	chr4	46390000	46680000	ID_0.1_1247	-0.151679
chr4	15250000	15870000	ID_0.1_1248	-0.396357	chr4	46680000	47080000	ID_0.1_1248	-0.232727
chr4	15870000	19450000	ID_0.1_1249	-0.420151	chr4	47080000	47440000	ID_0.1_1249	-0.495272
chr4	19450000	19970000	ID_0.1_1250	-0.784312	chr4	47440000	48490000	ID_0.1_1250	-0.387184
chr4	19970000	21610000	ID_0.1_1251	-0.62607	chr4	48490000	48710000	ID_0.1_1251	-0.466574
chr4	21610000	21920000	ID_0.1_1252	-0.523274	chr4	48710000	49150000	ID_0.1_1252	-0.530321
chr4	21920000	22390000	ID_0.1_1253	-0.736197	chr4	49150000	49350000	ID_0.1_1253	0.514975
chr4	22390000	24600000	ID_0.1_1254	-0.211103	chr4	49350000	49570000	ID_0.1_1254	-0.0171867
chr4	24600000	24860000	ID_0.1_1255	-0.367675	chr4	49570000	49680000	ID_0.1_1255	-0.536064
chr4	24860000	25150000	ID_0.1_1256	-0.14287	chr4	49680000	52510000	ID_0.1_1256	-0.912909
chr4	25150000	26140000	ID_0.1_1257	-0.595874	chr4	52510000	53030000	ID_0.1_1257	-0.112863
chr4	26140000	26490000	ID_0.1_1258	-0.280302	chr4	53030000	53380000	ID_0.1_1258	-0.915299
chr4	26490000	28740000	ID_0.1_1259	-0.660217	chr4	53380000	53740000	ID_0.1_1259	0.411364
chr4	28740000	32050000	ID_0.1_1260	-0.110471	chr4	53740000	53890000	ID_0.1_1260	-0.300934
chr4	32050000	32670000	ID_0.1_1261	-0.949762	chr4	53890000	54920000	ID_0.1_1261	-0.553214
chr4	32670000	33220000	ID_0.1_1262	-0.432092	chr4	54920000	55250000	ID_0.1_1262	0.336255
chr4	33220000	33435000	ID_0.1_1263	-0.0540077	chr4	55250000	55500000	ID_0.1_1263	-0.371663
chr4	33435000	34280000	ID_0.1_1264	-0.64059	chr4	55500000	55880000	ID_0.1_1264	-0.541086
chr4	34280000	34890000	ID_0.1_1265	-0.69692	chr4	55880000	56280000	ID_0.1_1265	0.551662
chr4	34890000	35160000	ID_0.1_1266	-0.358221	chr4	56280000	56730000	ID_0.1_1266	-0.205759
chr4	35160000	35320000	ID_0.1_1267	-0.297864	chr4	56730000	57230000	ID_0.1_1267	-0.736211
chr4	35320000	36930000	ID_0.1_1268	-0.492459	chr4	57230000	57370000	ID_0.1_1268	-0.0645768
chr4	36930000	39700000	ID_0.1_1269	0.24285	chr4	57370000	57640000	ID_0.1_1269	-0.49203
chr4	39700000	40005000	ID_0.1_1270	-0.690966	chr4	57640000	57910000	ID_0.1_1270	-0.34613
chr4	40005000	40250000	ID_0.1_1271	-0.901199	chr4	57910000	58105000	ID_0.1_1271	0.00663946
chr4	40250000	40640000	ID_0.1_1272	-0.431294	chr4	58105000	58265000	ID_0.1_1272	-0.110246
chr4	40640000	40900000	ID_0.1_1273	-0.939883	chr4	58265000	58790000	ID_0.1_1273	-0.230046
chr4	40900000	41210000	ID_0.1_1274	0.135432	chr4	58790000	59060000	ID_0.1_1274	-0.708383
chr4	41210000	41400000	ID_0.1_1275	0.4136	chr4	59060000	59360000	ID_0.1_1275	-0.187582
chr4	41400000	41690000	ID_0.1_1276	-0.0461789	chr4	59360000	59610000	ID_0.1_1276	0.302137
chr4	41690000	43060000	ID_0.1_1277	-0.0567058	chr4	59610000	59780000	ID_0.1_1277	0.0834172
chr4	43060000	43440000	ID_0.1_1278	-0.493974	chr4	59780000	59940000	ID_0.1_1278	0.501763
chr4	43440000	43750000	ID_0.1_1279	0.0834218	chr4	59940000	61580000	ID_0.1_1279	0.0751241
chr4	43750000	43900000	ID_0.1_1280	-0.141258	chr4	61580000	61935000	ID_0.1_1280	0.622754
chr4	43900000	44020000	ID_0.1_1281	-0.111786	chr4	61935000	62090000	ID_0.1_1281	-0.311072
chr4	44020000	44180000	ID_0.1_1282	-0.0559346	chr4	62090000	62190000	ID_0.1_1282	0.101768
chr4	44180000	44330000	ID_0.1_1283	-0.0917727	chr4	62190000	62460000	ID_0.1_1283	0.0397633
chr4	44330000	44700000	ID_0.1_1284	-0.495636	chr4	62460000	62805000	ID_0.1_1284	-0.180449
chr4	44700000	44955000	ID_0.1_1285	-0.0913524	chr4	62805000	63040000	ID_0.1_1285	-0.432549
chr4	44955000	45320000	ID_0.1_1286	-0.366606	chr4	63040000	63330000	ID_0.1_1286	-0.416916
chr4	45320000	45635000	ID_0.1_1287	-0.232592	chr4	63330000	63640000	ID_0.1_1287	0.0346063
chr4	45635000	45900000	ID_0.1_1288	0.502848	chr4	63640000	64770000	ID_0.1_1288	-0.429747
chr4	45900000	46210000	ID_0.1_1289	-0.200929	chr4	64770000	65300000	ID_0.1_1289	0.0043553
chr4	46210000	46405000	ID_0.1_1290	-0.272302	chr4	65300000	66380000	ID_0.1_1290	-0.71589
chr4	46405000	46500000	ID_0.1_1291	-0.0887976	chr4	66380000	66600000	ID_0.1_1291	-0.512546
chr4	46500000	46690000	ID_0.1_1292	-0.150059	chr4	66600000	67640000	ID_0.1_1292	-0.147654
chr4	46690000	47070000	ID_0.1_1293	-0.306586	chr4	67640000	69880000	ID_0.1_1293	-0.246991
chr4	47070000	47440000	ID_0.1_1294	-0.516607	chr4	69880000	70030000	ID_0.1_1294	-0.542031
chr4	47440000	48490000	ID_0.1_1295	-0.408316	chr4	70030000	70320000	ID_0.1_1295	-0.420949
chr4	48490000	48740000	ID_0.1_1296	-0.472529	chr4	70320000	71860000	ID_0.1_1296	-0.738494
chr4	48740000	49160000	ID_0.1_1297	-0.500185	chr4	71860000	72210000	ID_0.1_1297	-0.193157
chr4	49160000	49350000	ID_0.1_1298	0.486387	chr4	72210000	72820000	ID_0.1_1298	-0.118672
chr4	49350000	49570000	ID_0.1_1299	-0.138522	chr4	72820000	73300000	ID_0.1_1299	-0.473475
chr4	49570000	49680000	ID_0.1_1300	-0.542087	chr4	73300000	73870000	ID_0.1_1300	-0.408072
chr4	49680000	53030000	ID_0.1_1301	-0.928412	chr4	73870000	74080000	ID_0.1_1301	-0.340168
chr4	53030000	53380000	ID_0.1_1302	-1.01407	chr4	74080000	76160000	ID_0.1_1302	-0.738696
chr4	53380000	53650000	ID_0.1_1303	0.381279	chr4	76160000	80450000	ID_0.1_1303	-0.0707788
chr4	53650000	53740000	ID_0.1_1304	-0.136872	chr4	80450000	80790000	ID_0.1_1304	-0.659891
chr4	53740000	53915000	ID_0.1_1305	-0.253275	chr4	80790000	81130000	ID_0.1_1305	-0.267371
chr4	53915000	54730000	ID_0.1_1306	-0.587045	chr4	81130000	81210000	ID_0.1_1306	-0.198701
chr4	54730000	54920000	ID_0.1_1307	0.492147	chr4	81210000	82260000	ID_0.1_1307	-0.197924
chr4	54920000	55250000	ID_0.1_1308	0.3504	chr4	82260000	82610000	ID_0.1_1308	-0.713057
chr4	55250000	55520000	ID_0.1_1309	-0.422156	chr4	82610000	82840000	ID_0.1_1309	-0.263903
chr4	55520000	56250000	ID_0.1_1310	-0.624913	chr4	82840000	83090000	ID_0.1_1310	-0.327607
chr4	56250000	56730000	ID_0.1_1311	-0.0874039	chr4	83090000	83270000	ID_0.1_1311	0.0282035
chr4	56730000	57230000	ID_0.1_1312	-0.715979	chr4	83270000	83660000	ID_0.1_1312	-0.568251
chr4	57230000	57360000	ID_0.1_1313	-0.135653	chr4	83660000	84450000	ID_0.1_1313	-0.410014
chr4	57360000	57660000	ID_0.1_1314	-0.475717	chr4	84450000	84780000	ID_0.1_1314	-0.340118
chr4	57660000	57910000	ID_0.1_1315	-0.339859	chr4	84780000	85015000	ID_0.1_1315	-0.497251
chr4	57910000	58105000	ID_0.1_1316	-0.0199035	chr4	85015000	85470000	ID_0.1_1316	-0.326526
chr4	58105000	58265000	ID_0.1_1317	0.0115535	chr4	85470000	86210000	ID_0.1_1317	-0.47762
chr4	58265000	58790000	ID_0.1_1318	-0.150106	chr4	86210000	86620000	ID_0.1_1318	-0.391953
chr4	58790000	59360000	ID_0.1_1319	-0.669876	chr4	86620000	86990000	ID_0.1_1319	-0.744412
chr4	59360000	59620000	ID_0.1_1320	0.269645	chr4	86990000	87420000	ID_0.1_1320	-0.582477
chr4	59620000	59780000	ID_0.1_1321	0.038401	chr4	87420000	87670000	ID_0.1_1321	-0.0507004
chr4	59780000	59940000	ID_0.1_1322	0.541062	chr4	87670000	88010000	ID_0.1_1322	0.136103
chr4	59940000	61520000	ID_0.1_1323	0.0308294	chr4	88010000	88320000	ID_0.1_1323	-0.196607
chr4	61520000	61605000	ID_0.1_1324	0.547862	chr4	88320000	88425000	ID_0.1_1324	-0.454848
chr4	61605000	61920000	ID_0.1_1325	0.391707	chr4	88425000	88780000	ID_0.1_1325	-0.438219
chr4	61920000	62190000	ID_0.1_1326	-0.390151	chr4	88780000	89210000	ID_0.1_1326	-0.324663
chr4	62190000	62440000	ID_0.1_1327	-0.0766757	chr4	89210000	89370000	ID_0.1_1327	-0.403695
chr4	62440000	62805000	ID_0.1_1328	-0.233005	chr4	89370000	89820000	ID_0.1_1328	-0.41961
chr4	62805000	63040000	ID_0.1_1329	-0.529351	chr4	89820000	91260000	ID_0.1_1329	-0.0130015
chr4	63040000	63330000	ID_0.1_1330	-0.383611	chr4	91260000	91850000	ID_0.1_1330	-0.337939
chr4	63330000	63640000	ID_0.1_1331	0.107794	chr4	91850000	94640000	ID_0.1_1331	-0.0802797
chr4	63640000	65295000	ID_0.1_1332	-0.473181	chr4	94640000	94955000	ID_0.1_1332	-0.828458
chr4	65295000	66380000	ID_0.1_1333	-0.752888	chr4	94955000	95720000	ID_0.1_1333	0.764199
chr4	66380000	66600000	ID_0.1_1334	-0.588393	chr4	95720000	96170000	ID_0.1_1334	-0.73188
chr4	66600000	69880000	ID_0.1_1335	-0.134365	chr4	96170000	96380000	ID_0.1_1335	0.15854
chr4	69880000	70300000	ID_0.1_1336	-0.573935	chr4	96380000	97220000	ID_0.1_1336	-0.488537
chr4	70300000	71860000	ID_0.1_1337	-0.82255	chr4	97220000	97410000	ID_0.1_1337	-0.348226
chr4	71860000	72210000	ID_0.1_1338	-0.310157	chr4	97410000	97790000	ID_0.1_1338	-0.167994
chr4	72210000	72810000	ID_0.1_1339	-0.14173	chr4	97790000	98020000	ID_0.1_1339	0.147542
chr4	72810000	73300000	ID_0.1_1340	-0.483386	chr4	98020000	98370000	ID_0.1_1340	-0.318592
chr4	73300000	73870000	ID_0.1_1341	-0.401915	chr4	98370000	98580000	ID_0.1_1341	-0.194958
chr4	73870000	74080000	ID_0.1_1342	-0.375965	chr4	98580000	98940000	ID_0.1_1342	-0.492162
chr4	74080000	75555000	ID_0.1_1343	-0.798567	chr4	98940000	99580000	ID_0.1_1343	-0.66662
chr4	75555000	76160000	ID_0.1_1344	-0.522566	chr4	99580000	99670000	ID_0.1_1344	-0.356102
chr4	76160000	80450000	ID_0.1_1345	-0.226734	chr4	99670000	100230000	ID_0.1_1345	-0.3985
chr4	80450000	80790000	ID_0.1_1346	-0.683871	chr4	100230000	100660000	ID_0.1_1346	-0.586075
chr4	80790000	81130000	ID_0.1_1347	-0.247977	chr4	100660000	100820000	ID_0.1_1347	-0.193808
chr4	81130000	81210000	ID_0.1_1348	-0.310989	chr4	100820000	101050000	ID_0.1_1348	-0.339728
chr4	81210000	81920000	ID_0.1_1349	-0.296726	chr4	101050000	101150000	ID_0.1_1349	-0.176094
chr4	81920000	82260000	ID_0.1_1350	0.339346	chr4	101150000	101300000	ID_0.1_1350	-0.0916271
chr4	82260000	82610000	ID_0.1_1351	-0.726061	chr4	101300000	101710000	ID_0.1_1351	0.00834122
chr4	82610000	82870000	ID_0.1_1352	-0.236283	chr4	101710000	101840000	ID_0.1_1352	-0.331233
chr4	82870000	83090000	ID_0.1_1353	-0.450161	chr4	101840000	102155000	ID_0.1_1353	-0.265718
chr4	83090000	83290000	ID_0.1_1354	0.0111603	chr4	102155000	102360000	ID_0.1_1354	0.0723994
chr4	83290000	83660000	ID_0.1_1355	-0.570421	chr4	102360000	102650000	ID_0.1_1355	-0.24599
chr4	83660000	84470000	ID_0.1_1356	-0.415664	chr4	102650000	102850000	ID_0.1_1356	-0.120933
chr4	84470000	84780000	ID_0.1_1357	-0.346223	chr4	102850000	103020000	ID_0.1_1357	0.0122711
chr4	84780000	85030000	ID_0.1_1358	-0.481213	chr4	103020000	103765000	ID_0.1_1358	-0.148236
chr4	85030000	85470000	ID_0.1_1359	-0.414792	chr4	103765000	104050000	ID_0.1_1359	0.102802
chr4	85470000	85670000	ID_0.1_1360	-0.525593	chr4	104050000	104330000	ID_0.1_1360	0.0801019
chr4	85670000	86190000	ID_0.1_1361	-0.0677129	chr4	104330000	104575000	ID_0.1_1361	0.105847
chr4	86190000	86600000	ID_0.1_1362	-0.446443	chr4	104575000	104815000	ID_0.1_1362	-0.229485
chr4	86600000	86990000	ID_0.1_1363	-0.835654	chr4	104815000	105000000	ID_0.1_1363	-0.507942
chr4	86990000	87420000	ID_0.1_1364	-0.593004	chr4	105000000	105220000	ID_0.1_1364	0.625925
chr4	87420000	87680000	ID_0.1_1365	-0.108732	chr4	105220000	105630000	ID_0.1_1365	0.864154
chr4	87680000	88010000	ID_0.1_1366	0.183636	chr4	105630000	105770000	ID_0.1_1366	0.225592
chr4	88010000	88320000	ID_0.1_1367	-0.26731	chr4	105770000	105890000	ID_0.1_1367	0.0671262
chr4	88320000	88425000	ID_0.1_1368	-0.552559	chr4	105890000	106110000	ID_0.1_1368	0.116058
chr4	88425000	88780000	ID_0.1_1369	-0.472403	chr4	106110000	106280000	ID_0.1_1369	-0.234261
chr4	88780000	89220000	ID_0.1_1370	-0.386909	chr4	106280000	106410000	ID_0.1_1370	0.0228743
chr4	89220000	89820000	ID_0.1_1371	-0.448357	chr4	106410000	106850000	ID_0.1_1371	0.0823352
chr4	89820000	91850000	ID_0.1_1372	-0.0394103	chr4	106850000	107060000	ID_0.1_1372	-0.161455
chr4	91850000	93360000	ID_0.1_1373	-0.120235	chr4	107060000	107370000	ID_0.1_1373	-0.295554
chr4	93360000	94290000	ID_0.1_1374	-0.0567137	chr4	107370000	107540000	ID_0.1_1374	-0.190467
chr4	94290000	94640000	ID_0.1_1375	-0.517825	chr4	107540000	107720000	ID_0.1_1375	-0.375418
chr4	94640000	94955000	ID_0.1_1376	-0.889155	chr4	107720000	108010000	ID_0.1_1376	-0.165306
chr4	94955000	95720000	ID_0.1_1377	0.909223	chr4	108010000	108250000	ID_0.1_1377	0.0171985
chr4	95720000	96180000	ID_0.1_1378	-0.791548	chr4	108250000	108290000	ID_0.1_1378	0.0441707
chr4	96180000	96380000	ID_0.1_1379	0.151887	chr4	108290000	108480000	ID_0.1_1379	0.0694536
chr4	96380000	96700000	ID_0.1_1380	-0.493765	chr4	108480000	108670000	ID_0.1_1380	0.386012
chr4	96700000	97230000	ID_0.1_1381	0.30013	chr4	108670000	108870000	ID_0.1_1381	0.146598
chr4	97230000	97410000	ID_0.1_1382	-0.279242	chr4	108870000	109100000	ID_0.1_1382	-0.0360088
chr4	97410000	97790000	ID_0.1_1383	-0.27836	chr4	109100000	109420000	ID_0.1_1383	-0.302321
chr4	97790000	98010000	ID_0.1_1384	0.136967	chr4	109420000	109700000	ID_0.1_1384	-0.199172
chr4	98010000	98390000	ID_0.1_1385	-0.339437	chr4	109700000	111360000	ID_0.1_1385	-0.671775
chr4	98390000	98580000	ID_0.1_1386	-0.220023	chr4	111360000	113180000	ID_0.1_1386	-0.561826
chr4	98580000	98915000	ID_0.1_1387	-0.534687	chr4	113180000	113915000	ID_0.1_1387	-0.339576
chr4	98915000	99580000	ID_0.1_1388	-0.721186	chr4	113915000	114310000	ID_0.1_1388	-0.692982
chr4	99580000	99670000	ID_0.1_1389	-0.350301	chr4	114310000	114660000	ID_0.1_1389	-0.467752
chr4	99670000	100230000	ID_0.1_1390	-0.433632	chr4	114660000	115015000	ID_0.1_1390	-0.585733
chr4	100230000	100660000	ID_0.1_1391	-0.590638	chr4	115015000	115390000	ID_0.1_1391	0.0128082
chr4	100660000	100820000	ID_0.1_1392	-0.195747	chr4	115390000	115550000	ID_0.1_1392	-0.174141
chr4	100820000	101050000	ID_0.1_1393	-0.422031	chr4	115550000	115750000	ID_0.1_1393	0.0392611
chr4	101050000	101150000	ID_0.1_1394	-0.258685	chr4	115750000	116230000	ID_0.1_1394	-0.280818
chr4	101150000	101310000	ID_0.1_1395	-0.109316	chr4	116230000	116480000	ID_0.1_1395	-0.0500543
chr4	101310000	101710000	ID_0.1_1396	0.0134192	chr4	116480000	116660000	ID_0.1_1396	0.131268
chr4	101710000	101860000	ID_0.1_1397	-0.349763	chr4	116660000	116885000	ID_0.1_1397	0.352992
chr4	101860000	102155000	ID_0.1_1398	-0.25463	chr4	116885000	117360000	ID_0.1_1398	-0.257831
chr4	102155000	102360000	ID_0.1_1399	-0.00221578	chr4	117360000	117475000	ID_0.1_1399	0.0693575
chr4	102360000	102650000	ID_0.1_1400	-0.27707	chr4	117475000	117560000	ID_0.1_1400	-0.132465
chr4	102650000	102850000	ID_0.1_1401	-0.103482	chr4	117560000	117760000	ID_0.1_1401	0.207726
chr4	102850000	103020000	ID_0.1_1402	-0.0215557	chr4	117760000	117830000	ID_0.1_1402	0.51745
chr4	103020000	103790000	ID_0.1_1403	-0.272486	chr4	117830000	118030000	ID_0.1_1403	0.63705
chr4	103790000	104040000	ID_0.1_1404	0.095882	chr4	118030000	118250000	ID_0.1_1404	-0.122754
chr4	104040000	104575000	ID_0.1_1405	-0.0359695	chr4	118250000	118640000	ID_0.1_1405	-0.687078
chr4	104575000	104815000	ID_0.1_1406	-0.350544	chr4	118640000	118910000	ID_0.1_1406	-0.450745
chr4	104815000	105000000	ID_0.1_1407	-0.598934	chr4	118910000	119340000	ID_0.1_1407	-0.309121
chr4	105000000	105620000	ID_0.1_1408	0.498179	chr4	119340000	119540000	ID_0.1_1408	-0.160867
chr4	105620000	105760000	ID_0.1_1409	0.245805	chr4	119540000	119840000	ID_0.1_1409	-0.104622
chr4	105760000	105890000	ID_0.1_1410	0.0360951	chr4	119840000	120060000	ID_0.1_1410	-0.449611
chr4	105890000	106140000	ID_0.1_1411	-0.00859169	chr4	120060000	120230000	ID_0.1_1411	-0.0546986
chr4	106140000	106280000	ID_0.1_1412	-0.313872	chr4	120230000	120370000	ID_0.1_1412	-0.268178
chr4	106280000	106850000	ID_0.1_1413	-0.112385	chr4	120370000	120590000	ID_0.1_1413	0.0694823
chr4	106850000	107060000	ID_0.1_1414	-0.161224	chr4	120590000	120720000	ID_0.1_1414	-0.3261
chr4	107060000	107370000	ID_0.1_1415	-0.351314	chr4	120720000	120940000	ID_0.1_1415	-0.151372
chr4	107370000	107540000	ID_0.1_1416	-0.143358	chr4	120940000	121800000	ID_0.1_1416	-0.685405
chr4	107540000	107840000	ID_0.1_1417	-0.368831	chr4	121800000	122450000	ID_0.1_1417	-0.353661
chr4	107840000	108010000	ID_0.1_1418	0.0416308	chr4	122450000	122810000	ID_0.1_1418	-0.901591
chr4	108010000	108250000	ID_0.1_1419	0.0324852	chr4	122810000	122960000	ID_0.1_1419	-0.361923
chr4	108250000	108290000	ID_0.1_1420	0.0450607	chr4	122960000	123200000	ID_0.1_1420	-0.379066
chr4	108290000	108480000	ID_0.1_1421	0.0768084	chr4	123200000	123400000	ID_0.1_1421	0.47279
chr4	108480000	108690000	ID_0.1_1422	0.357981	chr4	123400000	123590000	ID_0.1_1422	-0.154344
chr4	108690000	108870000	ID_0.1_1423	0.158319	chr4	123590000	123825000	ID_0.1_1423	-0.392446
chr4	108870000	109100000	ID_0.1_1424	-0.0445674	chr4	123825000	124360000	ID_0.1_1424	-0.159446
chr4	109100000	109410000	ID_0.1_1425	-0.257637	chr4	124360000	124540000	ID_0.1_1425	-0.473209
chr4	109410000	109700000	ID_0.1_1426	-0.186923	chr4	124540000	124830000	ID_0.1_1426	-0.312731
chr4	109700000	110990000	ID_0.1_1427	-0.742054	chr4	124830000	125690000	ID_0.1_1427	-0.59617
chr4	110990000	111360000	ID_0.1_1428	-0.331634	chr4	125690000	126000000	ID_0.1_1428	-0.859127
chr4	111360000	111530000	ID_0.1_1429	-0.539554	chr4	126000000	126180000	ID_0.1_1429	-0.0495166
chr4	111530000	113160000	ID_0.1_1430	-0.655148	chr4	126180000	126550000	ID_0.1_1430	0.18984
chr4	113160000	113950000	ID_0.1_1431	-0.316323	chr4	126550000	127020000	ID_0.1_1431	0.343409
chr4	113950000	114310000	ID_0.1_1432	-0.649729	chr4	127020000	127330000	ID_0.1_1432	-0.606299
chr4	114310000	114660000	ID_0.1_1433	-0.449332	chr4	127330000	128250000	ID_0.1_1433	-0.374104
chr4	114660000	115015000	ID_0.1_1434	-0.549307	chr4	128250000	128570000	ID_0.1_1434	-0.824066
chr4	115015000	115390000	ID_0.1_1435	0.000618842	chr4	128570000	128810000	ID_0.1_1435	-0.264938
chr4	115390000	115560000	ID_0.1_1436	-0.263878	chr4	128810000	129010000	ID_0.1_1436	0.139933
chr4	115560000	115765000	ID_0.1_1437	0.12693	chr4	129010000	129150000	ID_0.1_1437	0.447449
chr4	115765000	116230000	ID_0.1_1438	-0.31991	chr4	129150000	129350000	ID_0.1_1438	0.246853
chr4	116230000	116380000	ID_0.1_1439	0.0323011	chr4	129350000	129630000	ID_0.1_1439	-0.144204
chr4	116380000	116480000	ID_0.1_1440	0.0661459	chr4	129630000	129880000	ID_0.1_1440	0.0803486
chr4	116480000	116670000	ID_0.1_1441	0.127989	chr4	129880000	130170000	ID_0.1_1441	0.0998161
chr4	116670000	116900000	ID_0.1_1442	0.351903	chr4	130170000	130340000	ID_0.1_1442	0.335113
chr4	116900000	117220000	ID_0.1_1443	-0.338216	chr4	130340000	130500000	ID_0.1_1443	-0.214002
chr4	117220000	117370000	ID_0.1_1444	0.394108	chr4	130500000	130780000	ID_0.1_1444	-0.502289
chr4	117370000	117460000	ID_0.1_1445	0.0492454	chr4	130780000	131400000	ID_0.1_1445	-0.0441062
chr4	117460000	117760000	ID_0.1_1446	-0.143243	chr4	131400000	131740000	ID_0.1_1446	-0.731754
chr4	117760000	118030000	ID_0.1_1447	0.303124	chr4	131740000	132090000	ID_0.1_1447	0.109036
chr4	118030000	118265000	ID_0.1_1448	-0.193099	chr4	132090000	132250000	ID_0.1_1448	0.0443864
chr4	118265000	118640000	ID_0.1_1449	-0.684141	chr4	132250000	132490000	ID_0.1_1449	0.464474
chr4	118640000	118910000	ID_0.1_1450	-0.394161	chr4	132490000	132780000	ID_0.1_1450	0.219704
chr4	118910000	119340000	ID_0.1_1451	-0.345227	chr4	132780000	133550000	ID_0.1_1451	0.810696
chr4	119340000	119540000	ID_0.1_1452	-0.091907	chr4	133550000	133945000	ID_0.1_1452	0.244789
chr4	119540000	119840000	ID_0.1_1453	0.0437894	chr4	133945000	134090000	ID_0.1_1453	0.319644
chr4	119840000	120060000	ID_0.1_1454	-0.451524	chr4	134090000	134310000	ID_0.1_1454	-0.128151
chr4	120060000	120230000	ID_0.1_1455	-0.122903	chr4	134310000	134495000	ID_0.1_1455	0.25785
chr4	120230000	120395000	ID_0.1_1456	-0.258143	chr4	134495000	134750000	ID_0.1_1456	-0.105817
chr4	120395000	120590000	ID_0.1_1457	0.120206	chr4	134750000	134910000	ID_0.1_1457	0.142499
chr4	120590000	120720000	ID_0.1_1458	-0.301017	chr4	134910000	134990000	ID_0.1_1458	-0.0602543
chr4	120720000	120940000	ID_0.1_1459	-0.215438	chr4	134990000	135250000	ID_0.1_1459	-0.115212
chr4	120940000	122450000	ID_0.1_1460	-0.819858	chr4	135250000	135340000	ID_0.1_1460	-0.077105
chr4	122450000	122810000	ID_0.1_1461	-0.94423	chr4	135340000	135500000	ID_0.1_1461	-0.12383
chr4	122810000	122960000	ID_0.1_1462	-0.392694	chr4	135500000	135800000	ID_0.1_1462	0.113113
chr4	122960000	123190000	ID_0.1_1463	-0.382075	chr4	135800000	135920000	ID_0.1_1463	0.224802
chr4	123190000	123400000	ID_0.1_1464	0.506903	chr4	135920000	136190000	ID_0.1_1464	0.0123334
chr4	123400000	123615000	ID_0.1_1465	-0.144429	chr4	136190000	136410000	ID_0.1_1465	-0.409328
chr4	123615000	123825000	ID_0.1_1466	-0.468049	chr4	136410000	136630000	ID_0.1_1466	0.128126
chr4	123825000	124360000	ID_0.1_1467	-0.0962868	chr4	136630000	136855000	ID_0.1_1467	0.270221
chr4	124360000	124540000	ID_0.1_1468	-0.56581	chr4	136855000	136980000	ID_0.1_1468	0.260455
chr4	124540000	124830000	ID_0.1_1469	-0.299067	chr4	136980000	137210000	ID_0.1_1469	0.319191
chr4	124830000	125690000	ID_0.1_1470	-0.58315	chr4	137210000	137390000	ID_0.1_1470	-0.217945
chr4	125690000	126000000	ID_0.1_1471	-0.889878	chr4	137390000	137505000	ID_0.1_1471	0.68229
chr4	126000000	126190000	ID_0.1_1472	-0.10397	chr4	137505000	137860000	ID_0.1_1472	0.988717
chr4	126190000	126760000	ID_0.1_1473	0.217331	chr4	137860000	137995000	ID_0.1_1473	-0.264398
chr4	126760000	127030000	ID_0.1_1474	-0.311263	chr4	137995000	138250000	ID_0.1_1474	-0.247723
chr4	127030000	127330000	ID_0.1_1475	-0.59394	chr4	138250000	138455000	ID_0.1_1475	0.281763
chr4	127330000	128250000	ID_0.1_1476	-0.377651	chr4	138455000	138610000	ID_0.1_1476	-0.337157
chr4	128250000	128570000	ID_0.1_1477	-0.878476	chr4	138610000	138860000	ID_0.1_1477	0.155764
chr4	128570000	128810000	ID_0.1_1478	-0.24804	chr4	138860000	139230000	ID_0.1_1478	-0.122024
chr4	128810000	129010000	ID_0.1_1479	0.177601	chr4	139230000	139420000	ID_0.1_1479	-0.313976
chr4	129010000	129150000	ID_0.1_1480	0.367993	chr4	139420000	139800000	ID_0.1_1480	-0.0709418
chr4	129150000	129350000	ID_0.1_1481	0.258586	chr4	139800000	140100000	ID_0.1_1481	0.185975
chr4	129350000	129630000	ID_0.1_1482	-0.0905615	chr4	140100000	140300000	ID_0.1_1482	0.184903
chr4	129630000	129880000	ID_0.1_1483	0.247848	chr4	140300000	140510000	ID_0.1_1483	0.139971
chr4	129880000	129975000	ID_0.1_1484	0.19391	chr4	140510000	140630000	ID_0.1_1484	-0.37251
chr4	129975000	130170000	ID_0.1_1485	0.160823	chr4	140630000	140940000	ID_0.1_1485	-0.378111
chr4	130170000	130340000	ID_0.1_1486	0.202902	chr4	140940000	141170000	ID_0.1_1486	0.343711
chr4	130340000	130510000	ID_0.1_1487	-0.245798	chr4	141170000	141360000	ID_0.1_1487	0.0709613
chr4	130510000	130780000	ID_0.1_1488	-0.51456	chr4	141360000	141525000	ID_0.1_1488	-0.167399
chr4	130780000	131400000	ID_0.1_1489	-0.0378454	chr4	141525000	141710000	ID_0.1_1489	-0.126341
chr4	131400000	131740000	ID_0.1_1490	-0.751231	chr4	141710000	141950000	ID_0.1_1490	-0.140675
chr4	131740000	132090000	ID_0.1_1491	0.180892	chr4	141950000	142600000	ID_0.1_1491	-0.295033
chr4	132090000	132250000	ID_0.1_1492	0.10336	chr4	142600000	142910000	ID_0.1_1492	-0.402426
chr4	132250000	132490000	ID_0.1_1493	0.553428	chr4	142910000	143075000	ID_0.1_1493	-0.563118
chr4	132490000	132790000	ID_0.1_1494	0.258851	chr4	143075000	143960000	ID_0.1_1494	-0.610888
chr4	132790000	133080000	ID_0.1_1495	0.922531	chr4	143960000	144460000	ID_0.1_1495	-0.371951
chr4	133080000	133475000	ID_0.1_1496	0.14324	chr4	144460000	144780000	ID_0.1_1496	-0.419092
chr4	133475000	133740000	ID_0.1_1497	0.282298	chr4	144780000	144930000	ID_0.1_1497	0.341381
chr4	133740000	133945000	ID_0.1_1498	0.393911	chr4	144930000	146800000	ID_0.1_1498	-0.800417
chr4	133945000	134090000	ID_0.1_1499	0.240639	chr4	146800000	147175000	ID_0.1_1499	-0.11537
chr4	134090000	134345000	ID_0.1_1500	-0.196461	chr4	147175000	147460000	ID_0.1_1500	-0.641687
chr4	134345000	134495000	ID_0.1_1501	0.268291	chr4	147460000	147830000	ID_0.1_1501	-0.317998
chr4	134495000	134760000	ID_0.1_1502	-0.1768	chr4	147830000	148040000	ID_0.1_1502	-0.441352
chr4	134760000	134910000	ID_0.1_1503	0.201697	chr4	148040000	148510000	ID_0.1_1503	-0.547994
chr4	134910000	135250000	ID_0.1_1504	-0.117286	chr4	148510000	148750000	ID_0.1_1504	0.0483096
chr4	135250000	135340000	ID_0.1_1505	-0.0997377	chr4	148750000	148910000	ID_0.1_1505	0.56523
chr4	135340000	135500000	ID_0.1_1506	-0.162446	chr4	148910000	149020000	ID_0.1_1506	0.196426
chr4	135500000	135800000	ID_0.1_1507	0.146765	chr4	149020000	149090000	ID_0.1_1507	0.0222891
chr4	135800000	135910000	ID_0.1_1508	0.152957	chr4	149090000	149400000	ID_0.1_1508	-0.0300479
chr4	135910000	136190000	ID_0.1_1509	0.0337498	chr4	149400000	149500000	ID_0.1_1509	0.162007
chr4	136190000	136440000	ID_0.1_1510	-0.40046	chr4	149500000	149880000	ID_0.1_1510	-0.194143
chr4	136440000	136630000	ID_0.1_1511	0.284236	chr4	149880000	150010000	ID_0.1_1511	0.61364
chr4	136630000	136855000	ID_0.1_1512	0.255376	chr4	150010000	150420000	ID_0.1_1512	-0.257935
chr4	136855000	136980000	ID_0.1_1513	0.208192	chr4	150420000	150525000	ID_0.1_1513	-0.777386
chr4	136980000	137220000	ID_0.1_1514	0.364981	chr4	150525000	150850000	ID_0.1_1514	-0.599827
chr4	137220000	137405000	ID_0.1_1515	-0.189264	chr4	150850000	151035000	ID_0.1_1515	0.259122
chr4	137405000	137505000	ID_0.1_1516	0.486128	chr4	151035000	151295000	ID_0.1_1516	0.0891124
chr4	137505000	137860000	ID_0.1_1517	0.797731	chr4	151295000	151515000	ID_0.1_1517	-0.377326
chr4	137860000	137995000	ID_0.1_1518	-0.283256	chr4	151515000	151700000	ID_0.1_1518	-0.199584
chr4	137995000	138250000	ID_0.1_1519	-0.334165	chr4	151700000	152540000	ID_0.1_1519	-0.315383
chr4	138250000	138455000	ID_0.1_1520	0.325725	chr4	152540000	153245000	ID_0.1_1520	0.0847899
chr4	138455000	138620000	ID_0.1_1521	-0.269495	chr4	153245000	153690000	ID_0.1_1521	-0.564671
chr4	138620000	138860000	ID_0.1_1522	0.184365	chr4	153690000	154200000	ID_0.1_1522	-0.361483
chr4	138860000	139245000	ID_0.1_1523	-0.202175	chr4	154200000	154440000	ID_0.1_1523	-0.51383
chr4	139245000	139430000	ID_0.1_1524	-0.456316	chr4	154440000	154690000	ID_0.1_1524	-0.365811
chr4	139430000	139800000	ID_0.1_1525	-0.171844	chr4	154690000	154820000	ID_0.1_1525	0.0111441
chr4	139800000	140100000	ID_0.1_1526	0.212437	chr4	154820000	155190000	ID_0.1_1526	0.153146
chr4	140100000	140300000	ID_0.1_1527	0.0385637	chr4	155190000	155490000	ID_0.1_1527	0.189008
chr4	140300000	140510000	ID_0.1_1528	0.120186	chr5	3330000	3600000	ID_0.1_1528	0.64876
chr4	140510000	140630000	ID_0.1_1529	-0.287782	chr5	3600000	3840000	ID_0.1_1529	-0.412654
chr4	140630000	140930000	ID_0.1_1530	-0.339006	chr5	3840000	4200000	ID_0.1_1530	0.186125
chr4	140930000	141170000	ID_0.1_1531	0.220903	chr5	4200000	4940000	ID_0.1_1531	-0.581104
chr4	141170000	141360000	ID_0.1_1532	0.14197	chr5	4940000	5470000	ID_0.1_1532	-0.679693
chr4	141360000	141525000	ID_0.1_1533	-0.147144	chr5	5470000	5805000	ID_0.1_1533	-0.426416
chr4	141525000	141710000	ID_0.1_1534	-0.147892	chr5	5805000	8020000	ID_0.1_1534	-0.562423
chr4	141710000	142610000	ID_0.1_1535	-0.185914	chr5	8020000	8430000	ID_0.1_1535	-0.346238
chr4	142610000	142910000	ID_0.1_1536	-0.434285	chr5	8430000	8850000	ID_0.1_1536	-0.324508
chr4	142910000	143075000	ID_0.1_1537	-0.605164	chr5	8850000	9160000	ID_0.1_1537	-0.230111
chr4	143075000	143960000	ID_0.1_1538	-0.612717	chr5	9160000	9500000	ID_0.1_1538	-0.305963
chr4	143960000	144460000	ID_0.1_1539	-0.333726	chr5	9500000	12010000	ID_0.1_1539	-0.573436
chr4	144460000	144930000	ID_0.1_1540	-0.494423	chr5	12010000	12550000	ID_0.1_1540	-0.223635
chr4	144930000	146800000	ID_0.1_1541	-0.854272	chr5	12550000	15090000	ID_0.1_1541	-0.299049
chr4	146800000	147175000	ID_0.1_1542	-0.149159	chr5	15090000	15800000	ID_0.1_1542	-0.774201
chr4	147175000	147460000	ID_0.1_1543	-0.538572	chr5	15800000	16400000	ID_0.1_1543	-0.302499
chr4	147460000	147830000	ID_0.1_1544	-0.296931	chr5	16400000	17270000	ID_0.1_1544	-0.526609
chr4	147830000	148040000	ID_0.1_1545	-0.468564	chr5	17270000	17580000	ID_0.1_1545	-0.555104
chr4	148040000	148460000	ID_0.1_1546	-0.5906	chr5	17580000	17980000	ID_0.1_1546	-0.606529
chr4	148460000	148750000	ID_0.1_1547	-0.0324944	chr5	17980000	18910000	ID_0.1_1547	-0.367095
chr4	148750000	149005000	ID_0.1_1548	0.62803	chr5	18910000	19950000	ID_0.1_1548	-0.480802
chr4	149005000	149090000	ID_0.1_1549	0.145625	chr5	19950000	20210000	ID_0.1_1549	-0.0939211
chr4	149090000	149390000	ID_0.1_1550	0.10976	chr5	20210000	20775000	ID_0.1_1550	-0.189836
chr4	149390000	149500000	ID_0.1_1551	0.13002	chr5	20775000	20970000	ID_0.1_1551	-0.0183816
chr4	149500000	149630000	ID_0.1_1552	-0.200198	chr5	20970000	21150000	ID_0.1_1552	0.201447
chr4	149630000	149880000	ID_0.1_1553	0.202441	chr5	21150000	21330000	ID_0.1_1553	-0.378797
chr4	149880000	150010000	ID_0.1_1554	0.687058	chr5	21330000	21780000	ID_0.1_1554	-0.640818
chr4	150010000	150420000	ID_0.1_1555	-0.221713	chr5	21780000	22060000	ID_0.1_1555	0.126623
chr4	150420000	150525000	ID_0.1_1556	-0.774927	chr5	22060000	22740000	ID_0.1_1556	-0.410079
chr4	150525000	150850000	ID_0.1_1557	-0.619562	chr5	22740000	23330000	ID_0.1_1557	-0.622106
chr4	150850000	151035000	ID_0.1_1558	0.330187	chr5	23330000	23730000	ID_0.1_1558	-0.451982
chr4	151035000	151295000	ID_0.1_1559	0.153851	chr5	23730000	24170000	ID_0.1_1559	-0.32915
chr4	151295000	151515000	ID_0.1_1560	-0.469196	chr5	24170000	24350000	ID_0.1_1560	0.161275
chr4	151515000	151700000	ID_0.1_1561	-0.19067	chr5	24350000	24525000	ID_0.1_1561	0.229671
chr4	151700000	151890000	ID_0.1_1562	-0.165125	chr5	24525000	24690000	ID_0.1_1562	0.462645
chr4	151890000	152540000	ID_0.1_1563	-0.621906	chr5	24690000	24890000	ID_0.1_1563	0.0255271
chr4	152540000	153245000	ID_0.1_1564	0.0925314	chr5	24890000	25360000	ID_0.1_1564	-0.22603
chr4	153245000	153690000	ID_0.1_1565	-0.569725	chr5	25360000	28005000	ID_0.1_1565	-0.466158
chr4	153690000	154210000	ID_0.1_1566	-0.311287	chr5	28005000	28435000	ID_0.1_1566	-0.532367
chr4	154210000	154440000	ID_0.1_1567	-0.506475	chr5	28435000	28760000	ID_0.1_1567	-0.17296
chr4	154440000	154690000	ID_0.1_1568	-0.255642	chr5	28760000	29350000	ID_0.1_1568	-0.575986
chr4	154690000	154830000	ID_0.1_1569	-0.00844135	chr5	29350000	29685000	ID_0.1_1569	0.0522147
chr4	154830000	155190000	ID_0.1_1570	0.185527	chr5	29685000	30400000	ID_0.1_1570	-0.515725
chr4	155190000	155490000	ID_0.1_1571	0.112851	chr5	30400000	30680000	ID_0.1_1571	-0.540579
chr5	3600000	3840000	ID_0.1_1572	-0.494702	chr5	30680000	30790000	ID_0.1_1572	-0.128239
chr5	3840000	4200000	ID_0.1_1573	0.282881	chr5	30790000	30990000	ID_0.1_1573	0.125358
chr5	4200000	4950000	ID_0.1_1574	-0.61896	chr5	30990000	31100000	ID_0.1_1574	-0.177071
chr5	4950000	5480000	ID_0.1_1575	-0.730336	chr5	31100000	31330000	ID_0.1_1575	0.0684866
chr5	5480000	5805000	ID_0.1_1576	-0.470352	chr5	31330000	31645000	ID_0.1_1576	0.149318
chr5	5805000	8020000	ID_0.1_1577	-0.598577	chr5	31645000	31850000	ID_0.1_1577	0.286363
chr5	8020000	8430000	ID_0.1_1578	-0.440592	chr5	31850000	32510000	ID_0.1_1578	-0.176258
chr5	8430000	8850000	ID_0.1_1579	-0.367734	chr5	32510000	32870000	ID_0.1_1579	-0.280208
chr5	8850000	9160000	ID_0.1_1580	-0.187056	chr5	32870000	33130000	ID_0.1_1580	-0.184375
chr5	9160000	9490000	ID_0.1_1581	-0.337005	chr5	33130000	33250000	ID_0.1_1581	0.0445573
chr5	9490000	12010000	ID_0.1_1582	-0.590958	chr5	33250000	33520000	ID_0.1_1582	0.148589
chr5	12010000	12550000	ID_0.1_1583	-0.170039	chr5	33520000	33720000	ID_0.1_1583	-0.0731371
chr5	12550000	13640000	ID_0.1_1584	-0.312792	chr5	33720000	33960000	ID_0.1_1584	0.201622
chr5	13640000	15075000	ID_0.1_1585	-0.497067	chr5	33960000	34130000	ID_0.1_1585	-0.197908
chr5	15075000	15810000	ID_0.1_1586	-0.981424	chr5	34130000	34340000	ID_0.1_1586	0.268361
chr5	15810000	16400000	ID_0.1_1587	-0.275674	chr5	34340000	34610000	ID_0.1_1587	-0.0421881
chr5	16400000	17270000	ID_0.1_1588	-0.588617	chr5	34610000	34830000	ID_0.1_1588	0.023949
chr5	17270000	17570000	ID_0.1_1589	-0.658399	chr5	34830000	35000000	ID_0.1_1589	0.284103
chr5	17570000	18010000	ID_0.1_1590	-0.65212	chr5	35000000	35240000	ID_0.1_1590	-0.0157612
chr5	18010000	18900000	ID_0.1_1591	-0.417055	chr5	35240000	35470000	ID_0.1_1591	-0.238953
chr5	18900000	20210000	ID_0.1_1592	-0.492566	chr5	35470000	35690000	ID_0.1_1592	-0.461367
chr5	20210000	20775000	ID_0.1_1593	-0.310315	chr5	35690000	35880000	ID_0.1_1593	-0.121829
chr5	20775000	20960000	ID_0.1_1594	0.0161302	chr5	35880000	36110000	ID_0.1_1594	-0.397576
chr5	20960000	21150000	ID_0.1_1595	0.314766	chr5	36110000	36345000	ID_0.1_1595	-0.131467
chr5	21150000	21330000	ID_0.1_1596	-0.433106	chr5	36345000	36640000	ID_0.1_1596	-0.19126
chr5	21330000	21830000	ID_0.1_1597	-0.680159	chr5	36640000	36770000	ID_0.1_1597	-0.0275048
chr5	21830000	22070000	ID_0.1_1598	0.114532	chr5	36770000	37230000	ID_0.1_1598	-0.624885
chr5	22070000	22740000	ID_0.1_1599	-0.52435	chr5	37230000	37620000	ID_0.1_1599	-0.642598
chr5	22740000	23330000	ID_0.1_1600	-0.686406	chr5	37620000	38145000	ID_0.1_1600	-0.493873
chr5	23330000	23730000	ID_0.1_1601	-0.460542	chr5	38145000	38650000	ID_0.1_1601	-0.473571
chr5	23730000	23840000	ID_0.1_1602	-0.247462	chr5	38650000	39140000	ID_0.1_1602	-0.491707
chr5	23840000	24170000	ID_0.1_1603	-0.166436	chr5	39140000	41420000	ID_0.1_1603	-0.751098
chr5	24170000	24380000	ID_0.1_1604	0.131703	chr5	41420000	42250000	ID_0.1_1604	-0.676933
chr5	24380000	24510000	ID_0.1_1605	0.197512	chr5	42250000	42740000	ID_0.1_1605	-0.736822
chr5	24510000	24690000	ID_0.1_1606	0.297202	chr5	42740000	43800000	ID_0.1_1606	-0.202802
chr5	24690000	24890000	ID_0.1_1607	-0.0914077	chr5	43800000	44040000	ID_0.1_1607	-0.69423
chr5	24890000	25380000	ID_0.1_1608	-0.267395	chr5	44040000	44220000	ID_0.1_1608	-0.497242
chr5	25380000	28450000	ID_0.1_1609	-0.488402	chr5	44220000	44430000	ID_0.1_1609	-0.17415
chr5	28450000	28775000	ID_0.1_1610	-0.157343	chr5	44430000	44705000	ID_0.1_1610	0.222772
chr5	28775000	29340000	ID_0.1_1611	-0.670149	chr5	44705000	45245000	ID_0.1_1611	-0.507665
chr5	29340000	29685000	ID_0.1_1612	0.0872052	chr5	45245000	45805000	ID_0.1_1612	-0.0826422
chr5	29685000	30430000	ID_0.1_1613	-0.592825	chr5	45805000	46100000	ID_0.1_1613	-0.674822
chr5	30430000	30680000	ID_0.1_1614	-0.549992	chr5	46100000	46790000	ID_0.1_1614	-0.209531
chr5	30680000	30790000	ID_0.1_1615	-0.0839065	chr5	46790000	48820000	ID_0.1_1615	-0.742549
chr5	30790000	30990000	ID_0.1_1616	0.138338	chr5	48820000	49470000	ID_0.1_1616	-0.588515
chr5	30990000	31100000	ID_0.1_1617	-0.153696	chr5	49470000	49780000	ID_0.1_1617	-0.220427
chr5	31100000	31330000	ID_0.1_1618	0.0648482	chr5	49780000	52010000	ID_0.1_1618	-0.456431
chr5	31330000	31645000	ID_0.1_1619	0.0701706	chr5	52010000	52490000	ID_0.1_1619	0.271001
chr5	31645000	31840000	ID_0.1_1620	0.314496	chr5	52490000	52895000	ID_0.1_1620	-0.581955
chr5	31840000	32230000	ID_0.1_1621	-0.227123	chr5	52895000	53050000	ID_0.1_1621	-0.0974995
chr5	32230000	32510000	ID_0.1_1622	1.31699	chr5	53050000	53240000	ID_0.1_1622	0.0696112
chr5	32510000	32870000	ID_0.1_1623	-0.346961	chr5	53240000	53550000	ID_0.1_1623	-0.407242
chr5	32870000	33375000	ID_0.1_1624	-0.114448	chr5	53550000	53720000	ID_0.1_1624	-0.0888949
chr5	33375000	33520000	ID_0.1_1625	0.332852	chr5	53720000	54110000	ID_0.1_1625	-0.38293
chr5	33520000	33730000	ID_0.1_1626	-0.0612303	chr5	54110000	54210000	ID_0.1_1626	-0.405134
chr5	33730000	33935000	ID_0.1_1627	0.165319	chr5	54210000	54530000	ID_0.1_1627	-0.395838
chr5	33935000	34340000	ID_0.1_1628	-0.23077	chr5	54530000	62590000	ID_0.1_1628	-0.705755
chr5	34340000	34610000	ID_0.1_1629	0.040005	chr5	62590000	62860000	ID_0.1_1629	0.107395
chr5	34610000	34810000	ID_0.1_1630	0.128504	chr5	62860000	64170000	ID_0.1_1630	-0.415856
chr5	34810000	35000000	ID_0.1_1631	0.35887	chr5	64170000	64290000	ID_0.1_1631	-0.581888
chr5	35000000	35240000	ID_0.1_1632	0.0593394	chr5	64290000	64480000	ID_0.1_1632	-0.142866
chr5	35240000	35470000	ID_0.1_1633	-0.247486	chr5	64480000	64680000	ID_0.1_1633	0.0822693
chr5	35470000	35690000	ID_0.1_1634	-0.470679	chr5	64680000	65270000	ID_0.1_1634	-0.121646
chr5	35690000	35880000	ID_0.1_1635	-0.112898	chr5	65270000	65680000	ID_0.1_1635	-0.312057
chr5	35880000	36110000	ID_0.1_1636	-0.438013	chr5	65680000	66180000	ID_0.1_1636	0.145208
chr5	36110000	36345000	ID_0.1_1637	-0.117493	chr5	66180000	66350000	ID_0.1_1637	0.0846746
chr5	36345000	36640000	ID_0.1_1638	-0.26818	chr5	66350000	66650000	ID_0.1_1638	-0.304467
chr5	36640000	36770000	ID_0.1_1639	0.0253536	chr5	66650000	66770000	ID_0.1_1639	-0.3062
chr5	36770000	37230000	ID_0.1_1640	-0.663111	chr5	66770000	67060000	ID_0.1_1640	-0.194637
chr5	37230000	38160000	ID_0.1_1641	-0.669593	chr5	67060000	67420000	ID_0.1_1641	-0.488693
chr5	38160000	38640000	ID_0.1_1642	-0.481457	chr5	67420000	67640000	ID_0.1_1642	-0.344723
chr5	38640000	39140000	ID_0.1_1643	-0.496916	chr5	67640000	68130000	ID_0.1_1643	-0.501803
chr5	39140000	41420000	ID_0.1_1644	-0.767975	chr5	68130000	68490000	ID_0.1_1644	-0.324702
chr5	41420000	42250000	ID_0.1_1645	-0.690663	chr5	68490000	72520000	ID_0.1_1645	-0.606606
chr5	42250000	43800000	ID_0.1_1646	-0.784475	chr5	72520000	72700000	ID_0.1_1646	-0.541025
chr5	43800000	44050000	ID_0.1_1647	-0.73357	chr5	72700000	72940000	ID_0.1_1647	-0.501509
chr5	44050000	44430000	ID_0.1_1648	-0.580766	chr5	72940000	73130000	ID_0.1_1648	-0.0639539
chr5	44430000	44690000	ID_0.1_1649	0.229508	chr5	73130000	73790000	ID_0.1_1649	-0.203868
chr5	44690000	45245000	ID_0.1_1650	-0.606458	chr5	73790000	74060000	ID_0.1_1650	-0.301532
chr5	45245000	45805000	ID_0.1_1651	0.00417492	chr5	74060000	74700000	ID_0.1_1651	-0.425155
chr5	45805000	46100000	ID_0.1_1652	-0.783475	chr5	74700000	75010000	ID_0.1_1652	-0.233783
chr5	46100000	46790000	ID_0.1_1653	-0.224801	chr5	75010000	75330000	ID_0.1_1653	0.0606369
chr5	46790000	48820000	ID_0.1_1654	-0.789717	chr5	75330000	75575000	ID_0.1_1654	0.193754
chr5	48820000	49450000	ID_0.1_1655	-0.596574	chr5	75575000	76260000	ID_0.1_1655	-0.690251
chr5	49450000	49770000	ID_0.1_1656	-0.345315	chr5	76260000	76570000	ID_0.1_1656	-0.326406
chr5	49770000	50320000	ID_0.1_1657	-0.495311	chr5	76570000	76950000	ID_0.1_1657	-0.201891
chr5	50320000	51410000	ID_0.1_1658	-0.369706	chr5	76950000	77290000	ID_0.1_1658	-0.316462
chr5	51410000	51995000	ID_0.1_1659	-0.168086	chr5	77290000	77430000	ID_0.1_1659	-0.467785
chr5	51995000	52490000	ID_0.1_1660	0.141922	chr5	77430000	77910000	ID_0.1_1660	-0.0572805
chr5	52490000	52895000	ID_0.1_1661	-0.645212	chr5	77910000	86435000	ID_0.1_1661	-0.668746
chr5	52895000	53050000	ID_0.1_1662	-0.0834501	chr5	86435000	86620000	ID_0.1_1662	-0.664471
chr5	53050000	53250000	ID_0.1_1663	-0.0160963	chr5	86620000	86850000	ID_0.1_1663	-0.511641
chr5	53250000	53550000	ID_0.1_1664	-0.430526	chr5	86850000	87240000	ID_0.1_1664	-0.180488
chr5	53550000	53720000	ID_0.1_1665	-0.153335	chr5	87240000	87450000	ID_0.1_1665	-0.451448
chr5	53720000	54080000	ID_0.1_1666	-0.417073	chr5	87450000	87580000	ID_0.1_1666	1.02988
chr5	54080000	54210000	ID_0.1_1667	-0.404833	chr5	87580000	87750000	ID_0.1_1667	0.549284
chr5	54210000	54530000	ID_0.1_1668	-0.381907	chr5	87750000	87890000	ID_0.1_1668	0.432372
chr5	54530000	54940000	ID_0.1_1669	-0.730831	chr5	87890000	88090000	ID_0.1_1669	0.33532
chr5	54940000	62560000	ID_0.1_1670	-0.0294119	chr5	88090000	88910000	ID_0.1_1670	-0.366158
chr5	62560000	62870000	ID_0.1_1671	0.23741	chr5	88910000	89110000	ID_0.1_1671	-0.790649
chr5	62870000	63330000	ID_0.1_1672	-0.519208	chr5	89110000	89200000	ID_0.1_1672	-0.254528
chr5	63330000	64170000	ID_0.1_1673	-0.383897	chr5	89200000	89830000	ID_0.1_1673	-0.143619
chr5	64170000	64290000	ID_0.1_1674	-0.643145	chr5	89830000	89960000	ID_0.1_1674	-0.39494
chr5	64290000	64480000	ID_0.1_1675	-0.183073	chr5	89960000	90140000	ID_0.1_1675	-0.215513
chr5	64480000	64680000	ID_0.1_1676	0.188959	chr5	90140000	90630000	ID_0.1_1676	-0.314493
chr5	64680000	65270000	ID_0.1_1677	-0.141765	chr5	90630000	90810000	ID_0.1_1677	-0.659434
chr5	65270000	65690000	ID_0.1_1678	-0.229089	chr5	90810000	91020000	ID_0.1_1678	-0.0490745
chr5	65690000	66165000	ID_0.1_1679	0.0857878	chr5	91020000	91380000	ID_0.1_1679	-0.0457893
chr5	66165000	66365000	ID_0.1_1680	0.0956753	chr5	91380000	91850000	ID_0.1_1680	-0.400563
chr5	66365000	66650000	ID_0.1_1681	-0.325222	chr5	91850000	92370000	ID_0.1_1681	-0.260028
chr5	66650000	66770000	ID_0.1_1682	-0.35787	chr5	92370000	92570000	ID_0.1_1682	-0.102644
chr5	66770000	67070000	ID_0.1_1683	-0.21019	chr5	92570000	92700000	ID_0.1_1683	-0.04195
chr5	67070000	67420000	ID_0.1_1684	-0.473106	chr5	92700000	92850000	ID_0.1_1684	0.0500827
chr5	67420000	67640000	ID_0.1_1685	-0.378224	chr5	92850000	93100000	ID_0.1_1685	0.121395
chr5	67640000	68140000	ID_0.1_1686	-0.598185	chr5	93100000	93410000	ID_0.1_1686	-0.202833
chr5	68140000	68490000	ID_0.1_1687	-0.262192	chr5	93410000	93610000	ID_0.1_1687	-0.0403672
chr5	68490000	70890000	ID_0.1_1688	-0.597255	chr5	93610000	93780000	ID_0.1_1688	0.200912
chr5	70890000	72520000	ID_0.1_1689	-0.0857545	chr5	93780000	96295000	ID_0.1_1689	-0.511327
chr5	72520000	72700000	ID_0.1_1690	-0.57844	chr5	96295000	96400000	ID_0.1_1690	0.119435
chr5	72700000	72940000	ID_0.1_1691	-0.497609	chr5	96400000	96690000	ID_0.1_1691	-0.142522
chr5	72940000	73130000	ID_0.1_1692	-0.0464834	chr5	96690000	97220000	ID_0.1_1692	-0.26937
chr5	73130000	73370000	ID_0.1_1693	-0.18915	chr5	97220000	97545000	ID_0.1_1693	-0.317833
chr5	73370000	73800000	ID_0.1_1694	0.0235437	chr5	97545000	98060000	ID_0.1_1694	-0.586119
chr5	73800000	74040000	ID_0.1_1695	-0.358419	chr5	98060000	98620000	ID_0.1_1695	-0.0242364
chr5	74040000	74690000	ID_0.1_1696	-0.457475	chr5	98620000	98790000	ID_0.1_1696	-0.328581
chr5	74690000	75010000	ID_0.1_1697	-0.3124	chr5	98790000	99310000	ID_0.1_1697	-0.399208
chr5	75010000	75330000	ID_0.1_1698	-0.0207672	chr5	99310000	99620000	ID_0.1_1698	-0.484385
chr5	75330000	75575000	ID_0.1_1699	0.185793	chr5	99620000	100060000	ID_0.1_1699	-0.736314
chr5	75575000	76260000	ID_0.1_1700	-0.733137	chr5	100060000	100320000	ID_0.1_1700	-0.0660008
chr5	76260000	76570000	ID_0.1_1701	-0.356691	chr5	100320000	100490000	ID_0.1_1701	-0.359933
chr5	76570000	76950000	ID_0.1_1702	-0.180668	chr5	100490000	100760000	ID_0.1_1702	0.070189
chr5	76950000	77290000	ID_0.1_1703	-0.335234	chr5	100760000	100950000	ID_0.1_1703	-0.383008
chr5	77290000	77430000	ID_0.1_1704	-0.483216	chr5	100950000	101370000	ID_0.1_1704	-0.120526
chr5	77430000	77750000	ID_0.1_1705	-0.153079	chr5	101370000	102110000	ID_0.1_1705	-0.620293
chr5	77750000	77910000	ID_0.1_1706	-0.599113	chr5	102110000	102255000	ID_0.1_1706	-0.64605
chr5	77910000	82510000	ID_0.1_1707	-0.721503	chr5	102255000	102560000	ID_0.1_1707	-0.409188
chr5	82510000	86435000	ID_0.1_1708	-0.151937	chr5	102560000	103130000	ID_0.1_1708	-0.72014
chr5	86435000	86620000	ID_0.1_1709	-0.72685	chr5	103130000	103370000	ID_0.1_1709	-0.0998448
chr5	86620000	86850000	ID_0.1_1710	-0.574567	chr5	103370000	103770000	ID_0.1_1710	-0.525384
chr5	86850000	87240000	ID_0.1_1711	-0.278068	chr5	103770000	104090000	ID_0.1_1711	-0.138233
chr5	87240000	87580000	ID_0.1_1712	-0.491443	chr5	104090000	104280000	ID_0.1_1712	-0.291023
chr5	87580000	87750000	ID_0.1_1713	0.386674	chr5	104280000	104400000	ID_0.1_1713	0.0369514
chr5	87750000	88090000	ID_0.1_1714	0.361799	chr5	104400000	104525000	ID_0.1_1714	-0.249526
chr5	88090000	88920000	ID_0.1_1715	-0.352335	chr5	104525000	104770000	ID_0.1_1715	-0.486248
chr5	88920000	89110000	ID_0.1_1716	-0.7913	chr5	104770000	104890000	ID_0.1_1716	0.227913
chr5	89110000	89200000	ID_0.1_1717	-0.241747	chr5	104890000	105380000	ID_0.1_1717	-0.235621
chr5	89200000	89630000	ID_0.1_1718	-0.181409	chr5	105380000	105830000	ID_0.1_1718	-0.1591
chr5	89630000	89830000	ID_0.1_1719	0.426539	chr5	105830000	106090000	ID_0.1_1719	-0.151934
chr5	89830000	89960000	ID_0.1_1720	-0.419791	chr5	106090000	106350000	ID_0.1_1720	-0.0673169
chr5	89960000	90140000	ID_0.1_1721	-0.242041	chr5	106350000	106700000	ID_0.1_1721	-0.722796
chr5	90140000	90630000	ID_0.1_1722	-0.329769	chr5	106700000	107260000	ID_0.1_1722	-0.021426
chr5	90630000	90810000	ID_0.1_1723	-0.745332	chr5	107260000	107390000	ID_0.1_1723	-0.475501
chr5	90810000	91020000	ID_0.1_1724	-0.111268	chr5	107390000	107760000	ID_0.1_1724	-0.212159
chr5	91020000	91380000	ID_0.1_1725	-0.0929994	chr5	107760000	107990000	ID_0.1_1725	-0.534893
chr5	91380000	91860000	ID_0.1_1726	-0.356253	chr5	107990000	108340000	ID_0.1_1726	-0.343008
chr5	91860000	92370000	ID_0.1_1727	-0.273163	chr5	108340000	108460000	ID_0.1_1727	0.161139
chr5	92370000	92570000	ID_0.1_1728	-0.134608	chr5	108460000	108620000	ID_0.1_1728	0.388064
chr5	92570000	92710000	ID_0.1_1729	-0.0431126	chr5	108620000	108810000	ID_0.1_1729	0.386955
chr5	92710000	92850000	ID_0.1_1730	0.0202486	chr5	108810000	109210000	ID_0.1_1730	0.185233
chr5	92850000	93100000	ID_0.1_1731	0.0886422	chr5	109210000	109920000	ID_0.1_1731	-0.674315
chr5	93100000	93410000	ID_0.1_1732	-0.246796	chr5	109920000	110580000	ID_0.1_1732	-0.302854
chr5	93410000	93600000	ID_0.1_1733	-0.0993674	chr5	110580000	110720000	ID_0.1_1733	-0.268662
chr5	93600000	93790000	ID_0.1_1734	0.269945	chr5	110720000	111080000	ID_0.1_1734	-0.561876
chr5	93790000	96400000	ID_0.1_1735	-0.633335	chr5	111080000	111270000	ID_0.1_1735	-0.242158
chr5	96400000	96690000	ID_0.1_1736	-0.193042	chr5	111270000	111690000	ID_0.1_1736	-0.130431
chr5	96690000	97220000	ID_0.1_1737	-0.361988	chr5	111690000	111800000	ID_0.1_1737	-0.375436
chr5	97220000	97560000	ID_0.1_1738	-0.358287	chr5	111800000	112170000	ID_0.1_1738	-0.375508
chr5	97560000	98040000	ID_0.1_1739	-0.691542	chr5	112170000	112620000	ID_0.1_1739	-0.214714
chr5	98040000	98790000	ID_0.1_1740	-0.0550634	chr5	112620000	112870000	ID_0.1_1740	-0.591739
chr5	98790000	99310000	ID_0.1_1741	-0.499516	chr5	112870000	113230000	ID_0.1_1741	-0.438245
chr5	99310000	99620000	ID_0.1_1742	-0.522031	chr5	113230000	113510000	ID_0.1_1742	-0.333158
chr5	99620000	100320000	ID_0.1_1743	-0.820818	chr5	113510000	113725000	ID_0.1_1743	-0.16488
chr5	100320000	100500000	ID_0.1_1744	-0.359586	chr5	113725000	114190000	ID_0.1_1744	-0.645892
chr5	100500000	100780000	ID_0.1_1745	0.0780814	chr5	114190000	114550000	ID_0.1_1745	-0.440055
chr5	100780000	100970000	ID_0.1_1746	-0.466169	chr5	114550000	114860000	ID_0.1_1746	-0.0383021
chr5	100970000	101230000	ID_0.1_1747	-0.0974637	chr5	114860000	115080000	ID_0.1_1747	0.330091
chr5	101230000	101370000	ID_0.1_1748	-0.258006	chr5	115080000	115140000	ID_0.1_1748	0.223251
chr5	101370000	102110000	ID_0.1_1749	-0.695981	chr5	115140000	115390000	ID_0.1_1749	0.217614
chr5	102110000	102255000	ID_0.1_1750	-0.708166	chr5	115390000	115570000	ID_0.1_1750	0.268476
chr5	102255000	102560000	ID_0.1_1751	-0.470105	chr5	115570000	115800000	ID_0.1_1751	0.497616
chr5	102560000	102810000	ID_0.1_1752	-0.787426	chr5	115800000	115930000	ID_0.1_1752	0.0860324
chr5	102810000	103130000	ID_0.1_1753	0.221499	chr5	115930000	116090000	ID_0.1_1753	-0.337704
chr5	103130000	103340000	ID_0.1_1754	-0.124685	chr5	116090000	116550000	ID_0.1_1754	-0.60397
chr5	103340000	103760000	ID_0.1_1755	-0.510308	chr5	116550000	117010000	ID_0.1_1755	-0.401722
chr5	103760000	104090000	ID_0.1_1756	-0.194749	chr5	117010000	117490000	ID_0.1_1756	-0.41554
chr5	104090000	104280000	ID_0.1_1757	-0.342339	chr5	117490000	117750000	ID_0.1_1757	-0.703937
chr5	104280000	104400000	ID_0.1_1758	-0.0204777	chr5	117750000	117950000	ID_0.1_1758	0.405602
chr5	104400000	104510000	ID_0.1_1759	-0.28635	chr5	117950000	118380000	ID_0.1_1759	-0.656446
chr5	104510000	104770000	ID_0.1_1760	-0.447027	chr5	118380000	118700000	ID_0.1_1760	-0.449309
chr5	104770000	104890000	ID_0.1_1761	0.232189	chr5	118700000	119010000	ID_0.1_1761	-0.290991
chr5	104890000	105380000	ID_0.1_1762	-0.292844	chr5	119010000	119230000	ID_0.1_1762	0.572291
chr5	105380000	105830000	ID_0.1_1763	-0.0662922	chr5	119230000	120175000	ID_0.1_1763	-0.559807
chr5	105830000	106100000	ID_0.1_1764	-0.277173	chr5	120175000	120550000	ID_0.1_1764	-0.793591
chr5	106100000	106350000	ID_0.1_1765	-0.0191138	chr5	120550000	120890000	ID_0.1_1765	-0.452481
chr5	106350000	106670000	ID_0.1_1766	-0.800982	chr5	120890000	121060000	ID_0.1_1766	-0.450345
chr5	106670000	107260000	ID_0.1_1767	-0.0172332	chr5	121060000	121195000	ID_0.1_1767	-0.0452022
chr5	107260000	107760000	ID_0.1_1768	-0.491808	chr5	121195000	121570000	ID_0.1_1768	-0.421778
chr5	107760000	108030000	ID_0.1_1769	-0.557092	chr5	121570000	122060000	ID_0.1_1769	-0.654839
chr5	108030000	108330000	ID_0.1_1770	-0.305828	chr5	122060000	122310000	ID_0.1_1770	-0.0598263
chr5	108330000	108460000	ID_0.1_1771	0.0849779	chr5	122310000	122560000	ID_0.1_1771	-0.360474
chr5	108460000	108610000	ID_0.1_1772	0.446531	chr5	122560000	122695000	ID_0.1_1772	-0.0416978
chr5	108610000	108780000	ID_0.1_1773	0.46674	chr5	122695000	122840000	ID_0.1_1773	0.217109
chr5	108780000	109200000	ID_0.1_1774	0.323467	chr5	122840000	123190000	ID_0.1_1774	-0.147082
chr5	109200000	109920000	ID_0.1_1775	-0.774049	chr5	123190000	123350000	ID_0.1_1775	0.452013
chr5	109920000	110040000	ID_0.1_1776	-0.261473	chr5	123350000	123510000	ID_0.1_1776	0.212845
chr5	110040000	110580000	ID_0.1_1777	-0.139275	chr5	123510000	123700000	ID_0.1_1777	0.425303
chr5	110580000	110720000	ID_0.1_1778	-0.272647	chr5	123700000	124020000	ID_0.1_1778	-0.0369056
chr5	110720000	111080000	ID_0.1_1779	-0.543661	chr5	124020000	124200000	ID_0.1_1779	0.436346
chr5	111080000	111270000	ID_0.1_1780	-0.233319	chr5	124200000	124380000	ID_0.1_1780	0.167022
chr5	111270000	111690000	ID_0.1_1781	-0.15778	chr5	124380000	124565000	ID_0.1_1781	0.146386
chr5	111690000	111820000	ID_0.1_1782	-0.374898	chr5	124565000	124780000	ID_0.1_1782	0.146591
chr5	111820000	112170000	ID_0.1_1783	-0.470179	chr5	124780000	125030000	ID_0.1_1783	0.137985
chr5	112170000	112620000	ID_0.1_1784	-0.209452	chr5	125030000	125350000	ID_0.1_1784	0.0368941
chr5	112620000	112860000	ID_0.1_1785	-0.625982	chr5	125350000	125760000	ID_0.1_1785	0.168227
chr5	112860000	113260000	ID_0.1_1786	-0.474838	chr5	125760000	125870000	ID_0.1_1786	0.420043
chr5	113260000	113510000	ID_0.1_1787	-0.314629	chr5	125870000	126010000	ID_0.1_1787	-0.249014
chr5	113510000	113710000	ID_0.1_1788	-0.254052	chr5	126010000	127270000	ID_0.1_1788	-0.898189
chr5	113710000	114190000	ID_0.1_1789	-0.654944	chr5	127270000	127970000	ID_0.1_1789	-0.424713
chr5	114190000	114580000	ID_0.1_1790	-0.428259	chr5	127970000	128235000	ID_0.1_1790	-0.563694
chr5	114580000	114900000	ID_0.1_1791	0.00894312	chr5	128235000	128960000	ID_0.1_1791	-0.496885
chr5	114900000	115080000	ID_0.1_1792	0.344321	chr5	128960000	129880000	ID_0.1_1792	-0.412078
chr5	115080000	115140000	ID_0.1_1793	0.276521	chr5	129880000	130110000	ID_0.1_1793	-0.0523085
chr5	115140000	115280000	ID_0.1_1794	0.285336	chr5	130110000	130290000	ID_0.1_1794	-0.179034
chr5	115280000	115390000	ID_0.1_1795	0.30823	chr5	130290000	130360000	ID_0.1_1795	-0.000705712
chr5	115390000	115570000	ID_0.1_1796	0.24812	chr5	130360000	130750000	ID_0.1_1796	-0.0690831
chr5	115570000	115940000	ID_0.1_1797	0.51947	chr5	130750000	131360000	ID_0.1_1797	-0.791341
chr5	115940000	116090000	ID_0.1_1798	-0.466257	chr5	131360000	131950000	ID_0.1_1798	-0.490828
chr5	116090000	116540000	ID_0.1_1799	-0.688017	chr5	131950000	134560000	ID_0.1_1799	-0.620537
chr5	116540000	117010000	ID_0.1_1800	-0.388217	chr5	134560000	134630000	ID_0.1_1800	-0.763769
chr5	117010000	117510000	ID_0.1_1801	-0.358167	chr5	134630000	134840000	ID_0.1_1801	-0.71589
chr5	117510000	117740000	ID_0.1_1802	-0.814482	chr5	134840000	134970000	ID_0.1_1802	0.23906
chr5	117740000	117950000	ID_0.1_1803	0.361255	chr5	134970000	135190000	ID_0.1_1803	0.393155
chr5	117950000	118390000	ID_0.1_1804	-0.673238	chr5	135190000	135450000	ID_0.1_1804	0.138125
chr5	118390000	118710000	ID_0.1_1805	-0.460135	chr5	135450000	135810000	ID_0.1_1805	-0.0231755
chr5	118710000	119010000	ID_0.1_1806	-0.271753	chr5	135810000	136060000	ID_0.1_1806	-0.210528
chr5	119010000	119220000	ID_0.1_1807	0.647008	chr5	136060000	136345000	ID_0.1_1807	-0.0897344
chr5	119220000	120155000	ID_0.1_1808	-0.604142	chr5	136345000	136570000	ID_0.1_1808	-0.165906
chr5	120155000	120550000	ID_0.1_1809	-0.771251	chr5	136570000	136750000	ID_0.1_1809	-0.107968
chr5	120550000	120890000	ID_0.1_1810	-0.52453	chr5	136750000	137230000	ID_0.1_1810	-0.149373
chr5	120890000	121060000	ID_0.1_1811	-0.528667	chr5	137230000	137380000	ID_0.1_1811	-0.323485
chr5	121060000	121195000	ID_0.1_1812	-0.1431	chr5	137380000	137920000	ID_0.1_1812	-0.201187
chr5	121195000	121610000	ID_0.1_1813	-0.462177	chr5	137920000	138230000	ID_0.1_1813	0.526245
chr5	121610000	122075000	ID_0.1_1814	-0.63053	chr5	138230000	138620000	ID_0.1_1814	-0.194818
chr5	122075000	122310000	ID_0.1_1815	-0.108444	chr5	138620000	139165000	ID_0.1_1815	-0.370218
chr5	122310000	122550000	ID_0.1_1816	-0.34598	chr5	139165000	139310000	ID_0.1_1816	0.295527
chr5	122550000	122840000	ID_0.1_1817	-0.0422277	chr5	139310000	139730000	ID_0.1_1817	0.12238
chr5	122840000	123200000	ID_0.1_1818	-0.122054	chr5	139730000	139990000	ID_0.1_1818	-0.186816
chr5	123200000	123350000	ID_0.1_1819	0.392597	chr5	139990000	140300000	ID_0.1_1819	-0.011647
chr5	123350000	123510000	ID_0.1_1820	0.225158	chr5	140300000	140800000	ID_0.1_1820	-0.335854
chr5	123510000	123700000	ID_0.1_1821	0.451158	chr5	140800000	140905000	ID_0.1_1821	0.148614
chr5	123700000	124020000	ID_0.1_1822	-0.0908018	chr5	140905000	141185000	ID_0.1_1822	-0.129739
chr5	124020000	124200000	ID_0.1_1823	0.459957	chr5	141185000	141340000	ID_0.1_1823	-0.159971
chr5	124200000	124380000	ID_0.1_1824	0.191156	chr5	141340000	141670000	ID_0.1_1824	-0.344348
chr5	124380000	124565000	ID_0.1_1825	0.101387	chr5	141670000	142440000	ID_0.1_1825	-0.404675
chr5	124565000	124790000	ID_0.1_1826	0.0877122	chr5	142440000	142810000	ID_0.1_1826	-0.230664
chr5	124790000	125030000	ID_0.1_1827	0.105743	chr5	142810000	142950000	ID_0.1_1827	-0.638959
chr5	125030000	125360000	ID_0.1_1828	-0.00434485	chr5	142950000	143625000	ID_0.1_1828	-0.485279
chr5	125360000	125760000	ID_0.1_1829	0.243357	chr5	143625000	143880000	ID_0.1_1829	0.636908
chr5	125760000	125870000	ID_0.1_1830	0.148759	chr5	143880000	144090000	ID_0.1_1830	0.0687838
chr5	125870000	126010000	ID_0.1_1831	-0.32034	chr5	144090000	144320000	ID_0.1_1831	-0.0998919
chr5	126010000	127250000	ID_0.1_1832	-0.984998	chr5	144320000	144490000	ID_0.1_1832	0.313881
chr5	127250000	127970000	ID_0.1_1833	-0.438621	chr5	144490000	144775000	ID_0.1_1833	0.547568
chr5	127970000	128235000	ID_0.1_1834	-0.602282	chr5	144775000	144935000	ID_0.1_1834	-0.14548
chr5	128235000	128970000	ID_0.1_1835	-0.517433	chr5	144935000	145150000	ID_0.1_1835	-0.174048
chr5	128970000	129880000	ID_0.1_1836	-0.453944	chr5	145150000	145510000	ID_0.1_1836	-0.247901
chr5	129880000	130110000	ID_0.1_1837	0.0581249	chr5	145510000	145890000	ID_0.1_1837	-0.583292
chr5	130110000	130280000	ID_0.1_1838	-0.237642	chr5	145890000	146130000	ID_0.1_1838	-0.394112
chr5	130280000	130360000	ID_0.1_1839	-0.0400267	chr5	146130000	146600000	ID_0.1_1839	-0.111494
chr5	130360000	130750000	ID_0.1_1840	-0.123312	chr5	146600000	146790000	ID_0.1_1840	0.630651
chr5	130750000	131380000	ID_0.1_1841	-0.825868	chr5	146790000	146960000	ID_0.1_1841	0.443481
chr5	131380000	131950000	ID_0.1_1842	-0.519906	chr5	146960000	147185000	ID_0.1_1842	-0.311215
chr5	131950000	132690000	ID_0.1_1843	-0.635725	chr5	147185000	147355000	ID_0.1_1843	0.147464
chr5	132690000	134550000	ID_0.1_1844	-0.475058	chr5	147355000	147485000	ID_0.1_1844	-0.282324
chr5	134550000	134630000	ID_0.1_1845	-0.821796	chr5	147485000	147720000	ID_0.1_1845	0.0273121
chr5	134630000	134840000	ID_0.1_1846	-0.749577	chr5	147720000	148190000	ID_0.1_1846	-0.0300328
chr5	134840000	134970000	ID_0.1_1847	0.291476	chr5	148190000	148400000	ID_0.1_1847	-0.528372
chr5	134970000	135210000	ID_0.1_1848	0.388771	chr5	148400000	148670000	ID_0.1_1848	0.0724433
chr5	135210000	135450000	ID_0.1_1849	0.211448	chr5	148670000	148790000	ID_0.1_1849	-0.0714959
chr5	135450000	135840000	ID_0.1_1850	-0.0594318	chr5	148790000	149110000	ID_0.1_1850	-0.454476
chr5	135840000	136070000	ID_0.1_1851	-0.185415	chr5	149110000	149270000	ID_0.1_1851	-0.554821
chr5	136070000	136345000	ID_0.1_1852	0.00359808	chr5	149270000	149625000	ID_0.1_1852	-0.0754656
chr5	136345000	136560000	ID_0.1_1853	-0.22505	chr5	149625000	149870000	ID_0.1_1853	-0.284407
chr5	136560000	136735000	ID_0.1_1854	-0.0138508	chr5	149870000	150200000	ID_0.1_1854	0.731281
chr5	136735000	137230000	ID_0.1_1855	-0.117442	chr5	150200000	150870000	ID_0.1_1855	-0.558407
chr5	137230000	137380000	ID_0.1_1856	-0.269421	chr5	150870000	151230000	ID_0.1_1856	-0.607905
chr5	137380000	137470000	ID_0.1_1857	-0.210913	chr5	151230000	151300000	ID_0.1_1857	-0.202652
chr5	137470000	137920000	ID_0.1_1858	0.145893	chr5	151300000	151520000	ID_0.1_1858	-0.122786
chr5	137920000	138230000	ID_0.1_1859	0.422182	chr5	151520000	151850000	ID_0.1_1859	-0.126511
chr5	138230000	138610000	ID_0.1_1860	-0.231622	chr5	151850000	152165000	ID_0.1_1860	0.467452
chr5	138610000	139300000	ID_0.1_1861	-0.353487	chr6	3440000	3775000	ID_0.1_1861	-0.589434
chr5	139300000	139730000	ID_0.1_1862	-0.0365836	chr6	3775000	4480000	ID_0.1_1862	-0.12745
chr5	139730000	139990000	ID_0.1_1863	-0.211565	chr6	4480000	5070000	ID_0.1_1863	-0.373495
chr5	139990000	140300000	ID_0.1_1864	0.0457288	chr6	5070000	5350000	ID_0.1_1864	-0.104549
chr5	140300000	140800000	ID_0.1_1865	-0.42325	chr6	5350000	5570000	ID_0.1_1865	-0.215713
chr5	140800000	140905000	ID_0.1_1866	0.19821	chr6	5570000	5795000	ID_0.1_1866	-0.621555
chr5	140905000	141185000	ID_0.1_1867	-0.123975	chr6	5795000	5980000	ID_0.1_1867	-0.409117
chr5	141185000	141340000	ID_0.1_1868	-0.0991836	chr6	5980000	6870000	ID_0.1_1868	-0.427724
chr5	141340000	141700000	ID_0.1_1869	-0.415387	chr6	6870000	7120000	ID_0.1_1869	-0.466488
chr5	141700000	142440000	ID_0.1_1870	-0.319616	chr6	7120000	7640000	ID_0.1_1870	-0.226987
chr5	142440000	142810000	ID_0.1_1871	-0.167092	chr6	7640000	8070000	ID_0.1_1871	-0.647642
chr5	142810000	142950000	ID_0.1_1872	-0.640953	chr6	8070000	8165000	ID_0.1_1872	-0.17252
chr5	142950000	143625000	ID_0.1_1873	-0.580727	chr6	8165000	8850000	ID_0.1_1873	-0.274418
chr5	143625000	143865000	ID_0.1_1874	0.761426	chr6	8850000	9210000	ID_0.1_1874	-0.56404
chr5	143865000	144080000	ID_0.1_1875	0.174072	chr6	9210000	11700000	ID_0.1_1875	-0.205249
chr5	144080000	144320000	ID_0.1_1876	-0.173224	chr6	11700000	12240000	ID_0.1_1876	-0.30402
chr5	144320000	144490000	ID_0.1_1877	0.307954	chr6	12240000	13150000	ID_0.1_1877	-0.736089
chr5	144490000	144775000	ID_0.1_1878	0.678335	chr6	13150000	13500000	ID_0.1_1878	-0.563952
chr5	144775000	144965000	ID_0.1_1879	-0.0856701	chr6	13500000	14505000	ID_0.1_1879	-0.0411666
chr5	144965000	145150000	ID_0.1_1880	-0.219651	chr6	14505000	14800000	ID_0.1_1880	-0.647646
chr5	145150000	145510000	ID_0.1_1881	-0.352611	chr6	14800000	15110000	ID_0.1_1881	0.020457
chr5	145510000	145960000	ID_0.1_1882	-0.677915	chr6	15110000	15380000	ID_0.1_1882	-0.0379038
chr5	145960000	146130000	ID_0.1_1883	-0.355675	chr6	15380000	15760000	ID_0.1_1883	-0.0896551
chr5	146130000	146600000	ID_0.1_1884	-0.076445	chr6	15760000	16180000	ID_0.1_1884	0.448864
chr5	146600000	146790000	ID_0.1_1885	0.585584	chr6	16180000	16770000	ID_0.1_1885	-0.103598
chr5	146790000	146950000	ID_0.1_1886	0.104754	chr6	16770000	16940000	ID_0.1_1886	0.12191
chr5	146950000	147140000	ID_0.1_1887	-0.459619	chr6	16940000	17050000	ID_0.1_1887	-0.627153
chr5	147140000	147355000	ID_0.1_1888	0.152612	chr6	17050000	17320000	ID_0.1_1888	-0.277332
chr5	147355000	147485000	ID_0.1_1889	-0.318659	chr6	17320000	17580000	ID_0.1_1889	0.110167
chr5	147485000	147720000	ID_0.1_1890	-0.0466392	chr6	17580000	17850000	ID_0.1_1890	-0.431939
chr5	147720000	148180000	ID_0.1_1891	-0.0560513	chr6	17850000	21660000	ID_0.1_1891	-0.475078
chr5	148180000	148390000	ID_0.1_1892	-0.491512	chr6	21660000	21900000	ID_0.1_1892	-0.81485
chr5	148390000	148670000	ID_0.1_1893	0.166299	chr6	21900000	22070000	ID_0.1_1893	0.192154
chr5	148670000	148775000	ID_0.1_1894	-0.0305085	chr6	22070000	22200000	ID_0.1_1894	-0.174945
chr5	148775000	149110000	ID_0.1_1895	-0.460308	chr6	22200000	22480000	ID_0.1_1895	-0.0967103
chr5	149110000	149270000	ID_0.1_1896	-0.575459	chr6	22480000	22940000	ID_0.1_1896	-0.70672
chr5	149270000	149625000	ID_0.1_1897	-0.00800375	chr6	22940000	23120000	ID_0.1_1897	-0.483621
chr5	149625000	149870000	ID_0.1_1898	-0.306145	chr6	23120000	23425000	ID_0.1_1898	-0.145628
chr5	149870000	150200000	ID_0.1_1899	0.662218	chr6	23425000	23700000	ID_0.1_1899	-0.250358
chr5	150200000	150870000	ID_0.1_1900	-0.525354	chr6	23700000	23870000	ID_0.1_1900	0.357344
chr5	150870000	151230000	ID_0.1_1901	-0.619675	chr6	23870000	24430000	ID_0.1_1901	-0.0830938
chr5	151230000	151520000	ID_0.1_1902	-0.187666	chr6	24430000	24670000	ID_0.1_1902	-0.665413
chr5	151520000	151850000	ID_0.1_1903	-0.113826	chr6	24670000	25010000	ID_0.1_1903	-0.153787
chr5	151850000	152165000	ID_0.1_1904	0.318656	chr6	25010000	25170000	ID_0.1_1904	-0.156402
chr6	3450000	3775000	ID_0.1_1905	-0.572322	chr6	25170000	26630000	ID_0.1_1905	-0.17015
chr6	3775000	3830000	ID_0.1_1906	-0.152988	chr6	26630000	27580000	ID_0.1_1906	0.0133667
chr6	3830000	4490000	ID_0.1_1907	-0.141825	chr6	27580000	28150000	ID_0.1_1907	-0.440619
chr6	4490000	5070000	ID_0.1_1908	-0.410943	chr6	28150000	28880000	ID_0.1_1908	-0.625019
chr6	5070000	5350000	ID_0.1_1909	-0.0908141	chr6	28880000	29110000	ID_0.1_1909	-0.0778344
chr6	5350000	5570000	ID_0.1_1910	-0.259465	chr6	29110000	29270000	ID_0.1_1910	-0.208415
chr6	5570000	5810000	ID_0.1_1911	-0.694437	chr6	29270000	29610000	ID_0.1_1911	-0.0554632
chr6	5810000	5980000	ID_0.1_1912	-0.403054	chr6	29610000	29640000	ID_0.1_1912	0.00361833
chr6	5980000	6890000	ID_0.1_1913	-0.485025	chr6	29640000	30160000	ID_0.1_1913	0.00974883
chr6	6890000	7090000	ID_0.1_1914	-0.582141	chr6	30160000	30340000	ID_0.1_1914	0.554031
chr6	7090000	7650000	ID_0.1_1915	-0.238427	chr6	30340000	30460000	ID_0.1_1915	-0.252079
chr6	7650000	8165000	ID_0.1_1916	-0.70831	chr6	30460000	30990000	ID_0.1_1916	-0.14714
chr6	8165000	8850000	ID_0.1_1917	-0.321479	chr6	30990000	31130000	ID_0.1_1917	-0.615546
chr6	8850000	9210000	ID_0.1_1918	-0.695792	chr6	31130000	31470000	ID_0.1_1918	0.238067
chr6	9210000	11730000	ID_0.1_1919	-0.286528	chr6	31470000	31610000	ID_0.1_1919	-0.687654
chr6	11730000	12230000	ID_0.1_1920	-0.333938	chr6	31610000	32260000	ID_0.1_1920	-0.631937
chr6	12230000	12690000	ID_0.1_1921	-0.756556	chr6	32260000	32570000	ID_0.1_1921	-0.23091
chr6	12690000	13180000	ID_0.1_1922	0.226544	chr6	32570000	33100000	ID_0.1_1922	-0.548918
chr6	13180000	13500000	ID_0.1_1923	-0.621558	chr6	33100000	34220000	ID_0.1_1923	-0.3921
chr6	13500000	13710000	ID_0.1_1924	-0.0118093	chr6	34220000	34430000	ID_0.1_1924	-0.305514
chr6	13710000	14145000	ID_0.1_1925	0.339773	chr6	34430000	34720000	ID_0.1_1925	-0.483186
chr6	14145000	14505000	ID_0.1_1926	0.277344	chr6	34720000	34950000	ID_0.1_1926	0.243473
chr6	14505000	14800000	ID_0.1_1927	-0.686585	chr6	34950000	35170000	ID_0.1_1927	-0.285302
chr6	14800000	15110000	ID_0.1_1928	-0.0364431	chr6	35170000	35330000	ID_0.1_1928	-0.410375
chr6	15110000	15380000	ID_0.1_1929	-0.142102	chr6	35330000	35550000	ID_0.1_1929	-0.0308241
chr6	15380000	15770000	ID_0.1_1930	-0.151673	chr6	35550000	35960000	ID_0.1_1930	-0.205726
chr6	15770000	16940000	ID_0.1_1931	0.375389	chr6	35960000	37000000	ID_0.1_1931	0.175354
chr6	16940000	17050000	ID_0.1_1932	-0.658562	chr6	37000000	37280000	ID_0.1_1932	-0.475082
chr6	17050000	17320000	ID_0.1_1933	-0.330462	chr6	37280000	37410000	ID_0.1_1933	-0.229297
chr6	17320000	17580000	ID_0.1_1934	0.0991627	chr6	37410000	37530000	ID_0.1_1934	-0.357387
chr6	17580000	17850000	ID_0.1_1935	-0.474315	chr6	37530000	38050000	ID_0.1_1935	-0.155634
chr6	17850000	18040000	ID_0.1_1936	-0.468798	chr6	38050000	38260000	ID_0.1_1936	-0.199285
chr6	18040000	21680000	ID_0.1_1937	-0.416197	chr6	38260000	38565000	ID_0.1_1937	-0.00919178
chr6	21680000	21910000	ID_0.1_1938	-0.882868	chr6	38565000	38870000	ID_0.1_1938	-0.217492
chr6	21910000	22050000	ID_0.1_1939	0.154726	chr6	38870000	39050000	ID_0.1_1939	0.551929
chr6	22050000	22480000	ID_0.1_1940	-0.24045	chr6	39050000	39350000	ID_0.1_1940	-0.227574
chr6	22480000	22940000	ID_0.1_1941	-0.745122	chr6	39350000	39530000	ID_0.1_1941	-0.246733
chr6	22940000	23110000	ID_0.1_1942	-0.491995	chr6	39530000	39770000	ID_0.1_1942	-0.202914
chr6	23110000	23425000	ID_0.1_1943	-0.184868	chr6	39770000	40820000	ID_0.1_1943	-0.774687
chr6	23425000	23700000	ID_0.1_1944	-0.344875	chr6	40820000	41070000	ID_0.1_1944	-0.376273
chr6	23700000	23870000	ID_0.1_1945	0.269551	chr6	41070000	41540000	ID_0.1_1945	-0.223971
chr6	23870000	24430000	ID_0.1_1946	-0.0883783	chr6	41540000	42120000	ID_0.1_1946	-0.506122
chr6	24430000	24670000	ID_0.1_1947	-0.735791	chr6	42120000	42560000	ID_0.1_1947	-0.43061
chr6	24670000	25010000	ID_0.1_1948	-0.192093	chr6	42560000	43670000	ID_0.1_1948	-0.413329
chr6	25010000	25170000	ID_0.1_1949	-0.219672	chr6	43670000	46970000	ID_0.1_1949	-0.0217348
chr6	25170000	25800000	ID_0.1_1950	-0.165456	chr6	46970000	47665000	ID_0.1_1950	-0.531194
chr6	25800000	27560000	ID_0.1_1951	-0.570171	chr6	47665000	48080000	ID_0.1_1951	-0.870897
chr6	27560000	28150000	ID_0.1_1952	-0.577938	chr6	48080000	48480000	ID_0.1_1952	-0.210741
chr6	28150000	28880000	ID_0.1_1953	-0.637602	chr6	48480000	48740000	ID_0.1_1953	0.211647
chr6	28880000	29100000	ID_0.1_1954	-0.133814	chr6	48740000	48940000	ID_0.1_1954	-0.0446141
chr6	29100000	29270000	ID_0.1_1955	-0.233042	chr6	48940000	49170000	ID_0.1_1955	-0.448012
chr6	29270000	29610000	ID_0.1_1956	-0.0473569	chr6	49170000	49400000	ID_0.1_1956	0.040913
chr6	29610000	30160000	ID_0.1_1957	-0.0233184	chr6	49400000	49865000	ID_0.1_1957	-0.637385
chr6	30160000	30340000	ID_0.1_1958	0.653016	chr6	49865000	50060000	ID_0.1_1958	0.0277556
chr6	30340000	30460000	ID_0.1_1959	-0.354471	chr6	50060000	50250000	ID_0.1_1959	0.267631
chr6	30460000	30990000	ID_0.1_1960	-0.193587	chr6	50250000	50560000	ID_0.1_1960	-0.274178
chr6	30990000	31130000	ID_0.1_1961	-0.659434	chr6	50560000	50760000	ID_0.1_1961	-0.70728
chr6	31130000	31470000	ID_0.1_1962	0.23698	chr6	50760000	50900000	ID_0.1_1962	0.16917
chr6	31470000	31610000	ID_0.1_1963	-0.776944	chr6	50900000	51130000	ID_0.1_1963	-0.189284
chr6	31610000	32260000	ID_0.1_1964	-0.691182	chr6	51130000	51320000	ID_0.1_1964	-0.674469
chr6	32260000	32580000	ID_0.1_1965	-0.225703	chr6	51320000	51530000	ID_0.1_1965	0.266411
chr6	32580000	33090000	ID_0.1_1966	-0.580995	chr6	51530000	51810000	ID_0.1_1966	0.321519
chr6	33090000	33980000	ID_0.1_1967	-0.294458	chr6	51810000	52200000	ID_0.1_1967	-0.123864
chr6	33980000	34200000	ID_0.1_1968	-0.23543	chr6	52200000	52500000	ID_0.1_1968	-0.401951
chr6	34200000	34430000	ID_0.1_1969	-0.275981	chr6	52500000	52930000	ID_0.1_1969	0.306092
chr6	34430000	34720000	ID_0.1_1970	-0.525372	chr6	52930000	53160000	ID_0.1_1970	-0.427493
chr6	34720000	34960000	ID_0.1_1971	0.277259	chr6	53160000	53700000	ID_0.1_1971	-0.327158
chr6	34960000	35170000	ID_0.1_1972	-0.259095	chr6	53700000	53910000	ID_0.1_1972	-0.481039
chr6	35170000	35330000	ID_0.1_1973	-0.476454	chr6	53910000	54210000	ID_0.1_1973	-0.00536624
chr6	35330000	35550000	ID_0.1_1974	-0.105619	chr6	54210000	54320000	ID_0.1_1974	-0.115563
chr6	35550000	35960000	ID_0.1_1975	-0.290234	chr6	54320000	54495000	ID_0.1_1975	-0.303662
chr6	35960000	37000000	ID_0.1_1976	0.039796	chr6	54495000	54630000	ID_0.1_1976	-0.350548
chr6	37000000	37280000	ID_0.1_1977	-0.486487	chr6	54630000	54970000	ID_0.1_1977	-0.0151967
chr6	37280000	37410000	ID_0.1_1978	-0.269652	chr6	54970000	55140000	ID_0.1_1978	0.229733
chr6	37410000	37520000	ID_0.1_1979	-0.445741	chr6	55140000	55340000	ID_0.1_1979	-0.528526
chr6	37520000	38080000	ID_0.1_1980	-0.204872	chr6	55340000	55470000	ID_0.1_1980	-0.380353
chr6	38080000	38260000	ID_0.1_1981	-0.133028	chr6	55470000	55970000	ID_0.1_1981	-0.64112
chr6	38260000	38500000	ID_0.1_1982	0.011841	chr6	55970000	56410000	ID_0.1_1982	-0.495005
chr6	38500000	38565000	ID_0.1_1983	-0.119526	chr6	56410000	56650000	ID_0.1_1983	-0.265857
chr6	38565000	38870000	ID_0.1_1984	-0.130365	chr6	56650000	56895000	ID_0.1_1984	-0.545088
chr6	38870000	39040000	ID_0.1_1985	0.701248	chr6	56895000	57360000	ID_0.1_1985	-0.264062
chr6	39040000	39330000	ID_0.1_1986	-0.187799	chr6	57360000	57540000	ID_0.1_1986	-0.109509
chr6	39330000	39530000	ID_0.1_1987	-0.16493	chr6	57540000	57840000	ID_0.1_1987	0.16734
chr6	39530000	39770000	ID_0.1_1988	-0.196069	chr6	57840000	58460000	ID_0.1_1988	-0.346483
chr6	39770000	40820000	ID_0.1_1989	-0.835507	chr6	58460000	58760000	ID_0.1_1989	-0.724501
chr6	40820000	41070000	ID_0.1_1990	-0.383773	chr6	58760000	59170000	ID_0.1_1990	-0.0832719
chr6	41070000	41520000	ID_0.1_1991	-0.257963	chr6	59170000	59450000	ID_0.1_1991	-0.434272
chr6	41520000	42130000	ID_0.1_1992	-0.530758	chr6	59450000	61300000	ID_0.1_1992	-0.177034
chr6	42130000	42560000	ID_0.1_1993	-0.394272	chr6	61300000	66540000	ID_0.1_1993	-0.519084
chr6	42560000	43670000	ID_0.1_1994	-0.440525	chr6	66540000	66710000	ID_0.1_1994	-0.55661
chr6	43670000	47140000	ID_0.1_1995	-0.200235	chr6	66710000	67120000	ID_0.1_1995	-0.477051
chr6	47140000	47665000	ID_0.1_1996	-0.55834	chr6	67120000	67280000	ID_0.1_1996	-0.17608
chr6	47665000	48080000	ID_0.1_1997	-0.905391	chr6	67280000	67760000	ID_0.1_1997	-0.0889856
[truncated: 3,915 more rows]

## Sheet: Table S3c
Supplementary Data 3c Rewied promoter interactions by Diet
interactionEnd1	interactionEnd2	LD score CHiCAGO	CD score CHiCAGO	EdgeR log2FC	EdgeR pvalue	Loop Category	End1 bait status	End2 bait status	End1 overlap H3K27ac	End2 overlap H3K27ac
chr1,89700203,89701284	chr1,89821928,89825260	6.32	3.67	0.436911	0.0233177	active	bait	non-bait	none	gain,unchanged
chr1,9925467,9933242	chr1,9607027,9613475	7.21	4.07	0.5553	0.0944944	active	bait	non-bait	unchanged	gain
chr17,24109210,24115817	chr17,24144083,24146392	5.28	2.82	0.486256	0.0667435	active	bait	non-bait	gain	gain
chr1,133423220,133430001	chr1,133320367,133323952	7.33	6.11	0.112522	0.562697	active	bait	non-bait	unchanged	gain
chr4,135445736,135453395	chr4,135474855,135477403	6.31	4.98	0.0457434	0.641547	active	bait	bait	unchanged,gain	unchanged
chr11,102550342,102565302	chr11,103030230,103032953	10.15	8.95	0.221561	0.646189	active	bait	bait	unchanged	gain
chr8,18611887,18615282	chr8,18950012,18955194	6.42	4.38	0.447702	0.0420362	active	bait	bait	none	gain
chr3,88076275,88092303	chr3,87885606,87892035	5.2	8.86	-0.380925	0.192969	active	bait	bait	none	gain
chr2,22892728,22899941	chr2,23008833,23014467	16.02	20.66	-0.328494	0.106922	active	bait	bait	unchanged,unchanged	unchanged,gain
chr12,92826400,92829095	chr12,92970656,92977052	3.22	5.74	-0.380309	0.149733	active	bait	non-bait	unchanged	gain
chr5,147699174,147715444	chr5,148174817,148176498	5.15	5.15	0.0657068	0.866837	active	bait	non-bait	none	gain
chr14,61252589,61262903	chr14,61142315,61155430	5.6	5.87	-0.0421008	0.836915	active	bait	non-bait	unchanged	gain,unchanged
chr8,4324072,4328323	chr8,4184589,4192246	5.38	8.04	-0.241723	0.356219	active	bait	non-bait	unchanged	gain
chr12,71064371,71065776	chr12,71144679,71150701	5.99	6.01	0.0925608	0.550126	active	bait	non-bait	unchanged	gain
chr11,103030230,103032953	chr11,103197488,103205918	7.83	8.08	0.0119867	0.943599	active	bait	non-bait	gain	gain
chr6,133984196,133991922	chr6,134321276,134330342	12.47	9.13	0.301237	0.22039	active	bait	non-bait	unchanged	gain
chr4,15870112,15876157	chr4,15249617,15255056	10.38	9.7	0.116595	0.684904	active	bait	non-bait	unchanged	gain
chr11,114650330,114663222	chr11,114778291,114779502	3.67	5.51	-0.401084	0.086109	active	bait	non-bait	none	gain
chr2,32555628,32564290	chr2,32240743,32244712	6.43	5.67	0.134308	0.790237	active	bait	bait	unchanged,unchanged	gain
chr4,62814036,62818581	chr4,63027657,63029856	6.04	7.43	-0.066672	0.76302	active	bait	non-bait	unchanged	gain
chr12,88744122,88749897	chr12,88689085,88693441	7.35	5.1	0.235398	0.229619	active	bait	non-bait	gain,gain,unchanged	gain
chr8,23730914,23741696	chr8,23542851,23545533	11.83	20.11	-0.547191	0.0137991	active	bait	non-bait	unchanged,unchanged	gain
chr3,115583585,115591891	chr3,115365080,115377638	16.37	16.52	0.051537	0.800769	active	bait	non-bait	unchanged	gain
chr3,81731484,81737989	chr3,80849568,80853626	1.82	5.79	-0.7688	0.0404504	active	bait	non-bait	unchanged	gain
chr17,33204965,33205720	chr17,33690916,33692090	6.44	2.15	0.85603	0.0102951	active	bait	non-bait	none	gain
chr8,23391239,23394000	chr8,23338427,23341362	5.11	3.9	0.0514011	0.783754	active	bait	non-bait	none	gain
chr17,24109210,24115817	chr17,24004789,24005825	6.02	8.64	-0.361774	0.192946	active	bait	bait	gain	none
chr2,167829501,167838061	chr2,167467950,167480794	8.48	6.71	0.150639	0.661315	active	bait	non-bait	unchanged,unchanged	unchanged,gain,unchanged
chr2,10049688,10054562	chr2,10195200,10196678	5.04	6.41	-0.187083	0.32209	active	bait	non-bait	unchanged	gain
chr1,133174693,133188707	chr1,133008275,133012688	4.83	5.18	-0.106896	0.683993	active	bait	non-bait	unchanged,unchanged	gain
chr7,125999698,126001854	chr7,126120149,126136562	8.05	5.24	0.288495	0.160403	active	bait	non-bait	unchanged	unchanged,gain
chr16,13404010,13406086	chr16,13200632,13211142	5.37	4.85	0.0176468	0.944182	active	bait	non-bait	none	gain,unchanged
chr12,85552952,85559988	chr12,85615060,85636698	6.4	3.27	0.33152	0.408558	active	bait	bait	unchanged	gain,unchanged,unchanged,unchanged
chr9,124016382,124016983	chr9,123844849,123845741	7.16	9.26	-0.0440018	0.804086	active	bait	non-bait	gain	gain
chr15,102803233,102811254	chr15,103214701,103218296	5.4	2.45	0.563112	0.14217	active	bait	non-bait	none	gain
chr12,101430631,101441794	chr12,101705645,101706897	5.37	4.89	-0.0293867	0.913251	active	bait	non-bait	unchanged	gain
chr6,123121156,123123573	chr6,123175094,123186799	10.3	14.13	-0.372189	0.208189	active	bait	bait	gain	unchanged
chr17,10509475,10515182	chr17,10687252,10690214	5.08	4.06	0.325911	0.026564	active	bait	bait	unchanged	gain
chr13,63399869,63407274	chr13,63205457,63207887	7.74	7.57	0.17026	0.481642	active	bait	non-bait	unchanged	gain
chr15,64212404,64220887	chr15,64411158,64412850	5.78	4.61	0.269032	0.470913	active	bait	non-bait	unchanged	gain
chr12,41171269,41175563	chr12,41307234,41325191	3.03	6.49	-0.603566	0.025594	active	bait	non-bait	unchanged	unchanged,gain,unchanged
chr2,165216358,165228299	chr2,165308003,165312805	11.24	11.12	-0.100132	0.560693	active	bait	non-bait	unchanged	gain
chr1,158643890,158651169	chr1,159008262,159014097	4.85	9.83	-0.757112	0.00422931	active	bait	non-bait	unchanged	gain
chr11,74990594,74993739	chr11,74774045,74776316	6.86	4.8	0.287345	0.376327	active	bait	non-bait	unchanged	gain
chr1,173300013,173304420	chr1,173405825,173421253	12.43	7.73	0.428019	0.0252438	active	bait	non-bait	gain	gain
chr11,74845745,74855710	chr11,75112641,75113075	8.73	6.17	0.246213	0.353708	active	bait	non-bait	unchanged	gain
chr2,154227518,154244027	chr2,154390930,154392337	5.37	7.98	-0.384647	0.0905363	active	bait	non-bait	unchanged,unchanged,loss	gain
chr11,44425938,44432019	chr11,45347046,45349312	9.52	16.94	-0.571282	0.104877	active	bait	non-bait	none	gain
chr1,120355031,120364434	chr1,120260949,120261457	5.86	5.81	-0.046078	0.856944	active	bait	non-bait	unchanged	gain
chr12,105656824,105663139	chr12,105370558,105373878	10.17	6.98	0.419908	0.0706395	active	bait	non-bait	unchanged	gain
chr2,167749409,167765088	chr2,167467950,167480794	4.49	5.11	-0.170735	0.685031	active	bait	non-bait	unchanged,unchanged,unchanged	unchanged,gain,unchanged
chr16,38301873,38305535	chr16,38455380,38458729	5.09	6.27	-0.279063	0.271883	active	bait	non-bait	none	gain
chr15,76155409,76159139	chr15,76057195,76063782	10.02	10.68	-0.0668592	0.653431	active	bait	bait	unchanged	gain,unchanged
chr1,173311888,173320949	chr1,173660074,173663853	5.23	3.08	0.381951	0.583026	active	bait	bait	gain	none
chr1,159434466,159440013	chr1,158589009,158591538	5.76	3.94	0.286861	0.520263	active	bait	non-bait	unchanged	gain
chr11,23791217,23795635	chr11,23587880,23588656	6.94	4.95	0.336579	0.0742565	active	bait	non-bait	unchanged	gain
chr8,28079498,28091592	chr8,27804090,27810177	9.36	7.44	0.244264	0.33864	active	bait	non-bait	unchanged	unchanged,gain
chr5,91447537,91457970	chr5,91737481,91747646	6.13	4.95	0.227843	0.448194	active	bait	non-bait	none	gain
chr2,30575896,30579200	chr2,30284521,30299665	7.85	4.51	0.376971	0.217132	active	bait	non-bait	unchanged	unchanged,gain,unchanged
chr7,31398727,31416696	chr7,31425141,31426208	9.65	7.94	0.0815695	0.47093	active	bait	non-bait	unchanged,unchanged	gain
chr1,94746052,94748782	chr1,94572671,94579851	5	5.79	-0.229774	0.305114	active	bait	non-bait	none	gain
chr8,18739887,18741842	chr8,18605695,18606850	7.28	7.5	-0.0964836	0.687664	active	bait	non-bait	unchanged	gain
chr8,108224049,108231246	chr8,108369793,108373928	5.1	4.32	-0.0019925	0.993319	active	bait	non-bait	unchanged	gain
chr9,61218930,61227622	chr9,60830445,60831599	4.23	6.06	-0.345589	0.28268	active	bait	non-bait	unchanged,unchanged	gain
chr7,73533039,73533838	chr7,73448834,73456068	5.84	6.62	-0.267897	0.223215	active	bait	non-bait	unchanged	unchanged,gain
chr2,118586550,118589650	chr2,118421575,118424741	9.43	8.34	0.222776	0.517402	active	bait	bait	unchanged	gain
chr3,81731484,81737989	chr3,80818624,80822527	4.36	5.09	-0.0526263	0.878612	active	bait	non-bait	unchanged	gain
chr9,85647940,85666221	chr9,86435756,86444748	9.27	7.35	0.171951	0.537571	active	bait	bait	gain,gain	unchanged,unchanged,unchanged
chr9,72806157,72810554	chr9,72933466,72936478	6.59	4.26	0.320158	0.19623	active	bait	non-bait	unchanged	gain
chr7,6639358,6650140	chr7,6430821,6439744	8.92	5.57	0.324467	0.327027	active	bait	bait	none	gain
chr7,128877748,128878650	chr7,129083417,129088420	18.17	20.17	-0.0794184	0.654524	active	bait	non-bait	none	gain
chr13,22123379,22128852	chr13,21872437,21876542	18.58	16.47	0.0773666	0.784463	active	bait	bait	unchanged,unchanged	gain,gain
chr19,38298100,38300454	chr19,38038563,38046931	5.73	4.49	0.122555	0.630301	active	bait	non-bait	unchanged	gain
chr8,120017242,120035686	chr8,119571327,119582968	3.03	5.51	-0.51449	0.169872	active	bait	non-bait	gain	gain
chr11,69177139,69180883	chr11,69070814,69074800	5.46	3.85	0.276727	0.242453	active	bait	non-bait	unchanged	gain
chr12,85313073,85323610	chr12,85574464,85574961	5.52	3.68	0.0361808	0.882014	active	bait	non-bait	gain	gain
chr3,94942938,94952334	chr3,95066089,95067071	6.84	7.69	-0.227174	0.246468	active	bait	non-bait	unchanged	gain
chr11,98443059,98455010	chr11,98406105,98410500	5.75	5.2	-0.0313337	0.866399	active	bait	bait	unchanged	gain
chr3,90249025,90258527	chr3,90213823,90219072	12.35	8.92	0.222886	0.158715	active	bait	non-bait	unchanged	gain
chr13,3920047,3929229	chr13,3658084,3669585	12.59	15.3	-0.126467	0.65474	active	bait	non-bait	none	unchanged,unchanged,gain
chr16,76399818,76407073	chr16,76761396,76766480	5.57	11.47	-0.674265	0.0204895	active	bait	non-bait	none	gain
chr4,98218402,98225762	chr4,98360765,98365264	5.16	3.19	0.551433	0.0996302	active	bait	non-bait	none	gain
chr11,99956951,99958708	chr11,99345725,99350231	5.81	3.97	0.44976	0.217263	active	bait	non-bait	none	gain
chr4,122693724,122696465	chr4,122539715,122548433	6.36	4.74	0.150726	0.645726	active	bait	non-bait	unchanged	gain
chr4,41067170,41081361	chr4,41264895,41273068	6.4	2.79	0.483458	0.180171	active	bait	non-bait	unchanged,unchanged	gain
chr7,10856809,10862014	chr7,10832585,10835191	4.43	8.93	-0.491474	0.0440007	active	bait	non-bait	none	gain
chr11,99565565,99569308	chr11,99350385,99356707	8.52	9.66	-0.00547743	0.988041	active	bait	bait	none	gain
chr1,172797098,172804265	chr1,172213770,172223774	2.45	5.29	-0.612482	0.0911393	active	bait	non-bait	unchanged	gain
chr17,24109210,24115817	chr17,23980814,23989354	7.17	4.96	0.366541	0.224388	active	bait	bait	gain	none
chr16,92286510,92293014	chr16,91964754,91973072	7.1	7.59	-0.154158	0.577972	active	bait	non-bait	none	gain
chr13,3796658,3814133	chr13,3781055,3787038	9.84	8.07	0.0589997	0.610068	active	bait	non-bait	none	gain
chr6,122842928,122853603	chr6,123201203,123203043	2.48	6.25	-0.837371	0.136659	active	bait	non-bait	none	gain
chr11,73802250,73805269	chr11,74140509,74143620	5.95	5.72	0.171097	0.659551	active	bait	non-bait	none	gain
chr10,110908765,110913388	chr10,110773602,110785342	5.02	9.11	-0.415242	0.0431333	active	bait	non-bait	unchanged	unchanged,gain
chr11,86612683,86625016	chr11,86814784,86837172	5.33	4.3	0.00144113	0.99636	active	bait	non-bait	unchanged	unchanged,unchanged,unchanged,gain
chr13,21809485,21814955	chr13,21229576,21240807	12.73	5.69	0.736842	0.227781	active	bait	bait	unchanged,gain	none
chr4,43441736,43443859	chr4,43079192,43080164	7.44	5.04	0.285988	0.367085	active	bait	non-bait	unchanged	gain
chr13,91597301,91602005	chr13,91774486,91777637	6.12	8.48	-0.313966	0.181523	active	bait	non-bait	unchanged	gain
chr7,119369052,119370656	chr7,119455502,119462771	5.55	4.7	0.0295356	0.891627	active	bait	non-bait	unchanged	gain
chr5,134702814,134712720	chr5,135082996,135083669	5.08	4.55	-0.0721334	0.867025	active	bait	non-bait	unchanged	gain
chr1,174007181,174019472	chr1,174283392,174283998	6.31	3.79	0.723323	0.0920445	active	bait	non-bait	unchanged,unchanged	gain
chr6,123121156,123123573	chr6,123255920,123263193	4.02	5.2	-0.274261	0.61051	active	bait	bait	gain	none
chr19,43911502,43916663	chr19,44003901,44012743	3.48	5.02	-0.25068	0.252902	active	bait	non-bait	unchanged	gain,unchanged
chr3,90014196,90017884	chr3,90247734,90249024	5.95	4.78	0.143574	0.701418	active	bait	non-bait	unchanged	gain,unchanged
chr10,117279870,117285728	chr10,117540340,117543842	8.1	6.8	0.190651	0.539746	active	bait	non-bait	unchanged	gain
chr15,101592158,101595007	chr15,101164833,101170740	9.82	7.38	0.248682	0.370936	active	bait	non-bait	none	gain
chr5,75098272,75099728	chr5,75547428,75548417	6.48	6.01	0.143674	0.617473	active	bait	bait	gain,unchanged	unchanged
chr13,34254209,34255750	chr13,34153583,34160555	3.99	5.44	-0.24285	0.190127	active	bait	non-bait	unchanged	unchanged,gain
chr6,90759638,90761632	chr6,90688676,90689482	5.21	6.33	-0.276132	0.124251	active	bait	non-bait	none	gain
chr1,9683350,9693636	chr1,9618238,9619098	11.61	11.13	0.0260013	0.87561	active	bait	non-bait	unchanged	gain
chr16,76367003,76374661	chr16,76761396,76766480	12.68	12.26	0.129546	0.564194	active	bait	non-bait	unchanged,unchanged	gain
chr7,134273834,134287973	chr7,134085035,134102297	7.39	6.4	0.053405	0.855116	active	bait	bait	gain	none
chr9,21065222,21070791	chr9,20945650,20958481	10.58	8.05	0.146287	0.665712	active	bait	bait	unchanged,unchanged	unchanged,gain
chr4,53246362,53259958	chr4,53291739,53293507	5.23	4.58	-0.0476037	0.782328	active	bait	non-bait	unchanged,unchanged	gain
chr7,147530042,147540003	chr7,147157408,147166190	5.9	6.33	0.128775	0.802427	active	bait	bait	none	gain,gain
chr17,28996086,29010173	chr17,29055108,29063449	8.81	6.28	-0.0238799	0.910039	active	bait	bait	none	gain,unchanged
chr6,48597082,48606289	chr6,48717675,48719540	19.78	24.19	-0.254597	0.0684873	active	bait	non-bait	unchanged	gain
chr8,23521135,23524320	chr8,23338427,23341362	8.97	7.4	0.200454	0.466428	active	bait	non-bait	unchanged,unchanged	gain
chr13,101711689,101719388	chr13,102274317,102275368	5.22	6.04	-0.00486712	0.989517	active	bait	non-bait	none	gain
chr3,116265149,116286064	chr3,115706582,115710421	6.47	8.84	-0.378118	0.160231	active	bait	bait	gain	unchanged
chr9,44941724,44949643	chr9,44816381,44824172	5.72	6.27	-0.185959	0.192187	active	bait	bait	none	gain
chr13,101603015,101605627	chr13,102448683,102453672	2.87	6.61	-0.1333	0.851518	active	bait	bait	unchanged	gain,unchanged
chr7,142718616,142720884	chr7,142840641,142843896	4.92	5.29	-0.00540646	0.976975	active	bait	non-bait	none	gain
chr9,44244031,44267787	chr9,44483298,44487263	6.66	10.72	-0.62046	0.028993	active	bait	non-bait	none	gain
chr6,39063651,39073924	chr6,38430512,38437016	5.39	1.59	1.04678	0.0281327	active	bait	non-bait	unchanged	unchanged,gain
chr7,109588819,109597163	chr7,109398765,109414273	16.89	24.14	-0.239617	0.170259	active	bait	non-bait	unchanged	gain,unchanged,unchanged
chr7,114737376,114740533	chr7,114872058,114878119	5.09	3.92	0.223405	0.408532	active	bait	non-bait	unchanged	gain
chr7,126136563,126151384	chr7,126669349,126670311	6.33	4.17	0.388736	0.433107	active	bait	bait	gain	unchanged
chr1,173311888,173320949	chr1,174052026,174060605	9.51	8.23	0.0959188	0.872145	active	bait	bait	gain	unchanged
chr1,173311888,173320949	chr1,173357521,173369043	8.63	9.11	-0.247504	0.322958	active	bait	bait	gain	gain,unchanged
chr9,116082776,116095191	chr9,115993432,115998289	6.87	8.28	-0.139491	0.36103	active	bait	non-bait	unchanged,unchanged	gain
chr2,93709256,93718458	chr2,93838431,93840785	11.64	11.87	-0.00327656	0.983573	active	bait	non-bait	none	gain
chr15,27953613,27958152	chr15,27861789,27876119	10.16	12.35	-0.155109	0.284025	active	bait	non-bait	unchanged	unchanged,gain,unchanged
chr7,95487185,95493721	chr7,95373231,95375891	4.36	5.78	-0.103202	0.652465	active	bait	non-bait	gain	gain
chr5,17393949,17395100	chr5,17508899,17511284	5.53	5.14	0.171754	0.410678	active	bait	non-bait	none	gain
chr10,58890824,58915359	chr10,59234996,59249848	7.41	7.43	-0.0131938	0.960921	active	bait	non-bait	unchanged,unchanged,unchanged	unchanged,unchanged,gain
chr13,21820919,21829137	chr13,21266054,21274000	2.74	5.84	-0.600397	0.15943	active	bait	bait	gain	unchanged
chr6,125113921,125118978	chr6,125203831,125207006	9.15	5.45	0.460489	0.031476	active	bait	non-bait	unchanged	gain,unchanged
chr17,57240926,57250262	chr17,57481304,57482790	6.74	5.9	0.47651	0.194052	active	bait	non-bait	gain	gain
chr7,31691394,31712857	chr7,31426209,31428629	5.76	3.1	0.40939	0.441412	active	bait	non-bait	loss	gain
chr3,145232713,145243812	chr3,145565583,145570713	14.56	19.24	-0.292579	0.235095	active	bait	non-bait	unchanged	gain
chr8,18932078,18938572	chr8,18605695,18606850	5.62	6.22	-0.0725496	0.84418	active	bait	non-bait	unchanged	gain
chr2,38912349,38929123	chr2,39017537,39021819	6.43	4.35	0.311679	0.108523	active	bait	non-bait	unchanged	gain
chr5,65736258,65745307	chr5,65346884,65351738	13.72	9.51	0.440499	0.340059	active	bait	bait	unchanged	gain
chr11,106620974,106628146	chr11,106160015,106164316	10.16	10.58	-0.212673	0.534189	active	bait	bait	gain	none
chr8,67209809,67213538	chr8,67351292,67355869	6.74	5.52	0.165729	0.574236	active	bait	non-bait	unchanged	unchanged,gain
chr13,3796658,3814133	chr13,3762338,3767894	6	4.34	0.13364	0.428952	active	bait	non-bait	none	gain
chr6,129333822,129336491	chr6,129460380,129467632	26.69	28.57	-0.017276	0.903066	active	bait	bait	none	unchanged,gain
chr19,11672451,11682678	chr19,11422883,11424512	9.1	3.5	1.00375	0.0301028	active	bait	non-bait	gain	gain
chr13,49057167,49065017	chr13,48933765,48939546	6.1	4.48	0.197258	0.48248	active	bait	non-bait	unchanged	gain
chr14,21485625,21491769	chr14,21193727,21196881	5.14	5.2	-0.147114	0.658328	active	bait	non-bait	unchanged	gain
chr7,88850316,88852066	chr7,88688484,88688795	3.75	5.3	-0.263032	0.388642	active	bait	non-bait	loss	gain
chr10,92622984,92627439	chr10,92704315,92704758	7.05	7.83	-0.151904	0.327301	active	bait	non-bait	unchanged	gain
chr6,134563210,134583729	chr6,134743927,134751885	6.52	5.5	0.137665	0.637648	active	bait	non-bait	unchanged,unchanged,unchanged	gain,unchanged
chr19,53595789,53604769	chr19,53487692,53492854	8.57	4.23	0.593659	0.00732581	active	bait	non-bait	unchanged	gain
chr13,22064468,22074590	chr13,21807357,21809484	6.02	5.02	0.285177	0.25834	active	bait	bait	unchanged	gain
chr2,117932774,117955505	chr2,117369732,117375582	13.65	16.14	-0.115779	0.610552	active	bait	non-bait	unchanged	gain
chr17,84584600,84588268	chr17,84477435,84487425	5.56	3.15	0.139777	0.521232	active	bait	non-bait	unchanged	unchanged,gain
chr12,114662157,114664061	chr12,114449886,114450782	4.3	5.54	0.0540269	0.865709	active	bait	non-bait	unchanged	gain
chr7,16521360,16530187	chr7,16827113,16832657	5.29	1.08	1.59602	0.0125283	active	bait	bait	gain,unchanged	unchanged
chr3,90316585,90322413	chr3,90402603,90407424	7.52	7.88	0.135128	0.605066	active	bait	bait	unchanged	gain
chr14,67251349,67259050	chr14,67367263,67368454	5.99	4.08	0.340548	0.144946	active	bait	non-bait	unchanged	gain
chr17,28660369,28667876	chr17,28605294,28613755	5.84	6.62	-0.242529	0.14188	active	bait	non-bait	unchanged	gain,unchanged
chr13,112595605,112604328	chr13,112726535,112730240	5.65	5.57	-0.109191	0.508831	active	bait	non-bait	unchanged	unchanged,gain
chr2,28905191,28910705	chr2,28762498,28775440	8.46	8.54	-0.174543	0.275303	active	bait	bait	gain,unchanged	gain
chr14,75591422,75601798	chr14,75461067,75466003	8.1	11.11	-0.266693	0.124337	active	bait	non-bait	gain,gain	gain
chr7,19465705,19494470	chr7,19574811,19588279	17.28	12.34	0.208219	0.34713	active	bait	bait	gain	unchanged,unchanged
chr13,3941605,3964441	chr13,3658084,3669585	8.53	6.14	0.320189	0.249883	active	bait	non-bait	none	unchanged,unchanged,gain
chr17,23995586,23999936	chr17,24100930,24109209	7.16	7.58	-0.00275345	0.991177	active	bait	non-bait	none	gain
chr10,7662292,7679069	chr10,7815078,7817822	5.35	4.31	0.290381	0.269005	active	bait	non-bait	unchanged	gain
chr17,84790468,84791429	chr17,84494420,84504990	4.69	5.58	-0.24984	0.593836	active	bait	non-bait	unchanged	gain
chr4,43454601,43475767	chr4,43718527,43725476	6.4	4.15	0.271669	0.3225	active	bait	bait	unchanged,gain	none
chr16,87493021,87515308	chr16,87759672,87764397	9.8	12.12	-0.249477	0.281206	active	bait	bait	unchanged,gain	none
chr4,32327567,32333126	chr4,32584652,32609471	9.77	10.31	-0.0623621	0.802166	active	bait	non-bait	unchanged,unchanged	gain,unchanged,unchanged
chr3,94963915,94969351	chr3,95066089,95067071	4.97	6.02	-0.314641	0.146507	active	bait	non-bait	unchanged	gain
chr14,8824743,8836009	chr14,8879749,8894453	28.22	25.78	-0.0971969	0.491846	active	bait	non-bait	unchanged,unchanged,unchanged	unchanged,gain
chr1,158591539,158606898	chr1,159008262,159014097	5.61	4.01	0.296166	0.390731	active	bait	non-bait	gain,unchanged	gain
chr19,40674886,40689052	chr19,40772111,40774235	5.18	2.63	0.460825	0.0471317	active	bait	non-bait	unchanged	gain
chr7,16827113,16832657	chr7,16793897,16803200	6.33	5.83	-0.137611	0.421985	active	bait	non-bait	unchanged	gain
chr10,79252421,79256999	chr10,79232132,79245439	5.24	3.53	-0.0562842	0.589882	active	bait	bait	unchanged	gain,unchanged,unchanged
chr1,46905509,46912372	chr1,46961719,46964386	2.9	5.42	-0.473567	0.0148971	active	bait	non-bait	unchanged	gain
chr8,73116279,73127351	chr8,73134464,73146144	5.05	6.21	-0.0381309	0.798147	active	bait	bait	unchanged,unchanged	unchanged,gain
chr5,130371177,130382832	chr5,130734175,130743255	3.98	5.65	-0.290083	0.437567	active	bait	non-bait	unchanged	gain
chr2,165107540,165113413	chr2,164873079,164898640	9.28	5.9	0.459626	0.0563869	active	bait	bait	unchanged	unchanged,gain
chr5,145517133,145527436	chr5,145142731,145144679	6.69	6.56	-0.108412	0.774958	active	bait	non-bait	none	gain
chr4,140970113,140977738	chr4,141134766,141135077	15.04	21.82	-0.263227	0.227427	active	bait	non-bait	none	gain
chr1,153346940,153349204	chr1,153537907,153546090	7.7	5.8	0.340693	0.0854346	active	bait	non-bait	unchanged	unchanged,gain
chr3,36053512,36059952	chr3,36344992,36347816	3.22	5.66	-0.16994	0.698937	active	bait	non-bait	none	gain
chr7,4412017,4420499	chr7,4039121,4040740	7.18	8.99	-0.161248	0.626276	active	bait	non-bait	unchanged,unchanged	gain
chr4,3759631,3763328	chr4,3576472,3580751	8.85	7.66	0.159572	0.479247	active	bait	non-bait	unchanged	gain
chr1,162004729,162009429	chr1,161857987,161859467	7.83	6.81	0.166817	0.328704	active	bait	non-bait	unchanged	gain
chr18,46897839,46907930	chr18,46433638,46440031	7.1	7.52	-0.189605	0.479339	active	bait	non-bait	unchanged	unchanged,gain
chr19,10272797,10281950	chr19,9993659,9995486	9.99	9.27	-0.0802063	0.741586	active	bait	non-bait	unchanged,unchanged	gain
chr9,103935957,103945209	chr9,104004132,104008174	19.41	20.86	-0.226399	0.310859	active	bait	bait	gain,gain,unchanged	unchanged
chr5,32425483,32436435	chr5,32052996,32054312	6.27	4.32	0.282645	0.252691	active	bait	non-bait	unchanged	gain
chr7,63216395,63218110	chr7,63159443,63175061	6.3	6.42	-0.0762085	0.749186	active	bait	non-bait	unchanged	unchanged,gain
chr11,11761425,11775578	chr11,11457864,11463811	4.17	7.37	-0.462677	0.210869	active	bait	non-bait	none	gain
chr3,104436362,104444542	chr3,104335648,104342378	5.12	4.2	0.191023	0.40048	active	bait	non-bait	unchanged	gain
chr13,9877025,9882030	chr13,10447381,10458697	6.22	6.91	0.0446941	0.886097	active	bait	non-bait	none	unchanged,gain
chrX,54306130,54311957	chrX,53849958,53859559	5.65	7.93	-0.321305	0.291929	active	bait	bait	unchanged	unchanged,gain
chr3,90350168,90354909	chr3,90413688,90419690	10.6	13.15	-0.00531834	0.979736	active	bait	bait	none	gain
chr9,69298547,69302720	chr9,69211914,69212478	3.48	5.59	-0.319626	0.303856	active	bait	bait	gain	none
chr5,120119466,120123930	chr5,119779729,119789485	8.97	11.63	-0.305071	0.03944	active	bait	non-bait	unchanged	gain,unchanged
chr7,19465705,19494470	chr7,19607819,19609063	12.46	9.87	-0.022799	0.930881	active	bait	bait	gain	unchanged
chr17,17536062,17540945	chr17,17725110,17740279	8.5	9.56	-0.0767292	0.712216	active	bait	non-bait	none	gain,unchanged,unchanged,gain
chr5,24683064,24689385	chr5,24406208,24409312	9.79	12.24	-0.107613	0.773913	active	bait	bait	none	gain
chr14,51426976,51441474	chr14,51511363,51513161	12.82	18.77	-0.375244	0.138065	active	bait	bait	unchanged,gain	none
chr1,54975527,54983482	chr1,54619433,54619948	1.86	5.13	-0.709378	0.139554	active	bait	non-bait	unchanged	gain
chr15,59478434,59487507	chr15,59629283,59630200	6.29	5.7	0.0578378	0.779753	active	bait	non-bait	unchanged	gain
chr9,123777971,123843296	chr9,124016984,124017755	9.31	8.4	0.0855252	0.76906	active	bait	non-bait	unchanged,gain	gain
chr2,101879007,101880314	chr2,102277892,102293537	10.98	10.74	0.102953	0.659032	active	bait	bait	none	gain
chr10,38851937,38859481	chr10,39208726,39209961	4.94	6.14	-0.141344	0.636481	active	bait	non-bait	unchanged	gain
chr12,71090763,71096969	chr12,70825132,70830812	10.36	7.9	0.282421	0.512935	active	bait	bait	gain	unchanged
chr3,104168319,104176069	chr3,103895403,103898050	4.32	7.36	-0.328693	0.186382	active	bait	bait	none	gain
chr3,90449780,90459177	chr3,90419691,90420273	6.28	7.92	0.0179742	0.918139	active	bait	non-bait	none	gain
chr1,174558079,174563726	chr1,175344192,175349494	5.63	2.53	0.650024	0.094504	active	bait	non-bait	unchanged	gain
chr11,119250913,119263796	chr11,119723615,119724469	5.54	5.02	0.0981683	0.748709	active	bait	non-bait	unchanged,unchanged	gain
chr4,3719157,3725768	chr4,3566919,3576471	10.26	7.62	0.566001	0.165822	active	bait	non-bait	none	gain
chr10,10403479,10412661	chr10,10127439,10131884	4.36	5.67	-0.113709	0.734449	active	bait	non-bait	none	gain
chr14,75591422,75601798	chr14,75468748,75470972	7.76	8.84	-0.0881193	0.61418	active	bait	non-bait	gain,gain	gain
chrX,33367589,33382208	chrX,33425883,33429350	2.89	5.27	-0.374663	0.268968	active	bait	bait	none	gain
chr7,26402352,26426756	chr7,25900349,25918778	5.37	3.42	0.357242	0.418308	active	bait	bait	unchanged,unchanged,unchanged,unchanged	unchanged,gain
chr7,7084637,7096541	chr7,6430821,6439744	4.8	6.93	0.00166279	0.998299	active	bait	bait	unchanged	gain
chr2,90780101,90782082	chr2,90930761,90941517	4.16	6.88	-0.488691	0.148849	active	bait	non-bait	unchanged	unchanged,gain
chr7,4467051,4468317	chr7,4039121,4040740	5.89	5.65	0.171799	0.668315	active	bait	non-bait	none	gain
chr11,62062280,62063391	chr11,61744237,61751873	5.87	3.58	0.30005	0.289797	active	bait	bait	gain	unchanged
chr12,93028235,93030663	chr12,92969986,92970655	5.12	8.17	-0.332863	0.0380817	active	bait	non-bait	none	gain
chr11,99792728,99804029	chr11,99345725,99350231	5.13	5.67	-0.0296032	0.931357	active	bait	non-bait	none	gain
chr1,173265396,173275824	chr1,173484198,173491766	3.96	5.64	-0.304776	0.234899	active	bait	bait	unchanged	gain
chr2,172374163,172375704	chr2,172608459,172617353	8.74	8.46	0.0262391	0.911034	active	bait	non-bait	none	gain
chr16,32242765,32243964	chr16,32059215,32068799	14.63	6.98	0.626914	0.00770651	active	bait	bait	none	gain,unchanged,unchanged
chr7,20071884,20076853	chr7,20154232,20169847	5.37	3.35	0.170594	0.550425	active	bait	bait	unchanged	gain,unchanged
chr3,101406483,101409556	chr3,101637801,101639516	5.1	4.84	0.0611809	0.824452	active	bait	non-bait	unchanged	gain
chr1,157882169,157895495	chr1,158587108,158589008	5	6.3	-0.34289	0.309448	active	bait	non-bait	unchanged	gain
chr2,94080426,94086776	chr2,93840786,93843514	7.58	5.34	0.300763	0.326834	active	bait	non-bait	none	gain
chr4,43513177,43524078	chr4,43662120,43683254	9.83	7.75	0.024052	0.936421	active	bait	bait	unchanged,gain,gain	unchanged,unchanged
chr11,114650330,114663222	chr11,114776009,114778290	9.27	9.99	-0.116858	0.510386	active	bait	non-bait	none	gain
chr2,116749046,116751050	chr2,116931551,116937829	6.63	6.26	0.223144	0.316719	active	bait	non-bait	none	gain,gain
chr7,20154232,20169847	chr7,19670190,19676413	3.21	7.57	-0.32402	0.497164	active	bait	bait	gain,unchanged	unchanged
chr7,119369052,119370656	chr7,119466051,119474946	6.55	7.3	-0.193153	0.350188	active	bait	non-bait	unchanged	gain
chr3,126298191,126302063	chr3,126437498,126440275	5.73	5.98	0.0281431	0.881254	active	bait	non-bait	unchanged	gain
chr10,59805942,59811200	chr10,60202502,60208478	6.39	2.84	0.664756	0.0369096	active	bait	non-bait	unchanged	gain,gain,unchanged
chr3,90292780,90299284	chr3,90419691,90420273	11.29	14.91	-0.174542	0.534969	active	bait	non-bait	unchanged,unchanged	gain
chr11,100942492,100947756	chr11,101043482,101043672	5.88	5.08	0.131052	0.587046	active	bait	non-bait	unchanged	gain
chr13,21536947,21540514	chr13,21867216,21872103	5.14	2.2	0.821614	0.0274575	active	bait	non-bait	unchanged	gain
chr2,150860461,150867009	chr2,150497450,150504354	6.48	2.44	1.04197	0.0134727	active	bait	non-bait	unchanged	gain
chr5,120119466,120123930	chr5,119777341,119779728	3.26	5.73	-0.479987	0.0127583	active	bait	non-bait	unchanged	gain
chr2,165213453,165216357	chr2,164873079,164898640	12.3	11.21	0.284917	0.506335	active	bait	bait	unchanged	unchanged,gain
chr1,172668510,172683731	chr1,172212196,172213769	8.82	8.26	0.311772	0.392359	active	bait	non-bait	unchanged	gain
chr5,65191643,65197048	chr5,64707626,64716162	5.49	3.22	0.338254	0.324255	active	bait	non-bait	unchanged	gain,unchanged
chrX,96329476,96334110	chrX,96677441,96678745	8.47	8.36	0.222771	0.478703	active	bait	non-bait	unchanged	gain
chr11,101750660,101763810	chr11,101623739,101658767	7.84	6.13	0.142904	0.568946	active	bait	bait	none	gain,unchanged
chr4,97443748,97447936	chr4,97601164,97610551	4.44	5.71	-0.20826	0.301727	active	bait	non-bait	unchanged	gain,unchanged
chr9,21493089,21534250	chr9,21481846,21482741	12.02	9.88	-0.125434	0.315029	active	bait	non-bait	unchanged,unchanged,unchanged,unchanged	gain
chr8,23793003,23803933	chr8,23545534,23547764	4.62	6.87	-0.292888	0.443849	active	bait	non-bait	unchanged	gain
chr18,32107238,32109616	chr18,32413780,32420831	5.77	5.06	0.119697	0.757198	active	bait	non-bait	unchanged	unchanged,gain
chr6,83452617,83491718	chr6,83439544,83445463	6.23	5.78	0.0455983	0.705329	active	bait	non-bait	unchanged	gain,unchanged
chr7,51459247,51468680	chr7,51780925,51791630	5.38	3.45	0.616353	0.412231	active	bait	bait	unchanged	gain,unchanged
chr5,67065330,67069661	chr5,67366233,67374052	7.36	6.59	0.189592	0.41569	active	bait	non-bait	none	gain
chr3,97959729,97964919	chr3,97733466,97746390	9.09	10.2	-0.184937	0.452492	active	bait	non-bait	none	gain,gain,unchanged,unchanged
chr18,80661467,80667195	chr18,80928941,80934640	13.74	8.79	0.503071	0.0736466	active	bait	non-bait	unchanged,unchanged	gain
chr4,132310977,132317144	chr4,132393332,132401198	6.43	4.03	0.425199	0.078367	active	bait	bait	gain,gain	unchanged
chr7,138007536,138010352	chr7,137978639,137982200	5.03	4.9	-0.0238379	0.851934	active	bait	non-bait	unchanged	gain
chr3,104862485,104875713	chr3,104794058,104797391	12.02	17.55	-0.384335	0.0132916	active	bait	non-bait	none	gain
chr16,78620659,78626827	chr16,78475132,78481375	8.47	10.17	-0.033366	0.854988	active	bait	non-bait	none	unchanged,gain
chr4,140326378,140331462	chr4,140458479,140471620	5.76	5.02	0.2809	0.0692758	active	bait	bait	unchanged	gain
chr4,41149738,41158046	chr4,40958793,40962838	10.65	9.62	0.339175	0.208326	active	bait	non-bait	none	gain
chr18,24359958,24373417	chr18,24712420,24718244	9.48	23.33	-0.894956	0.0358401	active	bait	bait	gain,gain,unchanged	none
chr4,43454601,43475767	chr4,43489029,43492134	7.82	5.65	0.161373	0.229558	active	bait	non-bait	unchanged,gain	gain,unchanged
chr7,135876832,135887286	chr7,135508235,135524982	7.06	2.2	1.1714	0.00368888	active	bait	non-bait	unchanged	unchanged,gain
chr14,29311865,29321447	chr14,28902401,28903596	9.26	10.51	-0.0107151	0.958558	active	bait	non-bait	unchanged	gain
chr8,122301670,122307871	chr8,122218605,122235846	7.69	7.25	-0.0991097	0.508927	active	bait	bait	unchanged,gain	none
chr11,59119006,59124805	chr11,59272098,59272485	5.69	6.16	-0.110545	0.649271	active	bait	non-bait	unchanged	gain
chr2,26300222,26303503	chr2,26402728,26405044	8.93	9.74	-0.124226	0.459342	active	bait	non-bait	unchanged	gain
chr2,25079032,25081163	chr2,25266377,25279113	8.28	6.04	0.4381	0.141148	active	bait	bait	unchanged	gain
chr2,49253612,49257614	chr2,49598209,49608092	3.12	5.96	-0.404495	0.226213	active	bait	non-bait	none	gain
chr1,176018684,176020659	chr1,175381807,175386459	12.15	11.93	0.315861	0.319461	active	bait	non-bait	none	gain
chr13,21809485,21814955	chr13,21843032,21853903	8.8	10.28	-0.107781	0.679091	active	bait	bait	unchanged,gain	gain,gain
chr1,172760918,172771726	chr1,172212196,172213769	8.57	9.23	0.0496923	0.878475	active	bait	non-bait	unchanged	gain
chr4,140921373,140929893	chr4,141132731,141134765	7.3	6.31	0.185871	0.577182	active	bait	non-bait	unchanged,unchanged	gain
chr19,53648838,53663601	chr19,53487692,53492854	19.97	23.55	-0.191435	0.319835	active	bait	non-bait	none	gain
chr19,37507234,37510138	chr19,37594918,37601307	5.49	4.98	-0.0191844	0.918553	active	bait	non-bait	unchanged	gain
chr10,107595278,107601126	chr10,107355788,107366121	4.81	5.84	-0.272	0.403565	active	bait	non-bait	unchanged	gain
chr19,38146384,38156931	chr19,38430655,38433742	5.31	4.49	0.135086	0.651132	active	bait	non-bait	none	gain
chrX,45578902,45587215	chrX,45495809,45507888	4.23	5.78	-0.326273	0.173162	active	bait	bait	unchanged	unchanged,gain
chr1,175976173,175981316	chr1,175349720,175356311	7.19	3.09	0.949355	0.0276268	active	bait	non-bait	none	gain
chr2,109748148,109760201	chr2,110052018,110056874	20.18	19.18	-0.063323	0.700847	active	bait	non-bait	unchanged,unchanged	gain
chr6,137397951,137401269	chr6,137645786,137648863	9.79	10.84	-0.14075	0.606507	active	bait	non-bait	none	gain
chr11,79408458,79411540	chr11,79451854,79461606	8.37	4.11	0.581507	0.01578	active	bait	bait	none	gain
chr1,64662031,64666377	chr1,64954882,64956619	7.04	3.92	0.516055	0.041747	active	bait	non-bait	unchanged	gain
chr7,4475688,4475965	chr7,3663743,3664813	7.25	2.89	0.779452	0.0820475	active	bait	non-bait	none	gain
chr4,47003556,47011755	chr4,46616900,46618034	2.51	5.58	-0.63627	0.0613063	active	bait	non-bait	unchanged	gain
chr2,117010170,117017713	chr2,116725074,116726247	36.55	34.25	-0.106328	0.461576	active	bait	non-bait	none	gain
chr17,35736349,35742598	chr17,35832606,35841548	8.69	10.38	-0.218674	0.37317	active	bait	bait	none	unchanged,gain
chr17,36595663,36602470	chr17,37090957,37109556	5.68	3.11	0.717303	0.298049	active	bait	bait	none	unchanged,gain
chr4,122556088,122563813	chr4,122681106,122693723	5.28	4.41	-0.0125193	0.963063	active	bait	non-bait	unchanged,unchanged	unchanged,gain
chr1,175906147,175917718	chr1,175381807,175386459	4	6.65	-0.268994	0.560384	active	bait	non-bait	none	gain
chr1,174397613,174419582	chr1,175279958,175282183	5.55	1.82	0.902296	0.03413	active	bait	bait	unchanged,unchanged,gain	none
chr3,95556263,95560853	chr3,95328160,95337271	6.01	4.46	0.211655	0.292481	active	bait	bait	unchanged	gain,unchanged
chr7,24784424,24789132	chr7,25170045,25171518	7.43	7.83	-0.111781	0.798943	active	bait	non-bait	none	gain
chr2,116945469,116948750	chr2,116725074,116726247	38.14	33.38	0.0503319	0.700953	active	bait	non-bait	unchanged	gain
chr3,93351220,93359460	chr3,93372725,93378780	7.71	9.47	-0.152206	0.187508	active	bait	non-bait	unchanged,unchanged	gain,unchanged
chr14,20794854,20804237	chr14,20806364,20812856	8.39	5.76	-0.100075	0.547951	active	bait	non-bait	unchanged,gain	gain
chr6,129281262,129296440	chr6,129223478,129226021	11.66	11.18	0.140756	0.416173	active	bait	bait	gain	gain
chr11,48610320,48617004	chr11,48914587,48921947	8.61	11.52	-0.332036	0.152272	active	bait	non-bait	unchanged	unchanged,unchanged,gain
chr3,19515717,19529762	chr3,19930662,19935297	4.7	8.52	-0.481708	0.148369	active	bait	non-bait	unchanged,unchanged	gain,unchanged
chr14,19723110,19730931	chr14,19510407,19511915	8.59	6.23	0.271364	0.353145	active	bait	non-bait	unchanged,unchanged	gain
chr14,21088054,21094954	chr14,20912686,20922082	15	15.02	0.103722	0.567995	active	bait	non-bait	none	gain,unchanged,unchanged
chr1,13360362,13370273	chr1,13282955,13289447	6.21	8	-0.114925	0.600275	active	bait	non-bait	unchanged	unchanged,gain
chr14,51426976,51441474	chr14,51616594,51627960	35.98	34.59	-0.422806	0.0528518	active	bait	bait	unchanged,gain	unchanged,unchanged
chr18,24359958,24373417	chr18,24682991,24692724	16.56	16.25	0.0607406	0.880338	active	bait	bait	gain,gain,unchanged	unchanged
chr13,24578293,24581338	chr13,24709563,24711550	7.36	8.6	0.0152848	0.953265	active	bait	non-bait	none	unchanged,gain
chr6,17335141,17336747	chr6,17558632,17559701	6.35	5.77	0.208989	0.425589	active	bait	non-bait	none	gain
chr9,123769898,123777970	chr9,124059421,124061865	2.06	6.83	-0.921892	0.0473729	active	bait	non-bait	none	gain
chr2,90909967,90917207	chr2,90948879,90963800	8.01	6.64	-0.00443255	0.974795	active	bait	bait	unchanged	unchanged,gain,unchanged
chr16,90951636,90956462	chr16,90804824,90812970	5.97	7.24	-0.0426578	0.871816	active	bait	bait	none	gain,unchanged
chr10,79468613,79490344	chr10,79538381,79559005	6.41	2.7	0.384748	0.045834	active	bait	non-bait	unchanged	gain,unchanged,unchanged
chr4,133645522,133654085	chr4,133574328,133583537	9.06	10.56	-0.229148	0.391125	active	bait	bait	gain	none
chr7,11241806,11242783	chr7,11079919,11081372	5.1	3.87	0.419867	0.270495	active	bait	bait	none	gain
chr18,80661467,80667195	chr18,80935289,80942095	4.22	6.51	-0.450807	0.218583	active	bait	non-bait	unchanged,unchanged	gain
chr10,6601250,6606315	chr10,6370186,6370929	5.29	4.62	0.157201	0.615804	active	bait	non-bait	unchanged	gain
chr19,11714084,11716397	chr19,11424560,11431801	4.4	6.77	-0.35922	0.173714	active	bait	non-bait	none	gain
chr2,109730043,109731910	chr2,110052018,110056874	10.1	9.42	0.128007	0.467151	active	bait	non-bait	unchanged	gain
chr11,79805790,79807532	chr11,79333357,79333917	5.2	4.31	0.0309944	0.930174	active	bait	non-bait	unchanged	gain
chr2,25349277,25349434	chr2,25266377,25279113	3.94	5.11	0.151661	0.357599	active	bait	bait	none	gain
chr2,117932774,117955505	chr2,117630766,117632959	10.9	7.54	0.373956	0.0762968	active	bait	non-bait	unchanged	gain
chr9,45073001,45077796	chr9,45201783,45208720	5.46	4.72	0.0714589	0.691412	active	bait	bait	gain	none
chr6,117116187,117123387	chr6,117547174,117555531	8.16	8.68	-0.0440136	0.878527	active	bait	non-bait	unchanged	gain
chr7,25772869,25806684	chr7,25493049,25498572	5.56	5.62	-0.0500942	0.902142	active	bait	bait	gain	none
chrX,18931926,18934315	chrX,18441490,18463117	0.92	5.13	-1.19461	0.0227521	active	bait	non-bait	none	gain,unchanged
chr8,23505986,23514093	chr8,23316329,23320300	8.48	7.47	0.223146	0.302869	active	bait	non-bait	unchanged	gain
chr17,17761416,17762810	chr17,17716730,17725109	9.17	7.89	-0.00817798	0.954756	active	bait	non-bait	unchanged	unchanged,gain
chr19,42040245,42053581	chr19,42089642,42099567	8.04	5.29	0.208582	0.13638	active	bait	non-bait	unchanged	unchanged,gain
chr1,90597310,90602753	chr1,90458945,90464428	11.09	8.81	0.182903	0.211304	active	bait	non-bait	unchanged	gain
chr15,76193180,76202265	chr15,75991118,76020761	5.01	4.36	0.261953	0.287366	active	bait	non-bait	unchanged	gain,unchanged
chr1,182191074,182194266	chr1,182315573,182330074	10.34	9.7	0.0433774	0.805105	active	bait	non-bait	gain	gain,unchanged,unchanged
chr1,192748406,192749901	chr1,192917403,192936537	4.49	5.52	-0.309819	0.465371	active	bait	bait	none	unchanged,gain
chr8,73420724,73423633	chr8,73838138,73840292	3.82	6.26	-0.533627	0.167924	active	bait	non-bait	unchanged	gain
chr13,34741704,34747476	chr13,34153583,34160555	1.54	5.48	-0.954725	0.01552	active	bait	non-bait	unchanged	unchanged,gain
chr4,41255753,41264894	chr4,40993182,41009744	4.34	5.26	-0.0132986	0.971621	active	bait	bait	unchanged,unchanged,gain	none
chr3,90272678,90286408	chr3,90243876,90247733	6.34	5.2	0.175704	0.453976	active	bait	non-bait	unchanged	gain
chr9,20668699,20678646	chr9,20945650,20958481	16.44	26.09	-0.517396	0.10736	active	bait	bait	unchanged	unchanged,gain
chr18,56925023,56937147	chr18,57135969,57136574	6.24	5.44	0.205188	0.39083	active	bait	non-bait	none	gain
chr11,89159115,89171268	chr11,88954041,88959098	8.14	5.3	0.479147	0.125947	active	bait	non-bait	none	gain
chr4,41149738,41158046	chr4,40949584,40958792	14.87	14.11	0.258258	0.308604	active	bait	non-bait	none	gain
chr1,176359453,176362437	chr1,175381807,175386459	9.19	4.61	0.948521	0.038237	active	bait	non-bait	none	gain
chr3,90350168,90354909	chr3,90402603,90407424	4.68	5.16	0.0746789	0.772594	active	bait	bait	none	gain
chr1,64735356,64738805	chr1,64972751,64973845	7.72	6.19	0.282571	0.196475	active	bait	non-bait	unchanged	gain
chr2,131082791,131088821	chr2,131245393,131254284	4.45	5.12	-0.0770074	0.772468	active	bait	non-bait	unchanged	unchanged,gain
chr11,85327145,85336578	chr11,85612980,85632257	11.14	7.7	0.397674	0.105536	active	bait	non-bait	unchanged	gain
chr19,4610641,4624899	chr19,4478300,4484652	5.99	5.28	-0.0184448	0.922414	active	bait	non-bait	unchanged,unchanged	gain
chr4,43454601,43475767	chr4,43481556,43487037	12.3	9.37	0.12877	0.241761	active	bait	non-bait	unchanged,gain	unchanged,gain
chr3,95962500,95967160	chr3,95897619,95898437	5.82	5.52	0.00331732	0.982847	active	bait	non-bait	unchanged	gain
chr4,118079481,118089464	chr4,118199478,118202492	5.04	3.94	-0.0664268	0.690886	active	bait	bait	unchanged,gain	unchanged
chr4,32325571,32327566	chr4,32622214,32628275	18.5	11.23	0.56216	0.0259721	active	bait	non-bait	unchanged	gain
chr6,126115450,126117063	chr6,125983877,125984966	6.24	8.02	-0.274095	0.184371	active	bait	non-bait	none	gain
chr7,25055309,25060924	chr7,25170045,25171518	3.01	6.02	-0.664079	0.0653502	active	bait	non-bait	unchanged	gain
chr11,74732492,74740956	chr11,75112641,75113075	7.99	4.47	0.222083	0.513554	active	bait	non-bait	unchanged	gain
chr1,157071776,157081120	chr1,156910279,156910805	5.06	3.8	0.235775	0.242905	active	bait	non-bait	unchanged	gain
chr10,39972438,39979138	chr10,40196779,40200488	7.24	5.67	0.252487	0.39658	active	bait	non-bait	unchanged	unchanged,gain
chr10,80730061,80735994	chr10,80826646,80829069	7.35	5.44	0.0200538	0.930492	active	bait	bait	unchanged	gain
chr7,24767827,24770326	chr7,25170045,25171518	13.45	14.89	-0.0556992	0.885701	active	bait	non-bait	none	gain
chr7,31640900,31644272	chr7,31779064,31794940	5.88	4.7	0.0331439	0.909985	active	bait	non-bait	none	unchanged,gain
chr5,31247512,31250853	chr5,31114609,31122381	8.72	12.4	-0.480276	0.0534269	active	bait	bait	gain,unchanged	unchanged
chr5,86498244,86504275	chr5,86597661,86604331	9.05	10.45	-0.122168	0.419034	active	bait	bait	unchanged,gain	unchanged
chr1,132695693,132698599	chr1,132936478,132939231	6.25	4.19	0.501462	0.0997739	active	bait	non-bait	unchanged	gain
chr14,22836386,22852280	chr14,23405707,23411142	4.57	6.46	-0.0844077	0.776992	active	bait	non-bait	unchanged,unchanged	gain
chr12,93025597,93028234	chr12,92969986,92970655	6.97	9.27	-0.240342	0.122568	active	bait	non-bait	none	gain
chr4,131622223,131632446	chr4,131414100,131421983	6.5	7.44	-0.138543	0.5183	active	bait	non-bait	unchanged	gain
chr7,17254347,17262639	chr7,16793897,16803200	5.11	2.64	0.115233	0.834272	active	bait	non-bait	none	gain
chr2,84498634,84501891	chr2,84370904,84376013	3.75	5.36	-0.304611	0.336136	active	bait	non-bait	unchanged	gain
chr4,32743089,32744928	chr4,32057848,32059900	9.28	5.53	0.56477	0.176277	active	bait	non-bait	unchanged	gain
chr19,12495208,12497510	chr19,12903939,12906296	7.16	8.17	-0.0435422	0.872244	active	bait	non-bait	none	gain
chr8,86645923,86668807	chr8,86565044,86568470	6.64	4.53	0.189548	0.172415	active	bait	bait	none	gain
chr3,95235193,95239607	chr3,95328160,95337271	3.49	5.02	-0.402377	0.176056	active	bait	bait	unchanged	gain,unchanged
chr16,13106730,13112309	chr16,13382259,13397405	5.38	3.6	0.306992	0.305313	active	bait	non-bait	unchanged	gain
chr10,110916982,110920963	chr10,110765500,110773601	6.31	9.29	-0.388095	0.151227	active	bait	non-bait	unchanged	unchanged,gain,unchanged
chr13,21809485,21814955	chr13,21626835,21630671	4.01	7.98	-0.691996	0.217214	active	bait	bait	unchanged,gain	none
chr13,14131858,14136070	chr13,13686599,13690874	5.64	1.99	0.737781	0.110107	active	bait	non-bait	unchanged,unchanged	gain
chr8,119774773,119783859	chr8,119890316,119899437	14.51	14.84	-0.183435	0.231898	active	bait	non-bait	unchanged,unchanged	gain
chr13,41366637,41370292	chr13,41644372,41650148	5.24	4.43	0.297732	0.557066	active	bait	non-bait	none	gain
chr12,114652512,114656270	chr12,114493850,114496826	6.29	4.05	0.564188	0.0317184	active	bait	non-bait	none	gain
chr4,3719157,3725768	chr4,3588335,3594178	6.44	5.54	0.431659	0.358037	active	bait	non-bait	none	gain
chrX,12857813,12859590	chrX,13227733,13233197	8.45	8.63	0.0159727	0.952062	active	bait	bait	unchanged	gain
chr8,86676768,86681980	chr8,86565044,86568470	6.22	5.1	0.122825	0.405664	active	bait	bait	none	gain
chr17,23859343,23860236	chr17,24121369,24125689	2.47	5.39	-0.850638	0.0428919	active	bait	non-bait	none	gain
chr11,79484816,79490116	chr11,79436792,79437909	5.21	4.61	0.0337269	0.831916	active	bait	non-bait	unchanged	gain
chr15,5051035,5062452	chr15,6031985,6034640	1.58	5.69	-0.588722	0.1714	active	bait	non-bait	unchanged	gain
chr1,174513567,174530963	chr1,175344192,175349494	6.85	8.89	-0.115946	0.743907	active	bait	non-bait	gain,unchanged	gain
chr4,133645522,133654085	chr4,133524322,133527374	5.97	5.06	0.269198	0.470312	active	bait	bait	gain	unchanged
chr17,84790468,84791429	chr17,84445236,84451320	0.38	6.12	-2.10523	0.00160569	active	bait	non-bait	unchanged	gain
chr3,90360459,90368858	chr3,90419691,90420273	7.65	9.38	0.103133	0.643333	active	bait	non-bait	none	gain
chr7,19465705,19494470	chr7,19840090,19843886	0.99	5.45	-1.65729	0.0100612	active	bait	bait	gain	unchanged
chr10,96315937,96319709	chr10,95646185,95647905	7.21	6.3	0.293216	0.287312	active	bait	non-bait	none	gain
chr7,63269302,63272367	chr7,63159443,63175061	3.9	5.8	-0.258937	0.467972	active	bait	non-bait	none	unchanged,gain
chr8,23521135,23524320	chr8,23338219,23338426	6.46	4.3	0.449611	0.181839	active	bait	non-bait	unchanged,unchanged	gain
chr13,113079378,113082519	chr13,113299424,113303211	10.1	9.34	0.158131	0.350101	active	bait	non-bait	none	gain
chr13,58907394,58913152	chr13,59214789,59217206	8.11	9.06	0.00582314	0.982205	active	bait	non-bait	unchanged	gain
chr6,127097586,127101606	chr6,127410120,127410539	4.15	6.57	-0.320735	0.233315	active	bait	non-bait	unchanged	gain
chr14,55047478,55056360	chr14,54810483,54813305	5.82	2.16	0.951319	0.0164889	active	bait	non-bait	unchanged	gain,unchanged
chr5,32436823,32440732	chr5,32331777,32338026	4.26	5.28	-0.417594	0.00254046	active	bait	non-bait	unchanged	gain,unchanged
chr13,9268311,9281777	chr13,9450862,9452898	6.4	4.93	0.317206	0.252373	active	bait	non-bait	unchanged	gain
chr3,5217666,5226256	chr3,5563101,5571329	5.98	6.23	0.145014	0.607781	active	bait	non-bait	unchanged	gain
chr11,20738207,20749057	chr11,21074200,21076758	5.89	4.7	0.197846	0.472097	active	bait	non-bait	none	gain,gain
chr6,128840376,128843559	chr6,129296653,129302871	5.07	5.14	0.219492	0.705565	active	bait	non-bait	unchanged	gain
chr11,121558853,121566102	chr11,121650262,121656990	7.62	3.54	0.525493	0.0045969	active	bait	non-bait	unchanged	gain,unchanged
chr11,61572988,61577862	chr11,61310997,61318927	12.67	14.94	-0.165769	0.64826	active	bait	bait	unchanged	gain,unchanged
chr6,97496441,97499059	chr6,97173296,97173862	5.88	5.83	0.0334451	0.903702	active	bait	non-bait	none	gain
chr6,48543194,48547720	chr6,48717675,48719540	4.9	8.33	-0.387555	0.142292	active	bait	non-bait	unchanged	gain
chr17,15663509,15668720	chr17,15084121,15087231	6.47	6.45	-0.0399947	0.90088	active	bait	non-bait	unchanged	gain
chr1,155391730,155400803	chr1,155760000,155765106	9.58	9.6	-0.0237653	0.961599	active	bait	bait	unchanged,unchanged	gain
chr2,53048776,53053425	chr2,52606609,52608601	5.69	2.83	0.533331	0.1154	active	bait	non-bait	unchanged	gain
chr17,37059154,37062332	chr17,37090957,37109556	5.53	4.46	0.169219	0.286853	active	bait	bait	none	unchanged,gain
chr7,17293352,17317203	chr7,16793897,16803200	2.83	5.42	-0.397963	0.472805	active	bait	non-bait	unchanged,unchanged	gain
chr6,137397951,137401269	chr6,137639862,137645320	13.14	9.2	0.381797	0.155463	active	bait	non-bait	none	gain
chr16,38458730,38463507	chr16,38335826,38343707	8	5.54	0.257105	0.0990781	active	bait	bait	gain	none
chr3,95613746,95625288	chr3,95328160,95337271	19	9.78	0.461112	0.0734727	active	bait	bait	unchanged	gain,unchanged
chr15,97995680,97999848	chr15,97917268,97920278	4.51	5.77	-0.190976	0.186252	active	bait	non-bait	none	gain
chr3,100773066,100776836	chr3,101090668,101096504	19.13	17.88	0.223338	0.188599	active	bait	bait	unchanged	gain
chr9,71968626,71973884	chr9,71674132,71685790	8.18	5.57	0.47433	0.0283632	active	bait	non-bait	unchanged	unchanged,gain
chr10,98645992,98647450	chr10,98898341,98902544	4.14	5.58	-0.308968	0.457321	active	bait	non-bait	unchanged	gain
chr3,67856635,67871355	chr3,68317575,68321337	4.79	5.27	-0.019471	0.9521	active	bait	non-bait	unchanged	gain
chr7,25772869,25806684	chr7,26197792,26198142	8.57	7.72	-0.0125297	0.973288	active	bait	bait	gain	none
chr9,110760290,110763230	chr9,110605301,110609358	4.35	5.93	-0.333356	0.211475	active	bait	non-bait	none	unchanged,gain
chr2,101719017,101724573	chr2,101567677,101568200	7.47	8.32	0.0512805	0.765059	active	bait	non-bait	none	gain
chr5,65191643,65197048	chr5,64703192,64703634	7.86	4.64	0.439932	0.152827	active	bait	non-bait	unchanged	gain
chr17,6103817,6110758	chr17,6195570,6197286	12.68	10.28	0.0915944	0.538316	active	bait	non-bait	unchanged,unchanged	gain
chr4,43513177,43524078	chr4,43454601,43475767	6.28	5.48	-0.169301	0.476776	active	bait	bait	unchanged,gain,gain	unchanged,gain
chr2,158017478,158021770	chr2,157967929,157981199	4.86	5.19	-0.205318	0.179158	active	bait	bait	none	gain,unchanged,unchanged
chr1,174771009,174773895	chr1,174572196,174575262	4.2	5.08	-0.117322	0.744858	active	bait	non-bait	none	gain
chr9,72820032,72837649	chr9,72944646,72953299	5.14	6.55	-0.146272	0.474059	active	bait	bait	unchanged	unchanged,gain
chr1,136005914,136007324	chr1,135951668,135956737	6.72	4.97	0.0804871	0.626915	active	bait	non-bait	none	gain,unchanged,unchanged
chr17,5938310,5948125	chr17,6037178,6038338	5.15	5.21	-0.176773	0.36521	active	bait	non-bait	unchanged,unchanged	gain
chr17,57412561,57427122	chr17,57381871,57387788	5	5.01	-0.0437899	0.813907	active	bait	bait	unchanged,gain,unchanged	unchanged
chr4,53165326,53181010	chr4,53311394,53321358	6.91	4.51	0.439203	0.149454	active	bait	non-bait	unchanged	gain
chr5,100467029,100469885	chr5,100410841,100413916	5.13	5.74	-0.122072	0.342196	active	bait	non-bait	unchanged	gain
chr2,91074144,91079886	chr2,91318123,91327686	6.91	4.87	0.222216	0.503675	active	bait	non-bait	unchanged	gain
chr3,93321767,93325510	chr3,93310239,93312357	4.84	5.83	-0.0223891	0.82735	active	bait	non-bait	unchanged	gain
chr16,44722634,44725608	chr16,45035597,45037455	7.37	6.63	0.109552	0.651264	active	bait	non-bait	unchanged	gain
chr4,124614221,124618697	chr4,124732684,124733115	6.32	4.39	0.289489	0.0591969	active	bait	non-bait	unchanged	gain
chr7,135139982,135153792	chr7,135271101,135279041	5.04	3.93	0.0211057	0.924596	active	bait	bait	unchanged	gain
chr18,46730077,46735233	chr18,46428552,46432368	6.86	7.52	-0.146024	0.637397	active	bait	non-bait	gain	gain
chr8,74712287,74714811	chr8,74630254,74636830	4.44	5.87	-0.0954072	0.590443	active	bait	bait	gain	none
chr18,4920416,4927938	chr18,4735994,4737663	6.41	4.01	0.447819	0.0874149	active	bait	non-bait	unchanged,unchanged	gain
chr5,104631422,104633131	chr5,104755536,104764187	6.1	5.04	0.264084	0.160145	active	bait	non-bait	none	gain
chr11,99966406,99969811	chr11,99350385,99356707	6.34	3.44	0.719922	0.0608422	active	bait	bait	none	gain
chr2,9999762,10002324	chr2,10190457,10192757	2.59	5.09	-0.588239	0.0223124	active	bait	non-bait	unchanged	gain
chr4,15870112,15876157	chr4,15246955,15249502	14.2	10.17	0.38395	0.152534	active	bait	non-bait	unchanged	gain
chr5,135083670,135092740	chr5,134654713,134663021	7.86	7.68	-0.0851511	0.833868	active	bait	bait	gain,gain	unchanged
chrX,45971567,45983367	chrX,45495809,45507888	6.4	3.15	0.681919	0.187274	active	bait	bait	unchanged	unchanged,gain
chr19,12838716,12841146	chr19,12615459,12616271	3.6	5.74	-0.538841	0.0622569	active	bait	non-bait	none	gain
chr4,43454601,43475767	chr4,43643010,43644932	7.58	5.22	0.182428	0.406565	active	bait	bait	unchanged,gain	unchanged
chrX,7476206,7483198	chrX,7310129,7319417	5.2	4.49	0.11069	0.740977	active	bait	non-bait	unchanged	gain
chr12,85981337,85987376	chr12,86103704,86104807	5.23	3.79	0.272983	0.236092	active	bait	non-bait	none	gain
chr6,47398020,47409517	chr6,47585289,47586953	4.83	6.4	-0.152915	0.7193	active	bait	non-bait	unchanged	gain
chr13,63431617,63435255	chr13,63302798,63305455	6.62	5.66	0.100964	0.634269	active	bait	non-bait	unchanged	gain
chr14,20794854,20804237	chr14,20899556,20906059	6.83	2.13	0.682197	0.055167	active	bait	bait	unchanged,gain	unchanged
chr2,109846711,109861328	chr2,110052018,110056874	5.54	7.33	-0.173833	0.553272	active	bait	non-bait	unchanged,unchanged	gain
chr7,107804694,107812189	chr7,107649743,107662425	6.26	7.21	-0.11071	0.496131	active	bait	non-bait	loss	gain,unchanged
chr11,51668307,51671655	chr11,51748148,51754690	7.74	8.5	0.148556	0.419935	active	bait	non-bait	unchanged	gain
chr9,21347700,21366185	chr9,20958482,20966058	6.46	2.42	0.748533	0.0098187	active	bait	non-bait	unchanged	gain,unchanged
chr8,122363250,122369680	chr8,122336847,122340433	8.38	5.36	0.219751	0.0626022	active	bait	non-bait	unchanged	gain
chr4,109348202,109354145	chr4,109091047,109091949	5.92	4.07	0.377383	0.264911	active	bait	non-bait	unchanged	gain
chr12,73166154,73178007	chr12,72869658,72874901	4.96	5.73	-0.205973	0.432375	active	bait	non-bait	unchanged	gain
chr14,29311865,29321447	chr14,28900593,28902400	10.09	11.05	0.0107249	0.957982	active	bait	non-bait	unchanged	gain
chr5,31898579,31899412	chr5,32501595,32513729	13.82	12.93	0.16661	0.443244	active	bait	non-bait	unchanged	gain
chr8,85382684,85389397	chr8,85611454,85618723	14.54	17.27	-0.0324194	0.857992	active	bait	non-bait	unchanged	gain
chr6,128672473,128675623	chr6,129223478,129226021	17.84	12.58	0.55789	0.264186	active	bait	bait	none	gain
chrX,33865229,33874507	chrX,33768847,33770861	8.87	8.27	0.10878	0.624421	active	bait	non-bait	unchanged	gain
chr7,31548656,31550102	chr7,31779064,31794940	6.76	4.99	0.253519	0.408092	active	bait	non-bait	none	unchanged,gain
chr7,31496051,31502666	chr7,31426209,31428629	6.05	3.89	0.197051	0.505407	active	bait	non-bait	none	gain
chr17,57412561,57427122	chr17,57240926,57250262	4.78	7.34	-0.494336	0.15178	active	bait	bait	unchanged,gain,unchanged	gain
chr7,112957052,112965491	chr7,112874278,112880566	21.53	23.16	-0.0692133	0.547381	active	bait	non-bait	unchanged	gain
chr12,93025597,93028234	chr12,92970656,92977052	6.18	7.96	-0.197335	0.206974	active	bait	non-bait	none	gain
chr9,48286943,48289694	chr9,48344738,48364031	5.07	4.01	0.169798	0.236701	active	bait	non-bait	unchanged	gain
chr6,129333822,129336491	chr6,129223478,129226021	5.65	5.86	0.103798	0.648557	active	bait	bait	none	gain
chr5,17393949,17395100	chr5,17518639,17521762	5.28	4.63	0.220714	0.323716	active	bait	non-bait	none	gain
chr13,22132679,22135014	chr13,21872179,21872436	5.48	8.4	-0.393681	0.132794	active	bait	non-bait	unchanged	gain
chr6,128836494,128838081	chr6,129223478,129226021	21.06	24.29	0.0232613	0.923291	active	bait	bait	unchanged	gain
chr3,145418960,145425807	chr3,145577420,145580721	6.92	9.44	-0.287968	0.224875	active	bait	non-bait	unchanged	gain
chr13,22132679,22135014	chr13,21878616,21881804	6.76	8.85	-0.26146	0.284897	active	bait	non-bait	unchanged	gain
chr3,94726550,94737239	chr3,95067072,95090631	9.02	9.47	-0.0966487	0.82293	active	bait	bait	unchanged	gain,unchanged
chr4,53246362,53259958	chr4,53289971,53291738	5.89	3.94	0.232224	0.159228	active	bait	non-bait	unchanged,unchanged	gain
chr17,57240926,57250262	chr17,57121365,57125904	3.47	6.12	-0.355481	0.093553	active	bait	bait	gain	none
chr12,85313073,85323610	chr12,85606216,85615059	5.28	4.84	-0.253312	0.311309	active	bait	non-bait	gain	gain
chr1,64662031,64666377	chr1,64966159,64971603	8.09	8.38	-0.0696631	0.769858	active	bait	non-bait	unchanged	gain
chr10,92622984,92627439	chr10,92704759,92705729	7.29	7.75	-0.115209	0.457556	active	bait	non-bait	unchanged	gain
chr11,98455011,98460316	chr11,98333971,98335405	6.09	6.43	-0.0599693	0.795925	active	bait	bait	none	gain
chr14,8930155,8932075	chr14,9188112,9190342	5.21	4	0.27956	0.499912	active	bait	non-bait	unchanged	gain
chr12,85599844,85603659	chr12,85313073,85323610	6.89	4.8	0.240191	0.298966	active	bait	bait	none	gain
chr17,48402436,48405683	chr17,48498571,48507996	5.02	6.15	0.109861	0.677077	active	bait	bait	gain	none
chr4,116828699,116830263	chr4,117505102,117520343	5.14	4.98	0.219842	0.694619	active	bait	bait	unchanged	unchanged,unchanged,gain
chr9,123888098,123894942	chr9,124059421,124061865	5.45	4.43	0.175825	0.511378	active	bait	non-bait	none	gain
chr11,6418705,6429426	chr11,6368954,6371181	9.23	6.48	0.257086	0.101271	active	bait	bait	unchanged,gain	unchanged,unchanged
chr13,21837870,21843031	chr13,21807357,21809484	8.34	6.68	0.138542	0.30574	active	bait	bait	gain	gain
chr11,100937238,100940626	chr11,101043482,101043672	10.57	10.23	0.106249	0.548586	active	bait	non-bait	none	gain
chr1,175262473,175264685	chr1,174513567,174530963	6.04	3.64	0.362367	0.262506	active	bait	bait	unchanged	gain,unchanged
chr1,169152634,169154516	chr1,169262541,169262819	7.21	7.46	0.0416458	0.841008	active	bait	non-bait	none	gain
chr9,21417153,21421114	chr9,20945650,20958481	8.15	12.11	-0.494498	0.22674	active	bait	bait	unchanged	unchanged,gain
chr2,72812094,72820740	chr2,72564777,72567303	9.63	7.75	0.189669	0.408797	active	bait	non-bait	unchanged	gain
chr14,21491770,21493979	chr14,21193727,21196881	6.58	4.45	0.221852	0.564207	active	bait	non-bait	unchanged	gain
chr5,115456318,115466924	chr5,115504914,115509062	5.41	4.25	0.177729	0.320358	active	bait	non-bait	unchanged	gain
chr12,21374277,21382629	chr12,21232008,21237556	5.11	9.32	-0.546221	0.249324	active	bait	non-bait	unchanged	gain
chr1,52147738,52148895	chr1,52064181,52066922	5.45	7.51	-0.210602	0.219228	active	bait	non-bait	none	gain
chr7,152094768,152102233	chr7,152415896,152427749	6.09	6.85	-0.0135802	0.956934	active	bait	non-bait	unchanged	unchanged,gain
chr1,155738269,155740780	chr1,155935949,155940804	6.5	6.42	0.0293669	0.893522	active	bait	non-bait	unchanged	unchanged,gain
chr10,44986410,44998673	chr10,44312952,44320197	4.09	5.84	-0.183891	0.808288	active	bait	bait	none	gain
chr19,11610270,11613884	chr19,11449035,11456224	2.49	5.62	-0.692027	0.0380855	active	bait	non-bait	unchanged	gain
chr14,8930155,8932075	chr14,8638494,8646873	6.36	7.19	-0.162217	0.669032	active	bait	non-bait	unchanged	gain
chr12,85488994,85496767	chr12,85572373,85574392	6.58	5.68	-0.167606	0.254179	active	bait	non-bait	unchanged,unchanged,loss	gain
chr18,24359958,24373417	chr18,24854235,24875626	13.13	9.77	0.38838	0.431442	active	bait	bait	gain,gain,unchanged	unchanged
chr8,74224370,74230354	chr8,74712287,74714811	6.26	1.16	1.3016	0.0512748	active	bait	bait	unchanged	gain
chr12,88784698,88787434	chr12,88778088,88783209	5.56	6.17	-0.0242584	0.797171	active	bait	bait	unchanged	gain,unchanged
chr6,83107562,83119880	chr6,83058430,83062199	4.61	5.84	-0.196504	0.186332	active	bait	bait	gain,unchanged	unchanged,unchanged
chr1,153270659,153282917	chr1,153547044,153549904	5.1	5.04	0.0766149	0.764022	active	bait	non-bait	unchanged	gain
chr5,65031355,65040220	chr5,64783181,64783608	4.97	5.15	-0.0860654	0.731014	active	bait	non-bait	unchanged	gain
chr16,90932967,90939803	chr16,90802247,90804823	3.91	5.69	-0.348855	0.194076	active	bait	non-bait	unchanged	gain
chr7,31881656,31905816	chr7,31946733,31950556	5.84	6.41	-0.0879148	0.759686	active	bait	non-bait	unchanged	gain
chr8,23730914,23741696	chr8,23545534,23547764	15.57	16.42	-0.025206	0.90797	active	bait	non-bait	unchanged,unchanged	gain
chr6,129062502,129066765	chr6,129223478,129226021	4.62	6.67	-0.0415431	0.859638	active	bait	bait	unchanged	gain
chr4,32658329,32667795	chr4,32445439,32452017	3.62	5.42	-0.468851	0.101318	active	bait	non-bait	unchanged	gain,unchanged
chr13,47124738,47139799	chr13,46821706,46824718	4.37	5.58	-0.439027	0.131126	active	bait	bait	gain,unchanged	unchanged
chr19,12868627,12872189	chr19,12611508,12615458	5.15	4.37	0.171659	0.567479	active	bait	non-bait	unchanged	gain
chr8,87380094,87386148	chr8,86596595,86612757	3.39	6.16	-0.497241	0.488923	active	bait	bait	unchanged	unchanged,gain
chr14,75591422,75601798	chr14,75466004,75467154	6.14	6	0.0946084	0.63668	active	bait	non-bait	gain,gain	gain
chr2,10072798,10076612	chr2,10193641,10195199	5.13	5.14	0.0741298	0.733528	active	bait	non-bait	unchanged	gain
chr9,21090282,21104360	chr9,20945650,20958481	10.84	7.31	0.222651	0.44489	active	bait	bait	none	unchanged,gain
chr15,99416509,99422915	chr15,99475245,99493234	6.38	5.95	-0.0292842	0.834675	active	bait	bait	none	gain
chr9,61218930,61227622	chr9,61668468,61672755	7.91	5.63	0.378055	0.233793	active	bait	non-bait	unchanged,unchanged	gain
chr16,55776874,55780473	chr16,55531232,55540046	7.57	5.18	0.391314	0.0899409	active	bait	non-bait	none	gain
chr2,70892086,70894348	chr2,70532909,70534625	3.27	6.55	-0.552694	0.0994839	active	bait	non-bait	unchanged	gain
chr2,154392338,154412272	chr2,154383714,154384925	5.69	4.63	-0.0157032	0.872665	active	bait	bait	gain	none
chr15,76172264,76181931	chr15,75991118,76020761	6.07	5.72	-0.0791069	0.783336	active	bait	non-bait	unchanged,unchanged	gain,unchanged
chr7,133785666,133793265	chr7,133838098,133843631	10.14	12.14	-0.182693	0.38948	active	bait	bait	unchanged	unchanged,gain,unchanged
chr11,114588559,114605041	chr11,114772260,114775042	4.37	5.5	-0.190412	0.508289	active	bait	non-bait	none	gain
chr7,117941096,117953729	chr7,118069774,118077725	8.32	9.07	-0.144757	0.406027	active	bait	non-bait	none	gain
chr11,98581952,98599387	chr11,98333971,98335405	2.06	5.47	-0.69562	0.0756734	active	bait	bait	unchanged,unchanged	gain
chr7,99816926,99819094	chr7,99980664,99985979	9.35	11.6	-0.152575	0.600767	active	bait	non-bait	unchanged	gain
chr6,108608455,108611448	chr6,108650701,108659334	10.68	15.43	-0.294262	0.0390578	active	bait	non-bait	unchanged	gain,unchanged
chr10,121883020,121886993	chr10,121713476,121726214	3.34	6.56	-0.601036	0.0536801	active	bait	non-bait	loss	gain
chr19,10051533,10057785	chr19,9985200,9990673	26.78	26.91	-0.142012	0.194195	active	bait	non-bait	unchanged	unchanged,gain
chr17,84790468,84791429	chr17,84511508,84512860	10.72	8.48	0.263518	0.473266	active	bait	non-bait	unchanged	gain
chr1,135799662,135805261	chr1,135997933,136004493	5.12	6.37	-0.209108	0.521088	active	bait	non-bait	unchanged	gain,gain
chr7,24784424,24789132	chr7,25171519,25178430	7.64	4.68	0.3791	0.426595	active	bait	non-bait	none	gain
chr1,64735356,64738805	chr1,64973846,64981831	7.25	6.51	0.179324	0.422891	active	bait	non-bait	unchanged	gain
chr10,59077992,59088133	chr10,58984526,58987238	11.08	6.62	0.397936	0.0257944	active	bait	non-bait	unchanged	unchanged,gain
chr2,125606087,125611925	chr2,126317625,126321512	5.78	2.14	0.749974	0.0806258	active	bait	non-bait	unchanged	gain,unchanged
chr9,72815086,72820031	chr9,72933466,72936478	9.61	10.12	-0.0178169	0.913987	active	bait	non-bait	unchanged	gain
chr1,176297080,176304318	chr1,175381807,175386459	2.43	8.42	-0.94694	0.0619649	active	bait	non-bait	none	gain
chr7,50692031,50698740	chr7,50921052,50924077	6.92	4.04	0.522482	0.0837752	active	bait	non-bait	unchanged	gain,unchanged
chr17,57412561,57427122	chr17,57365649,57367616	6.34	3.77	0.537953	0.00842898	active	bait	bait	unchanged,gain,unchanged	unchanged
chr13,111185233,111185455	chr13,111687237,111688443	6.43	7.47	-0.249071	0.259373	active	bait	non-bait	unchanged	gain
chr11,83565090,83567586	chr11,83354182,83356463	5.51	2.29	0.634289	0.0446722	active	bait	non-bait	unchanged	gain
chr6,88467115,88470892	chr6,88832276,88846458	6.33	3.65	0.483365	0.0694268	active	bait	non-bait	unchanged	gain
chr1,173954191,173962502	chr1,174283392,174283998	7.73	8.97	-0.0535046	0.837173	active	bait	non-bait	unchanged	gain
chr2,174172071,174172403	chr2,174495569,174499647	10.88	7.03	0.323755	0.310739	active	bait	non-bait	none	gain
chr19,9025945,9031693	chr19,8877136,8881535	4.9	5.97	-0.01663	0.954377	active	bait	non-bait	unchanged	unchanged,gain
chr6,134589569,134594526	chr6,134743927,134751885	15.05	11.73	0.191935	0.307274	active	bait	non-bait	unchanged	gain,unchanged
chr11,115112948,115120785	chr11,115013125,115017272	5.45	7.56	-0.263051	0.204502	active	bait	non-bait	none	gain
chr4,8615604,8624356	chr4,9036545,9038645	7.45	5.84	0.439328	0.1581	active	bait	non-bait	unchanged,unchanged	gain
chr14,9043678,9050072	chr14,8789226,8796224	6.41	5.85	0.137104	0.705548	active	bait	non-bait	unchanged,unchanged	gain,gain
chr7,53885270,53896004	chr7,53871932,53872590	6.17	5.81	0.00210403	0.985683	active	bait	non-bait	unchanged	gain
chr10,44722906,44726111	chr10,44381081,44385868	6.17	5.56	0.224035	0.47833	active	bait	non-bait	unchanged	gain
chr7,19465705,19494470	chr7,20434466,20445108	5.38	2.61	0.53076	0.426439	active	bait	bait	gain	unchanged
chrX,45455653,45465227	chrX,45784305,45784577	4.98	5.17	0.221188	0.598539	active	bait	non-bait	none	gain
chr19,46746042,46755203	chr19,47057651,47085348	6.16	9.26	-0.474074	0.104987	active	bait	non-bait	unchanged,unchanged	gain,unchanged
chr7,73251520,73255336	chr7,73446434,73448833	12.95	14.69	-0.146093	0.406371	active	bait	non-bait	unchanged,unchanged	gain
chr9,69298547,69302720	chr9,69857454,69862570	8.67	4.95	0.674737	0.155408	active	bait	bait	gain	unchanged
chr8,11000637,11017724	chr8,10596939,10599306	6.6	9.53	-0.231015	0.43817	active	bait	non-bait	unchanged	gain
chr1,176043781,176053867	chr1,175381807,175386459	5.39	9.72	-0.430338	0.30673	active	bait	non-bait	none	gain
chr8,120017242,120035686	chr8,119613135,119621914	9.24	5.95	0.410121	0.0586949	active	bait	bait	gain	unchanged
chr17,48483615,48492651	chr17,47863431,47885493	5.58	4.18	0.501175	0.430077	active	bait	bait	gain	unchanged,unchanged
chr4,15870112,15876157	chr4,15245320,15246432	13.68	8.95	0.467032	0.0854576	active	bait	non-bait	unchanged	gain
chr7,54004014,54014111	chr7,53964902,53973081	16.62	20.61	-0.20254	0.158276	active	bait	bait	none	unchanged,gain
chr9,44269960,44273940	chr9,44483298,44487263	10.64	9.48	0.0521037	0.804948	active	bait	non-bait	gain	gain
chr10,96078881,96084907	chr10,95796011,95806939	10.98	6.18	0.614597	0.00333968	active	bait	non-bait	unchanged	gain,unchanged
chr4,128269166,128290380	chr4,128375926,128376760	7.41	6.18	0.082255	0.572524	active	bait	non-bait	unchanged,unchanged	gain
chr12,56081300,56088438	chr12,56158580,56162214	7.08	2.97	0.715142	0.00148403	active	bait	non-bait	unchanged	gain
chr2,72848273,72853143	chr2,72563791,72564776	3.02	5.05	-0.29357	0.456343	active	bait	non-bait	none	gain
chr8,14959638,14962431	chr8,15030644,15032341	5.72	5.95	-0.0248919	0.900775	active	bait	non-bait	none	gain
chr13,21820919,21829137	chr13,22132679,22135014	11.63	8.91	0.223584	0.357061	active	bait	bait	gain	unchanged
chr14,20899556,20906059	chr14,21117607,21119033	9.44	11.14	-0.120299	0.716957	active	bait	non-bait	unchanged	gain
chr1,163895960,163901665	chr1,163679172,163680585	8.5	6.8	0.396489	0.112838	active	bait	non-bait	unchanged	gain
chr19,11672451,11682678	chr19,11843495,11847388	13.58	11.66	0.181103	0.397855	active	bait	bait	gain	unchanged
chr3,96041939,96045084	chr3,95897619,95898437	5.05	4.77	-0.107847	0.58365	active	bait	non-bait	unchanged,unchanged	gain
chrX,7414140,7426561	chrX,7310129,7319417	3.75	5.56	-0.530971	0.0807073	active	bait	non-bait	unchanged	gain
chr17,31811494,31817545	chr17,31997407,32009077	5.39	4.96	0.0209017	0.935124	active	bait	non-bait	none	unchanged,gain
chr9,123777971,123843296	chr9,124005204,124007427	5.96	7.46	-0.220331	0.502575	active	bait	non-bait	unchanged,gain	gain
chr11,74745538,74759030	chr11,75106584,75112640	4.06	5.43	-0.357179	0.412604	active	bait	non-bait	none	gain
chr16,76367003,76374661	chr16,76240261,76243132	6.42	5.93	0.145365	0.420982	active	bait	non-bait	unchanged,unchanged	gain
chr3,94937024,94939979	chr3,95066089,95067071	5.18	4.26	0.00425911	0.984761	active	bait	non-bait	unchanged,unchanged	gain
chr19,12501740,12503828	chr19,12903939,12906296	9.67	9.47	0.0933322	0.750206	active	bait	non-bait	none	gain
chr17,24080922,24092563	chr17,24141775,24143258	5.7	2.72	0.371925	0.0891309	active	bait	non-bait	none	gain
chr17,29654506,29660203	chr17,29500548,29503614	6.55	8.13	-0.399126	0.0352027	active	bait	non-bait	none	gain,unchanged
chr17,24109210,24115817	chr17,24121369,24125689	6.2	6.12	-0.112455	0.47273	active	bait	non-bait	gain	gain
chr3,90402603,90407424	chr3,90330426,90332068	17.1	16.04	0.281964	0.0673306	active	bait	bait	gain	none
chr5,93437003,93445078	chr5,93446436,93448138	5.79	3.89	0.0317971	0.76742	active	bait	non-bait	unchanged	gain
chr7,16521360,16530187	chr7,17508015,17513027	5.92	7.49	-0.188099	0.767757	active	bait	bait	gain,unchanged	unchanged
chr17,23881079,23884879	chr17,24100930,24109209	5.83	5.35	0.129753	0.726449	active	bait	non-bait	none	gain
chr9,123888098,123894942	chr9,123844849,123845741	5.17	2.63	0.534481	0.00767992	active	bait	non-bait	none	gain
chr7,31014666,31018628	chr7,31204956,31208466	8.12	2.42	0.739282	0.036458	active	bait	bait	unchanged	gain
chr16,8473693,8482790	chr16,8790878,8795476	6.35	5.92	0.0285056	0.908917	active	bait	bait	none	gain
chr13,21809485,21814955	chr13,21570555,21583451	4.89	12.04	-0.831833	0.120137	active	bait	bait	unchanged,gain	unchanged
chr5,3468027,3481726	chr5,3348182,3360082	7.16	4.18	0.40717	0.0484239	active	bait	non-bait	gain	gain
chr7,25021849,25025702	chr7,24884188,24888985	7.66	8.59	-0.126609	0.724042	active	bait	non-bait	unchanged	gain
chr7,117141805,117168254	chr7,118003549,118006497	7.51	4.82	0.531086	0.428051	active	bait	bait	gain,unchanged,unchanged,unchanged	unchanged
chr7,25772869,25806684	chr7,26021496,26033626	4.66	5.25	-0.106302	0.762043	active	bait	bait	gain	unchanged,unchanged
chr7,4447292,4454444	chr7,4039121,4040740	6.69	5.46	0.0481505	0.893375	active	bait	non-bait	unchanged	gain
chr7,51036387,51036959	chr7,50793041,50803158	5.34	5.6	0.222252	0.544504	active	bait	non-bait	none	gain
chr7,31860592,31863332	chr7,31426209,31428629	6.41	2.76	0.940615	0.109812	active	bait	non-bait	unchanged	gain
chr12,75416046,75424616	chr12,76383512,76384509	6.35	2.96	0.689703	0.115617	active	bait	non-bait	unchanged	gain
chr17,25245147,25255004	chr17,26248278,26261021	3.91	6.24	-0.0627125	0.922227	active	bait	bait	unchanged,unchanged	unchanged,gain,unchanged
chr2,132076840,132079874	chr2,132701469,132706851	3.95	6.56	-0.398387	0.477618	active	bait	bait	unchanged	gain
chr8,108231247,108236569	chr8,108531184,108532724	5.58	5.87	-0.0736176	0.797081	active	bait	non-bait	unchanged	gain
chr4,132344250,132362453	chr4,132110838,132122862	8.04	7.24	0.0533873	0.88056	active	bait	bait	gain	unchanged
chr7,137915303,137918658	chr7,138036472,138041084	5	1.82	0.848233	0.00253317	active	bait	non-bait	none	gain
chrX,83017285,83023628	chrX,83117932,83119040	8.37	10.92	-0.261108	0.237572	active	bait	non-bait	unchanged	gain
chr5,105842791,105848419	chr5,106063964,106077495	7.55	6.84	0.159578	0.533745	active	bait	non-bait	unchanged	gain,unchanged
chr12,88716533,88731395	chr12,88744122,88749897	24.87	22.22	0.200969	0.246723	active	bait	bait	unchanged,unchanged	gain,gain,unchanged
chr9,123888098,123894942	chr9,123846790,123849769	5.07	3.34	0.33127	0.0377867	active	bait	non-bait	none	gain
chr19,53648838,53663601	chr19,53494275,53506940	17.91	17.5	-0.0691645	0.703584	active	bait	non-bait	none	gain,unchanged
chr6,129281262,129296440	chr6,128733245,128743358	8.81	11.58	-0.244006	0.51883	active	bait	bait	gain	none
chr2,103401266,103412892	chr2,103520933,103527496	6.79	4.92	0.379211	0.0301608	active	bait	non-bait	loss	gain
chr17,10509475,10515182	chr17,10930437,10933845	7.61	5.36	0.49634	0.060474	active	bait	non-bait	unchanged	gain
chr7,11025483,11037928	chr7,11079919,11081372	8.32	11.75	-0.207349	0.242207	active	bait	bait	none	gain
chr12,71064371,71065776	chr12,71234459,71240281	5.37	3.48	0.501088	0.028021	active	bait	non-bait	unchanged	gain
chr2,101726062,101728647	chr2,101567677,101568200	5.75	3.99	0.355283	0.0892355	active	bait	non-bait	unchanged	gain
chrX,33903806,33904870	chrX,33768189,33768846	11.46	13.21	-0.0194697	0.938581	active	bait	non-bait	none	gain
chr16,91170180,91177516	chr16,91345672,91348934	4.58	5.53	-0.155394	0.5671	active	bait	non-bait	none	gain
chr17,36393681,36395720	chr17,37090957,37109556	1.91	7.68	-1.0561	0.00688575	active	bait	bait	unchanged	unchanged,gain
chr7,134273834,134287973	chr7,133990714,133991678	5.75	4.38	0.222073	0.589866	active	bait	bait	gain	none
chr9,32442391,32444098	chr9,32736116,32736972	5.52	5.36	0.119092	0.711002	active	bait	non-bait	unchanged	gain
chr7,117141805,117168254	chr7,117205001,117209020	18.22	19.53	-0.0826585	0.6858	active	bait	bait	gain,unchanged,unchanged,unchanged	unchanged
chr1,87905353,87916782	chr1,87736444,87739643	3.43	6.01	-0.250203	0.402628	active	bait	non-bait	none	gain
chrX,13227733,13233197	chrX,13042104,13044353	7.86	5.36	0.366177	0.0928791	active	bait	bait	gain	none
chr11,44472014,44485446	chr11,45347046,45349312	3.75	6.47	-0.202522	0.597807	active	bait	non-bait	none	gain
chr1,55455214,55464404	chr1,55861787,55865972	6.22	5.03	0.384057	0.333691	active	bait	non-bait	unchanged	gain
chr9,86617762,86637614	chr9,85647940,85666221	11.69	6.38	0.648332	0.229436	active	bait	bait	none	gain,gain
chr14,62248481,62251318	chr14,62643327,62645592	5.67	2.83	0.58679	0.0462765	active	bait	non-bait	none	gain
chr2,94021771,94030838	chr2,93925543,93931665	4.89	5.75	-0.220314	0.28689	active	bait	non-bait	none	gain
chr3,90407425,90413016	chr3,90213823,90219072	5.83	6.56	0.0171064	0.965052	active	bait	non-bait	gain	gain
chr13,98000564,98011910	chr13,98668308,98668713	4.97	5.57	-0.149556	0.687406	active	bait	non-bait	unchanged,unchanged	gain
chr11,100867030,100872208	chr11,101043482,101043672	4.27	6.06	-0.27754	0.315756	active	bait	non-bait	unchanged	gain
chr10,111437688,111440412	chr10,110908765,110913388	7.52	9.03	-0.165979	0.727592	active	bait	bait	gain	unchanged
chr1,129096324,129104605	chr1,129308877,129312618	1.17	6.24	-1.33874	0.00919814	active	bait	non-bait	unchanged	gain
chr12,75094678,75100548	chr12,74807701,74825018	14.23	18.68	-0.229276	0.175117	active	bait	non-bait	none	gain,unchanged
chr1,120373534,120384424	chr1,120252860,120255310	8.61	10.01	-0.175902	0.352766	active	bait	non-bait	unchanged	gain
chr1,88049606,88054019	chr1,87790812,87796276	5.31	7.11	-0.233354	0.544277	active	bait	bait	unchanged	unchanged,gain
chr2,70892086,70894348	chr2,70534626,70536805	6.74	8.56	-0.141126	0.603557	active	bait	non-bait	unchanged	gain
chr1,120283250,120287657	chr1,120230171,120246473	2.76	5.09	-0.513076	0.131742	active	bait	non-bait	unchanged	unchanged,gain,unchanged
chr12,85488994,85496767	chr12,85606216,85615059	11.81	6.36	0.346858	0.0228611	active	bait	non-bait	unchanged,unchanged,loss	gain
chr1,87941892,87943894	chr1,87790812,87796276	5.86	3.92	0.379825	0.0882727	active	bait	bait	unchanged	unchanged,gain
chr9,56994227,56996079	chr9,57267351,57277311	5.43	4.89	0.0893291	0.777473	active	bait	non-bait	unchanged	unchanged,unchanged,gain
chr17,78811468,78817994	chr17,78691769,78694877	4.19	5.76	-0.107395	0.684998	active	bait	non-bait	unchanged	gain
chr5,91502083,91506904	chr5,91735036,91736222	9.43	10.08	0.0328868	0.875493	active	bait	non-bait	unchanged	gain
chr18,46886902,46889408	chr18,46432369,46433637	2.14	5.75	-1.10619	0.0064467	active	bait	non-bait	unchanged	gain
chr2,143738759,143741762	chr2,144131705,144134298	4.72	5.69	-0.146157	0.663518	active	bait	non-bait	unchanged	gain
chr11,72502263,72504045	chr11,72399438,72404381	11.96	11.99	0.12507	0.539616	active	bait	non-bait	unchanged	gain
chr13,111185233,111185455	chr13,111733398,111737975	13.23	9.75	0.195347	0.280278	active	bait	non-bait	unchanged	gain
chr18,4371760,4376153	chr18,4250758,4257627	6.26	3.56	0.47423	0.110795	active	bait	non-bait	unchanged	gain
chr10,44722906,44726111	chr10,44323498,44326497	3.46	5.26	-0.164816	0.643448	active	bait	non-bait	unchanged	gain
chr11,62937607,62942997	chr11,62741364,62747801	11.29	11.67	0.110426	0.676169	active	bait	non-bait	unchanged	gain,gain
chr7,96657567,96660205	chr7,96986124,96987782	20.86	26.66	-0.145451	0.400226	active	bait	non-bait	none	gain
chr13,22132679,22135014	chr13,21877518,21878615	7.45	8.99	-0.183924	0.479681	active	bait	non-bait	unchanged	gain
chr7,31396356,31398726	chr7,31201976,31204955	1.91	5.13	-0.957681	0.0366051	active	bait	bait	none	gain
chr1,155738269,155740780	chr1,155882522,155887817	8.63	7.25	0.196796	0.257377	active	bait	non-bait	unchanged	gain
chr12,70681868,70684932	chr12,70552161,70573826	10.87	12.29	-0.165831	0.392611	active	bait	non-bait	unchanged	unchanged,unchanged,gain,unchanged
chr15,75067915,75071178	chr15,74627152,74633991	6.11	14.96	-0.827112	0.104049	active	bait	bait	none	gain
chr13,34741704,34747476	chr13,34797539,34802695	5.18	4.48	0.0382445	0.776051	active	bait	non-bait	unchanged	gain
chr14,9004352,9007573	chr14,8796225,8800622	7.36	7.19	0.0586977	0.866074	active	bait	non-bait	unchanged	gain,unchanged
chr18,67955867,67960218	chr18,67556522,67565908	3.9	5.36	-0.304039	0.400549	active	bait	non-bait	unchanged	gain,gain
chr1,89678136,89681995	chr1,89825261,89832555	6.84	6.61	0.102821	0.554492	active	bait	non-bait	unchanged,unchanged	gain
chr16,4957205,4975967	chr16,5129408,5153050	6.52	7.12	-0.288254	0.281328	active	bait	bait	unchanged	unchanged,unchanged,gain
chr2,169965672,169973969	chr2,170166403,170167596	6.84	4.37	0.454669	0.0228589	active	bait	non-bait	unchanged	gain
chr7,53989595,54000480	chr7,54023349,54027967	4.33	6.18	-0.223339	0.279155	active	bait	non-bait	unchanged,unchanged,unchanged	gain,gain
chr1,169267463,169272096	chr1,168310421,168310682	3.45	5.3	-0.210383	0.650036	active	bait	bait	gain,unchanged	unchanged
chr1,133395001,133402248	chr1,133341799,133349962	5.38	2.45	0.419996	0.0086505	active	bait	non-bait	unchanged	gain
chr3,90237086,90238585	chr3,90243876,90247733	9.66	8.06	0.0441581	0.649955	active	bait	non-bait	unchanged	gain
chr13,3796658,3814133	chr13,3658084,3669585	9.65	5.21	0.501676	0.0506358	active	bait	non-bait	none	unchanged,unchanged,gain
chr14,51426976,51441474	chr14,51260519,51262712	6.12	6.71	-0.0799093	0.863934	active	bait	bait	unchanged,gain	none
chr2,10072798,10076612	chr2,10196679,10198610	6.78	5.61	0.237174	0.246832	active	bait	non-bait	unchanged	gain
chr1,173311888,173320949	chr1,173484198,173491766	19.77	20.71	-0.103723	0.717557	active	bait	bait	gain	gain
chr7,117141805,117168254	chr7,116758815,116762673	5.87	3.79	0.531577	0.427024	active	bait	bait	gain,unchanged,unchanged,unchanged	unchanged
chr11,121685578,121700790	chr11,121511100,121521019	9.26	5.86	0.342198	0.173258	active	bait	non-bait	none	gain,unchanged
chr17,57240926,57250262	chr17,56893334,56904860	1.63	5.17	-0.872065	0.0276356	active	bait	bait	gain	unchanged,unchanged
chr9,57102270,57111012	chr9,57277312,57278907	11.31	11.27	-0.0442441	0.848151	active	bait	non-bait	unchanged,unchanged	gain
chr9,32442391,32444098	chr9,32733784,32735927	6.55	7.86	-0.141455	0.62817	active	bait	non-bait	unchanged	gain
chr6,120770768,120791002	chr6,120327234,120333176	5.55	4.47	0.342796	0.566093	active	bait	bait	unchanged,gain,unchanged,unchanged	unchanged
chr6,125068066,125082570	chr6,125193820,125203830	2.93	6.04	-0.444157	0.210984	active	bait	non-bait	unchanged,unchanged,unchanged	gain
chr1,153346940,153349204	chr1,153547044,153549904	8.91	7.54	0.202991	0.27091	active	bait	non-bait	unchanged	gain
chr3,90330426,90332068	chr3,90419691,90420273	33.55	33.33	0.294339	0.0349098	active	bait	non-bait	none	gain
chrX,71136964,71141618	chrX,70976881,70990298	5.63	2.9	0.463872	0.159914	active	bait	non-bait	none	gain
chr13,21809485,21814955	chr13,22064468,22074590	5.34	10.26	-0.689787	0.208818	active	bait	bait	unchanged,gain	unchanged
chr4,95222214,95224342	chr4,94857151,94862525	6.37	4.04	0.333811	0.323333	active	bait	non-bait	unchanged	gain,unchanged
chr7,26095947,26106923	chr7,25900349,25918778	8.2	5.11	0.363365	0.09061	active	bait	bait	unchanged	unchanged,gain
chr5,135869422,135871483	chr5,136337795,136352191	5.78	4.58	0.218859	0.689227	active	bait	bait	unchanged	gain
chr13,101371494,101376214	chr13,100776074,100779385	4.45	6.94	-0.357761	0.330626	active	bait	non-bait	unchanged	gain
chr13,21843032,21853903	chr13,22132679,22135014	16.02	13.96	0.00625325	0.978744	active	bait	bait	gain,gain	unchanged
chr5,97307000,97342591	chr5,97446141,97453691	5.44	2.64	0.600371	0.0203843	active	bait	non-bait	unchanged,gain,unchanged	unchanged,unchanged,gain
chr7,88005547,88007362	chr7,88255268,88260956	7.11	7.48	-0.064605	0.837597	active	bait	bait	unchanged	gain
chr1,172760918,172771726	chr1,172209923,172212195	6.32	5.25	0.314704	0.392152	active	bait	non-bait	unchanged	gain
chr9,45201783,45208720	chr9,45105788,45112423	5.65	5.8	-0.00228541	0.989461	active	bait	non-bait	none	gain
chr17,24013609,24020751	chr17,24121369,24125689	5.2	4.16	0.163085	0.586702	active	bait	non-bait	none	gain
chr4,132110838,132122862	chr4,132163726,132174609	5.28	3.52	0.0824344	0.555691	active	bait	non-bait	unchanged	unchanged,gain,gain
chr2,37369709,37377000	chr2,37597485,37598409	4.3	5.35	-0.321245	0.3843	active	bait	non-bait	none	gain
chr1,155743197,155749096	chr1,155880570,155882521	13.8	22.01	-0.374341	0.00922021	active	bait	non-bait	unchanged	gain
chr3,145311782,145313490	chr3,145565583,145570713	15.04	12.18	0.145304	0.453143	active	bait	non-bait	unchanged	gain
chr9,92169975,92174320	chr9,92276661,92278748	5.36	7.68	-0.201515	0.343086	active	bait	non-bait	unchanged	gain
chr2,34629518,34636244	chr2,34817359,34818783	4.23	8.93	-0.617183	0.0269022	active	bait	non-bait	unchanged	gain
chr19,12794556,12799160	chr19,12903939,12906296	6.16	6.13	-0.0058405	0.979032	active	bait	non-bait	unchanged	gain
chr19,32830255,32834843	chr19,33024494,33027410	6.83	7.44	-0.243246	0.208505	active	bait	non-bait	unchanged	gain
chr6,126115450,126117063	chr6,125986250,125988684	4.06	6.14	-0.416829	0.089751	active	bait	non-bait	none	gain
chr19,53648838,53663601	chr19,53479345,53480354	15.3	15.67	-0.07442	0.710522	active	bait	non-bait	none	gain
chr3,145311782,145313490	chr3,145577420,145580721	8.56	12.59	-0.508294	0.0178714	active	bait	non-bait	unchanged	gain
chr9,124016382,124016983	chr9,123849887,123850684	10.67	9.76	0.291961	0.0745973	active	bait	non-bait	gain	gain
chr3,100773066,100776836	chr3,101090144,101090667	20.78	15.96	0.479766	0.0238965	active	bait	non-bait	unchanged	gain
chr17,84584600,84588268	chr17,84508293,84511305	13.24	11.62	-0.266173	0.058607	active	bait	non-bait	unchanged	gain
chr2,18311167,18315225	chr2,18917502,18927485	5.48	7.02	0.00321834	0.995542	active	bait	bait	unchanged	unchanged,gain
chr1,158868467,158875496	chr1,159008262,159014097	7.17	8.37	-0.234788	0.448727	active	bait	non-bait	unchanged	gain
chr7,126136563,126151384	chr7,125846839,125865049	9.97	7.21	0.321663	0.321729	active	bait	bait	gain	unchanged,unchanged,unchanged
chr11,16406208,16413741	chr11,16850899,16852543	15.12	20.91	-0.197694	0.397672	active	bait	bait	unchanged	gain
chr1,120373534,120384424	chr1,120261458,120272785	5.28	5.55	-0.100447	0.614445	active	bait	non-bait	unchanged	gain,gain
chr5,106292528,106293523	chr5,106119602,106128652	9.65	16.68	-0.610345	0.0131504	active	bait	non-bait	none	unchanged,gain,unchanged
chr3,95391630,95394102	chr3,95328160,95337271	13.62	12.98	-0.00588158	0.97527	active	bait	bait	unchanged	gain,unchanged
chr15,78073259,78075377	chr15,78379105,78381180	6.16	3.72	0.336768	0.32047	active	bait	non-bait	gain	gain
chr11,51668307,51671655	chr11,51741948,51748147	5.27	7.12	-0.0429378	0.833364	active	bait	non-bait	unchanged	gain
chr7,137915303,137918658	chr7,138047870,138052456	7.17	7.37	-0.0540196	0.814015	active	bait	non-bait	none	gain
chr6,117116187,117123387	chr6,117555769,117560958	8.3	7.27	0.193481	0.522367	active	bait	non-bait	unchanged	gain,unchanged,gain
chr1,156991470,157001290	chr1,156896085,156901677	7.02	6.09	0.0258402	0.857237	active	bait	non-bait	unchanged	gain,gain
chr16,78620659,78626827	chr16,78470647,78473668	6.37	10.23	-0.343231	0.0692716	active	bait	non-bait	none	gain,unchanged
chr6,120770768,120791002	chr6,120313165,120316884	5.21	5.12	0.10639	0.851626	active	bait	bait	unchanged,gain,unchanged,unchanged	unchanged
chr2,165213453,165216357	chr2,165264617,165271449	10.17	13.81	-0.309237	0.170048	active	bait	bait	unchanged	gain
chr5,136106318,136113462	chr5,136235787,136249019	17.32	22.17	-0.307308	0.0855769	active	bait	non-bait	unchanged,unchanged	gain
chr10,6601250,6606315	chr10,6365216,6368262	2.66	5.05	-0.438952	0.204105	active	bait	non-bait	unchanged	gain
chr1,173311888,173320949	chr1,172760918,172771726	6.51	5.2	0.218835	0.744166	active	bait	bait	gain	unchanged
chr5,66317206,66329875	chr5,66254514,66255787	5.12	3.08	0.297466	0.0256145	active	bait	bait	unchanged	gain
chr16,93675970,93684933	chr16,93781232,93782942	4.43	5.67	-0.221284	0.110052	active	bait	non-bait	unchanged	gain
chr11,74973666,74990593	chr11,75112641,75113075	18.9	13.81	0.214092	0.172392	active	bait	non-bait	unchanged,unchanged	gain
chr3,90014196,90017884	chr3,90243876,90247733	6.88	5.18	0.113423	0.735373	active	bait	non-bait	unchanged	gain
chr3,101180022,101184907	chr3,101629590,101635042	6.37	6.78	-0.0736134	0.797652	active	bait	non-bait	unchanged	gain,gain
chr11,53699319,53706905	chr11,53530437,53540466	5.67	2.94	0.425876	0.043462	active	bait	bait	gain,unchanged	none
chr2,57089697,57097418	chr2,57167772,57185880	3.53	6.96	-0.516254	0.0347323	active	bait	non-bait	unchanged,unchanged	gain
chr7,4475688,4475965	chr7,4039121,4040740	5.82	6.6	-0.0581184	0.857793	active	bait	non-bait	none	gain
chr16,88708125,88714002	chr16,88819540,88822621	9.05	9.14	0.0481089	0.798245	active	bait	bait	gain	none
chr4,3719157,3725768	chr4,3553626,3558065	5.39	2.85	0.750201	0.174419	active	bait	non-bait	none	gain
chr13,21809485,21814955	chr13,21786886,21807356	29.78	34.03	-0.274221	0.0332316	active	bait	bait	unchanged,gain	unchanged,gain
chr8,85382684,85389397	chr8,85604394,85608471	8.21	8.25	0.170714	0.420963	active	bait	non-bait	unchanged	gain
chr7,133838098,133843631	chr7,133721568,133730299	5.63	6.21	-0.275355	0.0580357	active	bait	bait	unchanged,gain,unchanged	unchanged
chr4,134106407,134112171	chr4,134333218,134353409	23.61	18.07	0.204627	0.396042	active	bait	bait	unchanged	gain,gain
chrX,33941676,33943616	chrX,33768189,33768846	14.74	16.66	0.0317091	0.895045	active	bait	non-bait	none	gain
chr1,173311888,173320949	chr1,173300013,173304420	17.93	14.12	0.080957	0.567809	active	bait	bait	gain	gain
chr8,73415768,73416660	chr8,73841645,73848931	5.02	4.23	0.123381	0.744505	active	bait	non-bait	none	gain,gain,gain
chr8,87604579,87611959	chr8,87436574,87454336	4.15	5.36	-0.322217	0.232253	active	bait	bait	gain,unchanged	unchanged
chr2,157395706,157399980	chr2,157304737,157312631	9.38	12.11	-0.10307	0.490467	active	bait	non-bait	unchanged	gain
chr2,117069807,117080697	chr2,116751051,116763827	6.72	2.67	1.02333	0.00521558	active	bait	non-bait	unchanged	gain
chr13,98000564,98011910	chr13,98329832,98332109	7.61	8.34	-0.159456	0.538128	active	bait	non-bait	unchanged,unchanged	gain
chr1,87684355,87695293	chr1,87731608,87734179	5.21	5.6	0.0593902	0.704675	active	bait	non-bait	unchanged	gain
chr13,14131858,14136070	chr13,13565011,13566380	2.98	5.47	-0.484601	0.31831	active	bait	non-bait	unchanged,unchanged	gain
chr2,25349277,25349434	chr2,25279126,25282466	9.82	9.55	0.443517	0.0351871	active	bait	non-bait	none	unchanged,gain
chr4,147530188,147535052	chr4,147836614,147838167	7.71	4.16	0.647364	0.141361	active	bait	non-bait	unchanged	gain
chr3,27480255,27485957	chr3,27911405,27912476	5.59	4.25	0.135138	0.712148	active	bait	non-bait	unchanged	gain
chr13,21266054,21274000	chr13,21878616,21881804	6.57	2.46	1.03315	0.0361831	active	bait	non-bait	unchanged	gain
chr1,31030996,31045003	chr1,31170343,31171663	10.06	9.33	0.282707	0.356066	active	bait	non-bait	none	gain
chr6,92039899,92043089	chr6,91431264,91437540	3.03	5.68	-0.337261	0.376958	active	bait	non-bait	unchanged	gain
chr4,140921373,140929893	chr4,141134766,141135077	6.42	9.16	-0.243359	0.436361	active	bait	non-bait	unchanged,unchanged	gain
chr4,43650606,43655867	chr4,43454601,43475767	6.5	9.49	-0.449198	0.275861	active	bait	bait	none	unchanged,gain
chr10,59279656,59284195	chr10,58983835,58984525	5.58	3.85	0.368817	0.279553	active	bait	non-bait	none	gain
chr8,71404273,71405914	chr8,71534557,71536864	7.88	8.13	0.159673	0.370164	active	bait	non-bait	unchanged	gain
chr19,45427775,45439635	chr19,45374082,45385493	4.51	5.66	-0.233557	0.114327	active	bait	non-bait	unchanged	gain
chr2,167905830,167907563	chr2,167467950,167480794	1.76	5.07	-1.16912	0.0307721	active	bait	non-bait	unchanged	unchanged,gain,unchanged
chr4,32658329,32667795	chr4,32057848,32059900	7.33	6.64	0.0476559	0.896267	active	bait	non-bait	unchanged	gain
chr7,99781887,99790085	chr7,99980664,99985979	6.1	10.06	-0.356786	0.340008	active	bait	non-bait	unchanged	gain
chr17,57412561,57427122	chr17,56893334,56904860	5.48	4.39	0.22071	0.653166	active	bait	bait	unchanged,gain,unchanged	unchanged,unchanged
chr1,157071776,157081120	chr1,156901920,156903242	5.61	4.61	0.188948	0.361266	active	bait	non-bait	unchanged	gain
chr3,94845621,94853641	chr3,95067072,95090631	4.08	5.19	-0.53688	0.0521639	active	bait	bait	unchanged	gain,unchanged
chr4,151646763,151656864	chr4,151537388,151539425	7.19	6.72	0.108041	0.596849	active	bait	non-bait	unchanged	gain
chr15,96528220,96532942	chr15,96603277,96609044	5.16	3.71	0.177496	0.366512	active	bait	non-bait	unchanged	gain
chr17,24004789,24005825	chr17,24141775,24143258	3.37	5.32	-0.445497	0.172294	active	bait	non-bait	none	gain
chr9,119246865,119251086	chr9,119242541,119245646	5.12	3.88	0.150576	0.11513	active	bait	non-bait	unchanged	gain
chr15,38230317,38240328	chr15,38381015,38381676	8.31	4.4	0.392661	0.151196	active	bait	non-bait	unchanged	gain
chr18,46886902,46889408	chr18,46433638,46440031	5.03	6.02	-0.342968	0.308459	active	bait	non-bait	unchanged	unchanged,gain
chr1,156944966,156947324	chr1,156910279,156910805	6.3	5.84	0.00158642	0.988468	active	bait	non-bait	unchanged	gain
chr4,128294780,128299564	chr4,128375926,128376760	5.68	5.25	0.0207425	0.896017	active	bait	non-bait	unchanged	gain
chr4,129270551,129280545	chr4,128922661,128942740	2	7.32	-1.27537	0.0203759	active	bait	bait	unchanged	gain,unchanged
chr4,53165326,53181010	chr4,53295591,53297183	4.42	7.31	-0.519607	0.0807119	active	bait	non-bait	unchanged	gain
chr11,114588559,114605041	chr11,114775043,114776008	9.23	7.53	0.241543	0.31152	active	bait	non-bait	none	gain
chr9,124026105,124044432	chr9,123850685,123854200	9.15	7.65	0.286969	0.227962	active	bait	non-bait	gain,gain	gain
chr17,56389093,56397182	chr17,56332107,56336661	5.4	6.22	-0.173105	0.559088	active	bait	non-bait	unchanged	gain
chr5,32436823,32440732	chr5,32023344,32031439	6.12	4.53	0.13828	0.558834	active	bait	non-bait	unchanged	gain,unchanged
chr7,99816926,99819094	chr7,99985980,99987261	10.12	11.86	-0.124099	0.670611	active	bait	non-bait	unchanged	gain
chr2,93709256,93718458	chr2,93840786,93843514	11.11	10.83	0.0624285	0.707296	active	bait	non-bait	none	gain
chr2,165149802,165158185	chr2,164873079,164898640	6.32	5.14	0.161203	0.502057	active	bait	bait	gain,unchanged	unchanged,gain
chr1,153418141,153421422	chr1,153546091,153547043	10.82	9.56	0.114274	0.48539	active	bait	non-bait	unchanged	gain
chr7,4475688,4475965	chr7,3664814,3665374	4.87	5.44	-0.0707638	0.863288	active	bait	non-bait	none	gain
chr17,24004789,24005825	chr17,24144083,24146392	5.59	5.77	-0.104736	0.728754	active	bait	non-bait	none	gain
chrX,96329476,96334110	chrX,96678746,96681890	11.11	9.21	0.422245	0.148703	active	bait	non-bait	unchanged	gain
chr6,129340872,129349967	chr6,129460380,129467632	27.46	26.74	0.121919	0.375596	active	bait	bait	unchanged	unchanged,gain
chr4,122784817,122798686	chr4,122681106,122693723	7.55	6.21	0.0278985	0.904032	active	bait	non-bait	unchanged	unchanged,gain
chr18,83144884,83146621	chr18,82955642,82957508	5.26	4.31	0.251456	0.241576	active	bait	non-bait	none	gain
chr7,71297369,71302149	chr7,71006802,71012191	7.04	4.86	0.47122	0.148417	active	bait	non-bait	unchanged	gain
chr7,73264085,73265386	chr7,73448834,73456068	5.57	7.27	-0.232033	0.396874	active	bait	non-bait	gain	unchanged,gain
chr7,54490605,54495590	chr7,53964902,53973081	0.16	5.39	-1.44427	0.086593	active	bait	bait	none	unchanged,gain
chr13,21843032,21853903	chr13,22099763,22104810	3.18	5.35	-0.499396	0.140694	active	bait	bait	gain,gain	none
chr5,135083670,135092740	chr5,135056213,135063651	6.47	4.82	0.135181	0.401719	active	bait	bait	gain,gain	unchanged
chr2,35824093,35836219	chr2,35498036,35506858	6.37	4.49	0.26262	0.447019	active	bait	non-bait	unchanged	gain
chr7,16862278,16901333	chr7,16793897,16803200	5.51	2.53	0.289279	0.177692	active	bait	non-bait	unchanged,unchanged,unchanged	gain
chr4,108949415,108957008	chr4,109072061,109091022	9.47	12.15	-0.0890559	0.7962	active	bait	bait	unchanged,unchanged	gain,gain,gain
chr4,132110838,132122862	chr4,132174610,132190898	9.11	6.17	0.114677	0.394213	active	bait	non-bait	unchanged	gain,unchanged,unchanged
chr3,90272678,90286408	chr3,90413688,90419690	5.76	6.83	-0.0172716	0.954469	active	bait	bait	unchanged	gain
chr11,11707735,11714931	chr11,11454404,11457847	7.07	6.8	0.158828	0.503607	active	bait	bait	unchanged	gain
chr2,62191106,62195901	chr2,62297217,62298293	8.86	10.2	-0.150344	0.406793	active	bait	non-bait	none	gain
chr19,10115245,10118317	chr19,9993659,9995486	9.09	7.92	0.0240389	0.894124	active	bait	non-bait	unchanged	gain
chr9,44403852,44415235	chr9,44320546,44345792	6.57	6.92	-0.0653954	0.732325	active	bait	bait	unchanged	gain,unchanged,unchanged
chr15,98833018,98842722	chr15,99475245,99493234	10.33	8.82	0.220288	0.673066	active	bait	bait	none	gain
chr12,3231313,3238584	chr12,3359813,3363527	7.59	7.86	-0.11289	0.625372	active	bait	non-bait	unchanged	gain
chr1,158763607,158770194	chr1,159008262,159014097	5.24	3.86	0.299801	0.402529	active	bait	non-bait	unchanged	gain
chr11,114588559,114605041	chr11,114776009,114778290	7.14	7.52	-0.0195728	0.938361	active	bait	non-bait	none	gain
chr4,53246362,53259958	chr4,53293508,53294788	5.89	4.74	0.0305645	0.860027	active	bait	non-bait	unchanged,unchanged	gain
chr11,11794784,11799322	chr11,11454404,11457847	3.36	6.86	-0.553929	0.129243	active	bait	bait	unchanged	gain
chr4,132080844,132093017	chr4,132393332,132401198	8.04	7.67	-0.0975642	0.778545	active	bait	bait	gain,unchanged	unchanged
chr1,162805077,162816910	chr1,162304004,162307427	2.77	5.34	-0.40505	0.329058	active	bait	non-bait	none	gain
chr9,42060617,42072592	chr9,41836706,41842362	5.71	3.12	0.527861	0.107602	active	bait	non-bait	unchanged	gain
chr2,118371371,118383173	chr2,118421575,118424741	6.17	8.08	-0.265621	0.184426	active	bait	bait	unchanged,unchanged	gain
chr4,132080844,132093017	chr4,132439191,132457678	4.11	6.61	-0.643955	0.119324	active	bait	bait	gain,unchanged	unchanged
chr4,140970113,140977738	chr4,141135078,141138530	19.46	19.48	0.125593	0.555597	active	bait	non-bait	none	gain
chr7,126136563,126151384	chr7,126935402,126938631	1.98	6.91	-1.03205	0.0905759	active	bait	bait	gain	unchanged
chr5,114547634,114550801	chr5,114349391,114359557	13.02	11.91	0.1807	0.605082	active	bait	bait	unchanged	gain,unchanged
chr7,25772869,25806684	chr7,25756791,25759743	11.43	8.81	0.210354	0.128522	active	bait	bait	gain	unchanged
chr1,71694977,71702850	chr1,72272334,72287455	4.23	6.79	-0.42477	0.293481	active	bait	bait	unchanged,unchanged	unchanged,gain,unchanged
chr1,120343775,120351377	chr1,120255311,120256852	6.7	5.08	0.225275	0.488476	active	bait	non-bait	unchanged	gain
chr3,115832039,115836195	chr3,115897731,115898442	5.72	4.55	0.341253	0.0223652	active	bait	non-bait	unchanged	gain
chr16,85170045,85174923	chr16,84967754,84972554	17.67	14.56	0.207393	0.206316	active	bait	non-bait	unchanged	unchanged,gain
chr14,20642112,20644070	chr14,20785813,20794853	6.71	5.08	0.223878	0.412569	active	bait	non-bait	unchanged	unchanged,gain
chr17,57381871,57387788	chr17,57477582,57481303	7.71	5	0.377542	0.0913811	active	bait	non-bait	unchanged	unchanged,gain
chr14,35303671,35323469	chr14,35168572,35175519	6.28	5.25	-0.0262354	0.937507	active	bait	bait	unchanged,unchanged,unchanged,gain	unchanged
chr9,44480927,44481725	chr9,44269960,44273940	6.31	5.51	-0.0415996	0.838676	active	bait	bait	unchanged	gain
chr11,99350385,99356707	chr11,99874385,99881338	9.1	7.21	0.173457	0.449206	active	bait	bait	gain	none
chr14,8911518,8919379	chr14,9188112,9190342	5.46	5.71	0.00194884	0.99665	active	bait	non-bait	unchanged	gain
chr6,17255727,17257699	chr6,17068249,17070647	7.68	7.91	-0.0431551	0.861772	active	bait	non-bait	unchanged	gain
chr2,32161119,32177274	chr2,32244713,32260340	6.18	2.54	0.495542	0.0778943	active	bait	bait	none	unchanged,unchanged,gain
chr9,110521226,110532815	chr9,110609359,110615446	15.98	12.49	0.0650932	0.627422	active	bait	non-bait	unchanged	gain,unchanged
chr14,51666177,51673073	chr14,51453962,51455414	5.48	3.82	0.449064	0.0659291	active	bait	non-bait	none	gain
chr9,99139758,99144636	chr9,98999876,99008409	3.95	5.14	-0.282646	0.40476	active	bait	non-bait	unchanged	gain
chr12,102006903,102009434	chr12,102077987,102081293	3.03	6.17	-0.673024	0.0128141	active	bait	non-bait	none	gain
chr1,136005914,136007324	chr1,135949022,135951667	6.67	5.3	0.0672703	0.684545	active	bait	non-bait	none	gain
chr7,54108647,54124900	chr7,54028004,54028482	7.24	6	0.146606	0.509854	active	bait	non-bait	unchanged	gain
chr2,117932774,117955505	chr2,117629733,117630765	8.85	5.66	0.468098	0.0396296	active	bait	non-bait	unchanged	gain
chr2,28047087,28054354	chr2,28254356,28259573	5.14	4.23	0.149299	0.542163	active	bait	non-bait	unchanged	gain,gain
chr5,31999779,32002444	chr5,32501595,32513729	8.46	7.2	0.130248	0.631855	active	bait	non-bait	unchanged	gain
chr4,133645522,133654085	chr4,133411698,133424577	5.38	2.72	0.713947	0.18449	active	bait	bait	gain	none
chr10,44722906,44726111	chr10,44312952,44320197	3.96	6.99	-0.340793	0.196635	active	bait	bait	unchanged	gain
chr12,70681868,70684932	chr12,70523573,70528187	13.98	15.55	-0.141111	0.48623	active	bait	non-bait	unchanged	unchanged,gain
chr2,10049688,10054562	chr2,10190457,10192757	5.67	5.04	0.124877	0.523739	active	bait	non-bait	unchanged	gain
chr3,105776351,105783034	chr3,106376165,106384146	5.42	5.01	0.313166	0.300766	active	bait	non-bait	none	gain
chr9,20756897,20773658	chr9,21347700,21366185	5.63	9.15	-0.695672	0.073581	active	bait	bait	unchanged,gain	unchanged
chr1,193138614,193146009	chr1,192917403,192936537	5.62	5.35	0.112318	0.78291	active	bait	bait	unchanged	unchanged,gain
chr6,129281262,129296440	chr6,128994703,129002588	12.73	9.16	0.355587	0.265042	active	bait	bait	gain	none
chr10,77469048,77477800	chr10,77606533,77611647	5.88	4.85	0.133218	0.518	active	bait	non-bait	unchanged	gain
chr7,147839010,147854106	chr7,147157408,147166190	4.7	8.74	-0.570241	0.358122	active	bait	bait	none	gain,gain
chr3,90272678,90286408	chr3,90407425,90413016	4.38	6.08	-0.219536	0.4966	active	bait	bait	unchanged	gain
chr7,20154232,20169847	chr7,19937281,19949020	6.16	11.83	-0.265016	0.379131	active	bait	bait	gain,unchanged	unchanged
chr8,95752951,95761136	chr8,95841252,95846928	3.27	5.46	-0.573194	0.0515491	active	bait	non-bait	unchanged	gain
chr9,78064456,78081217	chr9,77942826,77957881	4.56	5.16	-0.0726516	0.826584	active	bait	bait	unchanged,gain,gain,gain	unchanged
chr8,23585869,23589161	chr8,23545534,23547764	7.69	7.51	0.0293454	0.820356	active	bait	non-bait	unchanged	gain
chr4,32658329,32667795	chr4,32445093,32445438	5.07	5.36	-0.168342	0.543166	active	bait	non-bait	unchanged	gain
chr10,10867743,10870002	chr10,10127439,10131884	9.59	11.39	-0.035671	0.886612	active	bait	non-bait	unchanged	gain
chr5,100084304,100084882	chr5,99643006,99645658	6.08	3.44	0.712039	0.0757748	active	bait	non-bait	none	gain
chr17,57222992,57229454	chr17,57482791,57484307	5.9	3.26	0.502539	0.21487	active	bait	non-bait	none	gain
chr17,48402436,48405683	chr17,48281389,48285235	4.99	5.38	0.0518545	0.868329	active	bait	bait	gain	none
chr9,123855346,123873595	chr9,123844849,123845741	6.94	6.14	0.0874927	0.486469	active	bait	non-bait	unchanged,unchanged,unchanged	gain
chr6,87621483,87626114	chr6,87349632,87352025	5.51	4.02	0.293722	0.185265	active	bait	non-bait	unchanged	gain
chr4,43454601,43475767	chr4,43041211,43044961	5.01	2.52	0.478401	0.166258	active	bait	bait	unchanged,gain	unchanged
chr19,12495208,12497510	chr19,12906297,12913643	6.9	7.04	0.173638	0.544888	active	bait	non-bait	none	gain
chr11,62871575,62885861	chr11,62741364,62747801	5.38	5.46	0.0740141	0.814005	active	bait	non-bait	none	gain,gain
chr4,43392635,43396418	chr4,43080165,43080699	7.15	4.03	0.291495	0.379283	active	bait	non-bait	unchanged	gain
chr1,173311888,173320949	chr1,173222751,173225342	17.58	8.73	0.636819	0.0210395	active	bait	bait	gain	unchanged,unchanged
chr7,54095511,54100085	chr7,54023349,54027967	3.71	5.08	-0.358757	0.204372	active	bait	non-bait	unchanged	gain,gain
chr9,123855346,123873595	chr9,123845742,123846789	5.8	5.89	-0.0102811	0.937695	active	bait	non-bait	unchanged,unchanged,unchanged	gain
chr8,11184996,11189808	chr8,10596939,10599306	10.06	12.58	-0.15186	0.517742	active	bait	non-bait	unchanged	gain
chr8,23730914,23741696	chr8,24040191,24045873	3.29	5.59	-0.451821	0.282008	active	bait	non-bait	unchanged,unchanged	gain
chr11,106620974,106628146	chr11,106218589,106229165	10.93	8.57	0.112986	0.751051	active	bait	bait	gain	none
chr12,93028235,93030663	chr12,92970656,92977052	5.86	5.74	0.159365	0.294832	active	bait	non-bait	none	gain
chr17,24109210,24115817	chr17,23881079,23884879	2.94	5.8	-0.579826	0.161928	active	bait	bait	gain	none
chr7,20154232,20169847	chr7,19864018,19867011	4.67	8.87	-0.202507	0.592304	active	bait	bait	gain,unchanged	none
chr3,115832039,115836195	chr3,115894742,115897730	5.63	6.05	0.0340156	0.803245	active	bait	non-bait	unchanged	unchanged,gain
chr11,85327145,85336578	chr11,85525412,85526686	7.71	3.66	0.676739	0.00607383	active	bait	non-bait	unchanged	gain
chr6,137397951,137401269	chr6,137655560,137660793	14.09	18.21	-0.337236	0.161271	active	bait	non-bait	none	gain
chr19,11516644,11518101	chr19,11672451,11682678	1.72	5.17	-1.41535	0.0380954	active	bait	bait	none	gain
chr5,100294908,100299556	chr5,99641407,99643005	4.96	6.29	0.00624778	0.984009	active	bait	non-bait	none	gain
chr14,20642112,20644070	chr14,20804238,20806363	9.38	6.95	0.265043	0.294864	active	bait	non-bait	unchanged	gain
chr11,121532794,121534981	chr11,121656991,121665002	6.72	8.98	-0.20489	0.373948	active	bait	non-bait	unchanged	gain,gain
chr5,101255982,101267226	chr5,101322686,101330415	4.68	5.1	-0.113038	0.533009	active	bait	non-bait	none	gain
chr15,59478434,59487507	chr15,59630201,59635455	5.94	6.31	-0.0946354	0.644785	active	bait	non-bait	unchanged	gain
chr13,101711689,101719388	chr13,102448683,102453672	4.61	5.51	-0.0725061	0.826501	active	bait	bait	none	gain,unchanged
chr14,55056361,55058891	chr14,54810483,54813305	5.5	3.83	0.185249	0.576293	active	bait	non-bait	none	gain,unchanged
chr1,145622845,145627174	chr1,145837735,145839313	5.42	4.13	0.463246	0.0909021	active	bait	non-bait	unchanged	gain,gain
chr7,19465705,19494470	chr7,19713627,19735024	6	6.45	-0.293556	0.465317	active	bait	bait	gain	unchanged,unchanged
chr9,107802905,107812906	chr9,107968644,107969016	4.86	5.25	-0.128868	0.630962	active	bait	non-bait	none	gain
chr8,23298860,23303841	chr8,23542851,23545533	3.88	5.05	-0.3706	0.267926	active	bait	non-bait	unchanged	gain
chr12,93025597,93028234	chr12,92958843,92969985	11.26	10.26	0.130878	0.403801	active	bait	non-bait	none	gain
chr17,28894640,28915733	chr17,29055108,29063449	11.45	11.31	-0.189954	0.486567	active	bait	bait	unchanged	gain,unchanged
chr12,53067843,53072779	chr12,53792500,53801847	1.42	5	-0.859593	0.0236205	active	bait	bait	gain,unchanged,gain	none
chr10,110908765,110913388	chr10,110765500,110773601	7.19	10.27	-0.171544	0.383132	active	bait	non-bait	unchanged	unchanged,gain,unchanged
chr9,92143210,92146051	chr9,92276661,92278748	9.22	7.09	0.253597	0.247763	active	bait	non-bait	unchanged	gain
chr19,7305395,7322072	chr19,7371899,7375354	6.42	2.24	0.71997	0.0163144	active	bait	bait	unchanged	gain,unchanged
chr4,134251339,134261818	chr4,134135868,134147684	5.35	3.6	0.199046	0.459737	active	bait	non-bait	unchanged	gain
chr12,88598515,88608299	chr12,88742599,88744121	5.45	5.18	-0.102848	0.693011	active	bait	non-bait	unchanged	gain
chr1,155749097,155759999	chr1,155940860,155952431	5.66	4.37	0.221793	0.554817	active	bait	non-bait	unchanged,unchanged	gain,unchanged,unchanged
chr9,119999398,120005490	chr9,119974253,119987977	18.29	13.02	0.120254	0.378427	active	bait	bait	none	gain
chr7,88005547,88007362	chr7,87487996,87494354	1.86	5.18	-0.87894	0.068564	active	bait	bait	unchanged	unchanged,gain
chrX,53860350,53866294	chrX,54306130,54311957	7.67	4.77	0.609517	0.0870348	active	bait	bait	gain,unchanged	unchanged
chr2,26204596,26210979	chr2,26408331,26414119	4.73	5.95	-0.261372	0.239344	active	bait	non-bait	unchanged	gain
chr6,48563077,48572205	chr6,48719541,48720329	3.5	5.1	-0.310752	0.212302	active	bait	non-bait	none	gain
chr11,100948099,100948684	chr11,101041868,101043481	11.19	10.71	-0.191154	0.162227	active	bait	non-bait	unchanged	gain
chr4,43454601,43475767	chr4,43662120,43683254	5.53	4.08	0.106969	0.648719	active	bait	bait	unchanged,gain	unchanged,unchanged
chr19,37277402,37285437	chr19,37186807,37188804	5.22	4.91	0.00590408	0.978876	active	bait	non-bait	unchanged,unchanged	gain
chr19,11590979,11593523	chr19,11334758,11346382	4	9.19	-1.11297	0.0653485	active	bait	bait	unchanged	gain
chr13,40955227,40955667	chr13,41063635,41065162	6.59	7.7	-0.506029	0.00260093	active	bait	non-bait	unchanged	gain
chr5,93101367,93106023	chr5,93241864,93251798	4.11	6.05	-0.393755	0.179432	active	bait	non-bait	unchanged	gain,unchanged
chr7,117141805,117168254	chr7,116915031,116927787	4.48	5.45	-0.0376394	0.950809	active	bait	bait	gain,unchanged,unchanged,unchanged	none
chr9,8219459,8226598	chr9,7563546,7571477	15.61	9.23	0.607404	0.202082	active	bait	bait	none	gain,gain
chr7,16521360,16530187	chr7,17490386,17495590	10.09	5.95	0.454184	0.439894	active	bait	bait	gain,unchanged	unchanged
chr11,61148241,61151831	chr11,61310997,61318927	6.6	6.34	0.0416289	0.88303	active	bait	bait	none	gain,unchanged
chr1,182191074,182194266	chr1,182348051,182350068	22.5	21.85	0.0526955	0.706852	active	bait	non-bait	gain	gain
chr1,145622845,145627174	chr1,145839659,145845787	5.78	7.4	-0.109954	0.6606	active	bait	non-bait	unchanged	gain
chr1,158643890,158651169	chr1,159007076,159008261	7.12	7.61	-0.164005	0.536188	active	bait	non-bait	unchanged	gain
chr7,25055309,25060924	chr7,25171519,25178430	5.73	4.49	0.222987	0.518092	active	bait	non-bait	unchanged	gain
chr5,135413937,135429717	chr5,134562152,134575334	5.82	0	3.08637	0.00342173	active	bait	bait	gain	unchanged
chr7,51459247,51468680	chr7,51777874,51780924	7.06	4.97	0.53076	0.426439	active	bait	bait	unchanged	gain
chr4,133741317,133747520	chr4,133864175,133878305	15.31	13.59	0.223676	0.427444	active	bait	bait	unchanged	unchanged,gain
chr10,96315937,96319709	chr10,95637145,95643136	2.78	5.7	-0.332101	0.289764	active	bait	non-bait	none	gain,gain
chr6,128836494,128838081	chr6,129226022,129232973	5.43	1.75	1.28292	0.0285546	active	bait	non-bait	unchanged	gain
chr4,43454601,43475767	chr4,43487038,43489028	8.83	7.32	0.0343639	0.787049	active	bait	non-bait	unchanged,gain	unchanged,gain
chr1,55455214,55464404	chr1,55879701,55885717	5.27	4.11	0.28197	0.506896	active	bait	non-bait	unchanged	gain
chr7,129809167,129815951	chr7,129670739,129677303	6.31	5.55	0.130671	0.56563	active	bait	non-bait	unchanged	gain
chr2,105742541,105750837	chr2,105832398,105833445	5.16	3.41	0.377837	0.029875	active	bait	bait	unchanged,unchanged,gain	none
chr6,114983254,114989615	chr6,114728566,114729011	5.06	2.36	0.690491	0.0956982	active	bait	non-bait	unchanged	gain
chr2,116945469,116948750	chr2,116751051,116763827	8.38	9.53	-0.0433083	0.821805	active	bait	non-bait	unchanged	gain
chr1,51989134,51998532	chr1,51743592,51747945	8.4	8.87	-0.053836	0.807728	active	bait	non-bait	gain	gain
chr11,17153495,17159187	chr11,16850899,16852543	15.24	8.28	0.644873	0.0405376	active	bait	bait	unchanged	gain
chr6,119984919,119992011	chr6,120126364,120129639	9.91	8.13	0.0196105	0.918461	active	bait	non-bait	unchanged	gain
chr10,110937611,110939234	chr10,110765500,110773601	7.87	8.13	0.0686767	0.743842	active	bait	non-bait	none	unchanged,gain,unchanged
chr6,115176971,115179952	chr6,115472639,115479537	8.12	9.39	-0.107848	0.763542	active	bait	non-bait	none	gain
chr3,14860585,14864006	chr3,15156717,15159179	3.95	5.92	-0.435561	0.24493	active	bait	non-bait	unchanged	gain
chr5,111841854,111858472	chr5,112088960,112094260	6.16	7.67	-0.0516769	0.872806	active	bait	non-bait	unchanged	gain
chr12,75063817,75067200	chr12,74807701,74825018	9.33	10.64	-0.0643773	0.829432	active	bait	non-bait	unchanged	gain,unchanged
chr4,6283810,6285440	chr4,6379251,6382818	8.26	9.35	0.078932	0.809143	active	bait	bait	gain	unchanged
chr10,36859032,36863179	chr10,37200470,37202328	4.54	5.48	-0.00899453	0.969926	active	bait	non-bait	unchanged	gain,unchanged
chr19,10956718,10970927	chr19,10782330,10784892	5.22	3.41	0.317409	0.235346	active	bait	non-bait	unchanged,unchanged	gain
chr11,74990594,74993739	chr11,74773722,74774044	7.32	7.32	-0.033782	0.909292	active	bait	non-bait	unchanged	gain
chr9,123855346,123873595	chr9,124059421,124061865	7.27	5.26	0.387736	0.21976	active	bait	non-bait	unchanged,unchanged,unchanged	gain
chr10,98721199,98733218	chr10,99066070,99069132	10.35	7.46	0.341631	0.265708	active	bait	non-bait	unchanged	gain
chr1,88215138,88221245	chr1,88008060,88012802	3.37	5.04	-0.286514	0.563743	active	bait	bait	none	gain
chr1,162004729,162009429	chr1,161859468,161863142	8.94	8.33	0.0853868	0.617466	active	bait	non-bait	unchanged	gain
chr12,105471117,105477468	chr12,105656824,105663139	24.9	20.86	0.478063	0.0338859	active	bait	bait	gain	unchanged
chr2,118299659,118308481	chr2,118421575,118424741	10.97	13.17	-0.168632	0.298932	active	bait	bait	unchanged,unchanged	gain
chr2,84506439,84527886	chr2,84541558,84545432	4.73	5.61	-0.031084	0.79114	active	bait	non-bait	unchanged,unchanged,unchanged,unchanged	gain
chr11,70033650,70035350	chr11,69745329,69747623	5.65	6.25	-0.117066	0.648436	active	bait	non-bait	unchanged	gain
chr9,68499035,68502346	chr9,67870031,67875534	5.07	2.53	0.541581	0.137048	active	bait	non-bait	unchanged	gain
chr7,24957343,24966542	chr7,25171519,25178430	4.95	5.82	0.00154881	0.997309	active	bait	non-bait	none	gain
chr18,46510688,46517570	chr18,46694393,46696504	4.31	5.12	-0.12663	0.730307	active	bait	non-bait	none	gain
chr7,147174094,147180586	chr7,147151148,147157407	5.9	6.14	-0.104265	0.266925	active	bait	non-bait	none	gain
chr15,5193810,5199466	chr15,6031985,6034640	17.9	18.69	0.00147334	0.995114	active	bait	non-bait	gain	gain
chr2,164873079,164898640	chr2,165159113,165163882	10.73	8.3	0.257695	0.302802	active	bait	non-bait	unchanged,gain	gain
chr1,87684355,87695293	chr1,87734180,87735318	6.95	8.47	-0.0809616	0.565752	active	bait	non-bait	unchanged	gain
chr1,137265819,137272134	chr1,137025687,137028769	6.16	6.6	-0.035727	0.859937	active	bait	non-bait	unchanged	gain
chrX,71166270,71177763	chrX,70976881,70990298	4.53	6.74	-0.274139	0.365654	active	bait	non-bait	unchanged,unchanged	gain
chr15,76172264,76181931	chr15,76057195,76063782	11.63	7.69	0.234329	0.11652	active	bait	bait	unchanged,unchanged	gain,unchanged
chr14,20794854,20804237	chr14,21166799,21168298	6.6	3.21	0.388022	0.429492	active	bait	bait	unchanged,gain	unchanged
chr5,93211830,93227127	chr5,93182957,93187625	4.6	5.74	-0.160825	0.294379	active	bait	non-bait	unchanged	unchanged,gain
chr17,80603064,80611698	chr17,80958426,80968582	16.36	14.88	0.0958766	0.796393	active	bait	bait	unchanged	unchanged,gain
chr9,51667973,51684282	chr9,51135839,51143321	6.25	10.21	-0.376771	0.149176	active	bait	bait	gain	none
chr3,95906221,95912683	chr3,95933251,95938435	5.24	3.97	0.150526	0.273445	active	bait	non-bait	unchanged	gain,unchanged
chr7,20154232,20169847	chr7,19697092,19713583	5.75	5.52	0.290795	0.515043	active	bait	bait	gain,unchanged	unchanged,unchanged
chr17,24080922,24092563	chr17,24121369,24125689	6.8	4.56	0.0618067	0.714329	active	bait	non-bait	none	gain
chr1,64780031,64789620	chr1,64962681,64965623	31.63	31.49	-0.0209187	0.867748	active	bait	non-bait	unchanged,unchanged	gain
chr8,87380094,87386148	chr8,86565044,86568470	8.99	7.35	0.219499	0.705168	active	bait	bait	unchanged	gain
chr13,22132679,22135014	chr13,21876543,21877435	8.12	9.28	-0.12593	0.607235	active	bait	non-bait	unchanged	gain,gain
chr8,58772911,58775655	chr8,58548747,58550412	7.75	8.93	0.0429467	0.88663	active	bait	non-bait	unchanged	gain
chr3,96023098,96026860	chr3,95897619,95898437	6.6	5.25	0.0943489	0.687308	active	bait	non-bait	unchanged	gain
chr13,21843032,21853903	chr13,21807357,21809484	7.85	6.4	0.117749	0.36689	active	bait	bait	gain,gain	gain
chr4,41255753,41264894	chr4,41441816,41452091	4.48	5.5	-0.0260961	0.933636	active	bait	bait	unchanged,unchanged,gain	unchanged
chr13,102536594,102541201	chr13,102786216,102788245	5.19	4.87	0.0711234	0.731696	active	bait	non-bait	unchanged	gain
chr14,58314036,58325340	chr14,58529007,58533072	7.22	7.07	0.140099	0.456697	active	bait	non-bait	none	gain
chr4,19908614,19913555	chr4,19449570,19455308	2.6	5.88	-0.612197	0.271907	active	bait	non-bait	unchanged	unchanged,gain,unchanged
chr7,11025483,11037928	chr7,10832585,10835191	6.16	8.31	-0.0966599	0.822646	active	bait	non-bait	none	gain
chr1,174485473,174488627	chr1,175349495,175349719	1.61	5.74	-0.689332	0.205842	active	bait	non-bait	none	gain
chr6,120770768,120791002	chr6,120723420,120724994	10.65	8.9	0.0886773	0.689092	active	bait	bait	unchanged,gain,unchanged,unchanged	none
chr9,72806157,72810554	chr9,72944646,72953299	5.16	6.05	-0.16578	0.409879	active	bait	bait	unchanged	unchanged,gain
chr1,9969376,9973008	chr1,9620741,9623812	8.27	10.07	-0.257905	0.592045	active	bait	bait	none	gain
chr16,36418140,36420868	chr16,36685968,36695132	8.11	6.33	0.377463	0.264438	active	bait	bait	none	gain
chr13,98527272,98532473	chr13,98021643,98025198	6.05	2.35	0.782407	0.03657	active	bait	non-bait	none	gain
chr1,173311888,173320949	chr1,173032277,173045897	17.43	6.41	1.12432	0.00873281	active	bait	bait	gain	unchanged,unchanged
chrX,7366774,7367126	chrX,7310129,7319417	3.75	6	-0.478673	0.0149474	active	bait	non-bait	unchanged	gain
chr7,63493090,63495951	chr7,63105042,63110434	5.87	5.76	0.093227	0.833777	active	bait	non-bait	none	gain,gain
chrX,82986749,82991827	chrX,83117693,83117931	1.74	6.56	-1.14528	0.0430079	active	bait	non-bait	unchanged	gain
chr10,59163156,59174492	chr10,58983835,58984525	5.19	6.15	-0.203988	0.482384	active	bait	non-bait	unchanged	gain
chr5,24090110,24102542	chr5,24345482,24348916	4.96	8.9	-0.564703	0.117571	active	bait	bait	unchanged,gain,unchanged	unchanged
chr11,99973709,99985949	chr11,99345725,99350231	5.42	2.25	0.681919	0.187274	active	bait	non-bait	none	gain
chr8,18844139,18861719	chr8,18615283,18629271	4.91	7.12	-0.257677	0.518928	active	bait	non-bait	unchanged,unchanged,unchanged	gain
chr16,44742143,44746574	chr16,45035597,45037455	6.9	5.36	0.305119	0.30301	active	bait	non-bait	unchanged	gain
chr8,77734607,77746355	chr8,77676950,77677711	5.36	4.07	0.211296	0.287632	active	bait	non-bait	none	gain
chr7,26181856,26185382	chr7,25900349,25918778	5.75	4.1	0.174718	0.536961	active	bait	bait	unchanged	unchanged,gain
chr1,163909500,163910686	chr1,163679172,163680585	8.26	5.8	0.56654	0.023975	active	bait	non-bait	none	gain
chr7,4069436,4072176	chr7,4362441,4367634	8.24	7.61	0.222444	0.420096	active	bait	non-bait	none	gain
chr8,23521135,23524320	chr8,23320301,23323599	6.3	7.78	-0.182561	0.544977	active	bait	non-bait	unchanged,unchanged	gain
chr4,53165326,53181010	chr4,53321359,53323692	5.32	4.17	0.18252	0.599211	active	bait	non-bait	unchanged	gain
chr11,103030230,103032953	chr11,103169749,103173057	7.38	5.72	0.270984	0.110004	active	bait	non-bait	gain	gain,unchanged
chr8,119594432,119609170	chr8,120017242,120035686	11.28	9.79	0.15238	0.578647	active	bait	bait	unchanged	gain
chr7,53700849,53706280	chr7,53872591,53881172	4.35	5.52	-0.189883	0.628504	active	bait	non-bait	none	gain
chr9,37346724,37351627	chr9,37224449,37226342	6.55	7.12	-0.0668568	0.773412	active	bait	non-bait	unchanged,unchanged,unchanged	gain
chr10,126936883,126942572	chr10,126758575,126759494	3.3	5.79	-0.387114	0.275116	active	bait	bait	none	gain
chr19,4492986,4508129	chr19,4610641,4624899	5.49	4.81	-0.0451069	0.753584	active	bait	bait	unchanged,gain,unchanged	unchanged,unchanged
chr17,71529129,71536091	chr17,71359898,71373154	5.76	4.11	0.158091	0.451461	active	bait	bait	gain,unchanged	none
chr5,100467029,100469885	chr5,99641407,99643005	5.31	3.77	0.270467	0.47191	active	bait	non-bait	unchanged	gain
chr1,173311888,173320949	chr1,173253116,173261303	11.23	9.49	0.0421865	0.869109	active	bait	bait	gain	unchanged
chr4,128734620,128736951	chr4,128697174,128720562	5.31	4.52	-0.00602616	0.960383	active	bait	non-bait	unchanged	unchanged,gain,unchanged
chr4,40699176,40709983	chr4,40958793,40962838	9.75	6.76	0.359199	0.214018	active	bait	non-bait	unchanged	gain
chr1,173311888,173320949	chr1,173211584,173218502	7.25	8.69	-0.358628	0.277587	active	bait	bait	gain	unchanged
chr18,46754821,46758234	chr18,46428552,46432368	6.55	5.66	0.0394616	0.898109	active	bait	non-bait	unchanged	gain
chr11,54768062,54779415	chr11,54761873,54763211	5.03	4.54	-0.0611663	0.620181	active	bait	non-bait	unchanged,unchanged	gain
chr7,82811921,82817756	chr7,82514237,82515628	5.9	7.11	-0.106305	0.761128	active	bait	non-bait	unchanged	gain
chr19,10902571,10905482	chr19,10782330,10784892	7.66	6.01	0.201728	0.433701	active	bait	non-bait	none	gain
chr7,25117332,25125826	chr7,25170045,25171518	6.5	6.01	0.00146548	0.995676	active	bait	non-bait	none	gain
chr17,48483615,48492651	chr17,47973023,47985408	7.36	2.16	1.18767	0.0848007	active	bait	bait	gain	unchanged
chr1,176076701,176082352	chr1,175374484,175381806	2.46	6.93	-0.576558	0.194267	active	bait	non-bait	none	gain
chr18,46730077,46735233	chr18,46433638,46440031	10.42	8.26	0.103296	0.707241	active	bait	non-bait	gain	unchanged,gain
chr1,145622845,145627174	chr1,145839314,145839658	5.45	6.25	0.0341391	0.89553	active	bait	non-bait	unchanged	gain
chr10,120797935,120804211	chr10,120959047,120964318	6.29	3.85	0.388177	0.185737	active	bait	non-bait	unchanged	gain
chr17,33204965,33205720	chr17,33699827,33700645	8.48	3.6	0.783276	0.00601641	active	bait	non-bait	none	gain
chr1,182259644,182275770	chr1,182341020,182348050	9.46	5.52	0.426131	0.00922983	active	bait	non-bait	unchanged,unchanged	gain,unchanged
chr5,17468292,17468560	chr5,17345762,17350017	5.55	4.9	0.0755591	0.695893	active	bait	non-bait	unchanged	gain
chr18,46730077,46735233	chr18,46440032,46445636	8.32	6.82	0.0890446	0.699234	active	bait	bait	gain	unchanged
chr4,11079045,11091073	chr4,11537942,11543878	6.13	4.05	0.31193	0.543364	active	bait	bait	unchanged	gain,unchanged
chr15,79267345,79275729	chr15,79070166,79074397	4.96	5.54	-0.174471	0.462467	active	bait	non-bait	unchanged	gain
chr7,108255247,108265657	chr7,108364161,108368851	6.72	5.5	0.102544	0.61342	active	bait	non-bait	unchanged,unchanged	gain
chr11,11812950,11814972	chr11,11454404,11457847	8.14	12.24	-0.388435	0.416846	active	bait	bait	none	gain
chr1,55455214,55464404	chr1,55865973,55867149	7.59	5.06	0.619097	0.102554	active	bait	non-bait	unchanged	gain
chr3,104862485,104875713	chr3,104797590,104804213	7.04	10.16	-0.342527	0.047548	active	bait	non-bait	none	gain
chr6,17335141,17336747	chr6,17559702,17570501	5.74	6.45	0.0131899	0.956936	active	bait	non-bait	none	gain
chr8,95720058,95721738	chr8,95841252,95846928	7.03	5.1	0.0550595	0.785825	active	bait	non-bait	unchanged	gain
chr7,4345086,4353475	chr7,4039121,4040740	4.43	7.86	-0.384758	0.247731	active	bait	non-bait	none	gain
chr1,120343775,120351377	chr1,120252860,120255310	5.23	4.22	0.102012	0.796313	active	bait	non-bait	unchanged	gain
chr7,148365274,148370992	chr7,148184047,148189106	6.79	4.31	0.548781	0.0216617	active	bait	non-bait	none	gain
chr13,21837870,21843031	chr13,21399049,21405957	1.81	5.65	-0.947714	0.0679362	active	bait	bait	gain	none
chr1,173165846,173180465	chr1,173484198,173491766	2.36	6.75	-1.06892	0.102222	active	bait	bait	unchanged,unchanged	gain
chr1,95254276,95261197	chr1,95426775,95428636	4.46	5.15	0.0379298	0.893229	active	bait	non-bait	none	gain
chr2,10072798,10076612	chr2,10190457,10192757	5.23	6.06	-0.0946493	0.6376	active	bait	non-bait	unchanged	gain
chr11,99569309,99574098	chr11,99350385,99356707	6.04	8.47	-0.0386573	0.921122	active	bait	bait	none	gain
chr4,124774986,124786567	chr4,125697881,125704281	5.92	7.1	-0.282326	0.683367	active	bait	bait	none	gain
chr1,155743197,155749096	chr1,155882522,155887817	9.22	12.86	-0.223246	0.183943	active	bait	non-bait	unchanged	gain
chr7,117984429,117990013	chr7,118086467,118087047	8.18	7.56	-0.0103594	0.949083	active	bait	non-bait	unchanged	gain
chr5,24090110,24102542	chr5,23887833,23892700	6.13	5.94	0.222409	0.533795	active	bait	bait	unchanged,gain,unchanged	unchanged
chr2,19473559,19476397	chr2,19583787,19586631	6.05	4.52	0.323144	0.109213	active	bait	non-bait	unchanged	gain
chr3,90030725,90047641	chr3,90213823,90219072	6.43	5.12	-0.00426589	0.989542	active	bait	non-bait	unchanged,unchanged,gain,unchanged	gain
chr1,89678136,89681995	chr1,89821928,89825260	8.73	7.73	0.150816	0.345919	active	bait	non-bait	unchanged,unchanged	gain,unchanged
chr4,43454601,43475767	chr4,43708701,43718526	8.31	5.03	0.523255	0.0299668	active	bait	bait	unchanged,gain	none
chr17,15632610,15636532	chr17,15084121,15087231	12.07	11.69	-0.13346	0.64157	active	bait	non-bait	unchanged	gain
chr2,127094488,127105048	chr2,127157427,127162523	6.63	6.49	0.0836652	0.708032	active	bait	bait	unchanged	gain
chr1,167692402,167694821	chr1,168051911,168071452	7.73	7.77	-0.0302374	0.913852	active	bait	bait	unchanged	gain
chr1,133395001,133402248	chr1,133316689,133317721	5.46	4.03	0.045998	0.801083	active	bait	non-bait	unchanged	gain
chrX,45608326,45614283	chrX,45495809,45507888	6.24	6.19	0.248842	0.380643	active	bait	bait	unchanged	unchanged,gain
chr7,54083838,54088833	chr7,53964902,53973081	7.99	12.52	-0.46094	0.0675928	active	bait	bait	unchanged	unchanged,gain
chr17,36404062,36411921	chr17,37090957,37109556	5	8.74	-0.314812	0.427838	active	bait	bait	unchanged	unchanged,gain
chr1,155594711,155596791	chr1,155347974,155350482	5.89	6.36	-0.196662	0.470263	active	bait	non-bait	unchanged	gain
chr13,21809485,21814955	chr13,21542049,21546150	10.83	11.71	0.22148	0.63778	active	bait	bait	unchanged,gain	unchanged
chr4,32658329,32667795	chr4,32460716,32462054	5.74	4.32	0.176296	0.511024	active	bait	non-bait	unchanged	gain
chr13,21872437,21876542	chr13,22135015,22152831	8.26	5.42	0.185698	0.574829	active	bait	non-bait	gain,gain	gain,unchanged
chr16,10443344,10452471	chr16,10477900,10480615	17.1	13.23	0.151488	0.296122	active	bait	bait	unchanged	gain
chr2,151493971,151498173	chr2,150497450,150504354	6.03	1.88	1.26779	0.0127745	active	bait	non-bait	none	gain
chr10,80999068,81011489	chr10,80498317,80500809	5.42	0.25	1.89389	0.0562837	active	bait	bait	gain,unchanged	unchanged
chr7,20154232,20169847	chr7,19990068,19997181	11.91	14.22	0.222615	0.357866	active	bait	bait	gain,unchanged	none
chr1,175151138,175157723	chr1,174572196,174575262	2.68	5.72	-0.45883	0.23504	active	bait	non-bait	none	gain
chr4,132080844,132093017	chr4,131977147,131982826	10.53	10.95	-0.328215	0.0909352	active	bait	bait	gain,unchanged	unchanged
chr14,62175078,62177691	chr14,62645593,62654550	7.23	7.42	-0.0193031	0.949655	active	bait	non-bait	unchanged	gain
chr7,73223839,73227225	chr7,73448834,73456068	7.37	7.14	-0.072377	0.726729	active	bait	non-bait	unchanged	unchanged,gain
chr2,164670669,164690004	chr2,164555512,164574149	5.82	4.98	0.221371	0.617518	active	bait	bait	unchanged,unchanged	unchanged,gain
chr19,53648838,53663601	chr19,53478987,53479344	23.74	20.01	0.112666	0.525626	active	bait	non-bait	none	gain
chr11,106620974,106628146	chr11,106205447,106218588	7.54	4.41	0.459654	0.272591	active	bait	bait	gain	unchanged
chr15,38230317,38240328	chr15,38372861,38379074	7.58	8.46	-0.374623	0.133709	active	bait	non-bait	unchanged	gain
chr13,22032558,22037967	chr13,21786886,21807356	6.49	2.67	0.673043	0.0306712	active	bait	bait	unchanged,unchanged	unchanged,gain
chr18,11050552,11056587	chr18,11484238,11487127	5.77	1.83	0.761791	0.0197574	active	bait	non-bait	unchanged	gain
chr11,62871575,62885861	chr11,62747802,62757226	5.57	3.57	0.446084	0.169726	active	bait	non-bait	none	gain,gain
chr1,107885462,107888942	chr1,107636825,107644491	6.14	3.75	0.275483	0.336023	active	bait	non-bait	unchanged	unchanged,gain
chr6,120770768,120791002	chr6,120480422,120485946	13.06	15.24	-0.193581	0.601836	active	bait	bait	unchanged,gain,unchanged,unchanged	unchanged
chr18,83144884,83146621	chr18,82952282,82955641	5.84	5.25	0.202239	0.361883	active	bait	non-bait	none	gain
chr13,51887491,51890326	chr13,52690815,52692011	0.65	6.18	-1.06899	0.0145612	active	bait	non-bait	unchanged	gain
chr7,117141805,117168254	chr7,117941096,117953729	3.96	8.23	-0.60117	0.433573	active	bait	bait	gain,unchanged,unchanged,unchanged	none
chr11,17109837,17113393	chr11,16850899,16852543	5.07	2.81	0.465119	0.0715696	active	bait	bait	unchanged	gain
chr19,10516676,10532846	chr19,9985200,9990673	5.05	2.48	0.605254	0.152443	active	bait	non-bait	none	unchanged,gain
chr13,21786886,21807356	chr13,22135015,22152831	7.43	4.59	0.471109	0.0863922	active	bait	non-bait	unchanged,gain	gain,unchanged
chr3,90249025,90258527	chr3,90419691,90420273	5.85	4.24	0.407313	0.271498	active	bait	non-bait	unchanged	gain
chr9,124026105,124044432	chr9,123844849,123845741	11.89	9.58	0.346731	0.100448	active	bait	non-bait	gain,gain	gain
chr4,148940634,148942781	chr4,148707447,148714496	6.88	3.63	0.564817	0.157132	active	bait	bait	none	gain
chr5,66559963,66566386	chr5,66254514,66255787	8.92	6.17	0.221573	0.549455	active	bait	bait	unchanged	gain
chr13,21807357,21809484	chr13,22135015,22152831	10.33	12.8	-0.381517	0.0900133	active	bait	non-bait	gain	gain,unchanged
chr8,87393874,87400760	chr8,86565044,86568470	5.45	5.8	-0.0423599	0.946207	active	bait	bait	unchanged	gain
chrX,83017285,83023628	chrX,83116428,83117592	7.01	11.23	-0.477089	0.040038	active	bait	non-bait	unchanged	gain
chr7,25040680,25044291	chr7,24884188,24888985	2.83	5.71	-0.3917	0.440535	active	bait	non-bait	none	gain
chr3,95031975,95033825	chr3,95067072,95090631	7.81	6.77	-0.0964973	0.463167	active	bait	bait	unchanged	gain,unchanged
chr4,95189821,95193839	chr4,94854190,94857150	5.22	6.42	-0.138232	0.647367	active	bait	non-bait	none	gain
chr13,112595605,112604328	chr13,112867535,112872467	5.07	2.94	0.3642	0.143574	active	bait	non-bait	unchanged	gain
chr10,80999068,81011489	chr10,80690736,80695553	9.06	5.14	0.600512	0.252621	active	bait	bait	gain,unchanged	unchanged
chr17,57412561,57427122	chr17,57125905,57147237	7.71	5.76	0.407405	0.270245	active	bait	bait	unchanged,gain,unchanged	unchanged,unchanged
chr9,123067461,123071846	chr9,123337569,123341076	11.08	6.79	0.416671	0.134474	active	bait	non-bait	none	gain
chr16,30062860,30068916	chr16,29991843,29995202	5.58	8.47	-0.56123	0.00163599	active	bait	non-bait	unchanged	gain,unchanged
chr7,20154232,20169847	chr7,20182871,20190985	5.65	9.48	-0.0974147	0.487376	active	bait	bait	gain,unchanged	unchanged
chr7,31548656,31550102	chr7,31208467,31211286	2.23	5.63	-0.956436	0.0240839	active	bait	non-bait	none	gain
chr3,19794407,19798986	chr3,19926166,19928500	2.99	5.07	-0.444709	0.13662	active	bait	non-bait	unchanged	gain
chr10,127676673,127702250	chr10,127174741,127179472	5.1	4.05	0.169699	0.664051	active	bait	bait	unchanged,unchanged,gain,unchanged	unchanged
chr9,21493089,21534250	chr9,21481646,21481845	8.7	8.03	-0.246578	0.0498998	active	bait	non-bait	unchanged,unchanged,unchanged,unchanged	gain
chr8,27267300,27271101	chr8,28136594,28140757	5.06	3.22	0.35897	0.3273	active	bait	non-bait	unchanged	gain
chr15,96115119,96123744	chr15,95628842,95631687	7.19	3.23	0.823707	0.0397103	active	bait	non-bait	unchanged,unchanged	gain,gain
chr4,140921373,140929893	chr4,141135078,141138530	7.92	4.32	0.714247	0.0416064	active	bait	non-bait	unchanged,unchanged	gain
chr2,143833386,143840952	chr2,144031070,144044367	17.56	23.23	-0.152105	0.40344	active	bait	non-bait	unchanged,unchanged	gain,unchanged,unchanged
chr14,52723155,52724169	chr14,52486992,52497490	6.5	7.53	-0.189585	0.591317	active	bait	non-bait	unchanged	gain
chr14,20899556,20906059	chr14,21114291,21117606	7.31	8.06	-0.0709975	0.844725	active	bait	non-bait	unchanged	unchanged,gain
chr4,40699176,40709983	chr4,40949584,40958792	6.8	5.8	0.0922587	0.775616	active	bait	non-bait	unchanged	gain
chr2,164873079,164898640	chr2,165158186,165159112	7.08	5.77	0.223555	0.414902	active	bait	non-bait	unchanged,gain	gain
chr1,55455214,55464404	chr1,55876379,55879700	5.79	9	-0.267229	0.462717	active	bait	non-bait	unchanged	gain
chr16,85798086,85804647	chr16,86374424,86382563	5.27	4.38	-0.08095	0.739644	active	bait	non-bait	unchanged,unchanged	gain
chr6,119983543,119984918	chr6,120129640,120132460	9.03	3.92	0.695492	0.0136367	active	bait	non-bait	unchanged	gain
chr2,125933435,125938847	chr2,126300203,126304670	5.45	3.25	0.738054	0.110654	active	bait	non-bait	none	gain
chr17,37079474,37088897	chr17,37090957,37109556	7.23	8.49	-0.20528	0.0404303	active	bait	bait	unchanged,unchanged	unchanged,gain
chr1,87684355,87695293	chr1,87735319,87736259	8.65	9.83	-0.026427	0.838481	active	bait	non-bait	unchanged	gain
chr1,133141037,133143537	chr1,133006188,133008274	6.43	6.6	-0.0721101	0.787548	active	bait	non-bait	unchanged	gain
chr17,23980814,23989354	chr17,24121369,24125689	7.52	5.45	0.403099	0.182522	active	bait	non-bait	none	gain
chr19,11714084,11716397	chr19,11406137,11416562	3.36	5.08	-0.3476	0.241528	active	bait	non-bait	none	gain
chr15,78366333,78379104	chr15,78075378,78076651	5.04	3.72	0.222152	0.511466	active	bait	non-bait	unchanged,gain	gain
chr16,32909054,32915761	chr16,33053503,33077047	8.59	5.89	0.243046	0.350938	active	bait	bait	unchanged	gain,unchanged
chr5,137041875,137045072	chr5,136828837,136832586	5.19	2.48	0.596115	0.161482	active	bait	non-bait	unchanged	gain
chr10,89082313,89087148	chr10,88875958,88881697	7.6	7.82	0.146871	0.60914	active	bait	non-bait	unchanged	gain
chr19,10646807,10653778	chr19,10638692,10645175	6.65	5.75	-0.0212111	0.846927	active	bait	non-bait	unchanged	gain
chr10,44722906,44726111	chr10,44348668,44350353	3.58	6.45	-0.469737	0.168376	active	bait	non-bait	unchanged	gain
chr16,33374960,33395981	chr16,33750142,33756483	5.12	1.39	0.920564	0.0250374	active	bait	non-bait	unchanged,unchanged,unchanged	gain,gain
chr9,14504265,14510429	chr9,14152081,14157796	3.11	5.26	-0.331775	0.303915	active	bait	non-bait	none	gain
chr7,51751145,51753807	chr7,51649182,51659897	5.72	7.38	-0.334006	0.0658794	active	bait	non-bait	unchanged	gain
chr12,105640269,105652214	chr12,105366878,105370474	6.16	4.73	0.340486	0.317538	active	bait	non-bait	unchanged,unchanged	gain
chr17,23860237,23867833	chr17,24121369,24125689	7.49	3.92	0.611687	0.047766	active	bait	non-bait	unchanged	gain
chr11,30549246,30558455	chr11,30043383,30048897	7.51	3.77	0.635781	0.0426686	active	bait	non-bait	unchanged	unchanged,gain
chr4,151658049,151673360	chr4,151537388,151539425	6.92	6.44	0.0985464	0.636986	active	bait	non-bait	unchanged	gain
chr13,3913570,3920046	chr13,3767895,3768375	5.72	4.94	0.202056	0.424929	active	bait	non-bait	unchanged	gain
chr6,134121905,134125632	chr6,134321276,134330342	6.83	6.1	0.0555325	0.828214	active	bait	non-bait	unchanged	gain
chr12,21319418,21324006	chr12,21230359,21232007	26.67	25.3	0.174543	0.456036	active	bait	non-bait	unchanged	gain
chr4,122924196,122940397	chr4,122895791,122897479	5.48	5.85	-0.0618762	0.72339	active	bait	non-bait	unchanged	gain
chr15,75891307,75914305	chr15,75991118,76020761	10.07	11.52	-0.229732	0.129529	active	bait	non-bait	unchanged,unchanged,unchanged	gain,unchanged
chr1,174485473,174488627	chr1,175344192,175349494	4.37	6.68	-0.166098	0.725543	active	bait	non-bait	none	gain
chr17,84584600,84588268	chr17,84494420,84504990	9.73	6.23	-0.0268001	0.871078	active	bait	non-bait	unchanged	gain
chr9,72886485,72888978	chr9,72936479,72944645	9.04	8.18	0.12693	0.339393	active	bait	non-bait	unchanged	gain
chr1,133141037,133143537	chr1,132999039,133006187	7.39	4.98	0.32395	0.253073	active	bait	non-bait	unchanged	unchanged,gain,gain
chr13,40960151,40962496	chr13,41065163,41078161	5.36	5.18	0.00755295	0.976826	active	bait	non-bait	unchanged	gain,unchanged
chr4,61921649,61923738	chr4,61502343,61505459	3.8	6.42	-0.384603	0.387078	active	bait	non-bait	none	gain
chr4,43392635,43396418	chr4,43079192,43080164	5.74	5.03	-0.0897212	0.781232	active	bait	non-bait	unchanged	gain
chr9,72820032,72837649	chr9,72933466,72936478	4.79	6.01	-0.215762	0.405624	active	bait	non-bait	unchanged	gain
chr1,173300013,173304420	chr1,173491767,173494217	5.38	5.48	-0.101495	0.710124	active	bait	non-bait	gain	gain
chr4,139790592,139802989	chr4,140458479,140471620	3.88	5.16	-0.0601062	0.885525	active	bait	bait	none	gain
chr1,57476701,57480739	chr1,58101575,58105804	8.48	13.54	-0.292263	0.315619	active	bait	non-bait	none	gain
chr10,85408241,85424686	chr10,85957307,85961802	4.9	5.89	-0.0374534	0.925303	active	bait	bait	gain,unchanged	unchanged
chr9,37414523,37421783	chr9,37224449,37226342	5.99	6.42	0.0566699	0.83923	active	bait	non-bait	unchanged	gain
chr5,24090110,24102542	chr5,23917329,23936727	9.71	8.26	0.272468	0.320411	active	bait	bait	unchanged,gain,unchanged	unchanged
chr7,63216395,63218110	chr7,63105042,63110434	9.02	10.88	-0.251724	0.355073	active	bait	non-bait	unchanged	gain,gain
chr7,24733617,24748683	chr7,25170045,25171518	10.14	24.88	-0.769967	0.032735	active	bait	non-bait	none	gain
chr7,31452166,31459191	chr7,31426209,31428629	5.61	4.4	0.0920287	0.531821	active	bait	non-bait	unchanged	gain
chr1,87673685,87684354	chr1,87734180,87735318	4.78	5.06	0.0756359	0.72237	active	bait	non-bait	none	gain
chr16,78572905,78578891	chr16,78466009,78470646	6.02	5.54	0.0962376	0.67192	active	bait	non-bait	unchanged	gain
chr9,45201783,45208720	chr9,45102042,45105787	6.22	7.54	-0.230108	0.173905	active	bait	non-bait	none	gain
chr7,19465705,19494470	chr7,19670190,19676413	8.02	7.88	-0.0309944	0.929872	active	bait	bait	gain	unchanged
chr10,80749711,80754217	chr10,80826646,80829069	5.5	2.59	0.375034	0.0739077	active	bait	bait	unchanged	gain
chr18,61552079,61560758	chr18,61608067,61614460	7.4	5.48	0.155191	0.465455	active	bait	non-bait	unchanged	gain
chr1,173421254,173437190	chr1,173484198,173491766	5.04	5.01	0.0387427	0.772662	active	bait	bait	unchanged	gain
chr7,119369052,119370656	chr7,119498735,119499705	5.14	3.86	0.180428	0.503813	active	bait	non-bait	unchanged	gain
chr9,32442391,32444098	chr9,32730768,32733783	8.57	5.24	0.56917	0.0532588	active	bait	non-bait	unchanged	gain
chr2,38219434,38222955	chr2,38038747,38044595	4.08	6.44	-0.3316	0.216368	active	bait	non-bait	none	gain
chr12,85313073,85323610	chr12,85356967,85367118	5.03	3.91	-0.151964	0.205946	active	bait	non-bait	gain	gain,gain
chr19,42231365,42243814	chr19,42109542,42111914	5.61	5.68	-0.0499458	0.796971	active	bait	bait	gain	unchanged
chr6,128672473,128675623	chr6,129460380,129467632	4.09	11.94	-0.855056	0.177268	active	bait	bait	none	unchanged,gain
chr7,20154232,20169847	chr7,20101258,20113912	8.5	11.71	0.0928512	0.566684	active	bait	bait	gain,unchanged	none
chr11,68968263,68973714	chr11,69326673,69333914	7.51	4.59	0.439339	0.102826	active	bait	non-bait	none	gain
chr18,46754821,46758234	chr18,46432369,46433637	6.49	6.28	-0.0688593	0.823719	active	bait	non-bait	unchanged	gain
chr6,128733245,128743358	chr6,129302872,129306683	4.76	7.58	-0.480959	0.155462	active	bait	non-bait	none	gain
chr10,80618996,80631608	chr10,80516443,80516912	5.09	2.99	0.136058	0.534427	active	bait	non-bait	unchanged,unchanged	gain
chr7,31329511,31343984	chr7,31204956,31208466	6.12	4.61	0.199834	0.452235	active	bait	bait	unchanged	gain
chr12,79959149,79966828	chr12,80395842,80399534	5.23	6.64	-0.320709	0.382869	active	bait	bait	unchanged,gain	unchanged
chr3,81727684,81730811	chr3,80849568,80853626	5.71	3.93	0.328982	0.333175	active	bait	non-bait	none	gain
chr11,99888699,99891770	chr11,99350385,99356707	6.36	4.25	0.528698	0.08491	active	bait	bait	none	gain
chr14,8911518,8919379	chr14,8796225,8800622	11.76	13.69	-0.250081	0.338549	active	bait	non-bait	unchanged	gain,unchanged
chr1,9925467,9933242	chr1,9619099,9620740	4.01	5.25	-0.198902	0.550557	active	bait	non-bait	unchanged	gain
chr4,130123403,130126976	chr4,130468833,130469777	3.48	5.15	-0.334638	0.406256	active	bait	bait	none	gain
chr6,124783968,124791545	chr6,125203831,125207006	5.58	6.33	-0.041073	0.92742	active	bait	non-bait	unchanged	gain,unchanged
chr1,135817135,135818439	chr1,135997933,136004493	5.23	6.09	-0.118915	0.65361	active	bait	non-bait	unchanged	gain,gain
chr7,31563573,31576787	chr7,31425141,31426208	7.99	7.82	-0.0984172	0.699946	active	bait	non-bait	none	gain
chr11,98443059,98455010	chr11,98333971,98335405	5.28	3.93	0.304977	0.29635	active	bait	bait	unchanged	gain
chr2,174261400,174269353	chr2,174495569,174499647	6.6	9.08	-0.147478	0.659098	active	bait	non-bait	unchanged	gain
chrX,151696537,151704180	chrX,151611915,151614508	6.17	5.39	0.22101	0.474512	active	bait	non-bait	unchanged	gain
chr15,76776716,76781543	chr15,76574051,76576085	4.96	5.19	-0.0784228	0.827492	active	bait	non-bait	unchanged	gain
chr10,96078881,96084907	chr10,95643137,95646184	5.16	6.01	-0.0816798	0.773937	active	bait	non-bait	unchanged	gain
chr19,11694834,11704159	chr19,11422883,11424512	6.86	7.74	-0.118471	0.62863	active	bait	non-bait	none	gain
chr3,87644137,87654093	chr3,87574945,87576420	5.87	5.71	0.0236214	0.889833	active	bait	non-bait	unchanged	gain
chr6,92039899,92043089	chr6,91437541,91438984	5.52	3.78	0.311009	0.396227	active	bait	non-bait	unchanged	gain
chr14,55064217,55071477	chr14,54810483,54813305	6.04	5.78	-0.023867	0.94559	active	bait	non-bait	unchanged,unchanged	gain,unchanged
chr10,59262717,59263262	chr10,58983835,58984525	6.36	4.79	0.174885	0.517379	active	bait	non-bait	none	gain
chr11,99805930,99817545	chr11,99345725,99350231	4.48	5.74	-0.120893	0.775133	active	bait	non-bait	none	gain
chr11,83552377,83561485	chr11,83352995,83353779	6.75	6.24	0.00378032	0.986947	active	bait	non-bait	unchanged,unchanged	gain
chr8,74925164,74951042	chr8,74911628,74914457	6.97	5.95	0.0378372	0.799251	active	bait	non-bait	unchanged,unchanged,unchanged	gain
chr12,88744122,88749897	chr12,88487947,88489000	5.03	4.22	-0.047864	0.860949	active	bait	bait	gain,gain,unchanged	unchanged
chr1,157071776,157081120	chr1,156896085,156901677	4.96	5.36	-0.0779234	0.70646	active	bait	non-bait	unchanged	gain,gain
chr16,44764718,44767153	chr16,45155634,45162037	7.34	6.31	0.107795	0.647483	active	bait	bait	gain	unchanged,unchanged
chr10,44772861,44792949	chr10,44312952,44320197	17.34	18.36	-0.119372	0.754984	active	bait	bait	unchanged	gain
chr9,106785659,106795932	chr9,107175793,107182257	10.38	9.25	0.113643	0.596609	active	bait	non-bait	unchanged,unchanged	gain
chr9,124026105,124044432	chr9,123846790,123849769	12.23	8.63	0.452914	0.0443716	active	bait	non-bait	gain,gain	gain
chr7,63300629,63308538	chr7,63115651,63124438	6.25	6.97	0.000205947	0.999608	active	bait	non-bait	unchanged	gain
chr12,88716533,88731395	chr12,88778088,88783209	30.7	33.37	-0.00801079	0.966845	active	bait	bait	unchanged,unchanged	gain,unchanged
chr1,173311888,173320949	chr1,174147733,174151155	7.28	4.3	0.365947	0.57487	active	bait	bait	gain	unchanged,unchanged
chr17,24080922,24092563	chr17,24100930,24109209	7.13	5.65	-0.0468487	0.72228	active	bait	non-bait	none	gain
chr2,93659010,93664733	chr2,93306171,93313136	7.54	11.38	-0.344728	0.281388	active	bait	non-bait	unchanged	unchanged,gain
chr1,133395001,133402248	chr1,133319489,133320157	5.78	4.22	0.0583692	0.746656	active	bait	non-bait	unchanged	gain
chr11,114625947,114627624	chr11,114776009,114778290	5.18	6.54	-0.235729	0.268424	active	bait	non-bait	unchanged	gain
chr3,100711697,100735028	chr3,101090668,101096504	14.88	12.72	0.253905	0.409554	active	bait	bait	unchanged	gain
chr11,70025887,70029608	chr11,69745329,69747623	5.25	6.76	-0.395316	0.188721	active	bait	non-bait	unchanged	gain
chr1,83790548,83793382	chr1,84316794,84320320	2.17	5.82	-0.70395	0.157209	active	bait	non-bait	none	gain
chr19,4134136,4141095	chr19,4475673,4478299	3.11	5.57	-0.760079	0.209164	active	bait	bait	unchanged	gain
chr2,34679639,34682378	chr2,34818784,34821864	5.53	5.17	0.0784298	0.728653	active	bait	non-bait	unchanged	gain
chr11,99474240,99477142	chr11,99350385,99356707	5.03	5.54	-0.0113167	0.96729	active	bait	bait	none	gain
chr1,172840386,172859073	chr1,172926981,172928906	12.95	13.39	-0.0392794	0.781841	active	bait	non-bait	unchanged,unchanged	gain
chr11,121532794,121534981	chr11,121607398,121608854	5.6	3.74	0.424224	0.05112	active	bait	non-bait	unchanged	gain
chr11,121558853,121566102	chr11,121607398,121608854	6.01	3.22	0.355331	0.0228886	active	bait	non-bait	unchanged	gain
chr13,21837870,21843031	chr13,22132679,22135014	12.41	12.03	-0.117313	0.689962	active	bait	bait	gain	unchanged
chr2,72820741,72824869	chr2,72583122,72586449	6.59	7.27	-0.0687586	0.763213	active	bait	non-bait	unchanged	gain
chr4,32327567,32333126	chr4,32622214,32628275	18.68	11.95	0.505815	0.0232751	active	bait	non-bait	unchanged,unchanged	gain
chr8,67209809,67213538	chr8,67355870,67357158	4.72	6.31	-0.332559	0.287668	active	bait	non-bait	unchanged	gain
chr7,6430821,6439744	chr7,6907575,6915649	4.93	6.81	-0.322666	0.296554	active	bait	bait	gain	none
chr9,106123893,106132465	chr9,106330601,106331799	6.13	4.58	0.263037	0.293211	active	bait	bait	gain,unchanged,unchanged	unchanged
chr11,20724408,20735574	chr11,21074200,21076758	6.35	3.35	0.677792	0.0493916	active	bait	non-bait	unchanged,unchanged	gain,gain
chr9,123777971,123843296	chr9,123846790,123849769	21.97	21.35	-0.0143752	0.903732	active	bait	non-bait	unchanged,gain	gain
chr9,45201783,45208720	chr9,45026327,45042433	7.19	4.36	0.459085	0.0345635	active	bait	non-bait	none	gain,gain
chr6,129127278,129131211	chr6,129460380,129467632	4.14	7.11	-0.504859	0.325741	active	bait	bait	unchanged	unchanged,gain
chr14,58279017,58290416	chr14,58529007,58533072	8.96	7.23	0.274015	0.251095	active	bait	non-bait	unchanged	gain
chr10,59262717,59263262	chr10,58982849,58983834	5.75	3.84	0.218874	0.473658	active	bait	non-bait	none	gain
chr4,46612462,46616899	chr4,47067901,47072182	4.6	6.52	-0.33923	0.365921	active	bait	bait	gain	unchanged
chr6,125041808,125049173	chr6,125203831,125207006	3.98	5.73	-0.172636	0.672799	active	bait	non-bait	unchanged,unchanged	gain,unchanged
chr4,134087783,134094361	chr4,134353410,134359881	6.72	3.43	0.444508	0.124158	active	bait	non-bait	unchanged	gain,unchanged
chr6,123121156,123123573	chr6,123211952,123215110	12.01	6.73	0.743787	0.0451047	active	bait	bait	gain	none
chr10,110908765,110913388	chr10,111431989,111437687	2.67	6.47	-0.536177	0.182978	active	bait	non-bait	unchanged	gain
chr7,142726496,142734253	chr7,142838098,142840640	5.86	5.13	0.0219142	0.905283	active	bait	non-bait	unchanged	gain
chr7,53922137,53933224	chr7,54023349,54027967	4.78	5.73	-0.276128	0.252386	active	bait	non-bait	none	gain,gain
chr4,132102169,132107573	chr4,132174610,132190898	12.27	7.29	0.216211	0.2183	active	bait	non-bait	none	gain,unchanged,unchanged
chr2,90868940,90879116	chr2,90948879,90963800	3.65	5.27	-0.151508	0.53958	active	bait	bait	unchanged	unchanged,gain,unchanged
chr1,156944966,156947324	chr1,156903243,156910278	5.11	4.12	0.120938	0.318054	active	bait	non-bait	unchanged	gain
chr13,112595605,112604328	chr13,112863517,112867534	6.82	3.82	0.482668	0.0335307	active	bait	non-bait	unchanged	unchanged,gain
chr7,10760902,10766937	chr7,11079919,11081372	22.2	18.4	0.357104	0.421658	active	bait	bait	none	gain
chr4,32658329,32667795	chr4,32431772,32445092	7.12	8.13	-0.252472	0.312461	active	bait	non-bait	unchanged	gain,gain
chr2,72812094,72820740	chr2,72583122,72586449	7.19	5.84	0.1686	0.504481	active	bait	non-bait	unchanged	gain
chr15,76709451,76709725	chr15,76576215,76579455	5.38	3.54	0.305823	0.185734	active	bait	non-bait	unchanged	gain
chr11,59119006,59124805	chr11,59355000,59360399	6.22	5.16	0.113992	0.591805	active	bait	bait	unchanged	gain
chr4,62814036,62818581	chr4,63026435,63027656	4.9	7.18	-0.272867	0.239557	active	bait	non-bait	unchanged	gain
chr12,85981337,85987376	chr12,86095017,86101453	4.52	5.71	-0.25284	0.247266	active	bait	non-bait	none	gain
chr11,11454404,11457847	chr11,11661467,11661858	6.3	4.47	0.332851	0.251722	active	bait	non-bait	gain	gain
chr9,108962258,108968454	chr9,108898845,108900631	5.05	5.15	0.0178907	0.889743	active	bait	non-bait	unchanged	unchanged,gain
chr2,116790377,116795679	chr2,116993653,116995505	7.94	9.33	-0.0632329	0.796409	active	bait	non-bait	none	gain
chr10,21600789,21605968	chr10,21333201,21336398	5.24	5.5	0.0431688	0.885597	active	bait	non-bait	none	gain
chr7,4380825,4398094	chr7,4039121,4040740	8.58	8.63	-0.0295991	0.920369	active	bait	non-bait	unchanged	gain
chr5,35356921,35364558	chr5,35260148,35266825	5.2	2.81	0.537946	0.00701209	active	bait	non-bait	none	gain
chr1,9683350,9693636	chr1,9607027,9613475	10.49	16.53	-0.506696	0.00277564	active	bait	non-bait	unchanged	gain
chr1,155738269,155740780	chr1,155940860,155952431	5.71	7.33	-0.198564	0.352646	active	bait	non-bait	unchanged	gain,unchanged,unchanged
chr18,80393693,80397866	chr18,80614920,80617548	4.71	5.97	-0.155095	0.523545	active	bait	non-bait	unchanged,unchanged	unchanged,gain
chr7,25772869,25806684	chr7,25650262,25662390	7.63	7.15	0.0449539	0.867792	active	bait	bait	gain	none
chr1,175060122,175062874	chr1,174572196,174575262	1.93	5.34	-0.60978	0.134971	active	bait	non-bait	none	gain
chr1,169152634,169154516	chr1,169254169,169261384	8.51	9.8	-0.0479117	0.797362	active	bait	non-bait	none	gain
chr1,174052026,174060605	chr1,174279539,174281597	7.06	4.89	0.543803	0.0467616	active	bait	non-bait	unchanged	gain,unchanged
chr14,51426976,51441474	chr14,51489625,51492554	21.34	21.7	0.0933244	0.638347	active	bait	bait	unchanged,gain	unchanged
chr17,23995586,23999936	chr17,24143259,24143811	4.37	5.24	-0.119369	0.715272	active	bait	non-bait	none	gain
chr4,15870112,15876157	chr4,15238319,15245319	5.52	7.09	-0.210715	0.521445	active	bait	non-bait	unchanged	gain
chr9,57081868,57086210	chr9,57267351,57277311	7.81	6.26	0.177999	0.424181	active	bait	non-bait	unchanged	unchanged,unchanged,gain
chr16,30062860,30068916	chr16,29990092,29991842	7.62	7.38	-0.118169	0.50386	active	bait	non-bait	unchanged	gain
chr18,65589481,65592405	chr18,65456960,65458629	6.86	6.41	0.0435728	0.850251	active	bait	non-bait	unchanged	gain
chr17,87730843,87731973	chr17,87968234,87973671	9.77	10.05	-0.0628934	0.84011	active	bait	non-bait	unchanged	gain
chr7,6449926,6459511	chr7,6430821,6439744	5.39	4.2	0.0423896	0.714049	active	bait	bait	none	gain
chr15,36719674,36724857	chr15,36960383,36961616	4.64	5.74	-0.10419	0.696919	active	bait	non-bait	unchanged	gain
chr4,141239537,141242335	chr4,141209807,141232593	4.98	5.18	0.000502243	0.996702	active	bait	bait	unchanged	unchanged,unchanged,unchanged,gain,unchanged
chr2,113545855,113557777	chr2,113316575,113320542	2.56	5.18	-0.493553	0.139298	active	bait	non-bait	none	gain
chr3,90407425,90413016	chr3,90330426,90332068	13.15	12.67	0.251886	0.117296	active	bait	bait	gain	none
chr7,31452166,31459191	chr7,31208467,31211286	5	2.75	0.519616	0.176464	active	bait	non-bait	unchanged	gain
chr7,150868225,150875003	chr7,150765875,150773827	7.62	5.4	0.196988	0.37537	active	bait	non-bait	unchanged	gain
chr10,77886683,77893060	chr10,77922762,77937932	4.08	6.38	-0.2948	0.2203	active	bait	bait	unchanged,unchanged	unchanged,gain,unchanged
chr7,63216395,63218110	chr7,63115651,63124438	7.56	6.23	0.196745	0.50966	active	bait	non-bait	unchanged	gain
chr15,66711922,66733696	chr15,66515833,66531165	10.14	8.38	0.158031	0.408701	active	bait	non-bait	unchanged,unchanged	gain
chr19,10065173,10083994	chr19,9990674,9993658	8.22	8.25	-0.0837795	0.64479	active	bait	non-bait	unchanged	gain
chr4,133151282,133162923	chr4,133463238,133466759	5.21	2.58	0.750657	0.180433	active	bait	non-bait	unchanged,unchanged	unchanged,gain
chr11,68394282,68403975	chr11,68517065,68527794	11.53	9.83	0.168415	0.346503	active	bait	non-bait	none	gain
chr6,97496441,97499059	chr6,97168073,97171681	4.47	5.3	-0.0741137	0.797502	active	bait	non-bait	none	gain
chr4,140989391,141003282	chr4,141132731,141134765	23.25	32.03	-0.320113	0.0581654	active	bait	non-bait	unchanged	gain
chr1,145845788,145852226	chr1,145622845,145627174	8.9	13.62	-0.373567	0.0915718	active	bait	bait	gain	unchanged
chr4,140789936,140796910	chr4,141134766,141135077	2.1	5.74	-0.845015	0.15293	active	bait	non-bait	unchanged	gain
chr15,59205425,59212285	chr15,59623891,59629282	3.86	6.33	-0.375372	0.296515	active	bait	non-bait	unchanged	gain
chr1,173311888,173320949	chr1,173536844,173539308	14.2	4.63	1.26111	0.00658862	active	bait	bait	gain	unchanged
chr15,101613555,101619877	chr15,101164833,101170740	4.7	5.37	-0.0639397	0.853926	active	bait	non-bait	none	gain
chr16,45952960,45953891	chr16,45790112,45797454	5.21	5.62	-0.105752	0.620996	active	bait	non-bait	unchanged	gain,unchanged
chr5,135413937,135429717	chr5,135114125,135116235	5.38	0.46	1.75475	0.00943976	active	bait	bait	gain	unchanged
chr14,62248481,62251318	chr14,62645593,62654550	10.26	8.13	0.307272	0.191531	active	bait	non-bait	none	gain
chr5,32436823,32440732	chr5,32052996,32054312	7.98	5.16	0.221731	0.311733	active	bait	non-bait	unchanged	gain
chr1,174052026,174060605	chr1,174281598,174283391	6	4.41	0.439183	0.139299	active	bait	non-bait	unchanged	gain
chr7,117984429,117990013	chr7,118087048,118092898	7.63	6.35	0.0927711	0.583399	active	bait	non-bait	unchanged	gain,unchanged
chr11,94811206,94813210	chr11,95720621,95730674	5.86	0.91	1.05195	0.0547082	active	bait	bait	none	unchanged,gain
chr17,23972385,23980813	chr17,24100930,24109209	5.58	7.13	-0.222736	0.35806	active	bait	non-bait	none	gain
chr16,78572905,78578891	chr16,78475132,78481375	5.76	5.63	0.0539724	0.806261	active	bait	non-bait	unchanged	unchanged,gain
chr19,10051533,10057785	chr19,9993659,9995486	14.75	15.78	-0.212243	0.0758759	active	bait	non-bait	unchanged	gain
chr11,100127305,100131741	chr11,99350385,99356707	5.88	2.67	0.835096	0.0139849	active	bait	bait	none	gain
chr19,11821731,11824598	chr19,11422883,11424512	6.24	1.86	1.18113	0.00142033	active	bait	non-bait	none	gain
chr8,25678265,25688563	chr8,26146738,26150421	4.46	7.28	-0.229091	0.726883	active	bait	bait	unchanged	gain
chr6,123121156,123123573	chr6,122842928,122853603	10.45	9.27	0.220664	0.652676	active	bait	bait	gain	none
chr6,50487761,50490474	chr6,50291492,50312777	4.77	5.63	-0.106307	0.597875	active	bait	non-bait	none	unchanged,gain
chr17,71529129,71536091	chr17,71347364,71352773	6.15	4.76	-0.0882466	0.677289	active	bait	bait	gain,unchanged	unchanged
chr1,87905353,87916782	chr1,87734180,87735318	4	5.97	-0.136331	0.647085	active	bait	non-bait	none	gain
chr17,87313930,87319639	chr17,87968234,87973671	5.85	5.47	0.306641	0.38581	active	bait	non-bait	none	gain
chr7,73002333,73014497	chr7,72883726,72885414	4.69	5.78	-0.420915	0.0231083	active	bait	bait	gain,unchanged	none
chr12,85552952,85559988	chr12,85313073,85323610	13.65	21.16	-0.612909	0.0975037	active	bait	bait	unchanged	gain
chr6,124978693,124990314	chr6,125203831,125207006	8.04	6.82	0.258574	0.431868	active	bait	non-bait	unchanged	gain,unchanged
chr1,172797098,172804265	chr1,172212196,172213769	5.52	2.32	0.658518	0.0711485	active	bait	non-bait	unchanged	gain
chr7,24896333,24910025	chr7,25170045,25171518	6.98	8.18	-0.152915	0.7193	active	bait	non-bait	unchanged	gain
chr5,100405210,100407023	chr5,99641407,99643005	6.11	8.85	-0.288391	0.425995	active	bait	non-bait	unchanged	gain
chr14,22803045,22812647	chr14,23405707,23411142	20.3	12.35	0.697091	0.00304861	active	bait	non-bait	unchanged,unchanged	gain
chr6,125068066,125082570	chr6,125203831,125207006	5.96	9.82	-0.322328	0.297478	active	bait	non-bait	unchanged,unchanged,unchanged	gain,unchanged
chr12,16817427,16820650	chr12,16953240,16960169	8.18	4.96	0.418867	0.0538465	active	bait	non-bait	unchanged	gain,unchanged
chr7,31644273,31646689	chr7,31204956,31208466	6.19	2.85	0.49323	0.273609	active	bait	bait	none	gain
chr5,77422631,77438007	chr5,77718393,77724143	5.46	3.37	0.518173	0.12038	active	bait	non-bait	none	gain
chr15,38230317,38240328	chr15,38380422,38381014	6.46	6.11	-0.175142	0.528651	active	bait	non-bait	unchanged	gain
chr6,114950853,114958363	chr6,114729012,114733962	4.24	5.15	-0.138008	0.530558	active	bait	non-bait	unchanged	gain,unchanged,unchanged
chr17,71529129,71536091	chr17,71081233,71088698	2.47	5.12	-0.871486	0.0618211	active	bait	non-bait	gain,unchanged	gain
chr4,43513177,43524078	chr4,43071355,43072936	13.48	5.17	0.933023	0.0306308	active	bait	bait	unchanged,gain,gain	unchanged
chr2,91093983,91100246	chr2,91318123,91327686	11.06	7.91	0.407071	0.0482684	active	bait	non-bait	unchanged	gain
chr19,12698309,12708954	chr19,12903939,12906296	4.07	5.74	-0.27614	0.301548	active	bait	non-bait	unchanged,unchanged	gain
chr12,3231313,3238584	chr12,3354974,3359812	8.36	7.74	-0.0317416	0.890982	active	bait	non-bait	unchanged	gain
chr8,114252529,114269151	chr8,114045632,114050898	6.27	7.82	-0.17874	0.592032	active	bait	bait	unchanged	unchanged,gain
chr4,132080844,132093017	chr4,132486509,132496957	6.17	6.78	-0.0942959	0.820861	active	bait	bait	gain,unchanged	none
chr11,115716243,115724439	chr11,115498479,115513392	2.1	5.97	-0.963658	0.0189105	active	bait	non-bait	unchanged	gain,unchanged,unchanged
chr2,32388545,32396138	chr2,32244713,32260340	6.79	8.94	-0.369125	0.0618077	active	bait	bait	unchanged	unchanged,unchanged,gain
chr9,20683836,20685653	chr9,20945650,20958481	14.82	11.04	0.00429325	0.985633	active	bait	bait	unchanged	unchanged,gain
chr7,99887799,99891643	chr7,99980664,99985979	12.42	12.48	0.0321775	0.859401	active	bait	non-bait	unchanged	gain
chr10,38873271,38884888	chr10,39209962,39212917	4.06	5.91	-0.102999	0.764139	active	bait	non-bait	unchanged,loss	gain
chr5,105721350,105724051	chr5,105388378,105388905	3.31	5.23	-0.268011	0.505326	active	bait	non-bait	unchanged,unchanged	gain
chr10,53793412,53796083	chr10,53642951,53648859	3.27	5.47	-0.515456	0.00717448	active	bait	non-bait	unchanged	gain,unchanged
chr7,31139344,31159880	chr7,31208467,31211286	6.42	5.18	0.0512788	0.805737	active	bait	non-bait	unchanged,unchanged	gain
chr5,17468292,17468560	chr5,17354050,17361827	4.87	5.25	-0.0655696	0.724454	active	bait	non-bait	unchanged	gain
chr3,15903933,15908988	chr3,15284242,15288113	3.85	5.56	-0.122306	0.766567	active	bait	non-bait	unchanged	gain
chr11,83552377,83561485	chr11,83354182,83356463	5.5	2.67	0.596513	0.0264137	active	bait	non-bait	unchanged,unchanged	gain
chr2,73105553,73118456	chr2,72564777,72567303	3.08	5.97	-0.524268	0.0600846	active	bait	non-bait	none	gain
chr6,122899164,122906176	chr6,123175094,123186799	6.18	8.62	0.0174142	0.974542	active	bait	bait	gain	unchanged
chr7,53648730,53652618	chr7,53820190,53822833	33.74	32.33	0.133526	0.412999	active	bait	non-bait	none	gain
chr3,90030725,90047641	chr3,90143812,90145963	6.79	3.16	0.385068	0.0570117	active	bait	bait	unchanged,unchanged,gain,unchanged	none
chr2,91100247,91109178	chr2,91318123,91327686	11.88	11.43	0.014201	0.954004	active	bait	non-bait	unchanged	gain
chr1,173311888,173320949	chr1,173209053,173211583	7.27	6.79	-0.104966	0.752066	active	bait	bait	gain	unchanged
chr7,20154232,20169847	chr7,20147662,20152752	4.8	7.13	-0.0371843	0.76585	active	bait	bait	gain,unchanged	unchanged,unchanged
chr7,31452166,31459191	chr7,31425141,31426208	6.4	5.31	0.0838642	0.559321	active	bait	non-bait	unchanged	gain
chr13,63399869,63407274	chr13,63207888,63211044	9.28	7.29	0.36872	0.122117	active	bait	non-bait	unchanged	gain
chr17,33854084,33856966	chr17,34041018,34047619	2.96	5.55	-0.726363	0.0200115	active	bait	bait	unchanged	gain,unchanged
chr17,84584600,84588268	chr17,84512861,84527693	13.15	13.04	-0.413896	0.00171747	active	bait	non-bait	unchanged	unchanged,gain
chr17,23881079,23884879	chr17,24144083,24146392	5.72	4.02	0.33613	0.408215	active	bait	non-bait	none	gain
chr2,25397062,25403114	chr2,25217966,25225617	7.22	7.15	0.0507226	0.863504	active	bait	bait	unchanged,unchanged,unchanged	gain
chr11,61298457,61310996	chr11,61391775,61395860	5.46	2.19	0.364433	0.0328391	active	bait	bait	gain,unchanged	unchanged
chr11,90498814,90500254	chr11,90102835,90106283	4.11	5.59	-0.156235	0.598403	active	bait	non-bait	unchanged	unchanged,gain
chr9,92143210,92146051	chr9,92278749,92282265	3.32	5.25	-0.4374	0.107664	active	bait	non-bait	unchanged	gain
chr12,25177789,25179503	chr12,25330299,25337156	3.08	7.14	-0.681042	0.1081	active	bait	bait	gain	unchanged
chr9,78064456,78081217	chr9,77600238,77610363	2.43	5.21	-0.946053	0.12632	active	bait	bait	unchanged,gain,gain,gain	unchanged
chr11,114650330,114663222	chr11,114772260,114775042	8.26	8.87	-0.118763	0.50967	active	bait	non-bait	none	gain
chr6,115933642,115947594	chr6,115804381,115809089	8.85	7.34	0.116513	0.548654	active	bait	non-bait	unchanged,unchanged	gain,unchanged
chr2,24324999,24333158	chr2,24143314,24149142	9.88	7.64	0.166791	0.443731	active	bait	bait	gain,gain,gain	none
chr5,93108531,93113897	chr5,93241864,93251798	3.9	5.29	-0.29796	0.373962	active	bait	non-bait	unchanged	gain,unchanged
chr11,121558853,121566102	chr11,121666213,121667807	10.47	6.59	0.274873	0.109531	active	bait	non-bait	unchanged	gain
chr6,123121156,123123573	chr6,122823973,122830070	13.52	7.29	0.727472	0.141871	active	bait	bait	gain	unchanged
chr14,8930155,8932075	chr14,9190547,9191431	7.74	6.58	0.224112	0.542413	active	bait	non-bait	unchanged	gain
chr17,29624528,29632678	chr17,29249789,29260140	6.27	3.92	0.534019	0.342149	active	bait	bait	unchanged	gain,gain
chr9,123777971,123843296	chr9,124025391,124026104	15.1	12.9	0.202448	0.424218	active	bait	non-bait	unchanged,gain	gain
chr7,31765453,31774979	chr7,31426209,31428629	4.87	6.94	-0.295375	0.52651	active	bait	non-bait	unchanged	gain
chr11,79428236,79436791	chr11,79704877,79714999	8.23	7.65	0.0902865	0.711942	active	bait	bait	gain	none
chr13,22123379,22128852	chr13,21786886,21807356	39.63	35.39	0.0545108	0.808124	active	bait	bait	unchanged,unchanged	unchanged,gain
chr1,172574235,172576492	chr1,172209923,172212195	14.48	16.12	-0.051941	0.829857	active	bait	non-bait	unchanged	gain
chr13,21809485,21814955	chr13,21820919,21829137	6.92	8.89	-0.248933	0.206183	active	bait	bait	unchanged,gain	gain
chr2,152512249,152516652	chr2,152672398,152673343	14.48	12.93	0.138795	0.402996	active	bait	non-bait	unchanged,unchanged	gain
chr9,32442391,32444098	chr9,32715548,32717237	5.66	4.36	0.289097	0.360938	active	bait	non-bait	unchanged	unchanged,gain
chr8,124895780,124904015	chr8,124757988,124795536	10.22	13.2	-0.258868	0.266749	active	bait	bait	unchanged	gain
chr7,71075250,71085875	chr7,71006802,71012191	3.53	5.53	-0.457805	0.00766233	active	bait	non-bait	unchanged	gain
chr4,43643010,43644932	chr4,43487038,43489028	5.62	3.25	0.322144	0.172155	active	bait	non-bait	unchanged	unchanged,gain
chr8,73426439,73450107	chr8,73841645,73848931	5.47	4.44	0.304045	0.395056	active	bait	non-bait	unchanged	gain,gain,gain
chr5,100111278,100114808	chr5,99641407,99643005	10.75	9.35	0.174897	0.51811	active	bait	non-bait	none	gain
chr4,41255753,41264894	chr4,41158047,41159761	3.48	8.42	-0.551973	0.0256353	active	bait	bait	unchanged,unchanged,gain	none
chr4,43454601,43475767	chr4,43071355,43072936	9.77	6.57	0.265268	0.297018	active	bait	bait	unchanged,gain	unchanged
chr8,86565044,86568470	chr8,86744217,86747890	5.97	5.11	0.0546111	0.7999	active	bait	non-bait	gain	gain
chr10,96078881,96084907	chr10,96206802,96213834	3.93	5.06	-0.240201	0.216048	active	bait	non-bait	unchanged	gain
chr6,72735630,72742891	chr6,72626803,72627520	16.58	16.5	0.0551616	0.699522	active	bait	non-bait	unchanged	gain
chr14,51426976,51441474	chr14,51414155,51422002	5.7	7.4	-0.132158	0.494117	active	bait	bait	unchanged,gain	none
chrX,70901813,70911894	chrX,70820747,70826721	6	6.71	-0.203619	0.43871	active	bait	non-bait	none	gain
chr14,20794854,20804237	chr14,21107910,21114290	7.71	4.55	0.220079	0.641026	active	bait	bait	unchanged,gain	unchanged,unchanged
chr5,4974392,4988753	chr5,5310290,5313003	5.27	2.41	0.76048	0.0296753	active	bait	non-bait	none	gain
chr9,123888098,123894942	chr9,124005204,124007427	5.81	3.99	0.338515	0.137529	active	bait	non-bait	none	gain
chrX,97689577,97691482	chrX,97005423,97008171	7.7	8.36	0.069009	0.824789	active	bait	non-bait	unchanged	gain
chr7,117941096,117953729	chr7,118081753,118086466	7.99	8.22	-0.170458	0.329016	active	bait	non-bait	none	gain
chr13,91044047,91047780	chr13,91774486,91777637	1.63	5.62	-0.732724	0.0602865	active	bait	non-bait	none	gain
chr15,76709451,76709725	chr15,76574051,76576085	7.47	8.69	-0.225746	0.247554	active	bait	non-bait	unchanged	gain
chr10,3134034,3138890	chr10,3225222,3230671	4.64	6.5	-0.118173	0.698808	active	bait	non-bait	unchanged	gain
chr12,88283856,88290801	chr12,88129505,88137248	12.94	15.96	-0.324815	0.0847006	active	bait	non-bait	unchanged	gain,unchanged
chrX,83111503,83116427	chrX,83017285,83023628	9.7	12.53	-0.0838602	0.694084	active	bait	bait	gain	unchanged
chr6,125041808,125049173	chr6,125167905,125170933	3.61	5.09	-0.243489	0.526957	active	bait	non-bait	unchanged,unchanged	gain
chr4,140989391,141003282	chr4,141134766,141135077	20.09	20.55	0.0572251	0.761619	active	bait	non-bait	unchanged	gain
chrX,7476206,7483198	chrX,7577428,7585649	7.69	7.78	-0.0489853	0.836963	active	bait	non-bait	unchanged	gain
chr9,66195059,66198639	chr9,66208414,66215795	19.58	13.49	0.0197313	0.875642	active	bait	bait	unchanged,unchanged	gain
chr1,94723701,94731557	chr1,94543633,94551347	10.54	8.65	0.0858878	0.556455	active	bait	bait	gain	none
chr9,21557157,21566968	chr9,21478149,21481645	4.6	6.63	-0.429882	0.027457	active	bait	non-bait	unchanged	unchanged,gain
chr7,19465705,19494470	chr7,19697092,19713583	7.33	4.26	0.396782	0.333056	active	bait	bait	gain	unchanged,unchanged
chr14,8911518,8919379	chr14,8870523,8879748	6.15	4.28	0.17635	0.446694	active	bait	non-bait	unchanged	unchanged,gain
chr5,135413937,135429717	chr5,135384317,135407572	7.23	6.34	-0.0601455	0.751084	active	bait	bait	gain	unchanged
chr17,24013609,24020751	chr17,24115818,24121368	5.2	4.94	0.0589966	0.843314	active	bait	non-bait	none	gain
chr7,10856809,10862014	chr7,11079919,11081372	15.5	9.37	0.786685	0.0231941	active	bait	bait	none	gain
chr5,93101367,93106023	chr5,93182957,93187625	3.69	5.37	-0.380322	0.120098	active	bait	non-bait	unchanged	unchanged,gain
chr7,31881656,31905816	chr7,31779064,31794940	8.87	8.54	0.157589	0.614479	active	bait	non-bait	unchanged	unchanged,gain
chr9,106586647,106588922	chr9,107182258,107190933	5.05	5.28	-0.0512484	0.872707	active	bait	non-bait	unchanged	unchanged,unchanged,gain
chr17,28652593,28654609	chr17,28598229,28605293	5.71	4.09	0.0111654	0.951914	active	bait	non-bait	unchanged	unchanged,gain
chr4,109338106,109340005	chr4,109100810,109107002	4.81	5.56	-0.167783	0.527816	active	bait	non-bait	unchanged	gain
chr2,34679639,34682378	chr2,34817359,34818783	6.35	3.93	0.529638	0.0193951	active	bait	non-bait	unchanged	gain
chr10,10271715,10278226	chr10,10127439,10131884	24.66	26.28	-0.0827725	0.496985	active	bait	non-bait	unchanged	gain
chr1,53409077,53411162	chr1,53836173,53846930	4.88	5.52	0.00148211	0.997886	active	bait	bait	unchanged	unchanged,gain
chr14,73605468,73617771	chr14,73598494,73604132	5.74	4.77	0.0444331	0.680798	active	bait	non-bait	unchanged	gain
chrX,70901813,70911894	chrX,70818395,70820746	6.98	6.56	0.00445321	0.986399	active	bait	non-bait	none	gain
chr7,71297369,71302149	chr7,71192535,71200035	5.19	4.34	0.224048	0.32084	active	bait	non-bait	unchanged	gain
chr6,129617781,129644375	chr6,129662936,129666162	4.04	5.08	-0.0496721	0.793258	active	bait	non-bait	none	gain
chr16,45085893,45096318	chr16,44764718,44767153	15.18	12.54	0.158781	0.440221	active	bait	bait	unchanged,unchanged	gain
chrX,7483199,7488659	chrX,7577428,7585649	9.95	12.61	-0.0614514	0.807074	active	bait	non-bait	none	gain
chr7,50604863,50610153	chr7,50714175,50719217	5.08	5.27	0.0614878	0.813051	active	bait	bait	unchanged,gain	none
chr7,134273834,134287973	chr7,134336618,134344001	7.78	7.1	0.128568	0.485899	active	bait	bait	gain	unchanged
chr19,10272797,10281950	chr19,9985200,9990673	18.31	18.72	-0.194895	0.326489	active	bait	non-bait	unchanged,unchanged	unchanged,gain
chr2,167507276,167517688	chr2,167579069,167579927	5.3	5.62	-0.162164	0.511421	active	bait	non-bait	unchanged	gain
chr4,132080844,132093017	chr4,131884596,131885712	10.87	8.34	0.0468253	0.862849	active	bait	bait	gain,unchanged	unchanged
chr16,78572905,78578891	chr16,78470647,78473668	4.37	5.47	-0.209923	0.361064	active	bait	non-bait	unchanged	gain,unchanged
chr17,34371469,34378430	chr17,34274314,34288499	7.08	6.98	-0.142836	0.503611	active	bait	bait	unchanged,unchanged	gain
chr13,21494305,21497313	chr13,21786886,21807356	18.4	18.54	0.0257499	0.93149	active	bait	bait	unchanged	unchanged,gain
chr2,166594023,166596334	chr2,166446017,166452845	9	6.05	0.339413	0.0341813	active	bait	non-bait	none	unchanged,gain,unchanged
chr14,8648550,8652730	chr14,8796225,8800622	11.12	10.37	0.113547	0.729384	active	bait	non-bait	unchanged	gain,unchanged
chr4,147502963,147515190	chr4,147843675,147849352	5.45	3.53	0.508084	0.271241	active	bait	non-bait	unchanged	gain
chr15,78402635,78404091	chr15,78073259,78075377	3.6	5.61	-0.418666	0.273362	active	bait	bait	unchanged	gain
chr5,31247512,31250853	chr5,31494627,31506949	6.12	5.07	0.0367357	0.922382	active	bait	bait	gain,unchanged	unchanged
chr7,50817398,50818995	chr7,50921052,50924077	5.82	3.8	0.388399	0.160176	active	bait	non-bait	unchanged	gain,unchanged
chr10,38851937,38859481	chr10,39209962,39212917	3.42	5.18	-0.292531	0.352515	active	bait	non-bait	unchanged	gain
chr1,156991470,157001290	chr1,156901920,156903242	6.75	5.63	0.0701925	0.634207	active	bait	non-bait	unchanged	gain
chr7,132631845,132636371	chr7,132732579,132736624	5.38	7.06	-0.224702	0.244534	active	bait	non-bait	unchanged	gain
chr5,112761532,112775273	chr5,112641767,112650254	3.43	5.11	-0.291571	0.144729	active	bait	non-bait	unchanged	unchanged,gain
chr16,4726279,4729246	chr16,5129408,5153050	2.93	6.27	-0.754235	0.225446	active	bait	bait	unchanged	unchanged,unchanged,gain
chr7,28120553,28123507	chr7,28325435,28334927	6.14	4.53	0.222608	0.400547	active	bait	non-bait	unchanged	gain,unchanged
chr6,129617781,129644375	chr6,129661823,129662842	5.41	3.71	0.512786	0.0056769	active	bait	non-bait	none	gain
chr7,16839920,16851369	chr7,16793897,16803200	4.85	5.46	-0.178604	0.399771	active	bait	non-bait	unchanged	gain
chr11,100152302,100160750	chr11,99350385,99356707	6.99	6.15	0.221954	0.563822	active	bait	bait	unchanged	gain
chr2,84498634,84501891	chr2,84369055,84370903	5.23	6.43	-0.207104	0.48619	active	bait	non-bait	unchanged	gain
chr1,173077327,173084354	chr1,173357521,173369043	1.01	6.26	-1.26299	0.155039	active	bait	bait	unchanged	gain,unchanged
chr7,20154232,20169847	chr7,19867012,19869319	2.02	5.93	-0.660429	0.16252	active	bait	bait	gain,unchanged	none
chr1,172947550,172961765	chr1,172840386,172859073	5.17	3.06	0.289143	0.114908	active	bait	bait	gain	unchanged,unchanged
chr4,132344250,132362453	chr4,132393332,132401198	6.81	4.28	0.380618	0.0864511	active	bait	bait	gain	unchanged
chr5,93501582,93503977	chr5,93446436,93448138	6.67	6.67	0.119642	0.562394	active	bait	non-bait	none	gain
chr8,86792182,86794539	chr8,86565044,86568470	7.42	7.48	0.0257258	0.915388	active	bait	bait	unchanged	gain
chr18,38155810,38160790	chr18,38421402,38427692	5.81	3.97	0.30163	0.287976	active	bait	non-bait	unchanged	gain,unchanged
chr17,57121365,57125904	chr17,57477582,57481303	4.48	5.85	-0.276081	0.394337	active	bait	non-bait	none	unchanged,gain
chr9,110308701,110310912	chr9,110609359,110615446	6.3	5.87	0.00900997	0.973273	active	bait	non-bait	unchanged	gain,unchanged
chr2,91364854,91370605	chr2,90948879,90963800	3.41	5.26	-0.281927	0.451372	active	bait	bait	unchanged	unchanged,gain,unchanged
chr8,114045632,114050898	chr8,114153686,114161109	5.4	5.76	-0.21652	0.142664	active	bait	bait	unchanged,gain	unchanged,unchanged
chr3,104582466,104587097	chr3,104850372,104858357	5.1	3.58	0.346202	0.172878	active	bait	bait	gain,unchanged	unchanged
chr6,129281262,129296440	chr6,129460380,129467632	9.11	12.77	-0.325557	0.202363	active	bait	bait	gain	unchanged,gain
chr11,48679802,48688322	chr11,48914587,48921947	33.68	33.85	-0.0490099	0.777073	active	bait	non-bait	unchanged	unchanged,unchanged,gain
chr9,21225596,21235124	chr9,20945650,20958481	8.19	5.42	0.337182	0.315722	active	bait	bait	unchanged	unchanged,gain
chr4,133645522,133654085	chr4,134333218,134353409	5.48	5.67	-0.152566	0.800778	active	bait	bait	gain	gain,gain
chr2,73105553,73118456	chr2,72563791,72564776	3.64	7.27	-0.55216	0.0371433	active	bait	non-bait	none	gain
chr11,119351932,119362216	chr11,119724470,119724868	3.27	5.69	-0.380487	0.361141	active	bait	non-bait	unchanged	gain
chr13,47124738,47139799	chr13,47022802,47032743	5.09	4.12	0.0448159	0.822752	active	bait	bait	gain,unchanged	unchanged
chr9,106337101,106340694	chr9,106123893,106132465	7.03	4.15	0.507092	0.0928844	active	bait	bait	unchanged,unchanged	gain,unchanged,unchanged
chr8,106876661,106880773	chr8,106954236,106963196	5.41	4.42	0.264179	0.302827	active	bait	non-bait	none	gain
chr2,102021946,102029195	chr2,102277892,102293537	5.02	4.86	0.188508	0.447744	active	bait	bait	unchanged	gain
chr5,24090110,24102542	chr5,24599016,24611702	7.64	1.89	1.13762	0.0291119	active	bait	bait	unchanged,gain,unchanged	unchanged,unchanged,unchanged
chr12,101430631,101441794	chr12,101708246,101709025	5.69	5.15	0.0216841	0.93249	active	bait	non-bait	unchanged	gain
chr6,128994703,129002588	chr6,129302872,129306683	8.72	10.67	-0.0130954	0.964848	active	bait	non-bait	none	gain
chr3,98023955,98030051	chr3,97795218,97799596	4.08	6.03	-0.258801	0.46495	active	bait	non-bait	unchanged	gain,gain
chr14,8824743,8836009	chr14,8870523,8879748	17.6	18.98	-0.261096	0.0850603	active	bait	non-bait	unchanged,unchanged,unchanged	unchanged,gain
chr4,43513177,43524078	chr4,43718527,43725476	4.59	6.11	-0.458807	0.285666	active	bait	bait	unchanged,gain,gain	none
chr5,106295979,106309224	chr5,106119602,106128652	2.95	6.48	-0.714855	0.04101	active	bait	non-bait	unchanged,unchanged	unchanged,gain,unchanged
chr2,152494450,152496796	chr2,152674078,152676917	5.89	5.84	0.0187433	0.921566	active	bait	non-bait	unchanged	gain
chr1,175129038,175136265	chr1,174513567,174530963	6.07	8.23	-0.0485954	0.902274	active	bait	bait	none	gain,unchanged
chr14,55091805,55095263	chr14,54810483,54813305	5.15	3.35	0.470439	0.267698	active	bait	non-bait	unchanged	gain,unchanged
chr1,120373534,120384424	chr1,120230171,120246473	16.26	13.02	0.224845	0.16726	active	bait	non-bait	unchanged	unchanged,gain,unchanged
chr2,150431741,150434506	chr2,150494384,150497449	6.15	4.7	0.322292	0.0213164	active	bait	non-bait	unchanged	unchanged,gain
chr11,6418705,6429426	chr11,6517182,6520653	9.42	8.52	0.0152919	0.935421	active	bait	bait	unchanged,gain	unchanged
chr4,124733480,124747794	chr4,124614221,124618697	5.14	5.08	0.140365	0.263402	active	bait	bait	gain,unchanged	unchanged
chr2,10072798,10076612	chr2,10195200,10196678	7.64	6.5	0.22357	0.244662	active	bait	non-bait	unchanged	gain
chr3,90337125,90342702	chr3,90407425,90413016	11.43	8.13	0.462184	0.0400532	active	bait	bait	unchanged	gain
chr3,89898159,89908118	chr3,90030725,90047641	4.16	5.37	-0.125727	0.684072	active	bait	bait	none	unchanged,unchanged,gain,unchanged
chr6,22294020,22307464	chr6,22442681,22443647	8.3	7.11	0.165678	0.506637	active	bait	non-bait	unchanged,unchanged	gain
chr9,22026270,22032967	chr9,21868450,21880920	5.84	3.06	0.757168	0.0554318	active	bait	bait	unchanged	gain,unchanged
chr11,4748749,4750774	chr11,4136170,4160277	4.39	6.51	-0.44965	0.267057	active	bait	bait	unchanged	gain,unchanged,unchanged,unchanged
chr6,133984196,133991922	chr6,134330834,134332724	7.14	11.52	-0.52238	0.045348	active	bait	non-bait	unchanged	gain
chr12,17012037,17028387	chr12,17000828,17007762	5.78	4.48	0.167874	0.290813	active	bait	bait	unchanged	gain
chr11,23791217,23795635	chr11,23574896,23583781	5.96	5.66	0.111153	0.573049	active	bait	non-bait	unchanged	gain
chr1,167560834,167569983	chr1,168051911,168071452	17.96	14.13	0.522335	0.267572	active	bait	bait	unchanged,unchanged	gain
chr1,182259644,182275770	chr1,182194267,182198300	7.89	6.97	0.0381797	0.811232	active	bait	non-bait	unchanged,unchanged	gain
chr8,18611887,18615282	chr8,18943273,18950011	9.36	9.95	0.0813691	0.730479	active	bait	non-bait	none	gain
chr14,52924392,52928155	chr14,52486992,52497490	4.52	5.53	-0.232358	0.621493	active	bait	non-bait	unchanged	gain
chr11,98410501,98413409	chr11,98203000,98208597	5.2	1.01	1.21397	0.00102515	active	bait	non-bait	unchanged	gain
chr19,11843495,11847388	chr19,11422883,11424512	6.47	4.52	0.333772	0.169841	active	bait	non-bait	unchanged	gain
chr4,43071355,43072936	chr4,43475768,43481480	1.74	5.12	-0.712372	0.0465255	active	bait	non-bait	unchanged	gain
chr11,103030230,103032953	chr11,103173058,103175754	8.51	7.26	0.183683	0.27029	active	bait	non-bait	gain	gain
chr1,89691681,89698981	chr1,89825261,89832555	5.95	4.27	0.244167	0.34587	active	bait	non-bait	unchanged	gain
chr9,124026105,124044432	chr9,123849887,123850684	14.63	11.03	0.402645	0.0619794	active	bait	non-bait	gain,gain	gain
chr1,172813595,172816142	chr1,172947550,172961765	8.85	9.49	-0.263679	0.239989	active	bait	bait	unchanged	gain
chr7,19465705,19494470	chr7,19609064,19610152	6.19	11.19	-0.833979	0.00515887	active	bait	bait	gain	unchanged
chr7,54049796,54055103	chr7,53964902,53973081	6.72	8.99	-0.317704	0.0341215	active	bait	bait	unchanged	unchanged,gain
chr4,11426135,11432327	chr4,11537942,11543878	14.54	10.91	0.326619	0.310589	active	bait	bait	none	gain,unchanged
chr11,121380325,121386155	chr11,121666213,121667807	5.09	5.8	0.0354634	0.908315	active	bait	non-bait	unchanged,unchanged	gain
chr15,95705606,95712424	chr15,95615674,95625441	7.71	8.57	0.0169065	0.926363	active	bait	bait	unchanged	unchanged,gain
chr18,46730077,46735233	chr18,46432369,46433637	6.33	9.04	-0.419828	0.180322	active	bait	non-bait	gain	gain
chr12,16817427,16820650	chr12,16947246,16953239	7.63	5.48	0.30375	0.143994	active	bait	non-bait	unchanged	gain
chr9,110308701,110310912	chr9,110605301,110609358	6.82	4.96	0.246801	0.359965	active	bait	non-bait	unchanged	unchanged,gain
chr15,101363138,101370743	chr15,101766927,101771564	5.66	3.55	0.313052	0.335583	active	bait	bait	none	gain
chr15,5193810,5199466	chr15,6030514,6031984	24.71	26.36	0.0368535	0.863853	active	bait	non-bait	gain	gain
chr19,12571712,12581887	chr19,12906297,12913643	2.9	6.7	-0.662176	0.0592471	active	bait	non-bait	unchanged	gain
chr10,98645992,98647450	chr10,98902641,98906073	5.49	6.26	-0.0873332	0.8279	active	bait	non-bait	unchanged	gain
chr11,72419619,72435562	chr11,72773808,72775757	7.25	3.37	1.10427	0.0703829	active	bait	bait	unchanged	gain
chr8,23917345,23927881	chr8,24045874,24051136	4.63	5.62	-0.255255	0.296783	active	bait	non-bait	unchanged	gain
chr7,133960103,133965268	chr7,134306092,134308025	5.06	4.11	0.00651569	0.982515	active	bait	non-bait	none	gain
chr13,21809485,21814955	chr13,21872437,21876542	21.1	17.74	0.300056	0.228173	active	bait	bait	unchanged,gain	gain,gain
chr3,57102386,57108538	chr3,57226582,57229784	9.71	11.61	-0.35596	0.020911	active	bait	bait	unchanged,gain,unchanged	unchanged,unchanged
chr11,85327145,85336578	chr11,85604886,85611966	4.28	6.76	-0.403895	0.161908	active	bait	non-bait	unchanged	gain
chr17,84584600,84588268	chr17,84487426,84489533	6.35	3.51	0.0917805	0.65331	active	bait	non-bait	unchanged	gain
chr7,53964902,53973081	chr7,54023349,54027967	25.07	26.43	-0.180612	0.123803	active	bait	non-bait	unchanged,gain	gain,gain
chr19,12872190,12874134	chr19,12615459,12616271	8.94	7.02	0.0903647	0.681098	active	bait	non-bait	unchanged	gain
chr19,10051533,10057785	chr19,9990674,9993658	18.34	17.98	-0.11691	0.313264	active	bait	non-bait	unchanged	gain
chr7,31524543,31529649	chr7,31204956,31208466	6.26	6.1	0.155106	0.72867	active	bait	bait	unchanged	gain
chr11,86808829,86814783	chr11,86646915,86653176	4.71	5.68	-0.24406	0.358527	active	bait	non-bait	unchanged,unchanged	unchanged,gain
chr16,44722634,44725608	chr16,45037456,45040885	5.62	5.01	0.13239	0.618236	active	bait	non-bait	unchanged	gain
chr3,104862485,104875713	chr3,104797392,104797589	9.11	13.98	-0.451864	0.00702662	active	bait	non-bait	none	gain
chr15,75863280,75867638	chr15,75991118,76020761	7.53	6.32	0.120994	0.615804	active	bait	non-bait	none	gain,unchanged
chr17,35736349,35742598	chr17,35841549,35847932	6.06	2.68	0.67032	0.0570374	active	bait	bait	none	gain
chr8,71404273,71405914	chr8,71530451,71530913	8.16	11.92	-0.210325	0.214158	active	bait	non-bait	unchanged	gain
chr9,123760833,123761258	chr9,124026105,124044432	7.54	7.88	-0.196644	0.431838	active	bait	bait	unchanged	gain,gain
chr17,21069843,21085410	chr17,21626600,21631393	5.16	2.95	0.465144	0.337203	active	bait	non-bait	unchanged	gain,unchanged
chr1,175968238,175974539	chr1,175344192,175349494	0.81	5.59	-1.14308	0.0488295	active	bait	non-bait	unchanged	gain
chr7,53989595,54000480	chr7,54020923,54023348	3.56	5.51	-0.261146	0.200086	active	bait	non-bait	unchanged,unchanged,unchanged	gain
chr3,57375990,57384670	chr3,57272539,57274979	6.17	5.23	0.0776904	0.734608	active	bait	non-bait	unchanged	gain
chr18,4920416,4927938	chr18,4732720,4735993	8.46	6.52	0.241313	0.30352	active	bait	non-bait	unchanged,unchanged	gain
chr1,169267463,169272096	chr1,168307377,168310420	5.26	2.08	0.902039	0.0682839	active	bait	bait	gain,unchanged	unchanged
chr11,74717784,74719142	chr11,75112641,75113075	5.36	5.55	-0.0156579	0.964812	active	bait	non-bait	unchanged,unchanged	gain
chr4,129010130,129014606	chr4,128922661,128942740	5.32	4.75	-0.169605	0.475952	active	bait	bait	unchanged	gain,unchanged
chr9,72806157,72810554	chr9,72936479,72944645	8.09	7.95	-0.0695906	0.754717	active	bait	non-bait	unchanged	gain
chr9,72815086,72820031	chr9,72953300,72959151	5.31	5.78	-0.0493615	0.81492	active	bait	non-bait	unchanged	gain
chr8,35870286,35882148	chr8,35564218,35567737	5.85	5.67	-0.0173902	0.954479	active	bait	non-bait	unchanged,unchanged	gain
chr7,25772869,25806684	chr7,25560767,25566828	6.82	5.02	0.400775	0.282859	active	bait	bait	gain	none
chr4,53246362,53259958	chr4,53347015,53368909	5.38	5.99	-0.217282	0.365525	active	bait	non-bait	unchanged,unchanged	unchanged,gain
chr7,126136563,126151384	chr7,126622581,126624418	11.44	12.77	-0.107728	0.771998	active	bait	bait	gain	none
chr1,155743197,155749096	chr1,155851351,155854642	3.83	5.23	-0.139441	0.485524	active	bait	non-bait	unchanged	gain
chr3,96224017,96227335	chr3,96094160,96104488	9.99	8.58	-0.00563608	0.980309	active	bait	bait	unchanged	unchanged,gain
chrX,83017285,83023628	chrX,83117693,83117931	8.49	13.4	-0.461538	0.0295063	active	bait	non-bait	unchanged	gain
chr2,34640816,34659216	chr2,34818784,34821864	1.37	6.36	-1.24258	0.0126428	active	bait	non-bait	unchanged	gain
chr2,53048776,53053425	chr2,52604544,52606583	6.5	6.7	0.0502981	0.864189	active	bait	non-bait	unchanged	gain
chr11,48627660,48633270	chr11,48921948,48928359	7.22	7.97	-0.107921	0.773106	active	bait	non-bait	unchanged	gain
chr17,24131652,24135811	chr17,24100930,24109209	5.01	6.21	-0.218347	0.172295	active	bait	non-bait	none	gain
chr1,89650669,89656565	chr1,89821928,89825260	9.14	4.86	0.509254	0.0257677	active	bait	non-bait	unchanged	gain,unchanged
chr4,19950426,19969013	chr4,19449570,19455308	3.76	5.11	-0.26819	0.501459	active	bait	non-bait	unchanged,unchanged,unchanged	unchanged,gain,unchanged
chr3,145418960,145425807	chr3,145565583,145570713	5.7	8.96	-0.373459	0.110331	active	bait	non-bait	unchanged	gain
chr11,101314216,101331973	chr11,101403574,101406832	5.4	4.8	0.0252157	0.867807	active	bait	non-bait	unchanged,unchanged,unchanged	gain
chr2,117932774,117955505	chr2,117626591,117629732	8.15	7.24	0.176355	0.433887	active	bait	non-bait	unchanged	gain
chr14,35303671,35323469	chr14,35012598,35015365	4.72	7.55	-0.523926	0.246518	active	bait	bait	unchanged,unchanged,unchanged,gain	none
chr8,73415768,73416660	chr8,73848932,73856048	8.63	4.32	0.634414	0.0744186	active	bait	non-bait	none	gain
chr4,140949025,140965183	chr4,141135078,141138530	18.01	21.85	-0.375995	0.0595171	active	bait	non-bait	none	gain
chr5,3533781,3546090	chr5,3348182,3360082	5.49	3.67	0.368711	0.341512	active	bait	non-bait	unchanged	gain
chr13,21843032,21853903	chr13,21454250,21455254	8.76	6.2	0.257475	0.445741	active	bait	bait	gain,gain	unchanged
chr1,158868467,158875496	chr1,158999909,159002120	7.81	6.85	0.11542	0.694971	active	bait	non-bait	unchanged	gain
chr16,23983052,23989601	chr16,24902330,24914455	4.28	6.86	-0.462922	0.0917751	active	bait	non-bait	unchanged	gain,gain,unchanged,unchanged
chr1,46067141,46072662	chr1,45881484,45885838	12.95	11.54	0.281701	0.255895	active	bait	non-bait	none	gain
chr2,143687543,143689419	chr2,144031070,144044367	14.58	13.78	0.0801986	0.785747	active	bait	non-bait	unchanged	gain,unchanged,unchanged
chr6,129358799,129360791	chr6,129460380,129467632	5.54	6.96	-0.219069	0.141939	active	bait	bait	unchanged	unchanged,gain
chr19,12533652,12537775	chr19,12906297,12913643	6.19	4.7	0.35299	0.345152	active	bait	non-bait	unchanged	gain
chr17,28214970,28218918	chr17,28117344,28119940	5.89	6.47	-0.121355	0.397002	active	bait	non-bait	unchanged	gain
chr14,52897707,52902464	chr14,52486992,52497490	6.25	5.51	0.013576	0.976437	active	bait	non-bait	unchanged	gain
chr14,75591422,75601798	chr14,75467155,75468747	6.05	7.65	-0.143247	0.450148	active	bait	non-bait	gain,gain	gain
chr13,105018328,105025258	chr13,105400179,105414956	4.12	6.4	-0.455577	0.136275	active	bait	non-bait	unchanged	unchanged,unchanged,gain
chr1,30928764,30931886	chr1,31159681,31170342	8.55	13.68	-0.345901	0.264124	active	bait	non-bait	unchanged	gain
chr12,79959149,79966828	chr12,79265579,79271074	7.54	4.74	0.356992	0.424193	active	bait	bait	unchanged,gain	none
chr12,85257294,85265148	chr12,85606216,85615059	5.23	2.27	0.535985	0.0797648	active	bait	non-bait	unchanged	gain
chr4,47067901,47072182	chr4,46616900,46618034	4.93	5.54	-0.0264225	0.932507	active	bait	non-bait	unchanged	gain
chr4,14943255,14956878	chr4,15238319,15245319	8.08	2.75	0.99869	0.00186901	active	bait	non-bait	unchanged,unchanged	gain
chr9,123777971,123843296	chr9,123845742,123846789	26.4	25.31	0.0471535	0.700293	active	bait	non-bait	unchanged,gain	gain
chr13,19821466,19829276	chr13,20398533,20407148	3.67	5.15	0.00134996	0.997227	active	bait	non-bait	none	gain
chr2,166537346,166543371	chr2,166446017,166452845	10.11	5.58	0.39356	0.0281354	active	bait	non-bait	unchanged	unchanged,gain,unchanged
chr2,152512249,152516652	chr2,152674078,152676917	6.14	7.1	-0.109031	0.611989	active	bait	non-bait	unchanged,unchanged	gain
chr6,129046937,129053319	chr6,129226022,129232973	3.49	6.6	-0.596856	0.114636	active	bait	non-bait	unchanged,unchanged	gain
chr1,120355031,120364434	chr1,120251009,120252859	6.65	4.43	0.391784	0.160817	active	bait	non-bait	unchanged	gain
chr14,8930155,8932075	chr14,8789226,8796224	7.86	11.04	-0.426703	0.0912813	active	bait	non-bait	unchanged	gain,gain
chr6,42289674,42303144	chr6,42319993,42327919	5.83	8.08	-0.31609	0.0129079	active	bait	bait	gain,unchanged	unchanged
chr6,129124615,129127277	chr6,129460380,129467632	8.94	9.53	-0.145819	0.720552	active	bait	bait	unchanged	unchanged,gain
chr19,10065173,10083994	chr19,9985200,9990673	11.86	13.1	-0.180873	0.275122	active	bait	non-bait	unchanged	unchanged,gain
chr19,10943057,10945009	chr19,10784893,10790430	5.7	3.07	0.429958	0.120536	active	bait	non-bait	unchanged	gain
chr11,99874385,99881338	chr11,99345725,99350231	12.02	8.35	0.373768	0.158225	active	bait	non-bait	none	gain
chr13,21437672,21440114	chr13,21807357,21809484	6.54	5.87	0.260648	0.437398	active	bait	bait	none	gain
chr8,73420724,73423633	chr8,73848932,73856048	12.89	5.16	0.731795	0.0306282	active	bait	non-bait	unchanged	gain
chr10,58681860,58687168	chr10,58739756,58748369	5.65	5.21	0.0784329	0.631356	active	bait	non-bait	unchanged	unchanged,gain
chr13,96666901,96669173	chr13,96527257,96528595	5.57	4.77	0.132076	0.627344	active	bait	non-bait	none	gain
chr3,90266496,90272126	chr3,90419691,90420273	5.4	7.44	-0.19669	0.496593	active	bait	non-bait	unchanged	gain
chr13,21860964,21863206	chr13,21807357,21809484	5.09	5.23	-0.124593	0.42998	active	bait	bait	none	gain
chr9,123888098,123894942	chr9,124017756,124025390	7.8	4.12	0.574453	0.0147873	active	bait	non-bait	none	gain
chr7,133960103,133965268	chr7,134124860,134133398	6.89	4.21	0.289619	0.138374	active	bait	non-bait	none	gain
chr14,8911518,8919379	chr14,8879749,8894453	12.45	9.91	0.0507455	0.735041	active	bait	non-bait	unchanged	unchanged,gain
chr14,72986500,72994226	chr14,73413444,73418289	5.25	3.69	0.377913	0.331909	active	bait	non-bait	unchanged,unchanged	gain
chrX,7703285,7710417	chrX,7310129,7319417	3.1	7.28	-0.871598	0.0620746	active	bait	non-bait	unchanged	gain
chr2,49303821,49310399	chr2,49595675,49598208	5	4.7	-0.0471063	0.896792	active	bait	non-bait	unchanged	gain
chr9,59329749,59337844	chr9,59399472,59411999	5.61	4.96	0.0586845	0.679557	active	bait	non-bait	unchanged	gain
chr6,120770768,120791002	chr6,121195874,121197890	7.16	5.77	0.134573	0.786893	active	bait	bait	unchanged,gain,unchanged,unchanged	unchanged
chr7,31665006,31666496	chr7,31204956,31208466	5.37	4.44	0.313141	0.56133	active	bait	bait	none	gain
chr13,98000564,98011910	chr13,98323969,98329831	5.56	3.42	0.344577	0.257282	active	bait	non-bait	unchanged,unchanged	gain
chr6,83107562,83119880	chr6,83048980,83058429	5.21	7.21	-0.305782	0.0273891	active	bait	bait	gain,unchanged	unchanged,unchanged
chrX,7488660,7501411	chrX,7577428,7585649	3.92	8.73	-0.641689	0.0525525	active	bait	non-bait	none	gain
chr5,100111278,100114808	chr5,99643006,99645658	6.92	5.66	0.223804	0.494661	active	bait	non-bait	none	gain
chr7,24733617,24748683	chr7,25171519,25178430	14.15	16.71	0.0767493	0.840744	active	bait	non-bait	none	gain
chr3,132972055,132976170	chr3,133206025,133210580	5.92	5.47	0.0709174	0.714451	active	bait	bait	unchanged	unchanged,gain
chr12,105549825,105558416	chr12,105366878,105370474	4.94	5.56	0.0124235	0.970649	active	bait	non-bait	none	gain
chr12,70472317,70482744	chr12,70523573,70528187	6.76	6.61	-0.0320057	0.842107	active	bait	non-bait	unchanged,unchanged	unchanged,gain
chr3,36120165,36136897	chr3,36348015,36352989	6.35	3.49	0.674234	0.148706	active	bait	non-bait	none	gain
chr15,99300151,99306127	chr15,99475245,99493234	5.89	4.56	0.114815	0.688695	active	bait	bait	unchanged	gain
chr3,100773066,100776836	chr3,101088978,101090143	11.13	12.62	0.0336751	0.889529	active	bait	non-bait	unchanged	gain
chr18,65640731,65644306	chr18,65451929,65456959	8.25	9.31	-0.0986866	0.635886	active	bait	non-bait	none	gain
chr14,35303671,35323469	chr14,35631820,35636394	3.67	7.32	-0.823508	0.0969408	active	bait	bait	unchanged,unchanged,unchanged,gain	none
chr13,3796658,3814133	chr13,3767895,3768375	5.66	5.11	-0.0469902	0.773038	active	bait	non-bait	none	gain
chr6,128836494,128838081	chr6,129460380,129467632	9.98	9.16	0.266824	0.49287	active	bait	bait	unchanged	unchanged,gain
chr5,65191643,65197048	chr5,64783609,64791637	13.98	8.93	0.393714	0.110051	active	bait	non-bait	unchanged	gain
chr19,42159869,42162090	chr19,42055303,42063740	5.15	3.99	0.20935	0.343406	active	bait	bait	none	gain,unchanged
chr11,24448906,24462793	chr11,23975957,23982635	4.63	10.59	-0.668996	0.0762388	active	bait	bait	none	unchanged,unchanged,gain
chr1,182491439,182502844	chr1,182191074,182194266	23.42	15.74	0.523979	0.0863223	active	bait	bait	unchanged	gain
chr3,27795162,27804894	chr3,27390140,27390394	2.44	5.05	-0.630154	0.0485945	active	bait	non-bait	unchanged,unchanged	gain
chr5,91358135,91363241	chr5,91737481,91747646	2.69	5.13	-0.566952	0.0733646	active	bait	non-bait	unchanged	gain
chr1,173311888,173320949	chr1,173285389,173296854	19.3	19.19	-0.224911	0.142728	active	bait	bait	gain	none
chr11,104047283,104049003	chr11,103842719,103844941	12.2	9.62	0.256844	0.129621	active	bait	non-bait	none	gain
chr6,119984919,119992011	chr6,120129640,120132460	15.48	11.96	0.105677	0.502115	active	bait	non-bait	unchanged	gain
chr7,53987620,53989594	chr7,54023349,54027967	5.69	6.79	-0.235264	0.291447	active	bait	non-bait	unchanged	gain,gain
chr3,104436362,104444542	chr3,104333865,104335647	5.46	6.09	-0.157256	0.464719	active	bait	non-bait	unchanged	gain
chr3,90237086,90238585	chr3,90213823,90219072	6.64	4.68	0.204772	0.104665	active	bait	non-bait	unchanged	gain
chr13,21809485,21814955	chr13,21399049,21405957	20.4	13.33	0.570511	0.203951	active	bait	bait	unchanged,gain	none
chrX,13042104,13044353	chrX,13233198,13234130	12.29	14.25	-0.0491081	0.82461	active	bait	non-bait	none	gain
chr8,4242713,4250181	chr8,4184589,4192246	3.84	5.36	-0.420465	0.0584291	active	bait	non-bait	none	gain
chr12,56081300,56088438	chr12,56162617,56162880	4.29	5.32	-0.203501	0.418506	active	bait	non-bait	unchanged	gain
chr7,16521360,16530187	chr7,16682187,16685797	14.26	14.67	0.145705	0.604424	active	bait	bait	gain,unchanged	unchanged
chr18,24359958,24373417	chr18,24107946,24114912	4.25	5.66	-0.257998	0.665876	active	bait	bait	gain,gain,unchanged	unchanged
chr11,103991733,103994826	chr11,103844942,103848888	3.69	6.03	-0.312518	0.160175	active	bait	non-bait	none	gain
chr1,90597310,90602753	chr1,90369182,90371008	14.94	11.39	0.2394	0.147897	active	bait	non-bait	unchanged	gain
chr6,115310117,115315026	chr6,115472639,115479537	8.22	7.54	0.110951	0.576874	active	bait	non-bait	unchanged	gain
chr1,10021218,10029510	chr1,9620741,9623812	2.66	7.25	-0.651044	0.106214	active	bait	bait	unchanged	gain
chr7,96657567,96660205	chr7,96987783,96993664	21.84	24.25	0.0377064	0.838258	active	bait	non-bait	none	gain
chr15,100298472,100300123	chr15,100515152,100517035	6.13	5.37	0.0680058	0.77105	active	bait	non-bait	unchanged	gain
chr11,69373139,69379972	chr11,69070814,69074800	5.64	6.35	-0.158136	0.530296	active	bait	non-bait	none	gain
chr7,117141805,117168254	chr7,117766365,117774328	9.37	5.03	0.665447	0.308041	active	bait	bait	gain,unchanged,unchanged,unchanged	unchanged
chr10,43295593,43299468	chr10,43790852,43794759	17.23	17.38	-0.00117397	0.996128	active	bait	non-bait	unchanged	gain
chr1,173077327,173084354	chr1,173484198,173491766	4.75	6.35	-0.0383892	0.949846	active	bait	bait	unchanged	gain
chr6,72735630,72742891	chr6,72615451,72626802	12.98	12.65	0.0938063	0.567221	active	bait	non-bait	unchanged	unchanged,gain,unchanged
chr13,21837870,21843031	chr13,21454250,21455254	8.77	6.22	0.271734	0.480741	active	bait	bait	gain	unchanged
chr6,129127278,129131211	chr6,129223478,129226021	5.19	7.64	-0.306682	0.353803	active	bait	bait	unchanged	gain
chr19,45626269,45660084	chr19,45374082,45385493	5.88	5.92	0.00120038	0.995881	active	bait	non-bait	unchanged,unchanged	gain
chr13,111185233,111185455	chr13,111688444,111691979	5.45	8.06	-0.471638	0.0242743	active	bait	non-bait	unchanged	gain,unchanged
chr9,22055312,22064826	chr9,21868450,21880920	9.32	4.37	0.731145	0.0707582	active	bait	bait	unchanged	gain,unchanged
chr7,25055309,25060924	chr7,24884188,24888985	8.36	12.65	-0.45153	0.149878	active	bait	non-bait	unchanged	gain
chr14,51426976,51441474	chr14,50759753,50762349	0.06	12.72	-2.01633	0.00884878	active	bait	bait	unchanged,gain	none
chr12,101430631,101441794	chr12,101709026,101717469	6.66	5.82	0.0515166	0.833054	active	bait	non-bait	unchanged	gain,unchanged
chr6,72735630,72742891	chr6,72627521,72632140	14.64	18.01	-0.19567	0.180119	active	bait	non-bait	unchanged	gain
chr3,90360459,90368858	chr3,90407425,90413016	4.85	6.76	-0.0437255	0.814742	active	bait	bait	none	gain
chr7,54004014,54014111	chr7,54023349,54027967	3.64	5.24	-0.332824	0.1238	active	bait	non-bait	none	gain,gain
chr18,67607270,67615322	chr18,67500517,67511414	16.49	17.68	0.0513162	0.819607	active	bait	bait	unchanged	unchanged,gain
chr3,10083866,10089847	chr3,10208480,10216458	8.06	9.89	-0.08537	0.72025	active	bait	bait	unchanged	gain,unchanged
chr9,123888098,123894942	chr9,124058998,124059420	6.2	5.04	0.201533	0.436561	active	bait	non-bait	none	gain
chr8,106918068,106920406	chr8,106880774,106882635	8.73	8.37	0.159602	0.251806	active	bait	non-bait	unchanged	gain
chr7,54095511,54100085	chr7,53964902,53973081	8.79	11	-0.330606	0.120612	active	bait	bait	unchanged	unchanged,gain
chrX,33865229,33874507	chrX,33768189,33768846	9.54	10.63	-0.059035	0.787428	active	bait	non-bait	unchanged	gain
chr4,43071355,43072936	chr4,43487038,43489028	5.59	6.67	-0.0576588	0.851933	active	bait	non-bait	unchanged	unchanged,gain
chr7,31738637,31749266	chr7,31425141,31426208	6.51	4.16	0.470055	0.27146	active	bait	non-bait	unchanged	gain
chr4,6283810,6285440	chr4,6117828,6129086	9.69	9.68	0.170317	0.663297	active	bait	bait	gain	unchanged
chr11,16406208,16413741	chr11,16863683,16869290	5.09	4.34	0.370178	0.43284	active	bait	non-bait	unchanged	gain
chr11,115871001,115877731	chr11,115993087,116003207	5.02	5.1	-0.361335	0.174444	active	bait	bait	unchanged,unchanged	gain,unchanged
chr12,85102046,85105132	chr12,85313073,85323610	8.47	4.97	0.207649	0.357837	active	bait	bait	unchanged	gain
chr8,23333758,23338218	chr8,23505986,23514093	5.27	2.84	0.474668	0.0124893	active	bait	bait	gain	unchanged
chr1,137028922,137034205	chr1,137265819,137272134	13.25	9.69	0.253162	0.164126	active	bait	bait	gain	unchanged
chr1,133423220,133430001	chr1,133316689,133317721	7.94	8.1	-0.0933031	0.617384	active	bait	non-bait	unchanged	gain
chr6,127264134,127268641	chr6,127101607,127112735	6.9	3.93	0.599945	0.0191089	active	bait	non-bait	none	unchanged,gain
chr2,72812094,72820740	chr2,72710621,72713834	5.05	6.3	-0.290095	0.117907	active	bait	non-bait	unchanged	gain
chr1,31030996,31045003	chr1,31171664,31173924	9.67	8.98	0.283133	0.365776	active	bait	non-bait	none	gain
chr10,25077276,25084972	chr10,24991809,24992543	5	3	0.390226	0.0480194	active	bait	non-bait	unchanged,unchanged	gain
chr2,91074144,91079886	chr2,90925130,90930760	5.06	4.82	-0.0683934	0.812006	active	bait	non-bait	unchanged	gain
chr5,17393949,17395100	chr5,17504901,17506794	7.19	6.54	0.184442	0.330584	active	bait	non-bait	none	gain
chr1,145845788,145852226	chr1,145577677,145588078	5.13	7.12	-0.266575	0.35648	active	bait	bait	gain	unchanged
chr16,35362807,35378571	chr16,35628889,35634681	5.2	6.64	-0.313182	0.211298	active	bait	non-bait	unchanged	gain
chr2,24884659,24887421	chr2,25205363,25217965	8	3.27	1.03708	0.0268172	active	bait	bait	none	gain
chr4,95222214,95224342	chr4,94854190,94857150	6.46	6.8	-0.104122	0.742255	active	bait	non-bait	unchanged	gain
chr7,142726496,142734253	chr7,142840641,142843896	6.18	4.61	0.1826	0.334815	active	bait	non-bait	unchanged	gain
chr4,144832805,144842335	chr4,144843216,144852631	8.5	7.83	0.0118674	0.919403	active	bait	non-bait	unchanged	gain
chr1,172519122,172522542	chr1,172213770,172223774	23.99	25.24	-0.160433	0.437911	active	bait	non-bait	unchanged	gain
chr2,116749046,116751050	chr2,116930950,116931550	6.61	6.69	0.194243	0.379744	active	bait	non-bait	none	gain
chr2,152439004,152459853	chr2,152672398,152673343	6.4	5.47	0.30968	0.233149	active	bait	non-bait	unchanged,unchanged	gain
chr5,3468027,3481726	chr5,3360083,3360901	5.67	4.95	-0.0573033	0.783089	active	bait	non-bait	gain	gain
chr4,6283810,6285440	chr4,6291680,6298387	8.16	9.78	-0.0765676	0.62029	active	bait	bait	gain	unchanged
chr5,65726443,65727931	chr5,65346884,65351738	6.96	8.41	-0.0290284	0.941081	active	bait	bait	unchanged	gain
chr6,127396310,127398719	chr6,127113226,127115844	5.56	6.76	-0.0837707	0.739917	active	bait	non-bait	unchanged	gain
chr4,140821297,140833810	chr4,141134766,141135077	1.76	5.26	-1.10886	0.027795	active	bait	non-bait	unchanged	gain
chr9,20756897,20773658	chr9,21731593,21732265	3.42	5.23	-0.505144	0.331263	active	bait	bait	unchanged,gain	unchanged
chr11,74990594,74993739	chr11,75112641,75113075	17.46	14.84	0.0464333	0.792349	active	bait	non-bait	unchanged	gain
chr7,24896333,24910025	chr7,25171519,25178430	7.22	11.37	-0.334113	0.412518	active	bait	non-bait	unchanged	gain
chr14,8648550,8652730	chr14,8789226,8796224	15.56	21.38	-0.341161	0.198853	active	bait	non-bait	unchanged	gain,gain
chr8,125585512,125591628	chr8,125073264,125087075	6.9	8.83	-0.353881	0.539065	active	bait	bait	unchanged,unchanged	gain,unchanged
chr7,4447292,4454444	chr7,4033679,4039120	1.29	5.52	-1.26072	0.00704044	active	bait	non-bait	unchanged	unchanged,gain
chr7,117141805,117168254	chr7,117264494,117267009	11.86	14.58	-0.156972	0.603011	active	bait	bait	gain,unchanged,unchanged,unchanged	unchanged
chr3,105760267,105766417	chr3,106376165,106384146	2.64	6.4	-0.531091	0.132509	active	bait	non-bait	unchanged	gain
chr19,53648838,53663601	chr19,53476152,53478986	16.26	20.01	-0.211719	0.283769	active	bait	non-bait	none	gain
chr10,10271715,10278226	chr10,10146195,10153603	7.01	5.58	0.195599	0.274322	active	bait	non-bait	unchanged	unchanged,gain
chr13,21872437,21876542	chr13,22132679,22135014	12.23	11.78	-0.284438	0.165068	active	bait	bait	gain,gain	unchanged
chr9,92169975,92174320	chr9,92278749,92282265	6.68	7.36	0.0885716	0.680087	active	bait	non-bait	unchanged	gain
chr7,133970178,133979767	chr7,134124860,134133398	7.15	6.35	0.0820947	0.754983	active	bait	non-bait	none	gain
chr7,86292902,86295344	chr7,86370328,86374116	10.64	11.79	-0.0364167	0.854569	active	bait	non-bait	unchanged	gain
chr10,96078881,96084907	chr10,95635124,95636556	5.07	4.38	0.105229	0.724513	active	bait	non-bait	unchanged	gain
chr17,71338370,71344639	chr17,71081233,71088698	5.61	6.57	-0.209848	0.533028	active	bait	non-bait	unchanged	gain
chr19,53595789,53604769	chr19,53478987,53479344	7.33	6.98	-0.0762071	0.725001	active	bait	non-bait	unchanged	gain
chr2,26254069,26265024	chr2,26408331,26414119	4.53	5.84	-0.398381	0.0756472	active	bait	non-bait	unchanged,unchanged	gain
chr17,29680960,29688966	chr17,29484006,29498872	5.85	5.43	0.0548632	0.843284	active	bait	bait	unchanged	unchanged,unchanged,gain
chr1,155743197,155749096	chr1,155940860,155952431	7.15	7.36	0.13195	0.551499	active	bait	non-bait	unchanged	gain,unchanged,unchanged
chr17,21363792,21367657	chr17,21631550,21634669	0.86	5.31	-1.4332	0.00293709	active	bait	non-bait	none	gain
chr13,22123379,22128852	chr13,21878616,21881804	4.26	5.58	-0.479023	0.380405	active	bait	non-bait	unchanged,unchanged	gain
chr13,22104811,22106730	chr13,21807357,21809484	9.08	8.09	0.121356	0.664275	active	bait	bait	none	gain
chr6,128772266,128780982	chr6,129223478,129226021	12.34	15.95	-0.182179	0.56008	active	bait	bait	none	gain
chr2,164781779,164805165	chr2,165159113,165163882	5.66	3.1	0.42293	0.153349	active	bait	non-bait	unchanged	gain
chr3,101106439,101118747	chr3,100811810,100816567	5.8	6.62	0.00687969	0.98287	active	bait	non-bait	none	gain
chr6,91625514,91636058	chr6,91510109,91522015	7.54	4.41	0.41664	0.135487	active	bait	non-bait	unchanged	gain
chr4,147530188,147535052	chr4,147838168,147842879	5.41	5.5	-0.0371783	0.936169	active	bait	non-bait	unchanged	gain
chr2,10049688,10054562	chr2,10204853,10205623	6.27	8.39	-0.264376	0.155468	active	bait	non-bait	unchanged	gain
chr4,129961550,129986307	chr4,130321934,130322806	4.22	5.03	-0.11244	0.785105	active	bait	bait	gain,unchanged,gain	none
chr11,114650330,114663222	chr11,114775043,114776008	10.91	11.51	-0.123216	0.465713	active	bait	non-bait	none	gain
chrX,45455653,45465227	chrX,45776446,45784304	4.85	6.58	0.00812801	0.982049	active	bait	non-bait	none	gain,unchanged
chr6,129046937,129053319	chr6,129223478,129226021	7.24	12.44	-0.545987	0.0183605	active	bait	bait	unchanged,unchanged	gain
chr7,106972781,106979446	chr7,107641188,107642837	7.68	9.37	0.0428564	0.932532	active	bait	bait	unchanged,unchanged	gain
chr7,31548656,31550102	chr7,31426209,31428629	16.58	11.28	0.26689	0.124308	active	bait	non-bait	none	gain
chr9,123855346,123873595	chr9,124025391,124026104	7.94	5.26	0.381805	0.186685	active	bait	non-bait	unchanged,unchanged,unchanged	gain
chr3,36120165,36136897	chr3,36344992,36347816	7.73	6.1	0.280023	0.495397	active	bait	non-bait	none	gain
chr1,87659424,87661366	chr1,87648293,87650524	4.89	6.54	-0.0420118	0.725075	active	bait	non-bait	none	gain
chr8,28079498,28091592	chr8,27810178,27810885	5.71	5.99	-0.0490761	0.864418	active	bait	non-bait	unchanged	gain
chr9,32442391,32444098	chr9,32735928,32736115	7.17	6.39	0.135092	0.651629	active	bait	non-bait	unchanged	gain
chr8,90791216,90796692	chr8,91161164,91161903	5.13	5.5	-0.0856197	0.824436	active	bait	non-bait	none	gain
chr3,93198113,93202442	chr3,93310239,93312357	6.02	6.94	0.0875884	0.72909	active	bait	non-bait	none	gain
chrX,71554620,71560776	chrX,70976881,70990298	5.22	1.66	0.781957	0.285067	active	bait	non-bait	unchanged	gain
chr8,71404273,71405914	chr8,71536865,71539697	14.84	17.17	0.00056288	0.997082	active	bait	non-bait	unchanged	gain
chr15,97920279,97925528	chr15,97995680,97999848	7.01	6.27	0.0114674	0.929123	active	bait	bait	gain,unchanged	none
chr11,74973666,74990593	chr11,75106584,75112640	11.21	13.09	-0.269188	0.110058	active	bait	non-bait	unchanged,unchanged	gain
chr10,98721199,98733218	chr10,98898341,98902544	10.23	9.47	0.0571783	0.794961	active	bait	non-bait	unchanged	gain
chr8,77734607,77746355	chr8,77676110,77676949	4.9	6.07	-0.199987	0.295224	active	bait	non-bait	none	gain
chr13,9877025,9882030	chr13,10315385,10317858	5.8	5.5	0.116821	0.681485	active	bait	non-bait	none	gain
chr12,36219028,36227727	chr12,35954214,35954856	5.03	2.82	0.534925	0.124256	active	bait	non-bait	unchanged	gain
chr2,169965672,169973969	chr2,170168595,170172481	8.87	4.9	0.584142	0.00222976	active	bait	non-bait	unchanged	gain
chr9,123777971,123843296	chr9,124016382,124016983	6.19	5.97	-0.0136211	0.953341	active	bait	bait	unchanged,gain	gain
chr4,3604736,3618124	chr4,3576472,3580751	9.4	7.87	-0.243309	0.138813	active	bait	non-bait	unchanged,unchanged	gain
chr17,29395550,29401462	chr17,29500548,29503614	6.92	7.54	-0.20928	0.234379	active	bait	non-bait	unchanged,unchanged	gain,unchanged
chr12,71090763,71096969	chr12,70992654,70998471	6.36	4.28	0.382185	0.275111	active	bait	bait	gain	unchanged
chr7,53648730,53652618	chr7,53869590,53871931	20.95	27.42	-0.295524	0.144684	active	bait	non-bait	none	gain
chr14,20568552,20573123	chr14,20806364,20812856	2.99	5.26	-0.429865	0.234016	active	bait	non-bait	unchanged	gain
chr9,110554057,110560469	chr9,110609359,110615446	6.96	8.17	-0.188168	0.232779	active	bait	non-bait	unchanged	gain,unchanged
chr2,22757559,22762770	chr2,23015081,23018398	4.16	6.72	-0.429167	0.145177	active	bait	non-bait	none	gain
chr3,90266496,90272126	chr3,90213823,90219072	23.32	24.17	-0.0279517	0.83666	active	bait	non-bait	unchanged	gain
chr19,40674886,40689052	chr19,40781425,40784176	5.96	3.36	0.406109	0.082724	active	bait	non-bait	unchanged	gain
chr17,66450435,66452334	chr17,66252014,66266415	6.86	5.88	0.0358681	0.877782	active	bait	non-bait	unchanged	gain,unchanged
chr3,14882933,14894341	chr3,15154868,15156716	10.78	14.21	-0.113317	0.582202	active	bait	non-bait	unchanged	gain
chr1,173311888,173320949	chr1,173421254,173437190	11.19	7	0.46885	0.178691	active	bait	bait	gain	unchanged
chr17,35132000,35140406	chr17,35321657,35337938	6.73	4.37	0.160414	0.604683	active	bait	bait	unchanged	gain,unchanged,unchanged
chr4,46612462,46616899	chr4,46506913,46508703	6.65	3.91	0.353904	0.0782034	active	bait	bait	gain	none
chr6,38001113,38009078	chr6,37617832,37619890	5.44	4.84	-0.0346733	0.901725	active	bait	non-bait	none	gain
chr10,79505826,79513773	chr10,79538381,79559005	6.2	3.7	0.0118207	0.950433	active	bait	non-bait	unchanged	gain,unchanged,unchanged
chr17,86012060,86025337	chr17,85256653,85266744	4.93	6.12	-0.0531859	0.875965	active	bait	non-bait	none	gain,unchanged
chr7,4467051,4468317	chr7,3663743,3664813	5.73	5.61	0.00145428	0.997476	active	bait	non-bait	none	gain
chr3,115767526,115782147	chr3,115898443,115899639	4.66	6.34	-0.187588	0.405411	active	bait	non-bait	none	gain
chr10,39083656,39090567	chr10,39209962,39212917	5.04	3.83	0.244943	0.340624	active	bait	non-bait	unchanged	gain
chr2,28905191,28910705	chr2,28587382,28598223	7.35	7.26	-0.0744457	0.767039	active	bait	bait	gain,unchanged	none
chr5,139934803,139936979	chr5,139880214,139895877	5.61	3.47	0.387275	0.129116	active	bait	bait	unchanged	gain
chr3,90350168,90354909	chr3,90419691,90420273	4.16	8.3	-0.549874	0.106812	active	bait	non-bait	none	gain
chr4,43071355,43072936	chr4,43489029,43492134	2.77	5.66	-0.512186	0.139726	active	bait	non-bait	unchanged	gain,unchanged
chr4,140297973,140298960	chr4,140458479,140471620	3.84	6.88	-0.405906	0.0729545	active	bait	bait	none	gain
chr19,6910881,6921820	chr19,6538101,6549879	8.29	4.55	0.390173	0.333076	active	bait	bait	unchanged	gain
chr11,121532794,121534981	chr11,121666030,121666212	10.74	10.98	0.0207983	0.922404	active	bait	non-bait	unchanged	gain
chr6,124716893,124725964	chr6,124535711,124536988	5.69	6.4	-0.131725	0.708928	active	bait	non-bait	none	gain
chr3,90272678,90286408	chr3,90030725,90047641	7.04	7.31	0.110546	0.744554	active	bait	bait	unchanged	unchanged,unchanged,gain,unchanged
chr1,129096324,129104605	chr1,129312619,129313107	5.47	4.39	0.157331	0.720465	active	bait	non-bait	unchanged	gain
chr7,126136563,126151384	chr7,125999698,126001854	15.56	15.99	-0.0347154	0.875153	active	bait	bait	gain	unchanged
chr2,174240879,174247191	chr2,174495569,174499647	9.68	9.14	0.116721	0.641159	active	bait	non-bait	unchanged	gain
chr15,57522410,57528817	chr15,57745829,57750496	8.89	10.15	-0.0473989	0.839602	active	bait	non-bait	unchanged	unchanged,gain
chr14,8614279,8624598	chr14,8789226,8796224	6.04	4.87	0.314974	0.310689	active	bait	non-bait	none	gain,gain
chr7,11214677,11220536	chr7,11079919,11081372	9.47	11.13	-0.0680499	0.81217	active	bait	bait	none	gain
chr13,22132679,22135014	chr13,21786886,21807356	9.36	8.7	0.0601017	0.770443	active	bait	bait	unchanged	unchanged,gain
chr4,109338106,109340005	chr4,109091950,109094575	5.41	2.43	0.706865	0.014357	active	bait	non-bait	unchanged	gain
chr17,24774861,24808207	chr17,24673492,24675995	6.06	6.01	-0.144914	0.645641	active	bait	non-bait	unchanged,unchanged,unchanged	gain
chr1,173980035,173995825	chr1,174279539,174281597	8.74	7.76	0.223224	0.466869	active	bait	non-bait	none	gain,unchanged
chr5,89313321,89317799	chr5,89783530,89786533	5.12	11.22	-0.81167	0.00525941	active	bait	non-bait	unchanged	gain
chr18,24359958,24373417	chr18,24276581,24288584	11.05	12.89	-0.205181	0.500872	active	bait	bait	gain,gain,unchanged	unchanged,unchanged
chr3,67379404,67389635	chr3,68360651,68364713	5.02	1.38	0.832315	0.0972326	active	bait	non-bait	unchanged	gain
chr1,64662031,64666377	chr1,64965624,64966158	10.29	9.67	0.0566571	0.792426	active	bait	non-bait	unchanged	gain
chr8,122363250,122369680	chr8,122307872,122311480	15.29	12.45	0.106079	0.405396	active	bait	non-bait	unchanged	gain
chr9,20700421,20703207	chr9,20958482,20966058	7.2	6.53	-0.0444071	0.883331	active	bait	non-bait	unchanged	gain,unchanged
chr7,11109351,11114888	chr7,11079919,11081372	34.66	35.64	0.0654611	0.650937	active	bait	bait	none	gain
chr6,120770768,120791002	chr6,121152796,121164893	0.84	6.89	-1.49851	0.0243502	active	bait	bait	unchanged,gain,unchanged,unchanged	unchanged
chr5,89190051,89195463	chr5,89783530,89786533	1.2	5.45	-1.08338	0.0201007	active	bait	non-bait	unchanged	gain
chr8,73418968,73420723	chr8,73841645,73848931	5.65	8.76	-0.456207	0.134565	active	bait	non-bait	unchanged	gain,gain,gain
chr1,79436437,79439641	chr1,78503532,78509660	5.65	5.45	0.148611	0.748443	active	bait	bait	none	gain
chr19,16199565,16211449	chr19,16404512,16405025	5.34	4.91	0.174294	0.646922	active	bait	non-bait	unchanged	gain
chr1,176018684,176020659	chr1,175344192,175349494	2.27	6.54	-0.576583	0.192451	active	bait	non-bait	none	gain
chr1,87673685,87684354	chr1,87735319,87736259	3.16	5.31	-0.394888	0.0927543	active	bait	non-bait	none	gain
chr17,17536062,17540945	chr17,17716730,17725109	11.77	12.37	-0.0828694	0.648803	active	bait	non-bait	none	unchanged,gain
chr17,80430522,80437242	chr17,80958426,80968582	4.34	6.58	-0.300953	0.627002	active	bait	bait	none	unchanged,gain
chr3,104850372,104858357	chr3,104797590,104804213	9.69	10.99	-0.0878915	0.44267	active	bait	non-bait	unchanged	gain
chr18,46684319,46686600	chr18,46433638,46440031	8.81	4.71	0.490699	0.122172	active	bait	non-bait	unchanged	unchanged,gain
chr9,71957190,71962529	chr9,71674132,71685790	9.22	7.39	0.179695	0.406857	active	bait	non-bait	unchanged	unchanged,gain
chr13,12340507,12352411	chr13,12497629,12503876	4.83	5.02	0.186075	0.581829	active	bait	non-bait	unchanged	gain
chr7,129809167,129815951	chr7,129708707,129709533	4.89	5.31	-0.0968668	0.640146	active	bait	non-bait	unchanged	gain
chr5,100053123,100056133	chr5,99643006,99645658	10.77	6.57	0.565748	0.0768983	active	bait	non-bait	none	gain
chr7,31755288,31765452	chr7,31426209,31428629	4.32	5.29	-0.0954612	0.864209	active	bait	non-bait	unchanged	gain
chr13,101711689,101719388	chr13,102271278,102274316	5.83	2.97	0.55289	0.16761	active	bait	non-bait	none	gain
chr15,61815728,61817082	chr15,62333366,62342880	3.82	5.44	-0.309884	0.326108	active	bait	non-bait	unchanged	gain
chr11,69259623,69262056	chr11,69070814,69074800	11.18	9.33	0.0813231	0.682419	active	bait	non-bait	none	gain
chr3,146299652,146305922	chr3,145810782,145822042	6.38	0.3	2.39616	0.00817018	active	bait	bait	none	unchanged,gain
[truncated: 6,603 more rows]
