# Supplementary material for: Alterations in promoter interaction landscape and transcriptional network underlying metabolic adaptation to diet
Source: Nat Commun. 2020 Feb 19;11:962. doi: 10.1038/s41467-020-14796-x (PMC7031266; doi:10.1038/s41467-020-14796-x)
Supplement: Supplementary file 7 — Supplementary Data 4 [file 41467_2020_14796_MOESM7_ESM.xlsx]

## Sheet: Table S4a
Supplementary Data 4a Hnf4a differetilally enriched regions (LD vs CD) from Diffbind
Chr.	start	end	log2(Fold Change)	p.value	FDR
chr4	94899830	94900076	3.37492	5.45432e-18	2.49971e-13
chr18	67489545	67489770	4.95992	7.62035e-16	1.7462e-11
chr9	37222339	37222569	3.45802	2.40956e-15	3.681e-11
chr7	87480553	87480784	5.39539	3.57459e-15	4.09559e-11
chr5	139874421	139874642	5.41765	6.76619e-15	6.20189e-11
chr8	86606487	86606706	4.55906	8.3138e-15	6.35036e-11
chr1	190834569	190834793	4.1417	1.65051e-14	1.08061e-10
chr9	85656017	85656250	4.26051	2.19563e-14	1.20511e-10
chr14	20815264	20815481	-4.50354	2.36658e-14	1.20511e-10
chr18	5161120	5161339	3.86156	6.14569e-14	2.58227e-10
chr18	62215254	62215483	3.64242	6.19789e-14	2.58227e-10
chr8	36365203	36365434	5.98162	9.16952e-14	3.03197e-10
chr2	35502286	35502541	2.79086	9.38944e-14	3.03197e-10
chr8	119647763	119647984	4.37607	9.50204e-14	3.03197e-10
chr8	42104671	42104889	3.7823	9.92354e-14	3.03197e-10
chr11	95662001	95662244	5.95388	1.27027e-13	3.63853e-10
chr14	24693880	24694098	5.13373	1.56478e-13	4.19309e-10
chr2	131355540	131355884	4.65975	1.64686e-13	4.19309e-10
chr7	134792796	134793034	5.12812	2.69286e-13	6.49545e-10
chr16	11554874	11555104	4.58852	3.63884e-13	8.3384e-10
chr13	58867002	58867284	-3.7413	4.32485e-13	9.43847e-10
chr11	21021728	21021949	-5.27924	5.84132e-13	1.21685e-09
chr3	51176920	51177154	-5.63569	6.85707e-13	1.36635e-09
chr8	125053119	125053353	3.42703	7.50458e-13	1.43306e-09
chr17	25785851	25786070	5.43581	8.60012e-13	1.57657e-09
chr15	75633483	75633806	5.0964	1.17409e-12	2.06365e-09
chr13	59634707	59634925	4.73221	1.21577e-12	2.06365e-09
chr7	88686077	88686348	4.3955	1.65589e-12	2.64281e-09
chr4	123445046	123445299	3.70378	1.6723e-12	2.64281e-09
chr1	165748217	165748510	-5.2001	2.09043e-12	3.19348e-09
chr11	18182265	18182480	-4.20645	2.69544e-12	3.93828e-09
chr2	32107473	32107695	3.31574	2.74984e-12	3.93828e-09
chr4	107862154	107862372	4.98962	3.00295e-12	4.17046e-09
chr14	106680679	106680907	5.1532	4.96558e-12	6.69331e-09
chr9	21476257	21476498	3.00653	5.4793e-12	7.17475e-09
chr9	20768709	20768927	3.72762	6.04234e-12	7.69223e-09
chr17	13858421	13858644	2.84788	6.26835e-12	7.76428e-09
chr5	130236288	130236517	4.95484	6.5576e-12	7.90881e-09
chr3	55115536	55115766	4.04594	8.20785e-12	9.64528e-09
chrX	132717701	132717956	5.34229	9.34203e-12	1.07036e-08
chr1	4867795	4868009	-3.3034	1.09519e-11	1.22421e-08
chr16	76442926	76443230	4.55363	1.14793e-11	1.22656e-08
chr6	50314419	50314678	4.87598	1.1521e-11	1.22656e-08
chr12	88689040	88689258	4.16535	1.20683e-11	1.22656e-08
chr1	159003862	159004094	3.24269	1.21973e-11	1.22656e-08
chr3	57408754	57409027	4.44721	1.23621e-11	1.22656e-08
chr5	23549244	23549483	3.10817	1.25787e-11	1.22656e-08
chr10	98634458	98634756	-4.12345	1.31956e-11	1.25991e-08
chr1	31170372	31170648	3.26514	1.41348e-11	1.31188e-08
chr12	100465255	100465488	3.72622	1.43125e-11	1.31188e-08
chr12	118914789	118915025	2.64726	1.51273e-11	1.35938e-08
chr3	98449332	98449599	-2.81659	1.6179e-11	1.42593e-08
chr6	82813507	82813727	5.5971	1.7488e-11	1.51221e-08
chr2	68728324	68728538	-3.64606	2.17853e-11	1.84156e-08
chr6	91441035	91441263	5.05365	2.21004e-11	1.84156e-08
chr1	82586893	82587126	4.78722	2.25043e-11	1.84173e-08
chr15	101769092	101769337	4.29596	2.43322e-11	1.95639e-08
chr17	48034448	48034685	5.35929	2.74388e-11	2.16814e-08
chr9	14451107	14451375	4.41016	3.12127e-11	2.41122e-08
chr4	108108948	108109203	3.98605	3.15673e-11	2.41122e-08
chr7	128941401	128941624	3.86304	3.2847e-11	2.46783e-08
chr1	156959419	156959637	5.19165	3.62563e-11	2.68004e-08
chr16	15894000	15894235	3.73463	3.70292e-11	2.69372e-08
chr2	147608353	147608597	2.43721	3.82111e-11	2.73627e-08
chr1	158957753	158958024	4.84174	4.31202e-11	3.0403e-08
chr3	100696662	100696914	2.74612	4.43447e-11	3.07927e-08
chr6	99712710	99712928	3.12914	5.05617e-11	3.45857e-08
chr10	79874150	79874368	3.37006	5.15832e-11	3.47656e-08
chr11	119411208	119411427	2.85497	5.62166e-11	3.73392e-08
chr8	94511701	94511980	2.53387	5.71144e-11	3.73936e-08
chr18	11159741	11159999	3.7583	5.85927e-11	3.78211e-08
chr10	12478144	12478362	3.88871	6.59977e-11	4.20094e-08
chr2	9900809	9901053	4.20605	7.23536e-11	4.54242e-08
chr19	3714097	3714324	2.91578	7.71349e-11	4.77715e-08
chr19	34387752	34387976	-3.33942	7.94908e-11	4.85742e-08
chr3	129455102	129455347	4.71734	8.18376e-11	4.88486e-08
chr14	48339770	48340004	3.62342	8.20715e-11	4.88486e-08
chr14	31663201	31663425	4.01725	8.45748e-11	4.96931e-08
chr7	91635610	91635833	3.68347	8.66575e-11	5.02723e-08
chr16	50738880	50739124	3.73088	8.93279e-11	5.114e-08
chr5	135784137	135784399	3.79181	9.0385e-11	5.114e-08
chr1	90282719	90282937	4.6829	9.20467e-11	5.14451e-08
chr18	67511499	67511741	3.21209	9.52753e-11	5.22866e-08
chr10	7905414	7905657	2.95708	9.58341e-11	5.22866e-08
chr11	17636212	17636471	-3.89097	1.00242e-10	5.40481e-08
chr14	63802535	63802833	2.39258	1.03673e-10	5.52481e-08
chr15	94412291	94412564	3.75143	1.06918e-10	5.62767e-08
chr5	89771016	89771304	3.70398	1.08442e-10	5.62767e-08
chr7	103292547	103292825	4.31509	1.09287e-10	5.62767e-08
chr6	135963730	135964018	2.46919	1.13933e-10	5.8017e-08
chr13	46508953	46509171	3.23282	1.4134e-10	7.11823e-08
chr4	8381102	8381320	3.19211	1.54472e-10	7.69504e-08
chr10	5939134	5939387	3.8325	1.62492e-10	7.92495e-08
chr1	158757606	158757833	4.98636	1.62545e-10	7.92495e-08
chr6	82810589	82810810	3.66823	1.7031e-10	8.2161e-08
chr11	20266517	20266791	2.90324	1.72407e-10	8.23065e-08
chr7	80118622	80118939	-4.08201	1.96187e-10	9.26931e-08
chr2	25020841	25021124	4.71714	2.23028e-10	1.043e-07
chr5	41081896	41082189	-4.81813	2.32914e-10	1.07822e-07
chr1	163892679	163892936	4.78525	2.38011e-10	1.0908e-07
chr4	57786063	57786305	3.60225	2.48035e-10	1.12549e-07
chr10	41315445	41315670	3.75719	2.62629e-10	1.16842e-07
chr1	71747956	71748191	3.62224	2.63861e-10	1.16842e-07
chr17	49364626	49364859	-4.89407	2.65145e-10	1.16842e-07
chr3	132580401	132580681	3.52038	2.72569e-10	1.1897e-07
chr1	195149978	195150210	2.60494	2.77644e-10	1.20042e-07
chr13	65112666	65112931	4.12569	2.83314e-10	1.21348e-07
chr2	121842506	121842724	4.67117	2.91691e-10	1.23241e-07
chr9	119762624	119762842	4.78919	2.93112e-10	1.23241e-07
chr19	5984240	5984503	3.64775	3.15484e-10	1.31442e-07
chr6	35604141	35604399	-2.94643	3.22202e-10	1.33032e-07
chr11	42998360	42998609	3.53213	3.29097e-10	1.34665e-07
chr8	97313510	97313739	2.95638	3.33876e-10	1.35199e-07
chr10	79158858	79159117	2.5548	3.36302e-10	1.35199e-07
chr9	104372789	104373122	4.64762	3.39613e-10	1.35343e-07
chr3	129469958	129470181	2.77153	3.76474e-10	1.48739e-07
chr4	144857753	144857974	4.54501	3.8297e-10	1.50013e-07
chr7	13051549	13051791	3.42105	4.0029e-10	1.55469e-07
chr5	147010695	147010928	4.56838	4.04596e-10	1.55821e-07
chr16	76199412	76199630	2.91732	4.21873e-10	1.60807e-07
chr2	4486988	4487262	-3.48658	4.24562e-10	1.60807e-07
chr15	38489978	38490207	4.57045	4.35174e-10	1.63475e-07
chr6	87683322	87683549	3.48671	4.52589e-10	1.68635e-07
chr2	31627272	31627564	3.62552	4.58552e-10	1.69479e-07
chr4	138439299	138439517	3.41311	4.6514e-10	1.70539e-07
chr4	122682885	122683109	3.28904	4.90807e-10	1.78521e-07
chr8	90688141	90688402	-4.91852	5.26838e-10	1.90118e-07
chrX	101176617	101176924	-4.83137	5.34605e-10	1.91414e-07
chr13	64135835	64136071	3.4075	5.43213e-10	1.92988e-07
chr14	67403064	67403310	2.62113	5.55523e-10	1.95831e-07
chr17	46884746	46884975	2.80453	5.59762e-10	1.95831e-07
chr16	88252612	88252855	-2.78637	6.48208e-10	2.25056e-07
chr9	61105397	61105615	3.73197	6.70798e-10	2.31148e-07
chr7	71202123	71202368	3.01134	7.99871e-10	2.73568e-07
chr4	109075314	109075600	2.61574	8.16741e-10	2.77268e-07
chr7	144175757	144175979	-5.09559	8.73294e-10	2.94287e-07
chr7	77308491	77308742	-3.81291	9.47571e-10	3.15137e-07
chr12	78461931	78462153	-5.05883	9.48919e-10	3.15137e-07
chr17	58829785	58830007	3.09667	9.62161e-10	3.17236e-07
chr6	82710761	82711181	3.94652	9.77138e-10	3.19873e-07
chr9	62278701	62278923	3.53768	9.97051e-10	3.24077e-07
chr17	84617094	84617341	3.71175	1.04226e-09	3.36386e-07
chr18	10913522	10913785	2.54293	1.10425e-09	3.53901e-07
chr17	13087248	13087472	3.37413	1.14321e-09	3.63844e-07
chr3	81834930	81835184	3.83137	1.15957e-09	3.66197e-07
chr4	129054395	129054622	-4.78982	1.17303e-09	3.66197e-07
chr14	21117470	21117704	4.10607	1.17536e-09	3.66197e-07
chr14	11964635	11964912	-4.98236	1.18257e-09	3.66197e-07
chr3	95071730	95071978	2.37439	1.24066e-09	3.81606e-07
chr8	90491256	90491565	4.52802	1.29126e-09	3.92676e-07
chr2	35472496	35472738	3.27681	1.29378e-09	3.92676e-07
chr6	147611379	147611618	3.79846	1.30797e-09	3.9437e-07
chr17	84483310	84483534	3.35083	1.3814e-09	4.13787e-07
chr10	42441959	42442204	-2.55629	1.43759e-09	4.25365e-07
chr14	121638066	121638398	-2.87933	1.44603e-09	4.25365e-07
chr8	35755740	35755996	4.47106	1.44789e-09	4.25365e-07
chr1	134853489	134853732	4.46217	1.47508e-09	4.29476e-07
chr12	110080258	110080493	4.52824	1.48063e-09	4.29476e-07
chr2	129997495	129997721	3.14473	1.52958e-09	4.39512e-07
chr11	116948769	116949024	2.58365	1.53441e-09	4.39512e-07
chr6	147592339	147592583	2.39614	1.56172e-09	4.44557e-07
chr16	46833868	46834162	-3.21049	1.58222e-09	4.47611e-07
chr17	8891703	8891950	2.97331	1.6265e-09	4.57315e-07
chr2	50838131	50838415	2.99965	1.64015e-09	4.58343e-07
chr15	57327742	57327967	3.88504	1.6731e-09	4.61944e-07
chr1	20747639	20747971	4.45994	1.6732e-09	4.61944e-07
chr9	108749927	108750145	3.43201	1.70924e-09	4.69068e-07
chr11	95536863	95537083	4.44172	1.81132e-09	4.8533e-07
chrX	35484531	35484768	2.29966	1.81881e-09	4.8533e-07
chr2	155090697	155090915	4.43946	1.82144e-09	4.8533e-07
chr6	148153714	148153932	4.43946	1.82144e-09	4.8533e-07
chr7	35457036	35457259	4.43946	1.82144e-09	4.8533e-07
chr2	119132961	119133197	3.68389	1.85811e-09	4.92237e-07
chr15	62987303	62987536	4.43719	1.9229e-09	5.04748e-07
chr2	113316597	113316838	4.6574	1.92736e-09	5.04748e-07
chr6	117554916	117555148	3.22902	1.9751e-09	5.14311e-07
chr12	8365370	8365613	3.38795	2.00806e-09	5.1994e-07
chr6	116151920	116152207	3.57894	2.07226e-09	5.33548e-07
chr9	103203535	103203761	2.89719	2.21136e-09	5.66181e-07
chr17	21871426	21871647	3.34352	2.24649e-09	5.7198e-07
chr17	10836553	10836873	3.36302	2.27863e-09	5.76959e-07
chr1	182216576	182216823	3.86087	2.3122e-09	5.78049e-07
chr5	130776902	130777120	2.87878	2.31312e-09	5.78049e-07
chr13	73410416	73410641	3.85448	2.32077e-09	5.78049e-07
chr1	195531352	195531570	3.83373	2.38323e-09	5.88412e-07
chr13	41929265	41929502	4.34315	2.38806e-09	5.88412e-07
chr6	71192875	71193106	3.94555	2.43985e-09	5.95965e-07
chr7	144747177	144747445	2.65462	2.44472e-09	5.95965e-07
chrX	49386219	49386456	2.525	2.4991e-09	6.01643e-07
chr11	42984219	42984462	4.41638	2.50739e-09	6.01643e-07
chr2	153319800	153320018	4.41638	2.50739e-09	6.01643e-07
chr15	22524507	22524753	4.50633	2.56487e-09	6.12228e-07
chr4	59121850	59122172	-4.98474	2.71426e-09	6.43158e-07
chr1	90527341	90527559	2.74346	2.73057e-09	6.43158e-07
chr11	51634456	51634693	4.17033	2.73655e-09	6.43158e-07
chr18	64767770	64768006	-2.38046	2.83971e-09	6.64e-07
chr13	30056441	30056680	3.93103	2.96924e-09	6.90762e-07
chr9	80104738	80105191	-2.1144	3.00927e-09	6.96541e-07
chr11	103202093	103202336	4.5344	3.07863e-09	7.09014e-07
chr1	129314992	129315211	2.48084	3.17901e-09	7.26301e-07
chr14	121636903	121637143	-3.6274	3.18539e-09	7.26301e-07
chr9	31069851	31070104	2.89946	3.26446e-09	7.40645e-07
chr2	102434776	102434994	3.56317	3.30402e-09	7.45927e-07
chr9	114587780	114588003	4.14085	3.37525e-09	7.58272e-07
chr6	86095064	86095312	4.38589	3.40374e-09	7.60944e-07
chr18	54985470	54985754	4.17446	3.5742e-09	7.95173e-07
chr3	107546671	107546889	4.39293	3.84095e-09	8.44124e-07
chr17	32552502	32552782	3.57275	3.84159e-09	8.44124e-07
chr2	119820707	119820926	4.42808	3.84948e-09	8.44124e-07
chrX	70204297	70204519	4.13662	3.88571e-09	8.48011e-07
chr19	49434235	49434603	-2.64695	4.04906e-09	8.77226e-07
chr7	130588133	130588393	3.22996	4.05786e-09	8.77226e-07
chr3	40085023	40085241	2.9944	4.14993e-09	8.92917e-07
chr7	151575676	151575923	2.45005	4.55338e-09	9.75147e-07
chr5	136574467	136574694	3.09678	4.73314e-09	1.00893e-06
chr16	30163479	30163728	2.68778	4.84169e-09	1.02729e-06
chr6	146295118	146295422	3.29692	5.02266e-09	1.05695e-06
chr2	57155301	57155552	4.63758	5.05066e-09	1.05695e-06
chr9	37258560	37258794	4.63758	5.05066e-09	1.05695e-06
chr2	50739013	50739243	3.11802	5.27613e-09	1.0955e-06
chr10	18675241	18675459	3.88404	5.30018e-09	1.0955e-06
chr12	29403047	29403295	2.08481	5.3066e-09	1.0955e-06
chr6	24298728	24298946	-3.47117	5.36316e-09	1.10221e-06
chr13	20208811	20209059	3.49699	5.44531e-09	1.11039e-06
chr19	25282140	25282362	3.9987	5.45141e-09	1.11039e-06
chr10	80420630	80420849	2.15559	5.49544e-09	1.11441e-06
chr18	9546697	9546921	3.63494	5.64585e-09	1.13986e-06
chr1	189650696	189650950	3.21884	5.74297e-09	1.15439e-06
chr5	33341465	33341713	2.36033	5.82428e-09	1.16562e-06
chr16	11636570	11636788	2.8712	5.8501e-09	1.1657e-06
chr15	65600496	65600723	2.78067	5.96631e-09	1.18371e-06
chr4	11112853	11113091	2.7865	6.08495e-09	1.20204e-06
chr5	77384683	77384939	-2.18227	6.343e-09	1.24764e-06
chr14	70974780	70974998	3.35838	6.90623e-09	1.35262e-06
chr14	26499116	26499401	4.73202	7.15471e-09	1.39532e-06
chr9	51038856	51039086	3.65175	7.52373e-09	1.46107e-06
chr1	181508136	181508376	-4.62812	7.59711e-09	1.4691e-06
chr7	107643537	107643777	2.39532	7.67075e-09	1.47577e-06
chr2	25660757	25660989	4.02841	7.69602e-09	1.47577e-06
chr14	9258533	9258795	-2.35806	8.10959e-09	1.54859e-06
chr4	95692690	95692913	3.62631	8.39877e-09	1.59716e-06
chr1	95107059	95107285	3.55325	8.73955e-09	1.6551e-06
chr5	75539271	75539555	4.32291	8.81415e-09	1.66236e-06
chr12	71755672	71755890	4.4597	8.9901e-09	1.68859e-06
chr15	59431032	59431270	4.30037	9.06398e-09	1.69459e-06
chr4	56946855	56947086	2.33865	9.096e-09	1.69459e-06
chr19	59441886	59442136	-2.30575	9.38138e-09	1.74068e-06
chr3	122362491	122362714	2.97603	9.54296e-09	1.76352e-06
chr18	39987941	39988236	-2.40792	9.65008e-09	1.77616e-06
chr14	73834052	73834307	3.90867	9.70596e-09	1.7793e-06
chr17	35289126	35289389	3.15442	9.8367e-09	1.79608e-06
chr15	64312893	64313111	3.5758	9.96682e-09	1.81262e-06
chr10	41802088	41802321	2.89225	1.01406e-08	1.83693e-06
chr9	116819439	116819686	2.68506	1.02125e-08	1.84267e-06
chr2	101708920	101709144	3.33933	1.04818e-08	1.88385e-06
chr6	134327966	134328193	2.48041	1.05244e-08	1.88411e-06
chr7	6419724	6419949	3.14587	1.1058e-08	1.97193e-06
chr4	147838494	147838712	2.68863	1.12941e-08	2.00623e-06
chrX	19734796	19735091	4.10404	1.1553e-08	2.0443e-06
chr2	92291258	92291534	-3.53723	1.16969e-08	2.0618e-06
chr5	33951917	33952159	2.55246	1.17758e-08	2.06776e-06
chr15	82071555	82071773	2.38464	1.25048e-08	2.18183e-06
chr17	13821343	13821587	3.62754	1.25206e-08	2.18183e-06
chr15	41879741	41879969	-4.0631	1.25891e-08	2.18545e-06
chr13	98030531	98030749	3.29373	1.33326e-08	2.30579e-06
chr17	67106614	67106828	-2.84656	1.34139e-08	2.31113e-06
chr7	148796518	148796836	4.3762	1.35077e-08	2.31857e-06
chr10	37198141	37198359	3.21188	1.39227e-08	2.37591e-06
chr2	129352139	129352371	2.87227	1.39454e-08	2.37591e-06
chr14	67351444	67351675	2.80985	1.4142e-08	2.40047e-06
chr6	135944772	135944990	3.52212	1.44657e-08	2.44636e-06
chr4	19897920	19898164	2.8343	1.49126e-08	2.51267e-06
chr17	56190661	56190903	2.15042	1.52131e-08	2.5539e-06
chr9	113978581	113978815	4.28253	1.54845e-08	2.58999e-06
chr6	135245722	135245955	3.20953	1.61389e-08	2.68962e-06
chr15	76123897	76124115	3.02383	1.64977e-08	2.73946e-06
chr12	16196134	16196477	2.25768	1.66382e-08	2.75281e-06
chr12	81042912	81043230	3.7267	1.69042e-08	2.78675e-06
chr16	13389198	13389416	2.96553	1.7004e-08	2.79317e-06
chr1	127536264	127536486	4.24126	1.73771e-08	2.83413e-06
chr11	97419304	97419529	4.24126	1.73771e-08	2.83413e-06
chr12	86270045	86270279	2.5539	1.78182e-08	2.89578e-06
chr5	24547971	24548274	4.24904	1.79443e-08	2.90597e-06
chr3	105671064	105671371	4.37857	1.87207e-08	3.02103e-06
chr15	73225396	73225668	4.23866	1.88956e-08	3.03855e-06
chr17	32788917	32789214	3.88653	1.92381e-08	3.0828e-06
chr10	31258939	31259200	-4.60743	1.96302e-08	3.13468e-06
chr1	3359037	3359270	2.55461	2.04534e-08	3.25478e-06
chr19	43485820	43486074	3.1663	2.11932e-08	3.36085e-06
chr17	56200973	56201204	3.35196	2.17413e-08	3.43587e-06
chr17	56240530	56240826	3.56128	2.18557e-08	3.44208e-06
chr3	129461628	129461852	2.53978	2.36076e-08	3.70526e-06
chr5	34342209	34342444	4.2174	2.40277e-08	3.75832e-06
chr2	139406158	139406423	3.97008	2.4785e-08	3.8636e-06
chr9	114530346	114530615	2.47534	2.58417e-08	4.01467e-06
chr1	120265772	120265997	3.69559	2.65067e-08	4.10407e-06
chr11	54719522	54719767	3.12483	2.672e-08	4.12316e-06
chrX	35493915	35494135	3.25054	2.71957e-08	4.18248e-06
chr15	79384333	79384600	2.67551	2.7822e-08	4.26176e-06
chr16	30151199	30151459	2.59455	2.78972e-08	4.26176e-06
chr1	193511490	193511727	2.11195	2.83145e-08	4.31115e-06
chr12	81747400	81747627	3.76134	2.85274e-08	4.32918e-06
chr11	94495808	94496030	2.30727	2.86634e-08	4.33546e-06
chr2	172784580	172784829	3.2681	2.92286e-08	4.40641e-06
chr2	135391728	135391951	5.39021	2.95244e-08	4.42596e-06
chr9	31048977	31049198	3.3093	2.95515e-08	4.42596e-06
chr15	42419155	42419386	1.79992	2.98051e-08	4.4494e-06
chr17	6082775	6083041	3.21656	3.14891e-08	4.68553e-06
chr14	70228268	70228510	4.20413	3.25732e-08	4.83116e-06
chr7	141558374	141558600	1.89141	3.37805e-08	4.99407e-06
chr2	122138886	122139104	4.32265	3.47699e-08	5.12382e-06
chr1	159000466	159000737	4.2864	3.71076e-08	5.45078e-06
chr1	134544578	134544805	-3.44063	3.75835e-08	5.49029e-06
chr4	55788878	55789119	3.71954	3.76162e-08	5.49029e-06
chr13	58296325	58296582	2.63767	3.82306e-08	5.56224e-06
chr16	18597298	18597547	3.65168	3.87083e-08	5.61392e-06
chr17	26141758	26142000	2.99109	3.92649e-08	5.67267e-06
chr15	10648639	10648875	-2.21697	3.94542e-08	5.67267e-06
chr6	50497424	50497642	2.86701	3.94846e-08	5.67267e-06
chr12	8847725	8847943	3.07488	4.04575e-08	5.79427e-06
chr16	92159505	92159748	-2.73332	4.1379e-08	5.9011e-06
chr16	93328822	93329047	2.87319	4.14609e-08	5.9011e-06
chr13	93365298	93365529	4.5723	4.18725e-08	5.92316e-06
chr9	61327414	61327647	2.81497	4.18744e-08	5.92316e-06
chr2	42075091	42075328	2.64768	4.21119e-08	5.93843e-06
chr8	128948917	128949158	2.04639	4.25303e-08	5.97904e-06
chr7	16524524	16524766	3.1483	4.47557e-08	6.27264e-06
chr13	9884532	9884831	4.15196	4.51489e-08	6.30845e-06
chr12	82257823	82258043	-2.89178	4.57199e-08	6.36883e-06
chr7	126124987	126125222	3.79918	4.66937e-08	6.48476e-06
chr1	136105482	136105754	4.26191	4.71377e-08	6.52666e-06
chr15	59559736	59559967	4.1814	4.83174e-08	6.66984e-06
chr5	64681359	64681598	2.35201	4.88653e-08	6.72522e-06
chr18	63278955	63279227	2.37795	5.09887e-08	6.99645e-06
chr3	92382669	92382925	3.1084	5.12359e-08	7.00937e-06
chr12	31431482	31431700	3.14239	5.20833e-08	7.10411e-06
chr17	15329754	15329981	4.19582	5.35229e-08	7.2788e-06
chr14	34123867	34124092	2.61879	5.57542e-08	7.5598e-06
chr4	11948423	11948656	3.48716	5.66063e-08	7.6527e-06
chrX	39446218	39446544	-4.47586	5.76092e-08	7.76539e-06
chr1	35811128	35811382	3.36914	5.85399e-08	7.85855e-06
chr11	99175961	99176211	2.13195	5.86433e-08	7.85855e-06
chr1	37403137	37403365	2.32887	6.06231e-08	8.09885e-06
chr8	91599072	91599294	3.14751	6.079e-08	8.09885e-06
chr11	58431925	58432170	3.04067	6.21808e-08	8.26013e-06
chr2	26416132	26416350	2.25792	6.28799e-08	8.32887e-06
chr8	122833243	122833635	4.11809	6.33417e-08	8.36585e-06
chr5	120226171	120226418	4.28027	6.38657e-08	8.41082e-06
chr3	12226908	12227132	3.18689	6.45075e-08	8.471e-06
chr7	135614640	135614883	-3.38938	6.61201e-08	8.65796e-06
chr3	100283212	100283475	2.10259	6.66252e-08	8.69924e-06
chr1	127448248	127448466	3.13999	6.74954e-08	8.78783e-06
chr2	172786738	172786993	3.40734	6.79137e-08	8.81301e-06
chr8	11397219	11397448	2.76534	6.80734e-08	8.81301e-06
chr2	30100123	30100393	2.2889	6.87013e-08	8.86924e-06
chr18	36862905	36863126	3.86669	7.12492e-08	9.15833e-06
chr15	98661232	98661508	-3.1199	7.13403e-08	9.15833e-06
chr11	81951573	81951837	4.12656	7.40577e-08	9.48063e-06
chr2	26285376	26285618	1.84143	7.59965e-08	9.67612e-06
chr6	55862495	55862744	3.31648	7.62083e-08	9.67612e-06
chr3	105698201	105698467	3.00965	7.63621e-08	9.67612e-06
chr3	68586282	68586510	3.38009	7.64293e-08	9.67612e-06
chr6	39167223	39167518	3.05295	7.67363e-08	9.68822e-06
chr2	11447574	11447822	2.8098	7.76816e-08	9.78063e-06
chrX	97269668	97269886	3.47924	7.9586e-08	9.9691e-06
chr5	146055452	146055727	-3.45072	7.96136e-08	9.9691e-06
chrX	49626348	49626571	2.66651	8.07431e-08	1.0083e-05
chr7	85972613	85972929	2.54319	8.09888e-08	1.00862e-05
chr15	91121016	91121266	4.10958	8.19777e-08	1.01657e-05
chr15	77189152	77189396	3.35456	8.2071e-08	1.01657e-05
chr3	118868779	118869015	-2.20342	8.28879e-08	1.02392e-05
chr11	104426576	104426823	3.29791	8.44604e-08	1.04054e-05
chr2	152996292	152996521	3.07406	8.53813e-08	1.04903e-05
chr16	58673240	58673458	3.01755	8.56071e-08	1.04903e-05
chr11	94365611	94365838	3.79546	8.62132e-08	1.05364e-05
chr1	34275265	34275483	3.22959	8.69005e-08	1.05922e-05
chr10	112727079	112727306	2.73145	8.74542e-08	1.06314e-05
chr7	150642338	150642562	3.42597	8.82221e-08	1.06963e-05
chr3	22043114	22043412	4.0892	9.11773e-08	1.10255e-05
chr15	74722473	74722764	2.74277	9.16828e-08	1.10574e-05
chr10	106795783	106795997	-2.28244	9.27729e-08	1.11595e-05
chr14	28409521	28409744	3.59631	9.38975e-08	1.12652e-05
chr6	122376193	122376429	3.84633	9.7404e-08	1.16554e-05
chr3	84046417	84046660	1.8834	1.02006e-07	1.21499e-05
chr6	101317785	101318006	2.31743	1.02066e-07	1.21499e-05
chr15	103051184	103051467	3.84892	1.02658e-07	1.21886e-05
chr18	39089428	39089654	2.63268	1.03068e-07	1.22057e-05
chr1	95426369	95426630	2.99842	1.06204e-07	1.25446e-05
chr11	52516895	52517114	3.53121	1.10268e-07	1.29913e-05
chr19	29870731	29870958	3.20641	1.10713e-07	1.30102e-05
chr2	157376128	157376412	2.23029	1.11941e-07	1.30907e-05
chr4	148699861	148700081	2.31456	1.1197e-07	1.30907e-05
chr14	32408005	32408223	3.2002	1.13835e-07	1.3275e-05
chr5	89092495	89092761	2.73631	1.16916e-07	1.35997e-05
chr4	120271696	120271923	2.81444	1.20819e-07	1.40181e-05
chr3	65838875	65839125	2.16949	1.21587e-07	1.40482e-05
chr2	105085597	105085826	3.23349	1.21691e-07	1.40482e-05
chr12	40704556	40704813	3.61075	1.22771e-07	1.41372e-05
chr9	92278276	92278513	2.00249	1.23939e-07	1.4236e-05
chr18	68307165	68307384	-2.68503	1.24948e-07	1.43159e-05
chr10	30465074	30465324	4.3001	1.27249e-07	1.45234e-05
chr9	112687272	112687499	-3.04418	1.27392e-07	1.45234e-05
chr5	92465476	92465713	4.13498	1.29671e-07	1.47239e-05
chr13	43881837	43882089	2.51339	1.29794e-07	1.47239e-05
chr2	9911839	9912106	3.02371	1.31832e-07	1.49181e-05
chr1	132944738	132944956	2.56863	1.32528e-07	1.49601e-05
chr17	84488334	84488566	3.17927	1.33043e-07	1.49812e-05
chr12	86320291	86320522	2.40796	1.35121e-07	1.51779e-05
chr1	194005666	194005949	2.21114	1.3769e-07	1.54286e-05
chr8	78500536	78500775	3.56444	1.38518e-07	1.54837e-05
chr17	71102809	71103043	2.9213	1.39069e-07	1.55073e-05
chr16	21694763	21695090	-3.46568	1.41244e-07	1.57116e-05
chr2	181317734	181317952	2.4752	1.43115e-07	1.58813e-05
chr3	57264320	57264538	2.82969	1.44234e-07	1.59668e-05
chr4	66751081	66751323	-4.82935	1.46466e-07	1.61748e-05
chr12	113607792	113608023	3.32382	1.51275e-07	1.65883e-05
chr5	96733253	96733523	-2.5752	1.51532e-07	1.65883e-05
chr11	64010955	64011198	3.86639	1.51639e-07	1.65883e-05
chr15	88200859	88201102	2.54486	1.51658e-07	1.65883e-05
chr2	127241673	127241940	3.15421	1.52967e-07	1.66916e-05
chr5	103000589	103000814	4.06627	1.54653e-07	1.68355e-05
chr7	107047579	107047836	3.2277	1.56704e-07	1.70184e-05
chr4	99972802	99973056	2.98046	1.65899e-07	1.79744e-05
chr5	17387377	17387595	2.46028	1.68597e-07	1.82234e-05
chr9	98390734	98390959	2.3718	1.68993e-07	1.82234e-05
chr11	109214532	109214773	-2.41233	1.69972e-07	1.8286e-05
chr1	13797889	13798130	4.13778	1.70859e-07	1.83153e-05
chr11	117111000	117111239	2.18851	1.71067e-07	1.83153e-05
chr10	59728997	59729233	3.2727	1.71444e-07	1.83153e-05
chr11	58432814	58433061	3.07442	1.76375e-07	1.87843e-05
chr16	94462941	94463197	3.34179	1.76653e-07	1.87843e-05
chr5	80804489	80804703	-3.40141	1.78609e-07	1.89483e-05
chr12	88746124	88746382	3.31118	1.81345e-07	1.91941e-05
chr18	65221602	65221859	2.54727	1.82204e-07	1.92352e-05
chr4	155017711	155017987	2.66243	1.82573e-07	1.92352e-05
chr4	104824576	104824809	3.46332	1.85994e-07	1.95507e-05
chr12	28810436	28810746	3.62454	1.88229e-07	1.97403e-05
chr1	136060087	136060353	2.02791	1.91389e-07	2.00259e-05
chr15	61963029	61963254	3.5999	1.92445e-07	2.00906e-05
chr4	154479494	154479720	4.03893	1.94166e-07	2.02241e-05
chr11	50231469	50231714	2.48861	1.95063e-07	2.02715e-05
chr3	68585410	68585804	1.98806	1.95783e-07	2.03003e-05
chr13	98021694	98021923	2.68849	1.97045e-07	2.0385e-05
chr14	62751292	62751574	3.16411	1.97713e-07	2.0408e-05
chr15	63208997	63209216	3.09166	1.9912e-07	2.05072e-05
chr1	155824197	155824542	4.0656	2.00247e-07	2.05769e-05
chr4	154795495	154795755	3.10335	2.03528e-07	2.08509e-05
chr10	103136472	103136733	-1.83228	2.03823e-07	2.08509e-05
chr4	62860412	62860656	4.10357	2.05601e-07	2.0986e-05
chr7	88687084	88687309	2.64162	2.12449e-07	2.16368e-05
chr12	31857497	31857721	4.00839	2.13643e-07	2.16621e-05
chr18	75880890	75881121	4.00839	2.13643e-07	2.16621e-05
chr1	129313545	129313765	2.55672	2.18443e-07	2.20999e-05
chr8	121868345	121868638	-2.38124	2.19417e-07	2.21496e-05
chr12	117978211	117978472	3.12934	2.20338e-07	2.21936e-05
chr6	98899996	98900230	2.50641	2.21084e-07	2.22186e-05
chr8	58904236	58904481	2.42637	2.21593e-07	2.22186e-05
chr7	106350714	106350947	3.13881	2.22041e-07	2.22186e-05
chr5	38258942	38259184	-3.93773	2.24451e-07	2.24109e-05
chr11	12086625	12086846	2.94198	2.27857e-07	2.27015e-05
chr2	103421911	103422167	-2.80333	2.29175e-07	2.27357e-05
chr11	88787993	88788264	3.12971	2.29192e-07	2.27357e-05
chr4	141640078	141640344	-2.83308	2.30034e-07	2.27699e-05
chr2	166394679	166394943	2.11851	2.31773e-07	2.28926e-05
chr2	113318693	113318911	3.61679	2.33867e-07	2.30497e-05
chr8	3646877	3647114	4.14057	2.35513e-07	2.31621e-05
chr19	50788355	50788668	4.03594	2.42912e-07	2.38387e-05
chr9	96538993	96539220	2.34848	2.50602e-07	2.45408e-05
chr1	61685402	61685624	-2.85479	2.52448e-07	2.46689e-05
chr6	90645478	90645878	3.43626	2.53887e-07	2.47567e-05
chr7	47900273	47900633	4.02962	2.54727e-07	2.47859e-05
chrX	97156453	97156700	3.74907	2.56287e-07	2.48848e-05
chr11	113460619	113460844	3.26428	2.69791e-07	2.61406e-05
chr11	5943998	5944248	-2.31359	2.75884e-07	2.66746e-05
chr5	89751043	89751334	2.89609	2.76742e-07	2.67013e-05
chr11	12097649	12097887	3.22103	2.7812e-07	2.67779e-05
chr7	150195322	150195546	4.76693	2.81709e-07	2.70665e-05
chr3	57563778	57564039	-4.26805	2.82368e-07	2.70731e-05
chr4	140435497	140435722	2.73444	2.85234e-07	2.72908e-05
chrX	96065162	96065380	3.98962	2.87679e-07	2.74673e-05
chr18	36657535	36657753	3.89498	2.90263e-07	2.76564e-05
chr7	79353336	79353556	2.41781	2.93067e-07	2.78657e-05
chr2	3329960	3330208	2.18487	2.95141e-07	2.80048e-05
chr14	57986272	57986491	-2.34373	3.05434e-07	2.89215e-05
chr12	56163186	56163405	2.93527	3.15515e-07	2.98145e-05
chr3	90045182	90045427	1.93026	3.18316e-07	2.99862e-05
chr4	55154859	55155125	2.09625	3.18641e-07	2.99862e-05
chr19	47431911	47432144	2.92444	3.24053e-07	3.04331e-05
chr11	120518688	120518906	2.86932	3.30544e-07	3.09792e-05
chr4	138809320	138809563	-1.75833	3.41817e-07	3.19703e-05
chr3	38033335	38033620	3.13094	3.4305e-07	3.20203e-05
chr19	22245954	22246206	2.78037	3.49819e-07	3.25858e-05
chr6	48031996	48032256	1.70583	3.54122e-07	3.29197e-05
chrX	35498563	35498843	3.9421	3.61268e-07	3.35138e-05
chr2	17566137	17566369	3.94849	3.61976e-07	3.35138e-05
chr15	70281944	70282166	-3.14365	3.63432e-07	3.35808e-05
chr8	12646623	12646873	2.41308	3.65834e-07	3.37347e-05
chr18	26308976	26309196	-2.67235	3.67444e-07	3.38152e-05
chr6	120781400	120781620	3.00233	3.69181e-07	3.39069e-05
chr17	73282913	73283140	2.68753	3.71265e-07	3.40302e-05
chr3	143964051	143964273	3.36552	3.79203e-07	3.46884e-05
chr1	94681681	94681906	3.32913	3.81934e-07	3.48554e-05
chr2	68997997	68998287	-3.74689	3.83089e-07	3.48554e-05
chr8	39899792	39900018	2.90626	3.83311e-07	3.48554e-05
chr14	26396313	26396581	3.33782	3.85232e-07	3.49608e-05
chr6	37713098	37713339	2.92588	3.86241e-07	3.4983e-05
chr8	25532719	25532937	2.7506	3.91538e-07	3.53929e-05
chr12	101971195	101971415	1.94615	3.94642e-07	3.56032e-05
chr7	129722992	129723308	2.41525	4.10691e-07	3.69784e-05
chr15	86931681	86931923	-2.59045	4.13889e-07	3.71932e-05
chr7	106389742	106389961	3.08611	4.14909e-07	3.72119e-05
chr18	74661908	74662138	2.79388	4.16547e-07	3.72858e-05
chr3	97707421	97707662	-3.20521	4.19475e-07	3.74721e-05
chr11	109471918	109472155	-3.18006	4.20263e-07	3.74721e-05
chr1	49629434	49629696	-2.27408	4.27326e-07	3.80279e-05
chr18	13395851	13396123	3.95484	4.32279e-07	3.83941e-05
chr2	32063241	32063491	2.56587	4.34115e-07	3.84826e-05
chr4	116172672	116172923	3.25928	4.37018e-07	3.86617e-05
chr14	104125881	104126117	3.12551	4.37823e-07	3.86617e-05
chr7	88255364	88255609	1.84749	4.38666e-07	3.86617e-05
chr11	106153182	106153489	3.70946	4.44921e-07	3.91377e-05
chr18	16518691	16518990	2.24716	4.51038e-07	3.95574e-05
chr7	152273853	152274089	1.8674	4.51419e-07	3.95574e-05
chr13	19855052	19855328	2.69109	4.55678e-07	3.97914e-05
chr4	134033976	134034225	2.66006	4.55826e-07	3.97914e-05
chr5	33948021	33948287	2.33299	4.62778e-07	4.03215e-05
chr14	9147069	9147287	2.79628	4.66008e-07	4.05259e-05
chr13	38801185	38801423	2.0974	4.69029e-07	4.07114e-05
chr9	61132280	61132524	2.01775	4.71933e-07	4.0886e-05
chr18	76778261	76778512	-2.02231	4.82296e-07	4.1705e-05
chr8	59709417	59709635	2.83641	4.8342e-07	4.17234e-05
chr16	89863044	89863258	-3.11295	4.84632e-07	4.1726e-05
chr4	41301308	41301526	2.55316	4.8527e-07	4.1726e-05
chr17	68353382	68353709	-3.50772	4.86516e-07	4.17547e-05
chr12	87158772	87158996	2.57691	4.91845e-07	4.21332e-05
chr9	67517859	67518081	2.7406	4.93471e-07	4.21936e-05
chr7	105237206	105237429	3.1497	5.01533e-07	4.28031e-05
chr5	53213007	53213307	3.95801	5.04504e-07	4.29767e-05
chr2	35299150	35299390	3.80732	5.13149e-07	4.3632e-05
chr7	88268464	88268729	1.80856	5.17364e-07	4.39089e-05
chr14	28227247	28227524	-3.52165	5.20245e-07	4.40718e-05
chr1	22652190	22652417	2.0949	5.23405e-07	4.41484e-05
chr8	115740714	115740935	3.18886	5.24149e-07	4.41484e-05
chr11	101121071	101121430	-2.84748	5.24362e-07	4.41484e-05
chr3	68312678	68312896	2.46282	5.25557e-07	4.41484e-05
chr2	131910259	131910552	2.61881	5.267e-07	4.41484e-05
chr18	39816192	39816428	-2.91031	5.2693e-07	4.41484e-05
chr14	102145889	102146144	3.91269	5.28881e-07	4.41613e-05
chr5	140311083	140311302	3.90286	5.2901e-07	4.41613e-05
chr16	45378728	45378975	3.06708	5.31277e-07	4.42698e-05
chr3	129207930	129208148	2.51622	5.36511e-07	4.46248e-05
chr1	92134805	92135048	2.07587	5.43798e-07	4.5149e-05
chr3	18679761	18680051	-2.89956	5.47576e-07	4.53534e-05
chr13	36394685	36394947	2.72251	5.48239e-07	4.53534e-05
chr14	121650963	121651178	-2.05091	5.50589e-07	4.54657e-05
chr4	8632952	8633171	2.18288	5.52465e-07	4.55386e-05
chr19	59482621	59482860	-2.16947	5.62398e-07	4.62741e-05
chr15	57853205	57853451	2.61649	5.64755e-07	4.63848e-05
chr14	122336125	122336343	2.28411	5.67464e-07	4.65239e-05
chr16	31986896	31987125	3.18757	5.74322e-07	4.70021e-05
chr11	119492336	119492598	-2.95939	5.83538e-07	4.7655e-05
chr3	21724164	21724437	2.2203	5.8438e-07	4.7655e-05
chr8	90646202	90646483	2.58338	5.90929e-07	4.81035e-05
chr9	13866413	13866631	2.33145	6.15061e-07	4.99323e-05
chr10	17046717	17046951	2.3279	6.15574e-07	4.99323e-05
chr14	45945178	45945412	2.63146	6.24705e-07	5.05835e-05
chr10	86829329	86829576	-1.85309	6.27881e-07	5.07336e-05
chr1	189842451	189842699	2.72847	6.28774e-07	5.07336e-05
chr13	39455618	39455898	2.21743	6.37939e-07	5.13827e-05
chr9	102884203	102884426	-2.24738	6.43634e-07	5.17504e-05
chr13	102784251	102784487	1.87285	6.55475e-07	5.26102e-05
chr11	83879465	83879692	2.32792	6.59953e-07	5.2877e-05
chr16	58539120	58539369	2.24885	6.62298e-07	5.29723e-05
chr17	6018360	6018690	2.43089	6.81447e-07	5.4374e-05
chr10	59011735	59011960	-2.71192	6.83241e-07	5.4374e-05
chr18	39551390	39551630	2.29727	6.83382e-07	5.4374e-05
chr10	80520213	80520437	2.47954	6.92418e-07	5.49974e-05
chr7	52503057	52503359	-4.24144	6.93835e-07	5.50146e-05
chr5	101306146	101306426	3.85928	6.96982e-07	5.51687e-05
chrX	90414091	90414317	3.22445	7.03458e-07	5.55853e-05
chr19	47443565	47443787	2.48894	7.18597e-07	5.64987e-05
chr1	79675684	79675909	3.86926	7.19379e-07	5.64987e-05
chr5	115365770	115366007	3.86926	7.19379e-07	5.64987e-05
chr7	31425872	31426097	3.08899	7.19948e-07	5.64987e-05
chr1	69504091	69504312	3.40145	7.24677e-07	5.67725e-05
chr1	9635646	9635943	1.9682	7.30868e-07	5.70644e-05
chr4	125111238	125111459	2.96297	7.30892e-07	5.70644e-05
chr8	120117829	120118069	-1.98684	7.35244e-07	5.73065e-05
chr10	58615359	58615607	-2.28767	7.39409e-07	5.75333e-05
chr2	50737046	50737430	1.98116	7.43771e-07	5.77019e-05
chr5	135709089	135709323	2.47622	7.44093e-07	5.77019e-05
chr4	43904202	43904497	-1.94322	7.49614e-07	5.80318e-05
chr2	62746081	62746543	-2.82309	7.57027e-07	5.85068e-05
chr11	104387358	104387591	1.89322	7.5901e-07	5.85613e-05
chrX	56762165	56762408	-3.69185	7.63298e-07	5.87932e-05
chr14	59576056	59576307	2.97189	7.66022e-07	5.8904e-05
chr14	46840199	46840420	-2.4419	7.69569e-07	5.90777e-05
chr7	126123314	126123552	2.76994	7.71846e-07	5.91533e-05
chr17	43416571	43416803	-1.98018	7.85883e-07	6.00104e-05
chr6	111610422	111610687	3.89297	7.86666e-07	6.00104e-05
chr8	32258510	32258736	2.67236	7.86957e-07	6.00104e-05
chr11	19793350	19793583	2.46306	7.9236e-07	6.0322e-05
chr17	32717899	32718156	2.84162	7.99785e-07	6.07662e-05
chr2	132748269	132748530	3.04477	8.00846e-07	6.07662e-05
chr13	41440046	41440273	-2.96289	8.06683e-07	6.11079e-05
chr16	45030897	45031135	2.8962	8.17978e-07	6.18613e-05
chr10	6190683	6190912	2.83915	8.19684e-07	6.18882e-05
chr10	73990679	73990906	2.37242	8.23563e-07	6.20788e-05
chr5	112086574	112086877	3.32891	8.30761e-07	6.25019e-05
chr6	90746910	90747163	3.15109	8.31903e-07	6.25019e-05
chr14	13135588	13135892	2.93949	8.40713e-07	6.30603e-05
chr1	37284304	37284522	2.56908	8.44005e-07	6.32038e-05
chr1	99287985	99288255	-3.93153	8.53509e-07	6.38113e-05
chr9	28717667	28717918	2.18852	8.60142e-07	6.42024e-05
chr19	43550115	43550448	3.87932	8.70038e-07	6.47303e-05
chr2	42103471	42103689	3.87932	8.70038e-07	6.47303e-05
chr10	95761282	95761531	2.057	8.82916e-07	6.54557e-05
chr7	144813057	144813309	1.78174	8.8313e-07	6.54557e-05
chr2	24270525	24270805	4.00501	8.85427e-07	6.54557e-05
chr15	96547660	96547907	1.81301	8.85501e-07	6.54557e-05
chr2	144111350	144111580	2.75286	9.04773e-07	6.67725e-05
chr3	31275137	31275389	2.95592	9.11037e-07	6.71267e-05
chr11	45841980	45842237	2.45031	9.26029e-07	6.81218e-05
chr5	3464728	3464981	1.99701	9.29636e-07	6.82776e-05
chr5	122904581	122904799	2.38361	9.41455e-07	6.89283e-05
chr10	82495349	82495705	2.38361	9.41504e-07	6.89283e-05
chr2	129660668	129660942	3.31199	9.53633e-07	6.9705e-05
chr12	72524035	72524295	3.08304	9.77723e-07	7.1352e-05
chr11	52070879	52071115	2.63546	9.79854e-07	7.13938e-05
chr2	11369277	11369521	-2.33542	9.97587e-07	7.24186e-05
chr6	92171611	92171889	1.66654	9.98102e-07	7.24186e-05
chr4	107066329	107066590	3.17635	9.98659e-07	7.24186e-05
chr11	120962813	120963041	3.23291	1.00895e-06	7.30494e-05
chr17	15081592	15081848	2.20135	1.01151e-06	7.31192e-05
chr10	110337319	110337551	3.48011	1.01913e-06	7.3554e-05
chr11	113435746	113435972	3.37387	1.02581e-06	7.39197e-05
chr9	66911779	66912002	3.29611	1.02889e-06	7.39344e-05
chr7	127072591	127072809	2.77699	1.02924e-06	7.39344e-05
chr13	95200443	95200681	2.90943	1.03404e-06	7.41152e-05
chr1	133473656	133473936	3.83142	1.03499e-06	7.41152e-05
chr4	109457552	109457815	3.06281	1.039e-06	7.42858e-05
chr3	5264997	5265258	2.77829	1.04888e-06	7.48755e-05
chr13	96009579	96009979	3.96746	1.05304e-06	7.50554e-05
chr9	92116161	92116433	1.96201	1.0676e-06	7.5975e-05
chr13	60005810	60006030	2.43042	1.0784e-06	7.66248e-05
chr6	108426945	108427190	2.82625	1.09628e-06	7.7775e-05
chr2	129023022	129023242	1.86677	1.10472e-06	7.82522e-05
chr9	58405629	58405843	-2.02132	1.1353e-06	8.02947e-05
chr14	11970952	11971279	-1.9998	1.13771e-06	8.03388e-05
chr2	157247724	157247945	3.101	1.13943e-06	8.03388e-05
chr5	32424451	32424683	3.04637	1.14548e-06	8.06412e-05
chr7	132799788	132800006	2.65989	1.15031e-06	8.08569e-05
chr1	105899546	105899767	2.6213	1.16416e-06	8.17048e-05
chr4	108809982	108810197	-2.16999	1.17348e-06	8.22337e-05
chr9	29932230	29932490	-2.0353	1.18276e-06	8.2757e-05
chr5	139975534	139975776	2.19493	1.19111e-06	8.32146e-05
chr18	75820676	75820925	2.3047	1.19428e-06	8.33091e-05
chr14	122105748	122105972	1.93979	1.19867e-06	8.34876e-05
chr11	20240833	20241066	2.17388	1.20275e-06	8.36451e-05
chr4	15260747	15260966	2.13228	1.20872e-06	8.39326e-05
chr5	33350059	33350295	1.79597	1.21422e-06	8.40759e-05
chr8	119648203	119648575	2.29699	1.21445e-06	8.40759e-05
chr2	35514029	35514260	3.22247	1.2307e-06	8.50721e-05
chr13	48421923	48422187	-2.37527	1.23362e-06	8.51459e-05
chr2	165265172	165265424	1.87296	1.26059e-06	8.66663e-05
chr4	147290728	147291011	1.9245	1.26082e-06	8.66663e-05
chr8	82011603	82011828	2.39895	1.26132e-06	8.66663e-05
chr7	122430633	122430866	3.88634	1.29193e-06	8.85318e-05
chr9	23229884	23230119	2.79651	1.29234e-06	8.85318e-05
chr2	26051714	26051981	3.63612	1.29856e-06	8.876e-05
chr6	99684814	99685032	3.02315	1.29954e-06	8.876e-05
chr11	42968262	42968510	2.4504	1.30991e-06	8.93352e-05
chr6	147586914	147587153	1.92975	1.31321e-06	8.9427e-05
chr11	108759510	108759730	3.10439	1.31867e-06	8.96657e-05
chr2	160034303	160034576	3.84174	1.32743e-06	9.01273e-05
chr4	94866905	94867205	1.94456	1.34099e-06	9.09135e-05
chr11	46546943	46547239	3.81754	1.34954e-06	9.13254e-05
chr14	22593171	22593407	-2.79468	1.35105e-06	9.13254e-05
chr7	74917178	74917400	2.06502	1.36463e-06	9.21077e-05
chr3	14848930	14849167	1.70897	1.37516e-06	9.2682e-05
chr2	38243518	38243785	3.5864	1.38127e-06	9.2957e-05
chr5	124356927	124357146	2.76775	1.39159e-06	9.35137e-05
chr7	51658344	51658666	1.97548	1.39602e-06	9.36742e-05
chr10	28414816	28415067	2.17854	1.40046e-06	9.38346e-05
chr1	88524889	88525121	2.81275	1.47324e-06	9.8567e-05
chr7	27863705	27863958	2.79065	1.47623e-06	9.86232e-05
chr19	32146564	32146808	3.789	1.48103e-06	9.86708e-05
chr1	40189721	40189975	2.7787	1.48125e-06	9.86708e-05
chr1	15110785	15111003	2.47118	1.49534e-06	9.94653e-05
chr3	100309311	100309571	3.79255	1.50773e-06	0.000100066
chr3	106290524	106290787	2.60165	1.50874e-06	0.000100066
chr6	54762453	54762674	2.90436	1.51206e-06	0.000100141
chr11	72038425	72038679	3.78544	1.51686e-06	0.000100314
chr9	94336213	94336476	3.57495	1.53647e-06	0.000101464
chr4	8921252	8921482	3.27644	1.54252e-06	0.000101565
chr6	15701459	15701705	2.73766	1.54417e-06	0.000101565
chr11	64741375	64741663	3.41072	1.54603e-06	0.000101565
chr1	4469716	4469934	2.99158	1.54809e-06	0.000101565
chr11	64727880	64728098	2.96605	1.55063e-06	0.000101565
chr4	130272510	130272859	-1.98571	1.55325e-06	0.000101565
chr12	106997172	106997414	-1.9274	1.55351e-06	0.000101565
chr10	67160269	67160487	3.10137	1.5587e-06	0.00010176
chr10	23209702	23209919	-2.18851	1.56884e-06	0.000102276
chr10	5521822	5522040	3.27125	1.57972e-06	0.000102712
chr8	113959025	113959244	2.07398	1.58001e-06	0.000102712
chr13	104907471	104907716	2.27763	1.5965e-06	0.000103637
chr13	93510806	93511041	3.79609	1.60048e-06	0.000103749
chr5	128431049	128431285	3.81405	1.60934e-06	0.000104175
chr11	7129958	7130179	3.78187	1.62042e-06	0.000104597
chr12	112509107	112509372	3.78187	1.62042e-06	0.000104597
chr8	12772344	12772582	3.74715	1.64661e-06	0.000106138
chr11	68520127	68520345	3.83245	1.68284e-06	0.000108321
chr12	85276161	85276379	2.35702	1.68864e-06	0.000108542
chr4	55497935	55498170	3.25416	1.69705e-06	0.00010893
chr7	133158277	133158509	2.99736	1.71656e-06	0.000110028
chr3	122028266	122028524	3.17416	1.72205e-06	0.000110225
chr17	11653619	11653847	-2.40058	1.72828e-06	0.00011047
chr4	71169110	71169352	-4.02518	1.73123e-06	0.000110505
chr19	24164984	24165202	2.53458	1.75742e-06	0.00011202
chr1	174573200	174573463	2.01122	1.77503e-06	0.000112986
chr13	118338089	118338323	1.71063	1.78356e-06	0.000113371
chr5	31127929	31128197	1.90639	1.79463e-06	0.000113917
chr14	52490474	52490727	3.08353	1.82066e-06	0.000115409
chr14	11090736	11090995	2.73229	1.83119e-06	0.000115916
chr10	126473415	126473685	1.82255	1.84728e-06	0.000116773
chr5	145665587	145665882	1.8038	1.85867e-06	0.000117208
chr3	126437513	126437757	1.97003	1.85943e-06	0.000117208
chr17	84454276	84454523	2.63837	1.86183e-06	0.000117208
chr14	65010420	65010672	3.31756	1.86928e-06	0.000117516
chrX	165225996	165226249	3.54198	1.88499e-06	0.000118341
chr4	103440683	103440927	2.20004	1.89426e-06	0.00011876
chr4	135146444	135146685	1.98313	1.89956e-06	0.000118881
chr18	38417610	38417882	2.70428	1.90261e-06	0.000118881
chr4	61462683	61462965	2.55744	1.90396e-06	0.000118881
chr2	119940783	119941011	2.11984	1.91415e-06	0.000119354
chr2	157352454	157352672	2.85908	1.94731e-06	0.000121167
chr11	63682880	63683100	3.05735	1.9485e-06	0.000121167
chr12	56114033	56114291	2.82795	1.95512e-06	0.000121414
chr6	37062933	37063182	2.73774	1.97991e-06	0.000122786
chr13	75982332	75982611	-2.56989	2.07e-06	0.0001282
chr7	152268857	152269110	2.28191	2.07434e-06	0.000128296
chr12	74655143	74655384	2.80413	2.09812e-06	0.000129592
chr18	57137785	57138029	2.12168	2.10854e-06	0.000129963
chr3	125522700	125522932	3.11362	2.10981e-06	0.000129963
chr9	116917437	116917690	2.79531	2.12368e-06	0.000130593
chr3	15157879	15158105	2.97444	2.12573e-06	0.000130593
chr6	50294576	50294795	2.10649	2.13459e-06	0.000130961
chr2	172969155	172969390	-1.70644	2.13792e-06	0.000130987
chr10	17401281	17401499	2.25446	2.14072e-06	0.000130987
chr1	78598764	78599028	2.14562	2.14701e-06	0.000131197
chr11	106460802	106461147	3.74529	2.15039e-06	0.000131228
chr1	94730602	94730879	1.8365	2.16024e-06	0.000131654
chr15	80503838	80504085	2.02355	2.17609e-06	0.000132444
chr13	60051701	60051924	2.29832	2.18365e-06	0.000132728
chr1	174071716	174071959	1.79849	2.19621e-06	0.000133314
chr10	39871756	39872026	1.77407	2.20492e-06	0.000133568
chr1	192961263	192961495	3.41916	2.20621e-06	0.000133568
chr7	146675185	146675449	-1.85559	2.22459e-06	0.000134502
chr12	100500336	100500566	2.87336	2.24044e-06	0.000135283
chr8	12486762	12487018	1.70679	2.28184e-06	0.000137601
chr2	179748455	179748675	2.78924	2.2922e-06	0.000138044
chr2	173392710	173392951	2.35754	2.30095e-06	0.000138132
chr4	140842939	140843290	-4.24935	2.30271e-06	0.000138132
chr8	55576474	55576713	-4.24935	2.30271e-06	0.000138132
chr5	5211463	5211681	2.44173	2.3082e-06	0.000138281
chr6	88204237	88204484	2.05106	2.31211e-06	0.000138334
chr5	4732737	4732970	1.84582	2.32279e-06	0.000138792
chr7	152226819	152227107	1.98157	2.33339e-06	0.000139244
chr4	137914151	137914410	2.98973	2.35444e-06	0.000140317
chr9	58366509	58366754	3.37513	2.40012e-06	0.00014284
chr2	20582450	20582715	3.75625	2.40497e-06	0.00014284
chr17	88696813	88697104	1.90153	2.40612e-06	0.00014284
chr11	96718855	96719128	2.07153	2.42035e-06	0.000143499
chr2	122562578	122562798	1.82015	2.42926e-06	0.000143841
chr2	6225911	6226125	-3.63193	2.43561e-06	0.000144031
chr8	106230085	106230319	3.15193	2.44077e-06	0.00014415
chr2	25455627	25455845	3.25267	2.47379e-06	0.000145681
chr4	15254576	15254826	3.80667	2.47436e-06	0.000145681
chr8	109954788	109955035	1.58305	2.47623e-06	0.000145681
chr12	8830510	8830785	2.70089	2.48201e-06	0.000145834
chr13	111081008	111081243	2.73538	2.50552e-06	0.000147027
chr16	37724649	37724868	2.31628	2.52338e-06	0.000147886
chr12	58500364	58500582	-2.59176	2.54032e-06	0.000148688
chr4	49465047	49465298	-2.2235	2.54454e-06	0.000148745
chr4	140986941	140987215	2.92098	2.54888e-06	0.000148809
chr19	29465009	29465334	2.05128	2.55684e-06	0.000149084
chr6	82061158	82061394	2.46234	2.56277e-06	0.00014924
chrX	97627337	97627681	3.77111	2.56702e-06	0.000149297
chr3	104474118	104474340	2.47585	2.57645e-06	0.000149656
chr19	43483199	43483417	2.67127	2.59432e-06	0.000150503
chr4	133501455	133501692	2.75312	2.61211e-06	0.000151344
chr2	127804637	127804894	1.73519	2.6222e-06	0.000151737
chr8	64111013	64111241	-2.72114	2.6276e-06	0.000151857
chr2	96929280	96929534	2.35366	2.6399e-06	0.000152329
chr12	58751187	58751404	-2.75949	2.64242e-06	0.000152329
chr1	15203562	15203828	2.18418	2.68766e-06	0.000154743
chr6	35229373	35229670	3.75988	2.71364e-06	0.000156043
chr9	72761456	72761738	-2.04611	2.76512e-06	0.000158804
chr16	13486853	13487075	3.73425	2.79603e-06	0.000160378
chr6	99799923	99800178	2.4639	2.80901e-06	0.00016076
chr13	113136269	113136547	2.88167	2.8097e-06	0.00016076
chrX	70722083	70722305	2.32072	2.93681e-06	0.000167823
chr2	150860168	150860386	2.39142	2.95686e-06	0.000168758
chr10	84801585	84801818	2.92373	2.97225e-06	0.000169426
chr6	88742167	88742399	3.15703	3.05595e-06	0.00017398
chrX	82697293	82697537	-2.29622	3.08474e-06	0.000175156
chr15	75490762	75490980	3.704	3.08807e-06	0.000175156
chr6	5516672	5516944	3.704	3.08807e-06	0.000175156
chr1	90645696	90645929	-2.10183	3.09644e-06	0.000175368
chr11	57515236	57515471	1.77507	3.09945e-06	0.000175368
chr9	75289214	75289447	-1.8795	3.10458e-06	0.000175441
chr4	45460149	45460392	1.63744	3.11932e-06	0.000176057
chr4	55134087	55134375	2.72693	3.12754e-06	0.000176114
chr13	37586928	37587157	-1.72212	3.12801e-06	0.000176114
chr4	154620273	154620491	1.77084	3.15435e-06	0.000177379
chr14	37348963	37349191	3.70022	3.16665e-06	0.000177853
chr13	111202825	111203058	-1.87176	3.18442e-06	0.000178631
chr9	25602755	25603000	2.58506	3.20207e-06	0.000179402
chr10	59164951	59165183	2.32522	3.22826e-06	0.000180648
chrX	101190186	101190416	1.94561	3.25233e-06	0.000181774
chr5	145057116	145057356	2.06539	3.25733e-06	0.000181831
chr3	95683031	95683276	2.20037	3.27554e-06	0.000182626
chr6	12389697	12390030	-3.07713	3.28114e-06	0.000182715
chr19	34185599	34185826	3.51908	3.29603e-06	0.000183322
chr12	80853111	80853333	2.68954	3.31257e-06	0.000184018
chr8	37776147	37776411	-1.58063	3.32363e-06	0.000184409
chr12	87292098	87292338	1.64863	3.32946e-06	0.000184509
chr13	81079752	81080012	2.32268	3.37383e-06	0.000186742
chr18	55975324	55975563	2.26218	3.37962e-06	0.000186819
chr3	52150067	52150295	2.55244	3.38337e-06	0.000186819
chr8	14788106	14788324	1.92565	3.39522e-06	0.000187248
chr11	81302292	81302524	-2.2266	3.41166e-06	0.000187928
chr6	100261792	100262010	3.20419	3.42531e-06	0.000188454
chr16	32588717	32588962	2.03026	3.45332e-06	0.000189767
chr9	65064181	65064419	-1.70344	3.51871e-06	0.000193129
chr11	109933510	109933738	-1.83907	3.5392e-06	0.000194021
chr3	65885521	65885765	2.45583	3.55334e-06	0.000194563
chr9	72953060	72953297	2.78868	3.58165e-06	0.000195859
chr6	12796191	12796425	3.08687	3.58554e-06	0.000195859
chr6	114686531	114686786	3.80352	3.66602e-06	0.000200016
chr11	20304578	20304855	3.46578	3.74001e-06	0.000203811
chr10	78184808	78185026	3.93856	3.76347e-06	0.000204836
chr17	27948024	27948258	2.75169	3.76777e-06	0.000204836
chr13	73505400	73505618	2.64102	3.81396e-06	0.000207101
chr3	146460610	146460859	1.81044	3.82139e-06	0.000207109
chr11	69495305	69495577	-2.20383	3.82314e-06	0.000207109
chr11	106581788	106582006	3.15461	3.85664e-06	0.000208554
chr3	107026139	107026379	2.19901	3.86253e-06	0.000208554
chr1	75534210	75534480	-1.79733	3.86907e-06	0.000208554
chr2	69283980	69284234	-2.76826	3.87176e-06	0.000208554
chr8	122381676	122381910	2.84995	3.87257e-06	0.000208554
chr11	45833205	45833438	3.49285	3.90398e-06	0.000209902
chr9	41209059	41209294	2.52376	3.90675e-06	0.000209902
chr3	107611701	107611975	2.82789	3.98392e-06	0.000213798
chr15	25789347	25789565	2.1764	3.99953e-06	0.000214384
chr11	81176003	81176231	2.75368	4.05286e-06	0.000216989
chr15	59631121	59631346	2.06718	4.11576e-06	0.0002201
chr9	72607932	72608160	3.60489	4.13461e-06	0.00022085
chr6	114684436	114684669	3.72685	4.1562e-06	0.000221745
chr6	125524939	125525329	1.69586	4.1886e-06	0.000223073
chr15	9214559	9214779	2.3088	4.19084e-06	0.000223073
chr4	102999654	102999879	2.70952	4.25272e-06	0.000226104
chr3	143110021	143110239	2.69459	4.30229e-06	0.000228475
chr4	150020680	150020955	2.86972	4.31916e-06	0.000229105
chr8	18217717	18218137	-1.75953	4.33366e-06	0.000229609
chr11	45346785	45347021	1.49643	4.36364e-06	0.00023093
chr14	17939336	17939562	2.11012	4.38638e-06	0.000231866
chr6	58627853	58628112	1.71674	4.45079e-06	0.000235
chr6	48034997	48035283	1.54748	4.50484e-06	0.000237359
chr3	148470966	148471189	2.26232	4.50866e-06	0.000237359
chr13	59714475	59714711	2.68453	4.51233e-06	0.000237359
chr11	54727515	54727762	3.6576	4.5162e-06	0.000237359
chr3	148085715	148085948	2.93939	4.54644e-06	0.000238452
chr4	83850677	83850930	2.05253	4.54739e-06	0.000238452
chr7	122768838	122769120	-1.89081	4.58534e-06	0.000240167
chr2	48296876	48297162	-2.14348	4.60763e-06	0.000241059
chr15	98714114	98714361	2.66184	4.63068e-06	0.000241737
chr4	109434300	109434519	2.81384	4.63114e-06	0.000241737
chr3	120976982	120977213	1.72663	4.64097e-06	0.000241974
chr3	136337425	136337652	-2.11405	4.68661e-06	0.000244076
chr7	151111963	151112231	3.12003	4.74818e-06	0.000246991
chr5	104257844	104258062	2.11331	4.75335e-06	0.000246991
chr9	51478693	51478936	3.05839	4.80956e-06	0.000249629
chr1	81750751	81750969	2.7947	4.822e-06	0.000249991
chr4	62763087	62763333	-2.39207	4.83682e-06	0.000250476
chr4	107269920	107270164	2.17665	4.88803e-06	0.000252843
chr17	36932888	36933128	2.47875	4.95021e-06	0.00025577
chr19	7557646	7557870	-2.08929	4.96698e-06	0.000256348
chr11	54285783	54286026	2.27774	4.99666e-06	0.000257098
chr6	76874958	76875263	2.51045	5.00183e-06	0.000257098
chr12	12694259	12694516	3.66924	5.00396e-06	0.000257098
chr5	123087114	123087339	3.66924	5.00396e-06	0.000257098
chr4	11540421	11540660	2.2029	5.04188e-06	0.000258756
chr1	192860602	192860933	3.72274	5.04963e-06	0.000258864
chr15	27797672	27797890	2.60617	5.09071e-06	0.000260678
chr11	50874534	50874803	2.00834	5.11603e-06	0.000261682
chr2	3273659	3273898	1.81688	5.14419e-06	0.000262728
chr3	144241009	144241245	-1.83273	5.15109e-06	0.000262728
chr7	58873378	58873609	3.29231	5.15366e-06	0.000262728
chr12	52881595	52881908	-2.69672	5.16049e-06	0.000262784
chr13	42021260	42021510	2.83543	5.19406e-06	0.000264199
chr2	26472943	26473161	2.80665	5.22501e-06	0.000265479
chr13	38832001	38832243	1.62473	5.24471e-06	0.000266185
chr3	79070946	79071200	2.60336	5.25243e-06	0.000266282
chr17	84436430	84436669	2.19581	5.28409e-06	0.000267556
chr2	44867611	44867871	2.72112	5.29182e-06	0.000267556
chr6	115374571	115374798	1.62234	5.29508e-06	0.000267556
chr15	58797129	58797362	2.22651	5.31589e-06	0.000268312
chr14	39720491	39720752	-2.62933	5.3568e-06	0.000270079
chr10	19958093	19958418	2.53304	5.42232e-06	0.000273082
chr6	120564596	120564844	1.72027	5.46835e-06	0.000274925
chr7	99785564	99785789	-3.36428	5.4709e-06	0.000274925
chr17	87015325	87015554	-1.74173	5.53936e-06	0.00027806
chr1	133854065	133854308	1.87114	5.54974e-06	0.000278276
chr10	18230562	18230827	2.84114	5.59755e-06	0.000280367
chr1	23485433	23485657	-2.03234	5.74141e-06	0.000286984
chr5	8790135	8790365	-2.03044	5.74806e-06	0.000286984
chr4	11507850	11508125	2.69572	5.75071e-06	0.000286984
chr15	76641435	76641688	2.60964	5.75782e-06	0.000286984
chr5	4089674	4089947	-1.78159	5.76096e-06	0.000286984
chr12	100098534	100098775	1.62242	5.83893e-06	0.000290552
chr1	94595617	94595835	2.95351	5.87343e-06	0.000291952
chr3	109015327	109015561	1.64666	5.919e-06	0.000293898
chr4	153750136	153750383	1.77795	5.93981e-06	0.000294612
chr14	114247088	114247335	2.58401	5.96891e-06	0.000295525
chr19	38279512	38279776	2.45955	5.97111e-06	0.000295525
chr7	73014791	73015009	2.77902	6.0412e-06	0.000298671
chr14	23333954	23334201	2.87127	6.10806e-06	0.000301651
chr1	80243802	80244051	1.77901	6.11744e-06	0.000301789
chr16	46853490	46853759	-1.96714	6.17975e-06	0.000304536
chr9	14050886	14051108	2.68233	6.19855e-06	0.000305002
chr11	85606358	85606622	2.51256	6.20252e-06	0.000305002
chr16	35632656	35632936	2.15574	6.2926e-06	0.000309099
chr2	178240926	178241158	3.2108	6.36468e-06	0.000312306
chr2	21156600	21156848	3.72646	6.37289e-06	0.000312374
chr8	116633690	116633942	-1.57533	6.39919e-06	0.000313328
chr5	129599141	129599370	2.21381	6.4148e-06	0.000313757
chr5	42295777	42296001	3.02404	6.44817e-06	0.000315053
chr4	115194582	115194842	2.2535	6.45516e-06	0.000315059
chr13	67653783	67654032	-2.54392	6.57816e-06	0.00032072
chr11	44876439	44876663	2.05468	6.61972e-06	0.000322404
chr1	120251670	120251888	2.42393	6.63138e-06	0.000322629
chr12	100111148	100111387	1.98165	6.65925e-06	0.000323641
chr10	20459839	20460127	3.60966	6.69634e-06	0.000324755
chr12	7862616	7862841	3.60966	6.69634e-06	0.000324755
chr6	37551085	37551314	2.05119	6.73931e-06	0.000326493
chr12	25419626	25419872	2.64874	6.74982e-06	0.000326617
chr15	41736577	41736823	3.02139	6.75611e-06	0.000326617
chr1	93196656	93196896	-1.91514	6.79978e-06	0.000328382
chr17	56334325	56334559	1.78785	6.81964e-06	0.000328994
chr17	5208046	5208261	-1.836	6.84876e-06	0.000330051
chr10	86915768	86916038	1.97388	6.87383e-06	0.000330911
chr5	101329115	101329399	1.7338	6.88998e-06	0.000331341
chr5	91075559	91075825	-2.81742	6.9015e-06	0.000331533
chr4	133027776	133028032	2.655	6.90845e-06	0.000331533
chr3	34637936	34638167	1.62153	6.95966e-06	0.000333389
chr12	17558074	17558345	3.62169	6.96168e-06	0.000333389
chr4	49088949	49089237	-2.71719	6.96962e-06	0.000333421
chr17	12701947	12702196	3.77432	6.98339e-06	0.000333732
chr7	79107786	79108022	2.16697	7.03736e-06	0.000335961
chr13	102647132	102647392	-1.77779	7.06655e-06	0.000337003
chr14	122225075	122225324	3.60563	7.15129e-06	0.00034069
chr19	32812452	32812684	2.86622	7.23903e-06	0.000344511
chr16	33191914	33192140	2.11096	7.29657e-06	0.00034689
chr9	109282035	109282278	3.38888	7.3316e-06	0.000348194
chr8	96780500	96780718	2.81728	7.40284e-06	0.000351214
chr3	52521317	52521535	2.28139	7.41456e-06	0.000351406
chr13	113595778	113596020	1.48916	7.44819e-06	0.000352225
chr4	46520991	46521233	-2.78813	7.45405e-06	0.000352225
chr10	42428938	42429196	-2.93279	7.45489e-06	0.000352225
chr5	140171144	140171388	1.83143	7.46548e-06	0.000352361
chr11	54624667	54624908	2.35422	7.59553e-06	0.000358131
chr4	148393988	148394236	2.7115	7.6419e-06	0.000359947
chr15	39829709	39829927	2.03853	7.65108e-06	0.000360009
chr13	41439278	41439520	-2.61816	7.70138e-06	0.000362004
chr10	80096811	80097031	1.81624	7.73641e-06	0.000363054
chr5	135421541	135421767	2.24072	7.74522e-06	0.000363054
chr16	97410253	97410494	2.32192	7.74747e-06	0.000363054
chr15	77436483	77436726	2.97533	7.77189e-06	0.000363826
chr19	34879084	34879343	1.65268	7.81106e-06	0.000365286
chr3	94162061	94162306	-1.62595	7.87868e-06	0.000368073
chr15	37735405	37735665	1.70247	7.92521e-06	0.00036987
chr12	80776878	80777177	1.69946	7.96103e-06	0.000370977
chr2	113343694	113343945	2.93315	7.96759e-06	0.000370977
chr2	35552631	35552849	2.17063	7.97322e-06	0.000370977
chr19	25696416	25696671	-2.59044	8.00484e-06	0.000372071
chr15	82548318	82548568	2.86231	8.07073e-06	0.000374753
chr11	97893527	97893826	3.68079	8.07939e-06	0.000374776
chrX	157203760	157203979	2.02546	8.1924e-06	0.000379634
chr18	68651219	68651502	2.58541	8.27524e-06	0.000383085
chr16	91872054	91872396	3.79647	8.29073e-06	0.000383415
chr8	64373764	64374006	3.4331	8.30667e-06	0.000383765
chr6	94614051	94614335	2.02305	8.53215e-06	0.000393785
chr19	4837737	4837960	-1.6213	8.58867e-06	0.000395995
chrX	97824501	97824741	1.6158	8.66792e-06	0.000399247
chr9	107218141	107218391	-2.05236	8.6787e-06	0.000399342
chr10	122051799	122052035	2.47812	8.7113e-06	0.000400266
chr18	36868031	36868274	3.62965	8.72499e-06	0.000400266
chr7	151264573	151264869	3.62965	8.72499e-06	0.000400266
chr6	146709315	146709554	1.512	8.76281e-06	0.0004016
chr6	90692578	90692803	2.20946	8.77342e-06	0.000401684
chr16	92697389	92697705	-2.65174	8.79576e-06	0.000402305
chr10	8656165	8656427	2.09135	8.95562e-06	0.000408793
chr3	68081977	68082195	2.37447	8.95593e-06	0.000408793
chr6	35289083	35289337	2.36881	8.96617e-06	0.000408793
chr15	82030293	82030588	2.1609	8.97329e-06	0.000408793
chr3	69392043	69392264	2.08016	9.00741e-06	0.00040994
chr14	36010657	36010886	2.99188	9.03334e-06	0.000410712
chr15	81704231	81704452	2.00416	9.10104e-06	0.00041338
chr18	46604867	46605117	2.44794	9.14456e-06	0.000414946
chr7	56488359	56488577	2.78481	9.18309e-06	0.000416282
chr4	119103019	119103247	3.04147	9.20314e-06	0.000416778
chr3	87967237	87967485	2.02645	9.26646e-06	0.000419232
chr4	38812735	38812952	-2.89992	9.35731e-06	0.000422924
chr11	43000012	43000246	2.31364	9.46475e-06	0.000427359
chr1	155419403	155419688	3.32559	9.5726e-06	0.000431486
chr2	31798550	31798806	-1.44143	9.57498e-06	0.000431486
chr10	42412669	42412924	2.15333	9.59827e-06	0.000431799
chr12	36938325	36938554	2.43016	9.60396e-06	0.000431799
chr2	155146457	155146697	3.56423	9.61019e-06	0.000431799
chr11	59326331	59326592	2.11876	9.64521e-06	0.000432948
chr11	4806253	4806468	2.13417	9.67824e-06	0.000434006
chr13	58350392	58350610	2.65943	9.76726e-06	0.000437569
chr13	78296803	78297034	2.47301	9.78074e-06	0.000437746
chr1	62794402	62794666	2.03735	9.86837e-06	0.000440937
chr18	11268977	11269262	1.80782	9.8713e-06	0.000440937
chr3	27760622	27760840	2.59006	9.92785e-06	0.000443031
chr15	6834374	6834637	1.89664	9.94808e-06	0.000443503
chr15	40610544	40610819	-2.60302	9.95883e-06	0.00044355
chr14	96819659	96819918	2.62614	9.99292e-06	0.000444637
chr2	93174491	93174909	-3.6642	1.00106e-05	0.00044499
chr17	36253706	36253924	3.56007	1.00615e-05	0.000446819
chr7	80735718	80735936	1.73852	1.00888e-05	0.000447599
chr10	79758324	79758547	2.7166	1.01497e-05	0.000449863
chr19	47249124	47249396	-3.82874	1.0178e-05	0.000450683
chr7	104865970	104866203	2.18471	1.02998e-05	0.000455638
chr2	164568910	164569146	2.62332	1.04132e-05	0.000460208
chr5	43278464	43278702	-1.91607	1.0506e-05	0.000463864
chr4	129532359	129532579	1.85426	1.05357e-05	0.000464725
chr8	91869465	91869715	3.131	1.06397e-05	0.000468862
chr12	55667515	55667743	2.32217	1.07482e-05	0.00047319
chr6	126047013	126047266	-2.16964	1.07998e-05	0.000475003
chr7	51901467	51901725	-2.45973	1.0897e-05	0.000478819
chr3	24196736	24197004	2.76737	1.0915e-05	0.000479152
chr14	35421227	35421456	3.26462	1.09299e-05	0.000479348
chr1	73998598	73998899	1.96973	1.1065e-05	0.000484809
chr12	25924636	25924887	1.78229	1.11388e-05	0.000486971
chr2	34904420	34904638	2.07151	1.11433e-05	0.000486971
chr11	28809282	28809500	1.82395	1.11462e-05	0.000486971
chr6	23789091	23789383	-1.99668	1.14029e-05	0.000497359
chr10	41835826	41836047	2.11314	1.14057e-05	0.000497359
chr14	56194493	56194715	1.87407	1.15687e-05	0.000503987
chr15	8242564	8242806	-1.53577	1.16078e-05	0.000505208
chr1	13869285	13869559	2.97463	1.1649e-05	0.000506523
chr4	141266059	141266280	2.66504	1.16769e-05	0.000507253
chr9	23156458	23156704	1.84075	1.17523e-05	0.000510046
chr6	108836399	108836650	2.21218	1.17934e-05	0.000511345
chr7	84197899	84198134	-2.33891	1.18205e-05	0.000511913
chr2	62204062	62204286	3.33782	1.18288e-05	0.000511913
chr2	155635437	155635747	2.65521	1.19564e-05	0.000516943
chr8	58589169	58589411	-2.24326	1.199e-05	0.000517908
chr16	76763242	76763460	2.44912	1.21055e-05	0.000522076
chr5	87854725	87854970	-1.82685	1.21092e-05	0.000522076
chr16	77551395	77551646	-2.47015	1.2129e-05	0.000522435
chr1	55174148	55174366	3.40692	1.21422e-05	0.000522513
chr8	14068035	14068350	2.48631	1.22146e-05	0.000525134
chr7	137860554	137860818	2.04258	1.22949e-05	0.000528093
chr1	141189134	141189380	2.83747	1.2341e-05	0.000529576
chr7	52908090	52908369	2.69313	1.24573e-05	0.000534067
chr15	37882216	37882448	2.33359	1.25162e-05	0.000536092
chr6	140949153	140949395	1.96336	1.26037e-05	0.000539007
chr10	102224930	102225303	1.61867	1.26078e-05	0.000539007
chr4	120162046	120162396	3.06176	1.26491e-05	0.000539845
chr11	114554799	114555035	-2.0599	1.2651e-05	0.000539845
chr2	50878056	50878304	1.89959	1.27093e-05	0.000541828
chr10	7841776	7842055	3.05436	1.28188e-05	0.000545155
chr4	123464497	123464751	2.03695	1.28188e-05	0.000545155
chr2	178397115	178397388	1.47107	1.2823e-05	0.000545155
chr17	26405773	26406031	1.83613	1.29111e-05	0.000548391
chrX	166301854	166302109	2.67069	1.30167e-05	0.000552368
chr3	137784486	137784730	3.05055	1.30633e-05	0.00055332
chr6	101201214	101201450	3.05055	1.30633e-05	0.00055332
chr5	99162025	99162270	2.26353	1.33475e-05	0.000564833
chr19	58098004	58098263	1.95054	1.33801e-05	0.000565694
chr12	76567285	76567519	-1.82017	1.34767e-05	0.000569249
chr6	138413146	138413416	-1.72862	1.36299e-05	0.000575192
chr18	64633418	64633666	2.12089	1.3722e-05	0.000578547
chr4	88728841	88729062	2.65488	1.37382e-05	0.000578697
chr13	52799262	52799496	3.00382	1.38153e-05	0.000581412
chr17	74406814	74407092	-2.00537	1.39164e-05	0.00058493
chr8	88338771	88339010	2.84877	1.39245e-05	0.00058493
chr12	33346997	33347283	3.51733	1.39662e-05	0.000586144
chr13	3669008	3669229	1.75818	1.39892e-05	0.000586573
chr16	78481888	78482106	2.75143	1.40755e-05	0.000589651
chr18	55651382	55651600	2.95937	1.41047e-05	0.000590154
chr11	22215862	22216158	3.52161	1.41132e-05	0.000590154
chr9	83781750	83782018	2.35641	1.41979e-05	0.000593153
chr15	87959059	87959320	2.51065	1.4266e-05	0.000595217
chr4	120324438	120324664	1.91278	1.42733e-05	0.000595217
chr8	118339955	118340222	3.2686	1.43059e-05	0.000596034
chr2	131732678	131732951	2.01691	1.44743e-05	0.000602503
chr14	51726119	51726347	-1.86969	1.4745e-05	0.000613054
chr3	57278379	57278658	2.19049	1.47727e-05	0.000613054
chr9	37019553	37019848	2.65287	1.47777e-05	0.000613054
chr4	119736020	119736267	2.48252	1.47813e-05	0.000613054
chr17	50862986	50863224	3.52589	1.48096e-05	0.00061312
chr3	119341576	119341858	3.52589	1.48096e-05	0.00061312
chr5	75724233	75724461	1.93803	1.4845e-05	0.00061403
chr2	93275865	93276137	1.80113	1.49123e-05	0.000616164
chr5	102722385	102722626	3.29199	1.49235e-05	0.000616164
chr11	87882019	87882266	-2.82568	1.49369e-05	0.000616164
chr4	149776193	149776428	-1.87823	1.49551e-05	0.000616359
chr7	146696244	146696492	3.30765	1.50276e-05	0.000618792
chr5	36537011	36537268	1.90205	1.51745e-05	0.00062428
chr11	79898819	79899052	1.51015	1.51928e-05	0.000624471
chr1	122746093	122746311	2.91012	1.53333e-05	0.000629592
chr19	27387160	27387385	3.05788	1.53448e-05	0.000629592
chr2	20889279	20889497	-1.67524	1.5536e-05	0.000636865
chr2	38043962	38044306	3.33044	1.55708e-05	0.000637721
chr2	24805379	24805782	-2.72111	1.56669e-05	0.00064059
chr13	20461126	20461384	2.61967	1.56784e-05	0.00064059
chr7	123327002	123327254	2.96648	1.56862e-05	0.00064059
chr11	39841471	39841689	2.73202	1.56968e-05	0.00064059
chr1	155587459	155587713	1.89971	1.57307e-05	0.000640952
chr8	109130861	109131078	-2.13901	1.57336e-05	0.000640952
chr8	77630151	77630437	2.07388	1.58971e-05	0.000646834
chr15	64183421	64183639	1.98065	1.59062e-05	0.000646834
chr1	39958002	39958229	-2.25011	1.59352e-05	0.00064744
chr2	5531346	5531620	-1.99033	1.59761e-05	0.000648525
chr2	117075468	117075692	-1.732	1.60157e-05	0.00064949
chr1	58214893	58215183	2.49188	1.60282e-05	0.00064949
chr17	5282624	5282865	2.09707	1.60712e-05	0.000650657
chr12	88131534	88131800	2.08742	1.61186e-05	0.000651638
chr10	120155724	120155942	3.29632	1.61239e-05	0.000651638
chr8	92895868	92896086	3.53015	1.61544e-05	0.000652297
chr1	195225261	195225493	1.65641	1.62575e-05	0.00065588
chr11	95730835	95731058	2.5467	1.6291e-05	0.000656438
chr3	72969825	72970114	-3.071	1.62999e-05	0.000656438
chr8	3654491	3654723	1.80901	1.63613e-05	0.000658332
chr12	104871805	104872021	-1.59859	1.64701e-05	0.000662126
chr16	26643366	26643595	2.02271	1.66411e-05	0.000668413
chr10	7853355	7853589	1.71774	1.67105e-05	0.000670614
chr13	40818352	40818573	-2.18465	1.6747e-05	0.000671492
chr12	70657203	70657423	2.56684	1.67807e-05	0.000672254
chr8	88131794	88132012	2.17728	1.68524e-05	0.000673906
chr10	17345712	17345930	2.37371	1.68591e-05	0.000673906
chr13	54764542	54764801	1.44686	1.6866e-05	0.000673906
chr11	68880483	68880705	2.23829	1.69097e-05	0.000674905
chr1	162421426	162421655	-3.01138	1.69235e-05	0.000674905
chr3	129254563	129254785	-2.1716	1.69352e-05	0.000674905
chr11	32452679	32452913	1.62812	1.70543e-05	0.000679059
chr15	61894931	61895185	1.92942	1.70823e-05	0.000679436
chr3	142486760	142486981	-2.54024	1.70934e-05	0.000679436
chr13	41482095	41482313	3.28528	1.71556e-05	0.000681319
chr16	32914013	32914242	-1.73607	1.7177e-05	0.000681577
chr6	115906746	115906965	2.42265	1.73075e-05	0.000686161
chr1	74956781	74957029	2.88216	1.73651e-05	0.000687406
chr10	114642370	114642588	2.52184	1.73689e-05	0.000687406
chr16	4316136	4316367	2.50051	1.7403e-05	0.000687957
chr1	182464812	182465057	2.56609	1.74166e-05	0.000687957
chr2	156411058	156411320	1.76812	1.74355e-05	0.000687957
chr5	48702214	48702471	-2.57529	1.74542e-05	0.000687957
chr5	136788086	136788347	2.29506	1.74579e-05	0.000687957
chr1	38921296	38921551	2.25953	1.75137e-05	0.00068898
chr6	144731936	144732165	-1.55652	1.75139e-05	0.00068898
chr16	43259678	43259968	3.14193	1.75512e-05	0.000689855
chr11	12090457	12090707	1.42686	1.76413e-05	0.000692778
chr15	89256457	89256677	1.9649	1.76558e-05	0.000692778
chr15	69189959	69190198	2.83466	1.76759e-05	0.000692975
chr5	64230460	64230727	-1.93582	1.76974e-05	0.000693222
chr1	136002646	136002919	1.76716	1.78149e-05	0.000697231
chr11	34809135	34809365	1.48904	1.79454e-05	0.000701313
chr13	34068014	34068274	-2.69032	1.79513e-05	0.000701313
chr6	113711771	113711989	2.32181	1.79759e-05	0.000701313
chr2	167519671	167519891	1.51815	1.79982e-05	0.000701313
chr7	72774064	72774291	2.51361	1.80009e-05	0.000701313
chr14	100170373	100170638	2.66891	1.8011e-05	0.000701313
chr5	96437405	96437638	-2.05449	1.80382e-05	0.000701662
chr14	64479021	64479247	-2.55553	1.80506e-05	0.000701662
chr7	20401702	20401972	-1.53659	1.81095e-05	0.000703353
chr11	96855870	96856182	3.5344	1.83503e-05	0.000712102
chr3	86968147	86968365	1.9702	1.85066e-05	0.000717562
chr4	3293988	3294258	-2.03723	1.87891e-05	0.000726774
chr9	21773821	21774178	1.93613	1.87911e-05	0.000726774
chr12	29666556	29666808	2.55802	1.87918e-05	0.000726774
chr1	170612021	170612272	2.01241	1.89935e-05	0.000733957
chr3	9663376	9663694	3.1717	1.90191e-05	0.000734325
chr12	53482257	53482491	2.20127	1.90648e-05	0.00073547
chr1	167436527	167436756	2.09901	1.9085e-05	0.00073563
chr1	39127365	39127594	-2.04541	1.91483e-05	0.000736904
chr2	84489909	84490127	-2.3673	1.91502e-05	0.000736904
chr18	50878181	50878399	2.4759	1.92739e-05	0.000741045
chr12	58751761	58751984	-1.97274	1.95053e-05	0.000749108
chrX	17827864	17828089	2.46417	1.95164e-05	0.000749108
chr3	145401709	145401948	-2.76181	1.97148e-05	0.000756091
chr13	54758708	54758926	2.5234	1.97818e-05	0.000758027
chr15	69082481	69082742	-3.05525	1.99274e-05	0.000762968
chr2	167414212	167414431	2.01067	2.00341e-05	0.000765802
chr1	194982806	194983043	-1.34041	2.00348e-05	0.000765802
chr14	96283592	96283824	1.78016	2.00957e-05	0.00076749
chr7	87556394	87556668	1.57947	2.02135e-05	0.000771346
chr11	20270510	20270738	1.72077	2.03021e-05	0.00077408
chr6	15702222	15702474	2.13112	2.03329e-05	0.000774612
chr3	97723110	97723392	2.72307	2.03738e-05	0.000775526
chr7	54104772	54105008	1.63141	2.04978e-05	0.000779596
chr7	127097626	127097852	3.11147	2.0607e-05	0.000783101
chr11	119406071	119406307	2.45051	2.06626e-05	0.000784564
chr18	16405807	16406027	3.4644	2.07265e-05	0.000786336
chr2	92005233	92005465	2.89535	2.07862e-05	0.00078795
chr5	130764594	130764822	2.25157	2.08228e-05	0.000788685
chr17	33925718	33925989	1.84331	2.09111e-05	0.000791233
chr13	73834049	73834276	1.94322	2.09246e-05	0.000791233
chr6	124491197	124491415	2.91866	2.11123e-05	0.000796693
chr8	118610645	118610917	3.47328	2.11168e-05	0.000796693
chr17	87970965	87971211	1.8013	2.11211e-05	0.000796693
chr4	118785093	118785342	2.06598	2.11487e-05	0.000797076
chr3	115925318	115925541	3.26137	2.12176e-05	0.00079836
chr5	142411207	142411512	3.26137	2.12176e-05	0.00079836
chr14	58872524	58872744	1.84362	2.13632e-05	0.000802507
chr2	141823511	141823757	-2.49337	2.1387e-05	0.000802507
chr18	74173996	74174250	-2.35473	2.14031e-05	0.000802507
chr7	118085721	118085970	1.59748	2.14184e-05	0.000802507
chr2	58400930	58401170	2.03372	2.14333e-05	0.000802507
chr4	120018828	120019059	2.06663	2.14388e-05	0.000802507
chr5	73217771	73218031	1.70345	2.14604e-05	0.000802507
chr5	4335716	4335956	2.36459	2.14692e-05	0.000802507
chr15	63002647	63002874	2.23944	2.14854e-05	0.000802507
chr11	101024216	101024466	2.25738	2.1562e-05	0.000804711
chr3	73504508	73504809	-1.99526	2.16747e-05	0.000808261
chr18	59217989	59218208	1.4057	2.18039e-05	0.000812417
chr19	5575379	5575614	2.69578	2.19746e-05	0.000818111
chr9	71493965	71494236	2.48744	2.20242e-05	0.000819292
chr4	55746235	55746499	3.51176	2.20931e-05	0.000821191
chr5	34804029	34804247	3.25358	2.2253e-05	0.000826463
chr2	129787333	129787555	3.4777	2.25339e-05	0.000836218
chr10	41171515	41171789	-1.88094	2.25561e-05	0.000836364
chr6	94350444	94350665	2.59079	2.28626e-05	0.000847043
chr8	122451650	122451888	1.91499	2.29797e-05	0.000850693
chr8	108683835	108684074	1.51294	2.31303e-05	0.000855579
chr10	120423403	120423644	2.31354	2.33979e-05	0.000864777
chr3	145520942	145521233	2.82226	2.34602e-05	0.000866381
chr3	146296889	146297244	-2.19149	2.34961e-05	0.000867008
chr16	91849172	91849450	2.52578	2.36822e-05	0.000873176
chr7	126132038	126132309	2.3567	2.374e-05	0.0008746
chr12	70485678	70485954	1.90655	2.39356e-05	0.000881098
chr10	118884650	118884941	1.65156	2.42505e-05	0.000891976
chr18	56964732	56964958	2.02003	2.43393e-05	0.000894524
chr13	97743395	97743613	2.86206	2.44328e-05	0.000897238
chr3	110263183	110263401	3.14437	2.45514e-05	0.000900733
chr5	144073699	144073964	1.9604	2.45672e-05	0.000900733
chr3	9920225	9920482	-1.98819	2.45912e-05	0.00090089
chr13	24020657	24020875	2.90864	2.48772e-05	0.000910507
chr6	19288948	19289193	-2.98776	2.48934e-05	0.000910507
chr16	13678792	13679032	1.9461	2.49531e-05	0.000911747
chr4	107991217	107991453	1.56112	2.49671e-05	0.000911747
chr6	100919115	100919334	2.62414	2.50041e-05	0.00091237
chrX	138988768	138988987	2.77315	2.51021e-05	0.000915217
chr5	111731628	111731903	-3.09729	2.53381e-05	0.00092309
chr14	20954198	20954417	2.08021	2.55173e-05	0.00092888
chr2	162524852	162525101	2.12468	2.55844e-05	0.000930497
chr11	94044263	94044532	2.18376	2.56024e-05	0.000930497
chr18	38701294	38701531	2.50853	2.57998e-05	0.00093693
chr12	112285899	112286113	-1.85754	2.58566e-05	0.000938036
chr9	53133006	53133224	1.87347	2.58712e-05	0.000938036
chr9	58020789	58021029	2.07785	2.59339e-05	0.000939565
chr3	20054752	20055006	-1.8373	2.59796e-05	0.00094048
chr7	109118509	109118790	-2.0738	2.60328e-05	0.000941661
chr2	138590842	138591093	2.24648	2.61511e-05	0.000945192
chr15	7201827	7202070	2.75378	2.62409e-05	0.000947691
chrX	11242669	11242969	-1.98971	2.63542e-05	0.000951033
chr14	28158385	28158627	1.57027	2.64686e-05	0.00095441
chr11	117830617	117830843	-1.57581	2.67287e-05	0.000963033
chr7	20146765	20147076	1.77161	2.68008e-05	0.000964871
chr2	178243100	178243364	1.80133	2.68327e-05	0.00096526
chr3	57407864	57408166	1.78883	2.69796e-05	0.00096977
chr18	34488155	34488373	1.56485	2.70188e-05	0.00096977
chr12	36215306	36215539	1.47549	2.70215e-05	0.00096977
chr11	120832616	120832839	1.50643	2.70623e-05	0.000970474
chr14	30531141	30531401	2.5829	2.72398e-05	0.000976076
chr5	133965128	133965425	2.045	2.72913e-05	0.000977158
chr15	59531309	59531549	2.12661	2.73726e-05	0.000979302
chr13	54866192	54866425	3.07597	2.75515e-05	0.000984932
chr6	145546786	145547031	-1.6464	2.76167e-05	0.000985061
chr17	77748470	77748707	-2.343	2.76294e-05	0.000985061
chr2	102037580	102037798	1.83982	2.76398e-05	0.000985061
chrX	70976253	70976550	1.71216	2.7641e-05	0.000985061
chr10	77010261	77010509	2.11009	2.76787e-05	0.000985638
chr2	118161822	118162047	2.21362	2.77132e-05	0.0009861
chr5	34309476	34309767	1.80528	2.77723e-05	0.000987436
chr14	35318592	35318819	1.70235	2.78355e-05	0.000988915
chr12	31027024	31027250	-1.57051	2.78786e-05	0.000989681
chr10	111380151	111380458	1.81598	2.79141e-05	0.000990174
chr17	51464537	51464758	2.90491	2.80894e-05	0.00099562
chr6	125438435	125438695	-2.15946	2.81894e-05	0.000998391
chr5	64688602	64688859	2.88808	2.84055e-05	0.00100527
chr16	30883620	30883838	2.08372	2.85065e-05	0.00100806
chr2	147824384	147824622	1.63372	2.8587e-05	0.00101013
chrX	139523759	139523977	2.72246	2.87585e-05	0.00101541
chr13	36087163	36087485	1.97908	2.88072e-05	0.00101595
chr3	51554045	51554325	1.63903	2.88182e-05	0.00101595
chr2	11482077	11482314	2.55315	2.88831e-05	0.00101746
chr18	11584264	11584526	1.77987	2.89155e-05	0.00101782
chr12	58418170	58418431	-2.17851	2.89474e-05	0.00101816
chr11	45003418	45003677	2.68097	2.94398e-05	0.00103468
chr1	174833551	174833781	1.75943	2.96995e-05	0.00104301
chr10	37631572	37631790	2.87165	3.04557e-05	0.00106793
chr9	113871105	113871346	2.87165	3.04557e-05	0.00106793
chr8	16301898	16302122	2.6719	3.07644e-05	0.00107793
chr14	30441792	30442042	1.7517	3.08153e-05	0.00107889
chr17	32605527	32605780	2.3675	3.08445e-05	0.00107909
chr1	80335046	80335305	-2.11638	3.10618e-05	0.00108586
chrX	138902456	138902727	1.90467	3.11103e-05	0.00108598
chr9	65466589	65466824	-1.54932	3.11125e-05	0.00108598
chr16	31917977	31918197	2.13889	3.1194e-05	0.00108799
chr5	109899805	109900025	1.60795	3.13241e-05	0.0010917
chr1	59543265	59543482	-1.54797	3.13857e-05	0.00109301
chr1	135968145	135968441	2.44012	3.17571e-05	0.00110511
chr15	79265534	79265887	2.67569	3.20109e-05	0.00111309
chr2	6617989	6618207	2.6156	3.20745e-05	0.00111373
chr16	91277438	91277683	1.77242	3.20777e-05	0.00111373
chr10	107845600	107845843	-1.8613	3.21764e-05	0.00111631
chr2	174485920	174486138	3.03627	3.24075e-05	0.00112348
chr6	54414985	54415223	1.51241	3.24886e-05	0.00112544
chr5	21164453	21164695	2.46498	3.28066e-05	0.0011356
chr19	21372048	21372360	-1.36298	3.28483e-05	0.00113618
chr6	143716764	143717005	1.72267	3.28956e-05	0.00113696
chr10	30465557	30465802	2.59671	3.29462e-05	0.00113765
chr1	46910144	46910379	-2.4219	3.29871e-05	0.00113765
chr2	70705392	70705660	2.41594	3.29901e-05	0.00113765
chr17	29035254	29035472	2.30037	3.31935e-05	0.0011438
chr4	43988123	43988380	1.78866	3.32195e-05	0.00114384
chr3	107763674	107763892	2.18988	3.33483e-05	0.00114702
chr10	71002016	71002238	2.60402	3.33829e-05	0.00114702
chr3	105691982	105692216	1.75341	3.33868e-05	0.00114702
chr3	86790392	86790610	3.05292	3.35536e-05	0.00115188
chr18	75111631	75111873	2.33755	3.36215e-05	0.00115335
chr6	28017556	28017787	-1.83041	3.36776e-05	0.00115441
chr19	34731139	34731399	1.99306	3.3763e-05	0.00115596
chr8	66174862	66175093	2.65298	3.37733e-05	0.00115596
chr11	62128453	62128736	2.94268	3.39375e-05	0.00116071
chr11	3993518	3993740	-1.5752	3.41277e-05	0.00116635
chr5	104832660	104832884	-1.84683	3.43287e-05	0.00117234
chr11	32167436	32167752	-2.02143	3.44456e-05	0.00117546
chr13	46127732	46128004	1.88948	3.47049e-05	0.00118343
chr9	110241269	110241538	2.04035	3.48303e-05	0.00118682
chr14	23408894	23409129	1.93154	3.49231e-05	0.0011891
chr7	103279801	103280023	2.0367	3.51373e-05	0.0011955
chr7	126094139	126094357	2.72821	3.53215e-05	0.00120088
chr9	62303769	62303998	1.88992	3.587e-05	0.0012181
chr5	124493719	124493937	1.8086	3.58812e-05	0.0012181
chr10	126650450	126650717	2.00993	3.59961e-05	0.0012211
chr10	21348443	21348661	2.94594	3.61471e-05	0.00122531
chr6	35329970	35330205	2.53327	3.6247e-05	0.00122779
chr3	101722495	101722734	2.34839	3.68584e-05	0.00124758
chr17	50567511	50567733	2.18514	3.70196e-05	0.0012512
chr1	81885227	81885477	-2.13912	3.70214e-05	0.0012512
chr17	5252407	5252625	2.46098	3.70475e-05	0.0012512
chr8	42154884	42155124	2.05505	3.71946e-05	0.00125525
chr3	140962761	140963014	3.47714	3.73791e-05	0.00126055
chr16	85000688	85000948	1.50125	3.75764e-05	0.00126603
chr9	92269574	92269978	1.4196	3.75969e-05	0.00126603
chr8	120161172	120161456	2.42773	3.76409e-05	0.00126658
chr6	56559581	56559847	1.86341	3.81524e-05	0.00128198
chr10	114574168	114574386	2.64277	3.81544e-05	0.00128198
chr11	112899117	112899337	-1.55368	3.82701e-05	0.00128492
chr17	51638867	51639116	1.45089	3.83565e-05	0.00128654
chr12	119800777	119801020	1.39301	3.83744e-05	0.00128654
chr13	73457938	73458194	1.94691	3.85654e-05	0.001292
chr1	75535387	75535649	-1.95281	3.8621e-05	0.00129291
chr1	190154352	190154577	2.29653	3.88001e-05	0.00129745
chr13	81803310	81803529	2.60315	3.8813e-05	0.00129745
chr3	86597413	86597676	2.46347	3.94242e-05	0.00131692
chr11	27397035	27397292	1.48177	3.97185e-05	0.00132578
chr11	95300622	95300846	-2.58529	3.9947e-05	0.00133213
chr1	22679423	22679651	2.23787	3.99747e-05	0.00133213
chr11	100287080	100287368	2.68897	3.9996e-05	0.00133213
chr8	107162423	107162642	2.09823	4.05048e-05	0.00134791
chr15	35301392	35301630	-1.7978	4.05284e-05	0.00134791
chr10	127309552	127309855	2.35389	4.06993e-05	0.00135261
chr7	144599101	144599329	1.71099	4.14201e-05	0.00137557
chr7	25292389	25292724	-1.49752	4.16038e-05	0.00137983
chr15	78745145	78745405	2.45684	4.16088e-05	0.00137983
chr9	104264105	104264322	-1.87955	4.16756e-05	0.00138105
chr18	9147759	9147988	2.35005	4.1822e-05	0.0013849
chr5	84141989	84142254	-1.81976	4.1963e-05	0.00138857
chr17	48036173	48036400	1.79676	4.20203e-05	0.00138946
chr2	31988396	31988635	2.39087	4.20788e-05	0.00139039
chr13	64191628	64191843	-2.07853	4.21116e-05	0.00139047
chr4	57077676	57077890	-2.09838	4.2234e-05	0.00139351
chr4	155010264	155010492	1.66388	4.2292e-05	0.00139442
chr10	37859063	37859314	1.71201	4.23396e-05	0.00139499
chr8	119133671	119133907	1.4769	4.25575e-05	0.00140116
chr3	119030795	119031045	1.40963	4.2693e-05	0.00140461
chr4	132640195	132640461	1.51879	4.33156e-05	0.00142407
chr13	51952635	51952861	-2.19533	4.37667e-05	0.00143787
chr8	104129460	104129759	-2.28836	4.38433e-05	0.00143936
chr7	123275435	123275827	3.16411	4.39106e-05	0.00144053
chr10	86335329	86335609	1.79277	4.4102e-05	0.0014448
chr12	86319552	86319770	1.88629	4.41038e-05	0.0014448
chr19	49434976	49435465	-1.94671	4.41709e-05	0.00144597
chr16	28970928	28971147	2.53027	4.42457e-05	0.00144663
chr2	173853536	173853768	2.95601	4.42543e-05	0.00144663
chr7	130656813	130657035	2.20078	4.44216e-05	0.00145028
chr1	153155036	153155270	2.12882	4.44355e-05	0.00145028
chr9	63062913	63063146	2.07659	4.44609e-05	0.00145028
chr13	36699769	36700010	2.74911	4.46888e-05	0.00145668
chr14	26633710	26633956	1.52408	4.48092e-05	0.00145833
chr1	84030093	84030379	-3.8896	4.48627e-05	0.00145833
chr6	94885825	94886068	1.82215	4.48719e-05	0.00145833
chr14	19662410	19662668	2.4396	4.48761e-05	0.00145833
chr12	13550606	13550878	2.425	4.48985e-05	0.00145833
chr8	73848756	73848976	2.89925	4.5032e-05	0.00146163
chr9	99073576	99073828	1.98548	4.53498e-05	0.0014709
chr1	174238195	174238454	1.74826	4.53958e-05	0.00147135
chr17	45204420	45204648	-1.77697	4.5658e-05	0.0014784
chr11	74145401	74145681	2.10832	4.56959e-05	0.0014784
chr1	170116640	170116923	2.66462	4.57353e-05	0.0014784
chr3	92392855	92393175	1.65361	4.57445e-05	0.0014784
chr7	30815790	30816044	3.15995	4.57746e-05	0.0014784
chr1	171117952	171118208	-1.45153	4.58972e-05	0.00148132
chr1	88394519	88394814	-1.44254	4.61789e-05	0.00148878
chr13	24455151	24455446	-1.80853	4.61933e-05	0.00148878
chr10	81590716	81590974	-2.33184	4.63265e-05	0.00149202
chr9	58525884	58526133	2.357	4.64615e-05	0.00149519
chr8	107370788	107371093	1.5378	4.64903e-05	0.00149519
chr13	51776549	51776785	2.60556	4.71088e-05	0.00151402
chr6	115289079	115289314	1.90721	4.74502e-05	0.00152288
chr4	104057285	104057508	-2.36664	4.74508e-05	0.00152288
chr10	16434444	16434672	2.10408	4.7487e-05	0.00152297
chr12	112763113	112763410	1.43343	4.7669e-05	0.00152735
chr14	11965571	11965938	-1.70715	4.76902e-05	0.00152735
chr11	113387139	113387444	2.81727	4.77923e-05	0.00152826
chr19	43698501	43698742	2.81727	4.77923e-05	0.00152826
chr9	68536044	68536314	2.16364	4.78187e-05	0.00152826
chr17	56296310	56296542	1.39083	4.83071e-05	0.0015428
chr12	52593379	52593620	1.45577	4.85887e-05	0.00155071
chr6	11976828	11977054	1.62461	4.87626e-05	0.00155518
chr6	99103759	99103997	-1.89788	4.87965e-05	0.00155518
chr8	130633086	130633342	2.16384	4.88547e-05	0.00155595
chr16	22963484	22963713	1.5848	4.89225e-05	0.00155703
chr10	69271940	69272178	2.66196	4.90909e-05	0.0015613
chr11	119996653	119996907	1.70177	4.91955e-05	0.00156354
chr2	5324430	5324711	-2.09015	4.93702e-05	0.00156801
chr5	140225409	140225647	1.90264	4.9488e-05	0.0015701
chr10	58754337	58754565	2.32911	4.95047e-05	0.0015701
chr2	11443407	11443694	2.84981	4.96266e-05	0.00157288
chr15	38370443	38370685	1.48053	4.99415e-05	0.00158177
chr3	117773112	117773372	1.7547	5.01528e-05	0.00158736
chr4	135205592	135205824	2.25436	5.03625e-05	0.0015929
chr15	90839970	90840249	-1.76701	5.04125e-05	0.00159338
chr10	68200231	68200475	-1.51807	5.07721e-05	0.00160256
chr6	94661993	94662224	1.92023	5.07728e-05	0.00160256
chr3	32232440	32232682	1.83337	5.08306e-05	0.00160328
chr11	17401169	17401395	-2.02533	5.13683e-05	0.00161913
chr12	100768339	100768560	-3.07745	5.14654e-05	0.00162107
chr1	138646946	138647217	2.79846	5.16585e-05	0.00162604
chr18	76324012	76324278	1.86052	5.1877e-05	0.00163179
chr8	129444769	129445028	1.98456	5.23853e-05	0.00164665
chr3	86616704	86616927	2.33223	5.28151e-05	0.0016585
chr1	62798247	62798478	2.45204	5.28347e-05	0.0016585
chr11	109962818	109963071	-1.36635	5.31215e-05	0.00166636
chr9	122540965	122541211	-2.08479	5.32827e-05	0.00167028
chr9	114463826	114464058	2.474	5.36573e-05	0.00168087
chr7	109213959	109214190	2.36227	5.38084e-05	0.00168445
chr2	136991444	136991711	1.87686	5.3946e-05	0.00168761
chr14	21025080	21025321	1.3593	5.41726e-05	0.00169332
chr10	57758447	57758689	2.22215	5.42026e-05	0.00169332
chr3	100292371	100292595	-1.77247	5.44145e-05	0.00169878
chr9	21474865	21475106	1.83774	5.46895e-05	0.00170621
chr11	76506598	76506821	2.10345	5.5147e-05	0.00171931
chr15	100232307	100232535	-1.49475	5.54352e-05	0.00172533
chr2	106417726	106417950	1.6703	5.54427e-05	0.00172533
chr5	24224008	24224233	2.19852	5.5453e-05	0.00172533
chr11	74564244	74564485	2.06174	5.55558e-05	0.00172736
chr10	68587793	68588016	2.06694	5.59175e-05	0.00173742
chr16	30755900	30756167	1.73197	5.61355e-05	0.00174301
chr1	155990929	155991147	2.02691	5.62456e-05	0.00174525
chr6	137721507	137721726	2.5185	5.63322e-05	0.00174675
chr13	46994305	46994535	2.63751	5.68787e-05	0.00176251
chr8	118086252	118086497	2.25768	5.71754e-05	0.00177051
chr8	109172375	109172645	2.66442	5.74509e-05	0.00177784
chr13	34171697	34171937	1.95938	5.77285e-05	0.00178522
chr12	85364383	85364671	2.35317	5.77781e-05	0.00178555
chr2	19622956	19623297	2.16722	5.80232e-05	0.00179191
chr4	104828910	104829187	-1.71906	5.83143e-05	0.00179933
chr9	61171101	61171366	1.61577	5.83417e-05	0.00179933
chr11	101184970	101185216	1.99228	5.84419e-05	0.0018012
chr5	34878059	34878285	1.91587	5.85185e-05	0.00180223
chr2	102979140	102979371	2.09843	5.85539e-05	0.00180223
chr19	30237409	30237645	1.53894	5.86906e-05	0.00180523
chr18	33349958	33350297	-1.54479	5.87761e-05	0.0018056
chr7	95494634	95494871	2.28302	5.87815e-05	0.0018056
chr10	86163023	86163241	1.64568	5.91212e-05	0.00181482
chr9	42805612	42805858	2.45283	5.95633e-05	0.00182717
chr6	67066356	67066596	1.82824	5.98599e-05	0.00183504
chr17	56523418	56523682	1.98414	5.99659e-05	0.00183706
chr1	92106450	92106746	2.60979	6.01015e-05	0.00183887
chr6	112897113	112897341	-1.50505	6.01055e-05	0.00183887
chr2	153843794	153844057	1.69704	6.0259e-05	0.00184234
chr12	111282545	111282773	2.31525	6.05941e-05	0.00185135
chr13	63440681	63440977	2.37346	6.08252e-05	0.00185718
chr1	5316396	5316632	2.33888	6.09267e-05	0.00185903
chr12	100485554	100485794	1.55796	6.13083e-05	0.00186943
chr1	184360814	184361105	1.62831	6.14126e-05	0.00187137
chr4	119090086	119090318	1.8874	6.15994e-05	0.00187582
chr17	31582401	31582683	-1.41399	6.17412e-05	0.00187889
chr6	54177103	54177332	1.25566	6.20913e-05	0.00188828
chr6	115815352	115815603	1.71369	6.22373e-05	0.00189094
chr12	113605530	113605772	2.6325	6.22612e-05	0.00189094
chr13	57409920	57410164	-2.38863	6.23141e-05	0.00189129
chr18	32431337	32431634	1.46848	6.23922e-05	0.00189241
chr1	43456135	43456378	-1.71935	6.27406e-05	0.00190172
chr3	121697509	121697739	-2.6446	6.30164e-05	0.00190882
chr4	139170345	139170591	1.93081	6.30641e-05	0.001909
chr10	94462464	94462713	-1.96658	6.35271e-05	0.00192175
chr13	93521141	93521443	-1.98103	6.37008e-05	0.00192573
chr10	74683498	74683743	1.6751	6.49589e-05	0.00196247
chr5	141242621	141242839	2.01995	6.51321e-05	0.00196641
chr2	25215446	25215677	2.52923	6.52296e-05	0.00196727
chr10	59727977	59728242	1.58356	6.52466e-05	0.00196727
chr3	104337119	104337440	1.67871	6.57802e-05	0.00198205
chr15	8274172	8274391	-1.49851	6.60617e-05	0.00198923
chr11	93770537	93770755	2.43976	6.61499e-05	0.00199058
chr8	11392802	11393029	1.7263	6.64845e-05	0.00199933
chr3	73870432	73870678	3.01382	6.65339e-05	0.00199951
chr6	24560402	24560666	1.6529	6.71303e-05	0.00201611
chr7	127172265	127172536	1.62233	6.72846e-05	0.00201942
chr3	122049089	122049314	1.84447	6.78252e-05	0.00203331
chr13	7352328	7352580	-1.61079	6.78361e-05	0.00203331
chr3	79353528	79353850	2.30261	6.79673e-05	0.00203573
chr2	72492259	72492500	1.54542	6.80171e-05	0.00203573
chr7	25810937	25811164	1.56204	6.8056e-05	0.00203573
chr4	120474687	120474932	1.69999	6.80946e-05	0.00203573
chr2	5790860	5791100	2.55442	6.84948e-05	0.00204636
chr6	6269853	6270134	2.57081	6.86641e-05	0.00205008
chr14	61114339	61114570	1.73771	6.90408e-05	0.00205999
chr10	37834052	37834291	2.41113	6.92682e-05	0.00206543
chr13	54777600	54777830	2.07983	6.93872e-05	0.00206684
chr19	41108574	41108792	2.63472	6.94057e-05	0.00206684
chr16	94808084	94808333	1.95969	6.95333e-05	0.00206929
chr13	110913045	110913300	3.31279	6.98375e-05	0.002077
chr15	31297189	31297432	-1.27082	7.05011e-05	0.00209537
chr4	136871691	136871915	2.3403	7.06665e-05	0.00209764
chr19	26792816	26793053	-2.60724	7.06688e-05	0.00209764
chrX	101199711	101199990	2.38398	7.12388e-05	0.0021119
chr13	50142512	50142770	1.89799	7.12416e-05	0.0021119
chr16	42911540	42911807	1.28504	7.1342e-05	0.00211351
chr5	136350030	136350427	1.87449	7.1469e-05	0.00211591
chr8	80135432	80135660	1.74806	7.16365e-05	0.0021195
chr2	25188044	25188266	-1.82745	7.17899e-05	0.00212267
chr5	119428975	119429253	2.50001	7.19197e-05	0.00212487
chr6	67265992	67266212	1.9665	7.19572e-05	0.00212487
chr18	16459208	16459443	2.21942	7.22145e-05	0.0021311
chr11	20273029	20273258	1.91738	7.23027e-05	0.00213232
chr13	94666489	94666713	2.18656	7.24977e-05	0.0021367
chr18	38423475	38423702	1.44312	7.29199e-05	0.00214776
chr10	43728712	43728968	1.33255	7.30206e-05	0.00214867
chr11	24035349	24035581	1.95162	7.30445e-05	0.00214867
chr8	90347184	90347418	1.87666	7.31876e-05	0.0021515
chr8	129856957	129857181	2.56256	7.3235e-05	0.00215151
chr15	78620891	78621141	1.87773	7.42172e-05	0.00217897
chr19	39740259	39740491	-1.92577	7.45076e-05	0.0021861
chr6	128320100	128320345	1.6386	7.45618e-05	0.00218629
chr11	85459015	85459244	2.21368	7.46552e-05	0.00218763
chr1	62406867	62407100	-2.16034	7.48922e-05	0.00219317
chr6	115858523	115858751	2.61171	7.53818e-05	0.00220597
chr13	113072753	113072977	-2.48184	7.54256e-05	0.00220597
chr4	94857339	94857603	2.00249	7.62015e-05	0.00222724
chr15	64303274	64303507	1.71454	7.6362e-05	0.00223051
chr6	115836821	115837086	2.19041	7.71276e-05	0.0022512
chr6	119437680	119437930	2.16493	7.71687e-05	0.0022512
chr3	145632577	145632870	2.3048	7.72294e-05	0.00225154
chr1	187278638	187278905	-1.56566	7.78842e-05	0.00226677
chr4	122613120	122613417	-1.53526	7.78873e-05	0.00226677
chr7	56301388	56301645	1.52242	7.79003e-05	0.00226677
chr17	26743480	26743714	1.4686	7.80946e-05	0.00227099
chr14	34622209	34622453	2.68226	7.82573e-05	0.00227427
chr15	30215530	30215802	-2.17249	7.83149e-05	0.00227451
chr18	10093365	10093589	1.49894	7.83687e-05	0.00227463
chr17	12869547	12869778	-1.44739	7.84628e-05	0.00227592
chr13	40983503	40983776	-2.24377	7.85404e-05	0.00227673
chr10	95040179	95040451	1.96733	7.86612e-05	0.00227772
chr1	189697207	189697449	2.50206	7.86741e-05	0.00227772
chr5	124406774	124407054	-2.10193	7.9217e-05	0.00229078
chr7	134809632	134810049	1.41176	7.9255e-05	0.00229078
chr7	143134411	143134663	1.92542	7.92751e-05	0.00229078
chr15	54409340	54409608	-1.89497	7.97283e-05	0.00230243
chr11	95062372	95062629	2.31343	7.98243e-05	0.00230375
chr9	15366852	15367126	2.48549	8.00322e-05	0.00230829
chr15	28574810	28575096	1.72482	8.02792e-05	0.00231328
chr19	5518753	5518980	1.77347	8.03062e-05	0.00231328
chr2	126580563	126580781	1.91083	8.04086e-05	0.00231478
chr6	21790296	21790697	-2.4076	8.04831e-05	0.00231547
chr1	70965087	70965351	2.37132	8.07819e-05	0.00232204
chr10	7815803	7816106	1.77037	8.08127e-05	0.00232204
chr5	8668151	8668395	1.44854	8.09024e-05	0.00232316
chr16	57166271	57166497	-1.47077	8.14197e-05	0.00233655
chr11	61113738	61114046	2.36756	8.26723e-05	0.00237101
chr3	84730127	84730358	1.89369	8.27708e-05	0.00237235
chr7	47974320	47974555	2.87515	8.37472e-05	0.00239812
chr11	105223403	105223643	2.40711	8.37986e-05	0.00239812
chr12	58529286	58529558	-1.68083	8.38488e-05	0.00239812
chr13	95287169	95287419	1.82561	8.38794e-05	0.00239812
chr11	90004177	90004395	2.09873	8.40781e-05	0.00240231
chr3	65662092	65662310	1.56175	8.41343e-05	0.00240241
chr17	3299737	3300063	2.49681	8.4593e-05	0.00241401
chr11	53663464	53663701	2.6154	8.48125e-05	0.00241877
chr14	30485698	30485936	1.93737	8.48861e-05	0.00241936
chr12	85410053	85410297	1.67733	8.50177e-05	0.0024216
chr13	52245760	52246155	-1.94147	8.52767e-05	0.00242747
chr7	117751044	117751262	2.0969	8.55178e-05	0.00243142
chr5	139878381	139878671	2.38513	8.55213e-05	0.00243142
chr1	8831964	8832251	2.44313	8.58241e-05	0.00243851
chr5	73339528	73339796	1.81388	8.59386e-05	0.00244025
chr13	102707015	102707373	2.40439	8.6008e-05	0.00244071
chr12	104695348	104695588	2.03676	8.60754e-05	0.00244111
chr4	56946146	56946364	1.83917	8.61551e-05	0.00244132
chr5	72221654	72221921	-1.63795	8.61892e-05	0.00244132
chr7	88229586	88229813	1.88007	8.72156e-05	0.00246886
chr4	98787523	98787751	-1.99931	8.72709e-05	0.0024689
chr1	185907030	185907305	1.94384	8.74769e-05	0.00247321
chr2	72566840	72567060	2.21183	8.75901e-05	0.00247488
chr17	31442428	31442666	2.04705	8.77558e-05	0.00247803
chr16	94738776	94739078	2.21317	8.79908e-05	0.00248314
chr14	70576065	70576302	1.30273	8.82623e-05	0.00248848
chr11	62302277	62302522	1.86996	8.82888e-05	0.00248848
chr12	29794095	29794324	1.41481	8.86902e-05	0.00249476
chr3	156746185	156746430	1.93164	8.86902e-05	0.00249476
chr7	76901238	76901458	2.36999	8.87312e-05	0.00249476
chr9	51572501	51572765	2.88128	8.87959e-05	0.00249476
chr4	108506585	108506803	1.59266	8.88515e-05	0.00249476
chr11	54368581	54368799	1.92602	8.88595e-05	0.00249476
chr15	74601130	74601366	1.87226	8.88924e-05	0.00249476
chr10	39783257	39783536	-1.45627	8.94426e-05	0.00250852
chr13	93614586	93614845	-1.71015	8.94924e-05	0.00250852
chr2	173356719	173356940	2.82608	8.98546e-05	0.0025156
chr3	131211318	131211550	2.82608	8.98546e-05	0.0025156
chr9	67672368	67672658	-2.26243	9.03696e-05	0.00252847
chr18	63226258	63226530	2.96007	9.05378e-05	0.00253163
chr2	128644829	128645069	1.45898	9.08605e-05	0.00253911
chr7	96579773	96579991	2.88917	9.13585e-05	0.00255147
chr4	125134511	125134799	1.58472	9.1437e-05	0.00255211
chr16	33749810	33750044	1.63396	9.1906e-05	0.00256178
chr4	107094858	107095116	2.34011	9.19124e-05	0.00256178
chr4	117601952	117602287	-2.69482	9.19513e-05	0.00256178
chr3	135570030	135570274	1.69486	9.20974e-05	0.00256429
chr16	92831420	92831672	2.67812	9.30685e-05	0.00258976
chr13	73860495	73860876	1.43785	9.38052e-05	0.00260867
chr13	104176331	104176585	1.86726	9.45626e-05	0.00262814
chr11	21604988	21605241	2.71479	9.47002e-05	0.00262853
chr6	137498696	137498914	2.71479	9.47002e-05	0.00262853
chr5	115008253	115008551	-1.36575	9.47487e-05	0.00262853
chr13	96196715	96196946	2.6537	9.53032e-05	0.00264231
chr9	59372459	59372677	2.04233	9.55566e-05	0.00264774
chr8	125239903	125240121	2.38381	9.59968e-05	0.00265833
chr2	127224595	127224887	1.35537	9.60823e-05	0.00265909
chr15	76094570	76094864	1.69424	9.61543e-05	0.00265948
chr17	10700823	10701050	2.64311	9.63067e-05	0.00266208
chr6	32278218	32278447	-3.66044	9.75504e-05	0.00269461
chr15	102004092	102004333	2.08993	9.76008e-05	0.00269461
chr11	108704157	108704405	2.21456	9.7997e-05	0.00270391
chr16	11027428	11027690	1.76322	9.85698e-05	0.00271808
chr7	123264653	123264883	-2.51986	9.86308e-05	0.00271813
chr13	31146285	31146534	1.53589	9.8965e-05	0.0027257
chr2	118073896	118074114	2.14853	9.92639e-05	0.00273229
chr11	64950828	64951062	1.96648	0.000100057	0.00275246
chr15	50191947	50192172	-1.60523	0.000100124	0.00275267
chr1	4657158	4657376	1.9879	0.000100219	0.00275363
chr10	10590148	10590398	-1.55447	0.000100325	0.00275488
chr16	10838559	10838777	2.19045	0.00010157	0.00278717
chr5	67313778	67314052	2.5031	0.000101641	0.00278717
chr2	90949924	90950226	1.42764	0.000101697	0.00278717
chr7	87781590	87781812	-1.4436	0.000101744	0.00278717
chrX	74722790	74723008	1.93068	0.000102316	0.00280117
chr9	96817104	96817323	1.88297	0.000102384	0.00280134
chr9	82708201	82708444	1.76931	0.000103261	0.00282351
chr2	166659620	166659909	1.49858	0.000103317	0.00282351
chr15	76136981	76137333	-1.62738	0.000103388	0.00282377
chr3	19889595	19889846	2.45971	0.000104167	0.00284334
chr4	46551389	46551634	1.37723	0.000104895	0.00286116
chr10	127406992	127407216	-1.33827	0.000104945	0.00286116
chr14	12423890	12424150	1.45715	0.000106583	0.00290409
chr16	95718283	95718501	2.3681	0.000106747	0.00290684
chr1	109456180	109456421	1.67963	0.000106844	0.00290776
chr2	73495255	73495503	1.68946	0.00010703	0.00291109
chr11	58039188	58039448	1.83309	0.000107428	0.00292018
chr11	7549852	7550127	2.11196	0.000108353	0.00294358
chr17	87181174	87181417	-1.74833	0.000109013	0.00295782
chr2	103429664	103429887	-1.74833	0.000109013	0.00295782
chr6	118354065	118354304	-1.84974	0.000109071	0.00295782
chr7	134806463	134806697	1.36466	0.000109362	0.00296395
chr17	35442040	35442288	1.98283	0.000109432	0.00296411
chr12	3544796	3545029	1.88151	0.000109661	0.00296855
chr8	42279692	42279924	-1.97392	0.000109964	0.00297318
chr2	127859317	127859535	1.49127	0.000109964	0.00297318
chr4	140743469	140743736	-2.30324	0.000110027	0.00297318
chr7	17068006	17068274	2.69108	0.000110708	0.00298983
chr10	31676683	31677005	-2.00175	0.000111088	0.00299834
chr1	59725356	59725595	1.54308	0.000111339	0.00300308
chr14	88863312	88863615	-1.26312	0.000111395	0.00300308
chr11	94390121	94390372	-3.04694	0.000111751	0.0030109
chr1	22640789	22641092	1.51518	0.000111819	0.00301097
chr8	72611941	72612171	2.71561	0.000111956	0.00301288
chr6	91409505	91409736	1.54777	0.000112589	0.00302813
chr7	53820578	53820799	2.52787	0.000112679	0.00302879
chr17	58941849	58942079	1.9336	0.000112762	0.00302924
chr5	111924996	111925283	-1.40245	0.000113221	0.00303842
chr13	58971247	58971516	1.39432	0.000113236	0.00303842
chr6	108834873	108835187	2.14024	0.000113519	0.00304422
chr11	18153826	18154061	-2.74509	0.000113591	0.00304438
chr14	117133907	117134129	2.25401	0.000113785	0.0030478
chr9	24734838	24735052	-2.60617	0.000113976	0.00305111
chr14	55001655	55001874	-1.52001	0.000114177	0.00305471
chr14	90077611	90077879	-2.4838	0.000114247	0.00305479
chr2	90959496	90959724	1.31637	0.000114841	0.00306884
chr9	13652164	13652388	1.98073	0.000114906	0.00306884
chr3	115862351	115862601	1.70328	0.000115485	0.00308252
chr8	72907225	72907447	1.93629	0.000116428	0.00310587
chr5	114495223	114495460	2.46473	0.000116668	0.00311048
chr10	79701091	79701333	1.54725	0.000116813	0.00311252
chr7	85948803	85949049	1.46191	0.000116945	0.00311369
chr6	84185349	84185592	1.46926	0.000116993	0.00311369
chr3	52267879	52268097	2.21285	0.000117907	0.00313619
chr3	10206433	10206683	1.80143	0.000118107	0.0031397
chr9	99370401	99370649	2.28661	0.000118292	0.00314152
chr18	67361523	67361806	2.07927	0.000118313	0.00314152
chr11	120067426	120067691	1.73498	0.0001187	0.00314998
chr6	91513167	91513410	2.04625	0.000118807	0.00315099
chr11	35391894	35392112	2.06205	0.000119073	0.00315443
chr4	96345175	96345393	2.65216	0.000119129	0.00315443
chr11	107067380	107067619	1.78904	0.000119143	0.00315443
chr7	74631986	74632251	-1.55735	0.000119582	0.00316405
chr7	20132726	20132948	1.91016	0.000119663	0.00316405
chr18	12106764	12107032	2.41211	0.000119713	0.00316405
chr15	6180668	6180888	-1.45516	0.000120189	0.00317331
chr9	96017320	96017547	1.27585	0.000120202	0.00317331
chrX	49392636	49392887	1.73338	0.000120614	0.00318236
chrX	165236515	165236740	2.24416	0.000121072	0.0031926
chr4	11326496	11326720	1.84565	0.000121858	0.00321045
chr9	48369668	48369905	-1.62669	0.000121889	0.00321045
chr1	58747677	58747955	1.85117	0.000122157	0.00321565
chr17	25582296	25582562	-1.49244	0.000122416	0.00321942
chrX	160713518	160713745	-2.05556	0.00012244	0.00321942
chr2	27468868	27469086	2.77161	0.000122526	0.00321983
chr9	79578110	79578387	-1.96904	0.000122868	0.00322557
chr6	122768621	122768864	1.97752	0.000122885	0.00322557
chr6	142520484	142520712	-1.80842	0.000122959	0.00322566
chrX	137038483	137038719	1.84844	0.000123217	0.00323056
chr1	193135365	193135627	1.73542	0.000123378	0.00323123
chr15	4677840	4678088	-1.7858	0.000123383	0.00323123
chr5	38266101	38266375	-1.62632	0.000123734	0.00323857
chr8	97305647	97305910	2.62362	0.000123876	0.0032398
chr4	83722476	83722757	1.69661	0.00012393	0.0032398
chr1	160072034	160072300	2.05058	0.000123993	0.0032398
chr3	40845219	40845469	1.51172	0.00012417	0.00324235
chr5	74995945	74996290	2.62598	0.000124232	0.00324235
chr17	64107291	64107532	-1.44509	0.000124569	0.00324928
chr7	132850998	132851244	-1.75273	0.000125243	0.00326485
chr13	90878710	90878944	1.43207	0.000125308	0.00326485
chr1	62639268	62639507	2.42612	0.000125476	0.00326736
chr3	57650910	57651203	-1.82629	0.000125578	0.00326816
chr1	153143739	153143987	1.45077	0.000126624	0.00329352
chr5	107552039	107552258	-1.78837	0.000126724	0.00329424
chr6	101169043	101169292	1.46036	0.000126935	0.00329787
chr9	71013366	71013607	-1.29165	0.000127219	0.00330336
chr14	118488381	118488645	-1.78684	0.000127299	0.00330356
chr14	63083882	63084121	1.52512	0.000127472	0.00330618
chr10	75700582	75700837	-1.83768	0.000127564	0.0033067
chrX	70258323	70258562	2.2038	0.00012797	0.00331536
chr7	129723694	129723930	1.8608	0.000128257	0.00332093
chr9	57777963	57778218	2.48755	0.000128493	0.0033247
chr5	33007820	33008079	2.27398	0.000128595	0.0033247
chr17	75906015	75906280	-1.59859	0.000128621	0.0033247
chr15	59278534	59278755	2.60631	0.000128779	0.00332691
chr16	38199679	38199951	2.54436	0.000129566	0.00334535
chr9	104580979	104581203	1.75022	0.000130112	0.00335757
chr12	8200024	8200262	1.437	0.000130437	0.00336405
chr13	75051662	75051900	-1.80247	0.000131131	0.00338005
chr3	84656784	84657012	1.53225	0.000131714	0.00339127
chr10	12820216	12820531	2.48484	0.000131788	0.00339127
chr4	8758060	8758318	2.48484	0.000131788	0.00339127
chr13	13955355	13955589	2.08863	0.00013274	0.00341384
chr11	7033792	7034010	-1.33258	0.000132867	0.00341519
chr7	20147584	20147803	-1.46483	0.000133119	0.00341963
chr13	51190247	51190476	-1.68004	0.000133189	0.00341963
chr10	89690987	89691213	1.97455	0.000133533	0.00342655
chr3	115478830	115479122	2.19651	0.000133665	0.00342802
chr15	66850282	66850530	1.77526	0.000133785	0.00342918
chr4	132316311	132316539	1.3527	0.000133887	0.00342987
chr3	129114357	129114613	-1.58474	0.000134105	0.00343353
chr18	35278724	35278954	-1.33572	0.000134559	0.00344324
chr19	31970522	31970756	-1.25241	0.000134908	0.00345025
chr1	16595099	16595331	1.82714	0.000135109	0.00345251
chrX	71106534	71106781	1.65345	0.000135158	0.00345251
chr8	72372848	72373105	2.65517	0.000135263	0.00345251
chr11	21461347	21461612	1.64442	0.000135298	0.00345251
chr3	126643426	126643645	2.31553	0.000135438	0.00345415
chr7	143719273	143719503	2.12422	0.000135537	0.00345476
chr8	108505125	108505352	1.7454	0.000136031	0.00346541
chr9	103617766	103617999	1.50018	0.000136762	0.0034821
chr5	138603079	138603325	2.27145	0.000136956	0.0034851
chr11	119870365	119870594	1.56916	0.000137801	0.00350467
chr5	125679533	125679757	1.85195	0.000138442	0.00351903
chr9	89158848	89159106	-1.41247	0.000138874	0.00352584
chr13	63810231	63810461	1.67825	0.000138939	0.00352584
chr11	19733093	19733336	1.8011	0.000138941	0.00352584
chr14	50976462	50976730	-1.35264	0.000139091	0.00352616
chr8	118791998	118792317	1.60957	0.000139153	0.00352616
chr1	83956488	83956706	1.93951	0.000139184	0.00352616
chr2	27260309	27260574	1.54049	0.000139313	0.00352748
chr5	130740635	130740893	2.32419	0.000140055	0.00354429
chr2	4639029	4639268	-1.37122	0.000140158	0.00354429
chr6	143191772	143192015	-1.75803	0.000140209	0.00354429
chr3	9475572	9475811	2.02546	0.00014039	0.00354691
chr1	195230729	195231025	1.66587	0.000140612	0.00355055
chr4	134459658	134459913	1.79018	0.000141126	0.00356157
chr5	100020451	100020723	-1.28494	0.000141953	0.00358048
chr8	123766764	123766982	1.84798	0.000142674	0.00359667
chr16	97813198	97813453	1.5581	0.000143376	0.00361239
chr15	61285331	61285550	2.68402	0.000143459	0.00361248
chr16	95991405	95991631	1.85668	0.000144246	0.00363031
chr17	28149769	28150034	1.60573	0.000144979	0.00364675
chr6	67268595	67268833	2.18678	0.000145313	0.00365238
chr9	73185214	73185444	1.37064	0.000145362	0.00365238
chr13	31532511	31532740	-2.05763	0.000145678	0.00365831
chr1	59480593	59480831	-1.68809	0.000145922	0.00366082
chr5	111256197	111256429	2.73472	0.000145938	0.00366082
chr7	15038016	15038259	-1.79542	0.000146535	0.00367381
chr5	140647760	140647989	2.54262	0.000146986	0.00368309
chr9	53405396	53405640	-1.76024	0.000147103	0.00368395
chr11	58424961	58425235	1.99107	0.00014724	0.00368395
chr3	135161833	135162245	1.49438	0.000147262	0.00368395
chr2	167580576	167580879	1.73942	0.000147558	0.00368934
chr2	102559173	102559515	1.49419	0.000147966	0.00369752
chr8	69043162	69043389	1.51275	0.000148211	0.00370164
chr17	31774514	31774739	-1.57432	0.00014832	0.00370235
chr4	124762254	124762643	-1.81542	0.000148617	0.00370773
chr2	77676872	77677134	2.04222	0.000148841	0.00370889
chr5	21178236	21178471	3.18235	0.000148906	0.00370889
chr6	91415747	91416001	3.18235	0.000148906	0.00370889
chr9	104362533	104362769	1.69192	0.000149016	0.00370961
chr2	92889204	92889425	1.63885	0.00014973	0.00372536
chr7	119640431	119640697	1.28891	0.000150943	0.00375352
chr5	134577848	134578067	1.52125	0.000151517	0.00376575
chr1	170311640	170311863	1.33754	0.000151849	0.00377195
chr9	60165103	60165425	1.50539	0.000152328	0.0037818
chr5	89929247	89929513	1.75613	0.000152561	0.00378552
chr3	94187379	94187595	-1.62692	0.000152713	0.00378726
chr6	29971959	29972185	3.17692	0.000153094	0.00379465
chr18	53531569	53531908	-1.67016	0.000153356	0.00379909
chr11	94126506	94126877	2.09162	0.000153744	0.00380664
chr5	54443032	54443277	1.83987	0.000153981	0.00381044
chr9	97540664	97540892	2.1125	0.000154533	0.00382061
chr2	67817577	67817824	-1.49925	0.000154559	0.00382061
chr2	163633718	163633984	2.8595	0.000154643	0.00382064
chr16	93745241	93745471	-1.38774	0.000154923	0.0038255
chr15	97078792	97079050	-1.64091	0.000155271	0.00383202
chrX	70198819	70199085	1.47255	0.000156014	0.0038483
chr19	37657961	37658237	-2.16416	0.00015625	0.00385204
chr7	134306162	134306380	2.4341	0.000156354	0.00385253
chr14	70754209	70754453	-1.37115	0.000156588	0.00385261
chr15	68078852	68079099	2.41931	0.000156609	0.00385261
chr4	119781433	119781657	2.41931	0.000156609	0.00385261
chr11	108447891	108448125	1.63542	0.000156948	0.00385888
chr7	131717664	131717887	-1.43014	0.000157331	0.0038662
chr5	23018869	23019094	2.22267	0.000157495	0.00386818
chr11	58418783	58419043	1.1955	0.000158734	0.00389596
chr2	119339606	119339854	1.96783	0.000158797	0.00389596
chr18	34633416	34633646	2.00866	0.000159116	0.00390171
chr1	89669958	89670223	2.03066	0.00015928	0.00390363
chr5	44634129	44634379	1.50704	0.000159772	0.00391361
chr1	44263088	44263302	-2.94993	0.000160303	0.0039245
chr8	58717660	58717914	1.22223	0.000160458	0.00392621
chr9	77861616	77861860	1.29655	0.000163584	0.00400057
chrX	159369408	159369660	2.60858	0.00016379	0.00400285
chr9	97933895	97934217	1.76238	0.000163852	0.00400285
chr2	38430280	38430555	2.37548	0.00016424	0.00400896
chr5	147883565	147883784	-1.22362	0.000164341	0.00400896
chr7	106055035	106055303	2.27604	0.000164365	0.00400896
chrX	91479628	91479867	-2.08387	0.000164881	0.00401942
chr2	25308592	25308817	-1.83133	0.00016539	0.00402803
chr2	32763184	32763413	1.86034	0.00016541	0.00402803
chr7	151142582	151142841	2.34269	0.000165602	0.00403055
chr13	30158092	30158317	1.99561	0.000165701	0.00403082
chr1	187110828	187111060	2.27668	0.000165828	0.00403179
chr17	13088471	13088724	1.32746	0.000166783	0.00405284
chr14	46436285	46436522	2.64335	0.000167756	0.00407433
chr17	43976103	43976326	2.20755	0.000168974	0.0041009
chr11	119474500	119474734	1.8691	0.000169029	0.0041009
chr6	128093839	128094184	1.58592	0.000169208	0.00410306
chr7	119531601	119531959	1.99713	0.000169841	0.00411537
chr17	35681572	35681851	1.83647	0.000169895	0.00411537
chr9	88165783	88166018	1.65279	0.00017022	0.00412108
chr11	4829637	4829867	1.87246	0.000170368	0.00412247
chr4	30337405	30337671	-1.90862	0.000170674	0.0041277
chr17	87097060	87097290	2.23705	0.00017111	0.00413607
chrX	16033074	16033308	2.25009	0.000171339	0.00413942
chr17	46275822	46276101	-1.94813	0.000171804	0.00414836
chr16	92242601	92242849	1.84289	0.00017189	0.00414836
chr16	24161011	24161230	1.94408	0.000172271	0.00415536
chr14	56138700	56138939	2.05911	0.00017252	0.00415916
chr15	74878458	74878708	1.95986	0.000172827	0.0041644
chr11	106591888	106592142	1.59919	0.00017367	0.00418122
chr13	47145454	47145685	1.35116	0.000173708	0.00418122
chr7	106091330	106091558	2.63643	0.000173977	0.00418549
chr6	65608972	65609204	-2.58658	0.000175346	0.00421622
chr3	86304578	86304809	2.00955	0.000175724	0.00422221
chr4	116926339	116926575	-1.7597	0.00017587	0.00422221
chr5	121000189	121000470	2.25009	0.000175872	0.00422221
chr1	129315803	129316066	1.42873	0.000175972	0.00422241
chr3	152166950	152167192	1.66245	0.000176069	0.00422253
chr3	98474515	98474732	-2.26822	0.00017643	0.00422897
chr2	172612763	172612999	2.2559	0.000176652	0.00423152
chr10	42955611	42955840	1.24352	0.000176721	0.00423152
chr17	3369688	3369943	1.43491	0.000177036	0.00423686
chr7	143597902	143598120	1.64563	0.000177728	0.00425118
chr15	36362624	36362842	1.90906	0.000177955	0.00425441
chr4	86636056	86636299	2.21397	0.000178663	0.00426909
chr2	147255657	147255879	1.62219	0.000178999	0.00427489
chr8	30232495	30232758	1.54067	0.000179818	0.00429221
chr3	144194042	144194290	1.89359	0.000180022	0.00429485
chr10	109410643	109410870	1.73893	0.000180921	0.00431404
chr8	11709606	11709865	1.54658	0.000181254	0.0043187
chr12	99762644	99762890	-1.40942	0.000181327	0.0043187
chr13	75808401	75808675	-1.48892	0.000181399	0.0043187
chr11	80666519	80666746	2.28408	0.000181844	0.00432707
chr9	62813987	62814205	2.073	0.000182934	0.00435073
chr17	10535242	10535571	2.34037	0.000183032	0.0043508
chr19	30225892	30226110	1.73214	0.000183397	0.00435723
chr13	40755408	40755641	1.75743	0.000183948	0.00436804
chr11	93169081	93169320	-2.35975	0.000184312	0.00437442
chr2	131461155	131461379	2.24348	0.000184473	0.00437597
chr16	57079730	57079955	1.77193	0.000184578	0.0043762
chr9	100957274	100957512	2.23487	0.000184987	0.00438364
chr3	151872685	151872931	1.38599	0.000185088	0.00438377
chr9	95746277	95746523	1.60152	0.000185904	0.00440081
chr9	46879945	46880193	2.23088	0.000186246	0.00440665
chr1	133055650	133055911	2.2245	0.000186404	0.0044081
chr3	28048817	28049043	1.73177	0.000187123	0.00442283
chr4	125883511	125883725	-1.4335	0.000187396	0.004427
chr8	122789480	122789770	-1.32632	0.000187983	0.00443857
chr1	61200315	61200594	2.79828	0.000188823	0.00445611
chr19	46591249	46591490	-2.3627	0.000189505	0.00446989
chr10	80710638	80710870	1.39687	0.000189791	0.00447215
chr2	131738327	131738563	1.45441	0.000189796	0.00447215
chr5	93719248	93719496	2.27273	0.000190051	0.00447587
chr16	91851320	91851642	1.56594	0.000190792	0.00449101
chr7	88169580	88169798	1.8116	0.000191855	0.00451372
chr6	5339746	5339963	-1.86003	0.000192831	0.00453434
chr19	53149480	53149697	-1.56379	0.00019352	0.00454822
chr9	88225265	88225483	1.54728	0.000194266	0.00456341
chr9	79537167	79537385	2.38642	0.000194396	0.00456412
chr1	84314636	84314854	2.36813	0.000196022	0.00459995
chr3	143773728	143773961	1.52946	0.000197093	0.0046227
chr2	178623506	178623728	1.80632	0.000197794	0.00463677
chr8	118168296	118168557	2.48586	0.000198496	0.00465085
chr13	75627890	75628119	2.0879	0.000198812	0.00465588
chr7	35700629	35700876	1.43621	0.000198997	0.00465784
chr10	23869000	23869323	-1.82976	0.000200067	0.00468028
chr11	75503022	75503265	1.58728	0.00020016	0.00468028
chr11	21025673	21026035	-1.69052	0.000200837	0.0046937
chr18	16508931	16509167	1.63572	0.000201486	0.00470442
chr2	179709918	179710136	-1.71138	0.000201501	0.00470442
chr14	100759247	100759485	2.21168	0.00020309	0.0047391
chr3	21773498	21773717	1.98391	0.000203276	0.00473974
chr13	20753163	20753509	-1.30081	0.000203324	0.00473974
chr16	43168681	43168913	1.7903	0.000203576	0.0047432
chr11	99038440	99038671	1.7788	0.000203774	0.00474388
chr4	155019896	155020137	1.30593	0.000203812	0.00474388
chr4	59941201	59941573	2.97134	0.00020395	0.00474468
chr7	35974810	35975049	1.56516	0.000204473	0.00475444
chr5	42954718	42954953	-1.27954	0.000206247	0.00479327
chr6	37851949	37852194	1.83053	0.000207331	0.004816
chr17	32747946	32748164	2.00778	0.000207456	0.00481646
chr18	46756617	46756922	-1.59756	0.00020788	0.00482388
chr15	84419700	84419967	1.97991	0.000208101	0.00482655
chr2	155521214	155521453	-1.45927	0.000208272	0.00482807
chr6	119089543	119089788	-1.82604	0.00020851	0.00482854
chr4	102211485	102211761	1.6613	0.000208545	0.00482854
chr2	33105257	33105478	2.58055	0.000208608	0.00482854
chr15	71881730	71881961	2.32913	0.000208728	0.00482888
chr4	108031740	108031966	1.45776	0.000208986	0.00483241
chr5	8930154	8930382	2.35097	0.000210461	0.00486169
chr15	3797547	3797774	2.03335	0.000210465	0.00486169
chr18	61796828	61797118	1.50045	0.000211098	0.00487388
chr19	27737904	27738173	1.57635	0.00021149	0.00488045
chr19	4315481	4315838	-1.74886	0.000212645	0.00490465
chr2	7501078	7501299	-1.45199	0.000213638	0.00492508
chr4	132291903	132292133	1.20748	0.000213847	0.00492742
chr4	148630057	148630337	1.6604	0.000214079	0.00493026
chr9	67337807	67338058	1.43155	0.000214831	0.00493899
chr17	67952151	67952531	-1.78256	0.000214849	0.00493899
chr18	62039147	62039390	1.41747	0.00021487	0.00493899
chr5	96367293	96367544	-1.30942	0.000214889	0.00493899
chr18	62324211	62324457	1.39082	0.000215086	0.00494105
chr3	98692209	98692427	2.66087	0.00021536	0.00494486
chr7	68807766	68808055	1.66985	0.000215829	0.00495316
chr4	147309048	147309311	1.5439	0.000215978	0.00495408
[truncated: 2,385 more rows]

## Sheet: Table S4b
Supplementary Data 4b C/EBPa differetilally enriched regions (LD vs CD) from Diffbind
Chr.	start	end	Fold	p.value	FDR
chr12	94550699	94550967	5.5158	9.43748e-30	3.1138e-25
chr4	114643385	114643636	5.79852	8.06889e-29	1.33112e-24
chr12	118963503	118963757	6.9961	1.35512e-28	1.49036e-24
chr9	95458215	95458483	6.98272	1.53792e-27	1.26855e-23
chr7	82617258	82617517	6.48418	2.12379e-27	1.40145e-23
chr9	43999333	43999589	6.68043	1.60165e-26	8.8075e-23
chr4	65592029	65592288	6.78501	1.69631e-25	7.99542e-22
chr15	42460248	42460506	4.9347	3.01981e-25	1.24545e-21
chr11	36963541	36963799	7.55844	3.79807e-25	1.39237e-21
chr4	94347422	94347673	5.96389	1.65648e-24	5.46539e-21
chr18	11654979	11655230	6.30891	5.30018e-24	1.54075e-20
chr7	138592671	138592988	-6.15946	5.60375e-24	1.54075e-20
chr4	98715306	98715588	7.04658	1.25989e-23	3.1976e-20
chr4	61819474	61819725	5.79004	5.32064e-23	1.25392e-19
chr17	71697602	71697860	6.49665	7.7341e-23	1.59808e-19
chr3	60311966	60312225	4.12614	7.74967e-23	1.59808e-19
chr4	86365105	86365382	6.48782	1.06254e-22	1.99687e-19
chr1	82290773	82291031	4.18855	1.0894e-22	1.99687e-19
chr16	65977395	65977661	6.64064	1.28514e-22	2.23167e-19
chr5	17505902	17506163	6.81202	1.72238e-22	2.84141e-19
chr4	25381956	25382211	6.46179	4.24939e-22	6.6764e-19
chr3	148645424	148645680	6.32581	6.16404e-22	9.24438e-19
chr18	82638814	82639068	5.50394	6.88481e-22	9.87641e-19
chr7	150389870	150390133	6.42766	9.65221e-22	1.32694e-18
chr6	14231880	14232143	6.33188	1.65868e-21	2.18906e-18
chr12	28723107	28723358	5.04873	1.94932e-21	2.47369e-18
chr1	141909629	141909909	6.27762	2.16814e-21	2.57699e-18
chr13	90088896	90089147	6.27132	2.18694e-21	2.57699e-18
chr3	145425997	145426250	6.54009	2.42173e-21	2.75526e-18
chr9	95377803	95378061	6.5084	2.80842e-21	3.0887e-18
chr1	162304685	162304936	5.35677	3.03769e-21	3.23309e-18
chr4	96668097	96668348	6.6306	3.32488e-21	3.42816e-18
chr18	9785406	9785678	5.31665	3.60572e-21	3.58422e-18
chr18	85085563	85085815	5.97664	3.6935e-21	3.58422e-18
chr6	19978511	19978821	6.73655	3.81044e-21	3.59204e-18
chr16	25860934	25861194	6.23878	5.00409e-21	4.58625e-18
chr5	30479034	30479294	6.29376	6.07848e-21	5.42036e-18
chr7	91566090	91566427	4.22119	8.94514e-21	7.76673e-18
chr8	63611626	63611877	6.23652	1.39931e-20	1.18382e-17
chr6	63038280	63038552	6.64382	1.74702e-20	1.44103e-17
chr1	166082996	166083333	5.4478	2.10402e-20	1.69317e-17
chr13	4428466	4428726	6.31942	2.24545e-20	1.76396e-17
chr3	122571264	122571552	5.50171	2.62872e-20	2.01702e-17
chr15	23065137	23065412	6.30601	4.08905e-20	3.06623e-17
chr4	70142963	70143215	6.11882	4.67161e-20	3.42523e-17
chr8	46682031	46682282	5.56058	5.66502e-20	4.0633e-17
chr6	13002392	13002643	5.74054	6.24049e-20	4.38082e-17
chr4	61748968	61749291	3.82656	1.16933e-19	8.03768e-17
chr14	17953305	17953592	5.68453	1.78518e-19	1.18348e-16
chr19	49865659	49865910	6.05147	1.79348e-19	1.18348e-16
chr6	95129954	95130235	5.44064	2.34732e-19	1.51858e-16
chr13	46393123	46393378	6.60471	2.59269e-19	1.64506e-16
chr4	85240129	85240380	6.09013	2.87296e-19	1.7885e-16
chr2	90688601	90688852	5.61534	3.6082e-19	2.20461e-16
chr12	16919430	16919692	5.99387	6.01489e-19	3.60828e-16
chr13	35509383	35509665	5.60597	9.25031e-19	5.45009e-16
chr9	91876837	91877098	6.16145	1.61162e-18	9.32872e-16
chr9	96868008	96868271	5.65095	1.70744e-18	9.71295e-16
chr1	100689977	100690237	4.80014	1.80975e-18	1.01205e-15
chr15	91033012	91033283	5.96346	1.88368e-18	1.03583e-15
chr1	138525999	138526268	6.02365	2.25101e-18	1.21754e-15
chr13	40413151	40413440	6.66119	2.67796e-18	1.42511e-15
chr14	116244895	116245146	4.95349	3.54241e-18	1.85521e-15
chr10	99017719	99017970	5.37276	4.11335e-18	2.10783e-15
chr3	133403452	133403711	5.92026	4.15254e-18	2.10783e-15
chr1	162519137	162519405	5.88633	4.31739e-18	2.12609e-15
chr2	80342340	80342619	5.88633	4.31739e-18	2.12609e-15
chr10	26837119	26837377	5.44674	5.17968e-18	2.51321e-15
chr1	162374778	162375055	6.15987	6.28351e-18	3.00461e-15
chr3	7649644	7649896	5.96619	6.55894e-18	3.09151e-15
chr3	81799928	81800195	5.97848	6.77056e-18	3.14631e-15
chr13	24469415	24469734	-5.98593	7.61301e-18	3.48866e-15
chr6	108241060	108241311	4.03141	8.39372e-18	3.79373e-15
chr18	16894272	16894534	6.12874	9.07558e-18	3.99672e-15
chr10	17127689	17127944	6.05454	9.0851e-18	3.99672e-15
chr3	73511426	73511713	6.46833	1.22036e-17	5.29798e-15
chr5	89896965	89897225	5.12157	1.33967e-17	5.74038e-15
chr4	75933466	75933743	6.02103	1.36614e-17	5.77879e-15
chr3	80088647	80088902	6.39242	1.56422e-17	6.53291e-15
chr12	71719009	71719266	5.4496	1.60616e-17	6.55096e-15
chr3	15329621	15329888	5.92923	1.60826e-17	6.55096e-15
chr19	58607553	58607825	5.86934	1.63951e-17	6.59682e-15
chr19	43842544	43842811	4.3264	1.67278e-17	6.64961e-15
chr4	112740283	112740534	5.84467	1.83667e-17	7.21417e-15
chr1	164794422	164794673	5.6388	2.17149e-17	8.42896e-15
chrX	162740782	162741036	5.81192	2.42187e-17	9.29152e-15
chr15	68874955	68875209	6.43436	2.85997e-17	1.08462e-14
chr3	132670284	132670535	4.83799	2.93443e-17	1.10021e-14
chr17	83776179	83776481	5.16416	3.15486e-17	1.16232e-14
chr6	141562635	141562914	6.81514	3.17054e-17	1.16232e-14
chr8	103876037	103876303	5.11428	3.38671e-17	1.22792e-14
chr1	188837341	188837592	5.89398	4.42973e-17	1.58864e-14
chr13	28620838	28621125	3.2922	4.52172e-17	1.60419e-14
chr12	35855013	35855269	5.77115	4.57923e-17	1.60731e-14
chr12	79090840	79091098	4.9524	4.70245e-17	1.63319e-14
chr4	73847425	73847676	5.90367	4.76066e-17	1.63618e-14
chr1	84396257	84396515	5.71133	7.25385e-17	2.46736e-14
chr1	152344851	152345102	4.40103	7.41858e-17	2.49764e-14
chr2	15550126	15550381	5.79096	7.58565e-17	2.52809e-14
chr5	102262029	102262292	5.66105	8.40257e-17	2.77234e-14
chr1	82029011	82029262	5.91463	9.43159e-17	3.08105e-14
chr15	38035874	38036128	4.97203	9.75145e-17	3.15431e-14
chr15	11120242	11120520	5.7135	1.07127e-16	3.4316e-14
chr6	52570103	52570402	4.16884	1.15476e-16	3.66346e-14
chr2	12827420	12827688	5.81555	1.2161e-16	3.82132e-14
chr14	10903120	10903420	5.76386	1.2776e-16	3.94564e-14
chr9	110484712	110484970	6.17659	1.27958e-16	3.94564e-14
chr9	90192520	90192825	5.65805	1.31947e-16	4.03099e-14
chrX	65074412	65074683	5.89589	1.42874e-16	4.29453e-14
chr3	81791616	81791871	4.56651	1.43177e-16	4.29453e-14
chr2	134581854	134582123	5.00851	1.65869e-16	4.93035e-14
chr14	60064289	60064549	5.78933	1.76288e-16	5.19324e-14
chr14	96338315	96338584	5.68488	1.79551e-16	5.24256e-14
chr11	109872155	109872427	5.01381	1.85574e-16	5.37089e-14
chr16	52129489	52129740	4.53116	2.05941e-16	5.90853e-14
chr4	7127168	7127419	6.09361	2.13147e-16	6.01313e-14
chr10	86349264	86349515	4.97245	2.13232e-16	6.01313e-14
chr13	38828175	38828428	5.70308	2.29128e-16	6.40665e-14
chr11	34828041	34828292	5.94883	2.34035e-16	6.48887e-14
chr16	52438669	52438921	6.05026	2.80627e-16	7.71584e-14
chr6	134464006	134464257	5.4037	3.60774e-16	9.8375e-14
chr3	111788444	111788702	5.82619	4.1932e-16	1.13402e-13
chr6	98379225	98379476	5.8635	5.11879e-16	1.36878e-13
chr1	142312422	142312695	4.15209	5.14423e-16	1.36878e-13
chr3	115316960	115317235	5.67537	5.34027e-16	1.40957e-13
chr3	107152903	107153158	4.887	5.46487e-16	1.43102e-13
chr13	118297675	118297940	6.12387	5.94441e-16	1.54433e-13
chr15	3551774	3552129	2.78604	6.14395e-16	1.5837e-13
chr14	17076441	17076692	3.68937	6.25489e-16	1.5998e-13
chr19	11256506	11256759	5.02642	6.35905e-16	1.61393e-13
chr1	3576573	3576837	4.98518	7.88374e-16	1.98562e-13
chr15	3570423	3570674	5.82519	8.05436e-16	2.01322e-13
chr15	55466567	55466853	5.59665	8.8929e-16	2.20611e-13
chr5	49696611	49696869	5.69214	1.01676e-15	2.5035e-13
chr18	7631685	7632000	3.34442	1.03797e-15	2.53679e-13
chr3	106123023	106123280	6.29895	1.05577e-15	2.56133e-13
chr3	65150105	65150414	5.63574	1.1463e-15	2.76066e-13
chr12	76587948	76588220	4.44641	1.21193e-15	2.89757e-13
chr7	55987885	55988141	5.79872	1.36817e-15	3.24759e-13
chr18	63278945	63279227	4.7492	1.53138e-15	3.60902e-13
chr3	63031528	63031782	5.1141	1.56951e-15	3.67266e-13
chr10	87294834	87295110	4.8804	1.62375e-15	3.77281e-13
chr5	138732918	138733170	5.64892	1.773e-15	4.09079e-13
chr12	4937693	4937961	5.55042	2.07996e-15	4.7657e-13
chr17	73413203	73413456	5.66355	2.15083e-15	4.8941e-13
chr9	77567537	77567812	4.8744	2.27859e-15	5.1493e-13
chr5	8683743	8684017	5.70852	2.32069e-15	5.20877e-13
chr7	56079084	56079337	4.23561	2.40725e-15	5.36654e-13
chr7	128975459	128975727	5.58535	2.53571e-15	5.55681e-13
chrX	83042834	83043085	5.03971	2.53852e-15	5.55681e-13
chr19	9122703	9122981	4.78871	2.54312e-15	5.55681e-13
chr14	35573190	35573461	5.56079	2.60276e-15	5.64971e-13
chr15	32894574	32894825	5.49005	2.68007e-15	5.7795e-13
chr15	11324142	11324404	4.58724	3.08307e-15	6.60538e-13
chr19	60407593	60407866	5.55284	3.10309e-15	6.60538e-13
chr4	48145708	48145959	4.78848	3.37517e-15	7.13848e-13
chr6	77420632	77420889	4.63912	3.5046e-15	7.36503e-13
chr19	32607261	32607562	5.67981	3.84236e-15	8.02373e-13
chr16	25875801	25876071	4.76413	4.06612e-15	8.43757e-13
chr2	40288696	40288962	4.37697	4.12234e-15	8.50079e-13
chr15	79519053	79519308	5.02665	4.29168e-15	8.78536e-13
chr6	98355768	98356019	5.55405	4.3136e-15	8.78536e-13
chr10	21179943	21180194	4.35	4.95627e-15	1.00323e-12
chr1	129174689	129174944	3.97146	5.48078e-15	1.10264e-12
chr3	135105928	135106200	5.67492	5.90765e-15	1.18132e-12
chr11	109958860	109959135	4.5931	6.54968e-15	1.30181e-12
chr9	65313132	65313383	3.90057	7.0274e-15	1.3884e-12
chr6	36107837	36108088	5.46693	7.93938e-15	1.55924e-12
chr15	58732214	58732465	5.10984	8.00769e-15	1.56335e-12
chr6	28078937	28079188	4.58008	8.75315e-15	1.69883e-12
chr4	81160510	81160765	5.60203	9.45241e-15	1.82382e-12
chr7	125289625	125289876	5.45068	1.03939e-14	1.99382e-12
chr11	77171382	77171633	4.83291	1.06225e-14	2.02589e-12
chr2	136804864	136805133	4.7976	1.09327e-14	2.07306e-12
chr2	104374843	104375137	6.06745	1.10893e-14	2.09074e-12
chr8	84968857	84969122	5.93345	1.26755e-14	2.37623e-12
chr12	40100340	40100599	5.46308	1.42538e-14	2.65701e-12
chr15	88022819	88023070	3.66193	1.4534e-14	2.6917e-12
chr1	171096200	171096638	3.06116	1.46031e-14	2.6917e-12
chr1	50739805	50740070	4.44094	1.67172e-14	3.06426e-12
chr3	98560871	98561138	5.52526	1.68214e-14	3.06632e-12
chr1	167394758	167395014	5.41761	1.91905e-14	3.47897e-12
chr17	43808942	43809210	4.2888	2.20531e-14	3.95589e-12
chr11	48633362	48633613	5.45586	2.20611e-14	3.95589e-12
chr19	29870763	29871020	5.131	2.3549e-14	4.19987e-12
chr13	4205455	4205711	5.42898	2.54659e-14	4.51733e-12
chr18	74545830	74546090	4.59229	2.65387e-14	4.68244e-12
chr19	41652104	41652364	5.39675	2.77426e-14	4.86883e-12
chr14	40078395	40078692	5.02788	2.82472e-14	4.93116e-12
chr6	146875039	146875305	5.41229	2.91333e-14	5.01506e-12
chr7	96478434	96478749	3.39927	2.92535e-14	5.01506e-12
chr3	108562621	108562872	5.52402	2.93359e-14	5.01506e-12
chr5	63011237	63011496	5.52402	2.93359e-14	5.01506e-12
chr19	20590047	20590298	5.49261	2.99754e-14	5.09797e-12
chr11	4294295	4294561	5.47665	3.08923e-14	5.22698e-12
chr4	65040529	65040811	5.38104	3.27053e-14	5.47756e-12
chr8	23999168	23999419	5.38104	3.27053e-14	5.47756e-12
chr2	42075063	42075336	5.50987	3.69165e-14	6.15163e-12
chr18	62389547	62389798	4.75821	3.91803e-14	6.49606e-12
chr5	152212660	152212911	3.86082	3.96386e-14	6.53919e-12
chr5	87577125	87577440	3.38146	4.2119e-14	6.88476e-12
chr2	116955010	116955261	4.63189	4.21507e-14	6.88476e-12
chr5	67692229	67692480	5.40347	4.30603e-14	6.99868e-12
chr14	101847118	101847373	4.75705	4.42161e-14	7.1513e-12
chr4	14598382	14598645	5.20086	4.46774e-14	7.19066e-12
chr13	16725236	16725505	4.74468	5.01059e-14	8.02521e-12
chr4	40672676	40672950	4.98709	5.15528e-14	8.21707e-12
chr2	157395232	157395493	3.72792	5.37422e-14	8.50886e-12
chr13	16851225	16851565	5.46781	5.38993e-14	8.50886e-12
chr1	67139044	67139295	5.44287	5.54984e-14	8.71959e-12
chr5	109835869	109836185	4.25048	5.82528e-14	9.10896e-12
chr2	3589984	3590243	4.07269	5.85389e-14	9.11054e-12
chr3	5235610	5235876	4.3506	5.97014e-14	9.24782e-12
chr3	86357602	86357861	5.34632	6.08185e-14	9.37685e-12
chr7	147946589	147946877	5.34352	6.25507e-14	9.59906e-12
chr7	95459329	95459637	4.28587	6.97794e-14	1.06588e-11
chr3	57191615	57191869	5.62773	7.10434e-14	1.08019e-11
chr4	61676631	61676897	5.36791	7.60597e-14	1.15115e-11
chr9	83820011	83820262	3.91998	7.80676e-14	1.17615e-11
chr3	59835510	59835762	5.79259	8.59374e-14	1.28883e-11
chr1	67159934	67160185	4.0739	8.96739e-14	1.33878e-11
chr19	40162889	40163140	5.42424	9.08031e-14	1.34953e-11
chr13	105878946	105879214	5.45792	9.41831e-14	1.38373e-11
chr12	42710251	42710531	5.47409	9.43621e-14	1.38373e-11
chr3	19064328	19064579	5.47409	9.43621e-14	1.38373e-11
chr4	80566512	80566763	5.34072	9.52907e-14	1.39116e-11
chr10	50483773	50484051	5.50591	9.73784e-14	1.41538e-11
chr2	17278496	17278759	4.44617	1.07769e-13	1.55953e-11
chr4	25343541	25343795	5.36929	1.08575e-13	1.56433e-11
chr18	54427498	54427749	5.3093	1.09495e-13	1.57074e-11
chr4	102364087	102364342	5.72555	1.15693e-13	1.64534e-11
chr8	45794909	45795160	5.72555	1.15693e-13	1.64534e-11
chr2	21166703	21166958	4.94478	1.21312e-13	1.71404e-11
chr2	120804117	120804378	5.08311	1.21563e-13	1.71404e-11
chr18	62184835	62185115	4.30458	1.30273e-13	1.82903e-11
chr19	37317281	37317550	5.33146	1.35322e-13	1.89186e-11
chr16	87636248	87636675	-4.36487	1.37601e-13	1.91561e-11
chr5	46530273	46530541	5.30665	1.39863e-13	1.93893e-11
chrX	13364941	13365197	5.28826	1.46179e-13	2.01801e-11
chr8	70447751	70448072	4.69993	1.51856e-13	2.08765e-11
chr4	98713242	98713493	5.45663	1.71783e-13	2.35179e-11
chr3	95239885	95240147	5.37284	1.82695e-13	2.49085e-11
chr10	24416603	24416856	5.35549	1.92147e-13	2.60893e-11
chr19	37283506	37283769	4.17542	1.98589e-13	2.68535e-11
chr15	50193542	50193806	5.55114	2.09487e-13	2.82115e-11
chr18	84673743	84673994	5.2669	2.46257e-13	3.30285e-11
chr5	18906936	18907187	4.66141	2.72227e-13	3.63638e-11
chr3	141074550	141074843	5.28389	2.78654e-13	3.70722e-11
chr5	57300783	57301036	5.25488	2.86031e-13	3.79008e-11
chr2	79838679	79838934	5.26543	3.21084e-13	4.23754e-11
chr16	57163888	57164161	5.45533	3.22578e-13	4.24029e-11
chr15	54700735	54700986	5.31871	3.52958e-13	4.62123e-11
chr3	98050374	98050633	3.88611	3.68159e-13	4.8012e-11
chr12	43536718	43536969	4.70521	3.70547e-13	4.81332e-11
chr13	117046462	117046714	5.30069	3.7792e-13	4.87074e-11
chr17	38528839	38529099	5.30069	3.7792e-13	4.87074e-11
chr7	136323504	136323763	5.22928	3.82487e-13	4.91042e-11
chr10	95587595	95587875	5.23381	4.11332e-13	5.26027e-11
chr1	167393037	167393288	4.61496	4.17577e-13	5.31951e-11
chr4	82123685	82123945	5.25566	4.38054e-13	5.55891e-11
chr11	106341905	106342179	5.22776	4.55636e-13	5.75986e-11
chr19	4521490	4521757	3.85255	4.66641e-13	5.87648e-11
chr8	70792184	70792435	4.42081	5.63837e-13	7.07347e-11
chr3	120890241	120890536	4.43467	5.72658e-13	7.12991e-11
chr8	3317529	3317809	4.43467	5.72658e-13	7.12991e-11
chr12	53698501	53698760	5.25715	6.20173e-13	7.69247e-11
chr2	77147387	77147711	-5.51097	6.47286e-13	7.99871e-11
chr5	15270443	15270694	5.27721	6.54314e-13	8.04809e-11
chr4	45975158	45975409	5.19065	6.56161e-13	8.04809e-11
chr6	5173678	5173943	4.65532	6.82795e-13	8.34375e-11
chr15	38978144	38978409	4.42561	6.90706e-13	8.40929e-11
chr1	153090559	153090819	4.95835	7.07764e-13	8.58529e-11
chr12	14062998	14063336	5.25101	7.87016e-13	9.51165e-11
chr6	82597072	82597341	3.34677	9.4313e-13	1.13568e-10
chr15	6660390	6660670	4.01413	9.86307e-13	1.18335e-10
chr17	63360248	63360569	-5.19917	1.01811e-12	1.21709e-10
chr1	74715023	74715294	5.36873	1.04702e-12	1.24264e-10
chr3	63194795	63195048	5.36873	1.04702e-12	1.24264e-10
chr4	49192472	49192739	4.33269	1.05342e-12	1.24575e-10
chr1	124153408	124153698	5.2978	1.06653e-12	1.25675e-10
chr2	7491102	7491357	4.61519	1.07348e-12	1.26044e-10
chr13	16361735	16361989	5.27951	1.09965e-12	1.28658e-10
chr6	111339755	111340006	5.51637	1.11505e-12	1.3e-10
chr10	16434415	16434668	5.21774	1.12537e-12	1.30741e-10
chr12	83984171	83984425	5.19686	1.26839e-12	1.4684e-10
chr6	128515378	128515645	5.22321	1.30915e-12	1.51029e-10
chr6	129421443	129421694	4.29386	1.32015e-12	1.51557e-10
chr2	135128235	135128576	2.68552	1.32292e-12	1.51557e-10
chr6	116418199	116418462	3.92705	1.43975e-12	1.6437e-10
chr10	100952803	100953142	4.35616	1.51873e-12	1.72195e-10
chr15	18882112	18882363	4.35616	1.51873e-12	1.72195e-10
chr15	62181659	62181910	3.60049	1.57124e-12	1.77539e-10
chr19	7596181	7596432	3.65776	1.66387e-12	1.87365e-10
chr6	43798514	43798765	5.1307	1.78285e-12	2.0008e-10
chr10	37834071	37834361	3.84907	1.87171e-12	2.09339e-10
chr7	66577189	66577440	5.31444	1.9141e-12	2.13357e-10
chr3	35947995	35948342	3.02976	1.95903e-12	2.1763e-10
chr3	142008758	142009019	5.12583	1.98151e-12	2.18656e-10
chr9	74452260	74452515	5.12583	1.98151e-12	2.18656e-10
chr10	59236990	59237241	4.79591	2.04553e-12	2.24968e-10
chr10	114820721	114820985	4.62731	2.05605e-12	2.25373e-10
chr1	161115991	161116242	5.13232	2.09814e-12	2.29225e-10
chr13	110234044	110234299	5.7481	2.14229e-12	2.33276e-10
chr15	26310674	26310925	3.64316	2.15641e-12	2.33407e-10
chr5	30549282	30549573	3.67772	2.15764e-12	2.33407e-10
chr12	63629565	63629846	4.98355	2.231e-12	2.40554e-10
chr18	51290342	51290593	4.6239	2.26653e-12	2.43589e-10
chr9	55356575	55356828	5.15575	2.33288e-12	2.49906e-10
chr17	28835683	28835960	4.52437	2.40337e-12	2.56624e-10
chr8	87955500	87955755	5.18286	2.46411e-12	2.62261e-10
chr2	105791511	105791807	5.46769	2.49995e-12	2.65219e-10
chr15	82213229	82213480	5.1052	2.51739e-12	2.66214e-10
chr5	75778239	75778499	5.90044	2.53266e-12	2.66973e-10
chrX	96046244	96046510	5.11014	2.61517e-12	2.74792e-10
chr3	150028792	150029043	5.29831	2.74262e-12	2.8727e-10
chr19	31961671	31962070	4.69138	2.77219e-12	2.89448e-10
chr13	89135650	89135901	3.92982	3.15137e-12	3.27157e-10
chr6	131319931	131320209	5.08596	3.15318e-12	3.27157e-10
chr7	13586993	13587280	5.49658	3.30779e-12	3.42123e-10
chr8	5096007	5096263	5.08763	3.35215e-12	3.45627e-10
chr6	54074615	54074967	2.8197	3.53674e-12	3.63524e-10
chr6	35845785	35846047	4.75724	3.74938e-12	3.84183e-10
chr1	48408201	48408505	5.0893	3.92952e-12	4.01395e-10
chr6	142422009	142422289	4.16641	4.03119e-12	4.1051e-10
chr16	76078476	76078770	4.8293	4.14546e-12	4.20847e-10
chr10	107508536	107508811	5.11343	4.32628e-12	4.37856e-10
chr2	135681279	135681530	5.06306	4.38162e-12	4.42102e-10
chr15	32696120	32696373	5.06475	4.42197e-12	4.44813e-10
chr6	134103639	134103900	5.14134	4.67371e-12	4.68707e-10
chr4	147994856	147995118	5.45015	4.74749e-12	4.74663e-10
chr4	6165940	6166222	4.70267	4.83484e-12	4.81935e-10
chr10	92675483	92675759	5.09096	5.04985e-12	5.01852e-10
chr11	28243550	28243821	3.98616	5.71426e-12	5.66099e-10
chr1	133535276	133535530	4.80326	5.75547e-12	5.66099e-10
chr16	40375480	40375731	4.72843	5.76249e-12	5.66099e-10
chr2	79836526	79836777	5.10025	5.76497e-12	5.66099e-10
chr6	47419863	47420121	4.03497	6.35407e-12	6.20749e-10
chr7	141368838	141369102	4.10409	6.35914e-12	6.20749e-10
chr1	185906933	185907211	5.12056	6.42646e-12	6.25471e-10
chr10	93940620	93940946	2.80635	6.46072e-12	6.26956e-10
chr18	45730422	45730675	4.17558	6.50094e-12	6.29009e-10
chr5	51964029	51964292	5.07925	6.58907e-12	6.35672e-10
chr8	38698381	38698649	5.54507	6.65776e-12	6.40426e-10
chr12	60823475	60823741	5.21865	6.69686e-12	6.42315e-10
chr11	8062803	8063114	5.31158	6.88724e-12	6.5866e-10
chr7	138593874	138594202	-2.61126	6.91955e-12	6.59247e-10
chr17	10507809	10508099	4.43628	6.93334e-12	6.59247e-10
chr12	105307816	105308138	-3.28695	7.43726e-12	7.0513e-10
chr6	9011822	9012076	5.57537	7.51746e-12	7.10691e-10
chr5	146692792	146693087	2.85108	7.57857e-12	7.14421e-10
chr18	76414483	76414734	4.04411	7.64531e-12	7.18659e-10
chr10	47302335	47302588	5.13973	7.69977e-12	7.21722e-10
chr4	19897843	19898108	4.21918	8.30162e-12	7.74033e-10
chr4	73933605	73934070	4.50087	8.30477e-12	7.74033e-10
chr10	103860892	103861145	5.01964	8.44477e-12	7.80467e-10
chr11	17559291	17559548	5.01964	8.44477e-12	7.80467e-10
chr2	59086911	59087199	5.01964	8.44477e-12	7.80467e-10
chr10	86792296	86792581	4.12578	8.86556e-12	8.17068e-10
chr10	95105340	95105591	5.09859	8.93432e-12	8.21112e-10
chr9	28360081	28360334	4.66297	9.07005e-12	8.3127e-10
chr18	10580961	10581217	5.01613	9.23626e-12	8.44159e-10
chr10	38159067	38159370	5.02139	9.37538e-12	8.53025e-10
chr17	60031906	60032169	5.36159	9.38498e-12	8.53025e-10
chr12	86320273	86320747	2.64756	1.0072e-11	9.12957e-10
chr15	53518758	53519151	2.8727	1.02548e-11	9.26977e-10
chr9	14451181	14451496	3.97501	1.04177e-11	9.39132e-10
chr9	99076526	99076790	3.88799	1.10269e-11	9.91338e-10
chr18	55130497	55130757	4.99565	1.15461e-11	1.03239e-09
chr7	117200109	117200363	4.99565	1.15461e-11	1.03239e-09
chr12	14022083	14022334	5.07152	1.17159e-11	1.04474e-09
chr10	108144744	108145025	5.0346	1.27144e-11	1.13072e-09
chr1	186360327	186360587	4.05053	1.29492e-11	1.14851e-09
chr5	71126912	71127163	5.54386	1.32824e-11	1.1749e-09
chr11	109992094	109992379	5.13812	1.33411e-11	1.17694e-09
chr7	96492629	96492880	4.99209	1.39991e-11	1.2317e-09
chr16	76181444	76181711	4.63784	1.42559e-11	1.25095e-09
chr3	110468497	110468748	4.17076	1.45988e-11	1.27765e-09
chr7	74513285	74513544	3.96439	1.47317e-11	1.2829e-09
chr10	25100960	25101217	5.09693	1.47366e-11	1.2829e-09
chr13	85913594	85913861	3.15389	1.48358e-11	1.28814e-09
chr4	88580485	88580755	4.65657	1.4971e-11	1.29647e-09
chr1	190154344	190154595	5.58911	1.58151e-11	1.36598e-09
chr6	92459784	92460040	5.11834	1.60165e-11	1.37976e-09
chr3	18039802	18040089	4.47033	1.61023e-11	1.38354e-09
chr7	101681102	101681379	4.97126	1.6257e-11	1.39037e-09
chr15	57878167	57878486	4.37882	1.6266e-11	1.39037e-09
chr4	65608236	65608612	2.75725	1.67555e-11	1.4285e-09
chr6	15232685	15232961	5.41441	1.72239e-11	1.46466e-09
chr13	16160985	16161300	3.29541	1.73231e-11	1.4693e-09
chr10	99066843	99067097	3.4343	1.74942e-11	1.48001e-09
chr3	50018177	50018435	5.61851	1.77624e-11	1.49543e-09
chr3	60335206	60335481	4.9903	1.78124e-11	1.49543e-09
chr6	94721499	94721779	4.9903	1.78124e-11	1.49543e-09
chr13	89849599	89849862	4.96945	1.79377e-11	1.49832e-09
chr9	51799676	51799927	4.96945	1.79377e-11	1.49832e-09
chr11	21681892	21682143	4.97487	1.7999e-11	1.49965e-09
chr15	12747410	12747661	5.03287	1.90697e-11	1.57691e-09
chr2	5102574	5102835	5.03287	1.90697e-11	1.57691e-09
chrX	165130492	165130744	5.03287	1.90697e-11	1.57691e-09
chr19	25296870	25297124	3.31137	2.03603e-11	1.67942e-09
chr3	157619313	157619585	4.38584	2.05088e-11	1.68745e-09
chr19	25020080	25020419	5.9678	2.18007e-11	1.78929e-09
chr1	192656042	192656318	4.39325	2.26134e-11	1.85138e-09
chr18	90691991	90692260	3.47261	2.28949e-11	1.86979e-09
chr16	23326754	23327073	-2.66946	2.30473e-11	1.87758e-09
chr17	74998820	74999090	5.19622	2.33973e-11	1.9014e-09
chr15	73225333	73225629	4.94645	2.35692e-11	1.91067e-09
chr7	13857065	13857329	4.59964	2.39371e-11	1.93573e-09
chr15	3448021	3448308	4.98852	2.4747e-11	1.99634e-09
chr10	37856012	37856263	4.73218	2.48691e-11	2.00129e-09
chr19	35216502	35216758	5.00275	2.50112e-11	2.00783e-09
chr9	90782314	90782586	4.07055	2.50969e-11	2.00983e-09
chr8	129830944	129831211	5.32664	2.76414e-11	2.20823e-09
chr15	64183343	64183599	5.05283	2.84214e-11	2.26506e-09
chr16	38747167	38747418	4.96582	2.90686e-11	2.29997e-09
chr3	118910167	118910418	4.96582	2.90686e-11	2.29997e-09
chrX	103082429	103082699	4.96582	2.90686e-11	2.29997e-09
chr9	93481753	93482037	4.4105	2.94461e-11	2.32427e-09
chrX	57601949	57602221	4.17522	2.99506e-11	2.35845e-09
chr14	37680284	37680538	4.02518	3.09964e-11	2.43092e-09
chr4	59206919	59207184	3.84538	3.10183e-11	2.43092e-09
chr8	82162268	82162519	4.92494	3.16877e-11	2.4775e-09
chr13	113469306	113469557	4.92307	3.17665e-11	2.47778e-09
chrX	81557865	81558116	5.0091	3.34438e-11	2.60247e-09
chr11	77197005	77197256	4.95379	3.45891e-11	2.67895e-09
chr14	106428393	106428688	4.95379	3.45891e-11	2.67895e-09
chr8	71614906	71615248	2.492	3.92108e-11	3.02979e-09
chr17	77806355	77806630	4.964	4.20907e-11	3.24472e-09
chr13	17809230	17809492	4.58016	4.22875e-11	3.24643e-09
chr17	51153308	51153570	4.78714	4.23096e-11	3.24643e-09
chr15	55625897	55626152	3.23562	4.28832e-11	3.26832e-09
chr1	74392957	74393222	4.91932	4.28922e-11	3.26832e-09
chrX	106325486	106325743	4.91932	4.28922e-11	3.26832e-09
chr10	15261847	15262137	5.17502	4.45097e-11	3.38377e-09
chr8	129986514	129986779	4.59127	4.55731e-11	3.45664e-09
chr11	20961081	20961360	5.21406	4.57538e-11	3.46239e-09
chr12	78208277	78208536	4.64893	4.60849e-11	3.47946e-09
chr13	95581428	95581696	4.89741	4.63629e-11	3.49246e-09
chr8	41946967	41947241	5.2332	4.67628e-11	3.50657e-09
chrX	163921731	163921983	5.2332	4.67628e-11	3.50657e-09
chr8	29391024	29391323	5.05112	4.92517e-11	3.68466e-09
chr11	104383064	104383321	4.39025	4.93612e-11	3.68466e-09
chr1	147842056	147842332	5.27072	4.94799e-11	3.68519e-09
chr1	54580627	54580942	3.24574	5.11889e-11	3.80389e-09
chr5	101306095	101306351	4.90311	5.29674e-11	3.9272e-09
chr19	7569707	7569970	3.26659	5.35863e-11	3.96419e-09
chr9	86601469	86601726	3.96296	5.38619e-11	3.97566e-09
chr16	43398116	43398367	4.06893	5.40785e-11	3.98274e-09
chr4	59324446	59324717	5.00733	5.5244e-11	4.04179e-09
chr4	76014275	76014528	5.00733	5.5244e-11	4.04179e-09
chr11	23175810	23176061	5.0301	5.5272e-11	4.04179e-09
chr12	105231256	105231590	-2.98888	5.53703e-11	4.04179e-09
chr15	76991348	76991618	4.97714	5.77761e-11	4.20809e-09
chr9	37155014	37155273	4.98493	5.96985e-11	4.33853e-09
chr1	164917705	164917965	3.79431	5.99426e-11	4.34539e-09
chr9	55277897	55278212	-3.97553	6.00563e-11	4.34539e-09
chr13	64208438	64208699	3.30565	6.13741e-11	4.43102e-09
chr4	38537436	38537721	5.37776	6.26881e-11	4.51601e-09
chr4	91656117	91656389	4.91824	6.42892e-11	4.62126e-09
chr10	106752299	106752594	5.9545	6.4459e-11	4.62339e-09
chr2	113485927	113486179	4.96218	6.55099e-11	4.66652e-09
chr11	110562331	110562582	5.39485	6.55877e-11	4.66652e-09
chr2	12886460	12886748	5.39485	6.55877e-11	4.66652e-09
chr10	19465641	19465909	4.55869	6.56261e-11	4.66652e-09
chr11	93769243	93769522	4.48404	6.88276e-11	4.88365e-09
chr16	16781517	16781768	4.11409	6.94242e-11	4.91541e-09
chr6	5422750	5423017	3.94411	6.96864e-11	4.92341e-09
chr11	77216115	77216372	3.83308	7.06651e-11	4.98189e-09
chr8	3646845	3647097	3.64836	7.29139e-11	5.12947e-09
chr4	35480125	35480390	4.93906	7.3105e-11	5.13197e-09
chr8	24315502	24315862	4.38212	7.34784e-11	5.14723e-09
chr13	89792409	89792704	5.44494	7.54523e-11	5.27431e-09
chr15	52209735	52209992	3.73143	7.88122e-11	5.49752e-09
chr18	9833363	9833640	5.46126	7.91265e-11	5.5078e-09
chr5	89750943	89751194	4.86934	8.51523e-11	5.91477e-09
chr19	29470752	29471182	4.54661	8.67431e-11	6.01261e-09
chr19	15158707	15158958	4.84862	8.69622e-11	6.01516e-09
chr1	104632055	104632320	4.85059	9.06053e-11	6.25404e-09
chr11	86417204	86417535	3.91979	9.17956e-11	6.31857e-09
chr6	94501525	94501781	4.9069	9.19231e-11	6.31857e-09
chr17	29551574	29551829	3.68827	9.42523e-11	6.4652e-09
chr6	149102035	149102286	2.70854	9.49557e-11	6.49993e-09
chr2	7188840	7189161	2.45357	9.52161e-11	6.50427e-09
chr10	127259016	127259314	5.00557	9.56916e-11	6.50979e-09
chr3	147830523	147830830	5.00557	9.56916e-11	6.50979e-09
chr5	23527618	23527876	5.26925	9.85004e-11	6.68709e-09
chr15	22703874	22704138	4.98314	1.01141e-10	6.84361e-09
chr3	84406728	84406986	4.21654	1.01221e-10	6.84361e-09
chr4	87831962	87832251	4.52464	1.01734e-10	6.86425e-09
chr6	50125726	50126070	2.91104	1.05387e-10	7.09622e-09
chr1	15203568	15203819	5.30585	1.05921e-10	7.11762e-09
chr3	75567379	75567733	4.84467	1.07568e-10	7.21364e-09
chr1	132556840	132557091	4.1242	1.10807e-10	7.41575e-09
chr8	65161890	65162154	4.22772	1.13948e-10	7.5804e-09
chr1	58661702	58661956	4.8674	1.13956e-10	7.5804e-09
chr1	163858205	163858464	4.8674	1.13956e-10	7.5804e-09
chr5	41461075	41461340	4.31804	1.14394e-10	7.58252e-09
chr1	7099532	7099843	4.56655	1.14553e-10	7.58252e-09
chr6	92095947	92096221	5.34155	1.14678e-10	7.58252e-09
chr6	139798362	139798632	3.96509	1.17601e-10	7.76026e-09
chr1	84359451	84359702	3.73413	1.20792e-10	7.95492e-09
chr4	72712656	72712909	4.29097	1.21545e-10	7.98854e-09
chr10	17780672	17780929	4.93426	1.22092e-10	8.00858e-09
chr11	48627349	48627632	4.46229	1.22795e-10	8.0387e-09
chr16	32461795	32462264	4.82359	1.23733e-10	8.08408e-09
chr7	47189192	47189636	2.49029	1.27473e-10	8.31196e-09
chr18	6515225	6515520	4.91368	1.2941e-10	8.42158e-09
chr2	5977592	5977940	2.57696	1.30705e-10	8.48914e-09
chr1	21521013	21521270	4.81958	1.39276e-10	9.02805e-09
chr1	66947520	66947903	2.24574	1.42827e-10	9.24006e-09
chr11	30107859	30108115	4.88977	1.45005e-10	9.36259e-09
chr16	70328941	70329192	3.90904	1.45336e-10	9.36565e-09
chr1	9736101	9736457	2.96055	1.4948e-10	9.61392e-09
chr8	71368131	71368387	4.09444	1.57079e-10	1.0083e-08
chr7	72478273	72478526	3.71262	1.61365e-10	1.0338e-08
chr6	143081716	143081967	5.09028	1.62125e-10	1.03666e-08
chr12	115225882	115226133	5.04769	1.64151e-10	1.047e-08
chr2	105736310	105736609	5.13165	1.64376e-10	1.047e-08
chr17	81089988	81090275	4.86545	1.6547e-10	1.05193e-08
chr16	38091842	38092099	4.50053	1.66426e-10	1.05597e-08
chr12	58511026	58511306	5.1519	1.66832e-10	1.05652e-08
chr12	96100914	96101222	5.02591	1.67163e-10	1.05659e-08
chr9	116717557	116717824	4.29904	1.67737e-10	1.05819e-08
chr1	162660138	162660401	3.30244	1.68766e-10	1.06265e-08
chr19	32162618	32162880	4.81756	1.70718e-10	1.07085e-08
chr5	88283497	88283751	4.81756	1.70718e-10	1.07085e-08
chr6	144682466	144682761	4.58622	1.7259e-10	1.08054e-08
chr19	37336893	37337161	3.0423	1.77681e-10	1.1103e-08
chr6	24596904	24597171	4.98134	1.7842e-10	1.11281e-08
chr9	69052740	69053030	4.46398	1.85802e-10	1.15667e-08
chr16	57120336	57120599	3.93079	1.98266e-10	1.23194e-08
chr15	57712459	57712711	4.93536	1.98894e-10	1.23352e-08
chr5	20562642	20562893	2.4169	2.07622e-10	1.28357e-08
chr3	37786004	37786255	4.52039	2.07743e-10	1.28357e-08
chr15	55702514	55702765	4.9118	2.13789e-10	1.316e-08
chr18	9734841	9735097	4.9118	2.13789e-10	1.316e-08
chrX	157729998	157730280	4.43509	2.17444e-10	1.336e-08
chr9	51235104	51235427	2.98806	2.34052e-10	1.43538e-08
chr7	35840335	35840600	3.69694	2.39506e-10	1.4661e-08
chr14	78919938	78920192	4.21617	2.4174e-10	1.47703e-08
chr17	24958669	24959066	2.48079	2.44748e-10	1.49265e-08
chr8	39875658	39875973	3.21919	2.46562e-10	1.50094e-08
chr7	121560578	121560834	4.54692	2.48572e-10	1.51039e-08
chr7	79376823	79377100	4.76803	2.51831e-10	1.52738e-08
chr4	15756812	15757069	4.8635	2.5785e-10	1.55821e-08
chr8	130804219	130804518	4.22728	2.58219e-10	1.55821e-08
chr10	89211330	89211692	2.4278	2.58332e-10	1.55821e-08
chr14	19069356	19069607	3.71061	2.61771e-10	1.57607e-08
chr12	73694035	73694294	4.85844	2.6283e-10	1.57669e-08
chr2	159440733	159440984	4.85844	2.6283e-10	1.57669e-08
chr4	120160366	120160639	4.28999	2.65658e-10	1.59077e-08
chr2	18286007	18286269	3.71243	2.67161e-10	1.59482e-08
chr3	25046246	25046646	2.47776	2.67302e-10	1.59482e-08
chr3	137926518	137926775	2.279	2.69848e-10	1.60711e-08
chr1	107592224	107592500	4.76595	2.81447e-10	1.67015e-08
chr17	64848221	64848472	4.76595	2.81447e-10	1.67015e-08
chr10	16437174	16437527	3.25492	2.85187e-10	1.68931e-08
chr6	82710687	82711015	4.56313	3.10516e-10	1.83605e-08
chr19	37107222	37107474	4.27796	3.14208e-10	1.8532e-08
chr4	91661791	91662042	5.02417	3.14789e-10	1.8532e-08
chr2	102924700	102924955	4.13507	3.15102e-10	1.8532e-08
chr10	112427862	112428127	4.77427	3.22167e-10	1.88803e-08
chr6	52551773	52552032	4.77427	3.22167e-10	1.88803e-08
chr3	11357738	11357989	4.97955	3.26102e-10	1.90769e-08
chr3	149597797	149598080	5.15031	3.29666e-10	1.92514e-08
chrX	97006828	97007122	4.81353	3.32592e-10	1.93879e-08
chr12	31054118	31054416	4.95671	3.36389e-10	1.95517e-08
chr5	62696948	62697207	5.1703	3.37179e-10	1.95517e-08
chr8	58918318	58918569	5.1703	3.37179e-10	1.95517e-08
chr18	16915683	16915955	3.68786	3.40404e-10	1.9704e-08
chr12	61393709	61393963	4.76386	3.45726e-10	1.99073e-08
chr12	72981162	72981416	4.76386	3.45726e-10	1.99073e-08
chr2	146352442	146352693	4.76386	3.45726e-10	1.99073e-08
chr17	62001968	62002220	4.80423	3.50922e-10	2.01713e-08
chr6	98489181	98489434	4.09351	3.59467e-10	2.06265e-08
chr10	51451268	51451551	4.90991	3.69609e-10	2.10984e-08
chr10	75293009	75293279	4.90991	3.69609e-10	2.10984e-08
chr2	79816165	79816436	4.90991	3.69609e-10	2.10984e-08
chr13	40645808	40646065	3.76445	3.70483e-10	2.11118e-08
chr2	12820943	12821208	2.98287	3.74718e-10	2.13045e-08
chr2	155161000	155161253	4.73943	3.75157e-10	2.13045e-08
chr10	88560982	88561253	3.03644	3.76174e-10	2.13256e-08
chr7	123110644	123111035	2.48003	3.79934e-10	2.15018e-08
chr16	26643323	26643584	3.9347	3.84897e-10	2.17454e-08
chr1	153343048	153343342	4.88593	3.94262e-10	2.22364e-08
chr10	93473091	93473377	3.33034	4.09723e-10	2.30689e-08
chr5	3691347	3691681	2.3724	4.11604e-10	2.31354e-08
chr10	34692455	34692726	4.77634	4.19654e-10	2.35077e-08
chr2	61084683	61084934	4.77634	4.19654e-10	2.35077e-08
chr6	40844767	40845024	4.86155	4.25772e-10	2.381e-08
chr13	46248769	46249107	-3.72807	4.33567e-10	2.42049e-08
chr18	57121949	57122264	3.0983	4.45343e-10	2.48204e-08
chr10	125776061	125776312	4.83358	4.54975e-10	2.53144e-08
chr3	113275134	113275392	4.13112	4.61067e-10	2.56102e-08
chr2	106967495	106967752	4.76177	4.64062e-10	2.57332e-08
chr7	134499350	134499665	3.06543	4.70087e-10	2.60236e-08
chr18	46905319	46905577	3.42321	4.81576e-10	2.66149e-08
chr7	109461796	109462057	4.71458	5.03999e-10	2.78076e-08
chr6	122075177	122075438	4.71241	5.12904e-10	2.82046e-08
chr7	130322868	130323119	4.71241	5.12904e-10	2.82046e-08
chr4	87438419	87438677	4.74791	5.14512e-10	2.82459e-08
chr13	101866852	101867138	4.81151	5.18301e-10	2.83126e-08
chr2	77676833	77677102	4.81151	5.18301e-10	2.83126e-08
chr7	15023954	15024206	4.81151	5.18301e-10	2.83126e-08
chr10	110909111	110909362	3.73488	5.34911e-10	2.91717e-08
chr15	65600471	65600731	4.42758	5.40281e-10	2.94159e-08
chr1	142303165	142303562	3.14506	5.41213e-10	2.94181e-08
chr2	38000507	38000777	4.98925	5.51932e-10	2.99514e-08
chr6	15701482	15701753	4.30625	5.63881e-10	3.05378e-08
chr14	59805053	59805306	4.73517	5.66353e-10	3.05378e-08
chr18	38088993	38089253	4.73517	5.66353e-10	3.05378e-08
chr13	23806268	23806544	4.16065	5.6644e-10	3.05378e-08
chr19	17865933	17866511	3.74175	5.69363e-10	3.06453e-08
chr5	43751597	43751867	4.71025	5.74813e-10	3.0838e-08
chrX	67728394	67728652	4.71025	5.74813e-10	3.0838e-08
chr17	33373632	33373904	4.28635	5.77411e-10	3.09271e-08
chr1	191931496	191931765	4.36063	5.82554e-10	3.11016e-08
chr5	28644190	28644460	4.36063	5.82554e-10	3.11016e-08
chr4	109015395	109015679	4.78582	5.86007e-10	3.12354e-08
chr14	68476898	68477153	3.94101	5.89476e-10	3.13696e-08
chr10	36967585	36967856	4.22918	5.94249e-10	3.15727e-08
chr3	63097741	63097996	4.91445	6.00059e-10	3.17281e-08
chr6	116008590	116008850	4.91445	6.00059e-10	3.17281e-08
chr8	130466329	130466580	4.91445	6.00059e-10	3.17281e-08
chrX	135575729	135576027	5.02242	6.06237e-10	3.20035e-08
chr16	57239798	57240052	5.04425	6.07606e-10	3.20245e-08
chr8	58766513	58766800	4.25785	6.18947e-10	3.25702e-08
chr9	99149388	99149649	3.21257	6.2559e-10	3.28674e-08
chr1	60619898	60620179	5.5054	6.39882e-10	3.34904e-08
chr5	87154129	87154380	5.12841	6.40493e-10	3.34904e-08
chr8	83902565	83902859	5.12841	6.40493e-10	3.34904e-08
chrX	98799114	98799383	4.7189	6.4756e-10	3.38063e-08
chr3	126437478	126437793	2.26679	6.5604e-10	3.41793e-08
chr13	35876175	35876453	3.18771	6.56777e-10	3.41793e-08
chr16	98138200	98138500	4.75967	6.74784e-10	3.5006e-08
chr7	68926653	68926912	4.75967	6.74784e-10	3.5006e-08
chr6	139548038	139548309	3.28781	6.76605e-10	3.50454e-08
chr3	84578693	84578993	4.88401	6.94744e-10	3.58723e-08
chr4	71572605	71572876	4.88401	6.94744e-10	3.58723e-08
chrX	74855252	74855541	4.75002	6.95975e-10	3.58797e-08
chr4	89840780	89841057	4.70808	7.07404e-10	3.6412e-08
chr3	81833934	81834188	4.68488	7.19238e-10	3.69411e-08
chr12	4456494	4456850	3.64208	7.19923e-10	3.69411e-08
chr17	89848702	89849017	2.94245	7.25345e-10	3.71615e-08
chr15	82403311	82403626	3.67116	7.27065e-10	3.71919e-08
chr10	67711039	67711308	4.8596	7.35245e-10	3.75521e-08
chr13	39382140	39382401	4.68709	7.4025e-10	3.7633e-08
chr7	89828466	89828788	4.68709	7.4025e-10	3.7633e-08
chr7	119183845	119184109	4.68709	7.4025e-10	3.7633e-08
chr12	85196280	85196554	3.80664	7.51002e-10	3.81209e-08
chrX	161489416	161489770	4.37357	7.57251e-10	3.8379e-08
chr7	138155407	138155658	3.8125	7.83342e-10	3.96405e-08
chr19	38561474	38561725	4.73304	7.92471e-10	3.99798e-08
chr6	8963335	8963648	4.73304	7.92471e-10	3.99798e-08
chr14	115451885	115452176	5.30154	8.21347e-10	4.13388e-08
chr5	22250739	22250995	4.33561	8.21915e-10	4.13388e-08
chr1	177671882	177672133	4.11566	8.27296e-10	4.15461e-08
chr18	34660240	34660491	3.79827	8.34386e-10	4.18385e-08
chr4	19895105	19895417	4.80949	8.55105e-10	4.28123e-08
chr10	89409763	89410027	3.88014	8.77713e-10	4.38777e-08
chr7	98234653	98234927	3.78371	8.83695e-10	4.41099e-08
chrX	49386196	49386452	3.99896	8.89451e-10	4.43301e-08
chr5	3381796	3382060	4.09815	8.99898e-10	4.47603e-08
chr14	23519496	23519878	4.35471	9.00795e-10	4.47603e-08
chr15	59243054	59243353	4.68046	9.05063e-10	4.49047e-08
chr1	84044748	84045003	4.13654	9.10767e-10	4.50821e-08
chr11	53696455	53696792	4.17672	9.11371e-10	4.50821e-08
chr15	62756950	62757201	3.62915	9.13399e-10	4.51148e-08
chr16	96548473	96548766	4.40178	9.24249e-10	4.55825e-08
chr13	30477135	30477386	4.01915	9.29171e-10	4.57568e-08
chr8	42212976	42213260	4.61459	9.30948e-10	4.5776e-08
chr4	61718974	61719285	4.78376	9.40877e-10	4.61267e-08
chr7	70067964	70068239	4.78376	9.40877e-10	4.61267e-08
chr2	116918905	116919156	4.20086	9.80731e-10	4.80093e-08
chr6	3933912	3934175	3.9059	9.96884e-10	4.87277e-08
chr14	116715187	116715649	3.53733	9.99275e-10	4.87723e-08
chr16	97165343	97165624	4.75213	1.01267e-09	4.93528e-08
chr17	79995341	79995646	3.78535	1.01766e-09	4.95231e-08
chr5	89921647	89921898	4.69149	1.03696e-09	5.03879e-08
chr12	81893179	81893448	4.75758	1.05121e-09	5.08556e-08
chr3	14783213	14783541	4.75758	1.05121e-09	5.08556e-08
chr7	97288857	97289132	4.75758	1.05121e-09	5.08556e-08
chr14	56332250	56332565	-2.33381	1.05752e-09	5.1086e-08
chr2	13443774	13444025	4.91634	1.06144e-09	5.12007e-08
chr2	130271148	130271399	4.12651	1.06455e-09	5.12565e-08
chr18	75826464	75826843	-4.75404	1.06571e-09	5.12565e-08
chr1	65224074	65224325	2.85845	1.08003e-09	5.18698e-08
chr8	95671245	95671497	4.19984	1.08187e-09	5.18825e-08
chr14	69078161	69078473	3.51736	1.09408e-09	5.23918e-08
chr9	74540933	74541185	4.65907	1.11398e-09	5.32678e-08
chr5	91715266	91715517	4.19374	1.1192e-09	5.34399e-08
chr4	96331861	96332161	4.67825	1.16553e-09	5.55715e-08
chr5	23549128	23549486	2.49967	1.1699e-09	5.56993e-08
chr10	29868180	29868433	4.7232	1.17526e-09	5.58738e-08
chr2	119339788	119340052	4.99848	1.18121e-09	5.60761e-08
chr10	31259203	31259498	4.65231	1.18684e-09	5.62626e-08
chr2	62236228	62236505	4.7309	1.1944e-09	5.65158e-08
chr16	45986563	45986814	3.52557	1.19561e-09	5.65158e-08
chr3	34476934	34477185	4.44813	1.21494e-09	5.72957e-08
chr15	3163782	3164050	4.30605	1.21558e-09	5.72957e-08
chr1	89744075	89744328	3.50213	1.23195e-09	5.79842e-08
chr18	90044232	90044483	4.35273	1.23468e-09	5.803e-08
chr17	43998344	43998616	5.10618	1.24608e-09	5.84826e-08
chr9	11703246	11703503	3.8392	1.26766e-09	5.94106e-08
chr19	31970513	31970835	5.14711	1.29792e-09	6.07425e-08
chr4	15255740	15256032	4.66131	1.31596e-09	6.14999e-08
chr12	81933370	81933629	3.84063	1.35905e-09	6.33825e-08
chr15	39848199	39848570	3.63733	1.36009e-09	6.33825e-08
chr6	17300816	17301124	3.99735	1.36542e-09	6.3541e-08
chr5	65483223	65483510	4.28292	1.37788e-09	6.40307e-08
chr11	5268561	5268840	4.70373	1.38219e-09	6.41405e-08
chr14	122935305	122935573	4.83277	1.38859e-09	6.43472e-08
chr13	10395685	10395985	4.69369	1.39469e-09	6.44486e-08
chr2	134646940	134647198	4.69369	1.39469e-09	6.44486e-08
chrX	135602277	135602544	3.29372	1.40383e-09	6.47802e-08
chr1	161220447	161220743	4.39987	1.44632e-09	6.66478e-08
chr2	43402061	43402343	4.6259	1.48728e-09	6.84397e-08
chr9	68735750	68736034	3.11833	1.5052e-09	6.91679e-08
chr2	18010276	18010637	3.02385	1.50979e-09	6.92825e-08
chr13	110132661	110133025	2.78628	1.52047e-09	6.96753e-08
chr5	52538445	52538696	4.38664	1.53094e-09	7.00579e-08
chr10	20051106	20051367	4.7817	1.58789e-09	7.24629e-08
chr6	41212816	41213105	4.7817	1.58789e-09	7.24629e-08
chr3	9746630	9746881	4.6236	1.59583e-09	7.27226e-08
chr2	68900378	68900629	2.98002	1.59798e-09	7.27226e-08
chr15	33013226	33013767	3.50162	1.62493e-09	7.38471e-08
chr5	127011634	127011949	2.25163	1.65706e-09	7.52036e-08
chr10	13555638	13555965	3.87726	1.67617e-09	7.59663e-08
chr12	42859776	42860032	4.63049	1.71632e-09	7.75728e-08
chr8	39874467	39874721	4.63049	1.71632e-09	7.75728e-08
chr18	6513529	6513795	4.75547	1.73215e-09	7.7968e-08
chr4	97418996	97419247	4.75547	1.73215e-09	7.7968e-08
chr8	78735878	78736162	4.75547	1.73215e-09	7.7968e-08
chr7	128147324	128147618	3.74344	1.79268e-09	8.05828e-08
chr2	147852194	147852453	4.62129	1.88068e-09	8.43086e-08
chr7	143993721	143993972	4.62129	1.88068e-09	8.43086e-08
chr14	80879836	80880113	4.72876	1.91581e-09	8.57669e-08
chr4	102260898	102261169	3.9367	1.95117e-09	8.72316e-08
chr11	42961927	42962200	4.04353	1.97072e-09	8.79864e-08
chr12	38335336	38335587	5.43841	1.98435e-09	8.84754e-08
chr19	37517370	37517762	3.52401	1.9962e-09	8.88835e-08
chr13	23444739	23444990	4.69588	2.01752e-09	8.97118e-08
chr14	70195281	70195549	4.28628	2.07116e-09	9.19729e-08
chr14	54919104	54919361	2.87863	2.08733e-09	9.25663e-08
chr14	100011421	100011675	4.83954	2.10195e-09	9.30897e-08
chr4	49112435	49112714	3.92914	2.1067e-09	9.3175e-08
chr12	40676955	40677232	4.00629	2.12917e-09	9.40426e-08
chr15	29906818	29907087	4.59665	2.14713e-09	9.45565e-08
chr9	121332938	121333189	4.59665	2.14713e-09	9.45565e-08
chr15	57140003	57140269	4.70154	2.15162e-09	9.45565e-08
chr12	7927760	7928089	3.2725	2.15227e-09	9.45565e-08
chr11	26731633	26731919	4.5943	2.20054e-09	9.64204e-08
chr3	89853702	89853956	4.5943	2.20054e-09	9.64204e-08
chr1	154913198	154913454	2.8544	2.20874e-09	9.66514e-08
chr5	3806992	3807246	4.11021	2.22087e-09	9.70533e-08
chr11	112080380	112080988	2.48437	2.27635e-09	9.93465e-08
chr15	33235390	33235652	5.53409	2.30073e-09	1.00205e-07
chr3	14699596	14699854	4.59899	2.3021e-09	1.00205e-07
chr19	49447402	49447750	4.95121	2.31387e-09	1.00585e-07
chr2	45312415	45312704	4.9967	2.31909e-09	1.00679e-07
chr19	15372010	15372297	3.53049	2.34918e-09	1.01693e-07
chr5	122183895	122184175	3.53049	2.34918e-09	1.01693e-07
chr3	28048818	28049073	4.25569	2.3517e-09	1.01693e-07
chr6	3495037	3495288	3.33526	2.35942e-09	1.01893e-07
chr5	132924577	132924840	4.09012	2.38297e-09	1.02776e-07
chr17	70310298	70310558	4.88016	2.39751e-09	1.03268e-07
chr8	69043823	69044085	4.61898	2.42396e-09	1.04271e-07
chr6	94883492	94883756	4.80543	2.65457e-09	1.14043e-07
chr13	119617793	119618060	5.18534	2.67401e-09	1.14728e-07
chr5	108377992	108378274	5.65252	2.73224e-09	1.17075e-07
chr19	21555333	21555875	2.4222	2.74099e-09	1.17297e-07
chr2	145333589	145333840	3.19477	2.74522e-09	1.17326e-07
chr2	16234111	16234365	4.64552	2.85894e-09	1.22028e-07
chr10	26440015	26440345	4.27378	2.92726e-09	1.24622e-07
chr10	40091422	40091737	4.27378	2.92726e-09	1.24622e-07
chr8	113345903	113346218	3.78195	3.04751e-09	1.29574e-07
chr16	43330381	43330669	4.58959	3.05804e-09	1.29688e-07
chr9	65732083	65732361	4.58959	3.05804e-09	1.29688e-07
chr10	121817067	121817382	3.6781	3.06828e-09	1.29955e-07
chr9	22491280	22491575	4.5644	3.11169e-09	1.31456e-07
chrX	97269605	97269871	4.5644	3.11169e-09	1.31456e-07
chr7	95439617	95439932	2.7062	3.15749e-09	1.3322e-07
chr14	33545658	33545909	4.5668	3.17686e-09	1.33866e-07
chr18	47559109	47559374	4.25992	3.25526e-09	1.36995e-07
chr14	46693591	46693847	4.562	3.34813e-09	1.40724e-07
chr5	4591791	4592042	3.53889	3.35578e-09	1.40866e-07
chr3	89213675	89213943	3.7249	3.39183e-09	1.41514e-07
chr1	141199182	141199433	4.61667	3.39249e-09	1.41514e-07
chr7	35163377	35163632	4.61667	3.39249e-09	1.41514e-07
chr9	104475269	104475541	4.61667	3.39249e-09	1.41514e-07
chr3	148086404	148086655	3.74121	3.39267e-09	1.41514e-07
chr7	80116658	80117070	3.29764	3.46633e-09	1.44404e-07
chr12	33725724	33725978	4.69936	3.53959e-09	1.47046e-07
chr8	58709467	58709725	4.69936	3.53959e-09	1.47046e-07
chr7	79360496	79360839	2.64289	3.54311e-09	1.47046e-07
chr11	42004621	42004886	4.56919	3.55831e-09	1.47491e-07
chr4	8236383	8236698	1.82723	3.61285e-09	1.49564e-07
chr4	116721575	116721831	4.22226	3.66746e-09	1.51634e-07
chr14	35060611	35060872	3.46715	3.72997e-09	1.54026e-07
chr4	70145210	70145525	2.40324	3.82449e-09	1.57731e-07
chr11	95730803	95731139	3.51786	3.83389e-09	1.57922e-07
chr18	12411416	12411675	4.67158	3.93636e-09	1.61822e-07
chr5	3357600	3357927	2.24571	3.93838e-09	1.61822e-07
chr14	21910340	21910603	3.72494	3.96717e-09	1.62645e-07
chrX	74875723	74876143	3.37882	3.96826e-09	1.62645e-07
chr10	96386809	96387060	1.91059	3.97466e-09	1.62705e-07
chr10	118629190	118629441	4.23091	4.09288e-09	1.67337e-07
chr12	16049151	16049618	2.28216	4.22946e-09	1.72706e-07
chr4	136871690	136871989	3.40662	4.30322e-09	1.75501e-07
chr18	33654396	33654683	2.74313	4.42091e-09	1.80078e-07
chr14	17400621	17400898	4.97233	4.54918e-09	1.84847e-07
chr2	6791400	6791664	4.97233	4.54918e-09	1.84847e-07
chr9	83781731	83781988	3.09937	4.56727e-09	1.85354e-07
chr18	4236257	4236523	4.85372	4.68922e-09	1.90069e-07
chr6	133951340	133951607	4.19911	4.70544e-09	1.90492e-07
chr12	14012818	14013077	4.03442	4.73902e-09	1.91617e-07
chr8	81917162	81917424	2.97485	4.7647e-09	1.92419e-07
chr15	81423648	81423906	4.60601	4.79202e-09	1.93286e-07
chr6	119817274	119817525	4.53631	4.81426e-09	1.93946e-07
chr6	3687016	3687328	4.19469	4.88411e-09	1.9652e-07
chr11	68272957	68273269	4.8034	4.93917e-09	1.98493e-07
chr3	59698056	59698307	4.70025	5.00362e-09	2.00839e-07
chr12	43164819	43165074	4.15183	5.08794e-09	2.03792e-07
chr5	33808207	33808522	-2.38051	5.0927e-09	2.03792e-07
chr5	87520241	87520521	4.55718	5.09572e-09	2.03792e-07
chr9	82759785	82760036	5.16398	5.1097e-09	2.04103e-07
chr16	45927591	45927846	2.24333	5.1427e-09	2.05173e-07
chr4	53249480	53249749	4.52895	5.23443e-09	2.08329e-07
chr8	59709390	59709667	4.52895	5.23443e-09	2.08329e-07
chr19	20674381	20674855	3.46156	5.24675e-09	2.08568e-07
chr6	114869028	114869355	-4.73235	5.28862e-09	2.09979e-07
chr3	107916874	107917192	3.34466	5.51216e-09	2.18591e-07
chr10	52590973	52591224	4.67026	5.52565e-09	2.18864e-07
chr1	140026691	140026957	4.72447	5.69707e-09	2.25113e-07
chr19	53300013	53300264	4.72447	5.69707e-09	2.25113e-07
chr1	107311492	107311755	3.96559	5.84164e-09	2.30549e-07
chr10	82773173	82773424	2.56863	5.90089e-09	2.32609e-07
chr5	89888667	89889021	2.56769	5.92496e-09	2.33106e-07
chr2	11634679	11634948	4.00451	5.92763e-09	2.33106e-07
chr14	106680646	106680931	4.58487	5.97272e-09	2.346e-07
chr13	75522483	75522734	3.94411	6.05209e-09	2.37435e-07
chr5	67370492	67370752	3.84434	6.09621e-09	2.38882e-07
chr5	146396113	146396399	3.78443	6.16538e-09	2.41306e-07
chr2	148833474	148833730	4.63963	6.20427e-09	2.4254e-07
chr8	50079701	50079952	3.26247	6.46899e-09	2.52589e-07
chr17	87859003	87859325	4.16883	6.52678e-09	2.54545e-07
chr5	146822897	146823155	3.49619	6.58384e-09	2.56376e-07
chr1	154528992	154529255	4.50016	6.58928e-09	2.56376e-07
chr1	166140817	166141080	4.66935	6.62895e-09	2.57312e-07
chr14	116847356	116847661	4.66935	6.62895e-09	2.57312e-07
chr2	84198920	84199294	4.2345	6.74753e-09	2.61607e-07
chr2	131176414	131176689	3.71831	6.82014e-09	2.64112e-07
chr5	90878993	90879323	4.17108	6.99297e-09	2.69875e-07
chr9	77629326	77629591	4.17108	6.99297e-09	2.69875e-07
chr10	15466638	15466937	3.53649	6.99447e-09	2.69875e-07
chr10	117066077	117066392	-4.50689	7.00166e-09	2.69875e-07
chr7	104725411	104725662	4.60834	7.08997e-09	2.7296e-07
chr17	71194976	71195255	4.55477	7.12773e-09	2.73456e-07
chr3	103095047	103095327	4.55477	7.12773e-09	2.73456e-07
chr9	66271344	66271612	4.55477	7.12773e-09	2.73456e-07
chr17	74345670	74345921	4.23522	7.15021e-09	2.74e-07
chr15	54779168	54779455	2.4278	7.23876e-09	2.77071e-07
chr4	112726206	112726459	4.64098	7.29977e-09	2.79083e-07
chr10	104750125	104750387	3.4337	7.41901e-09	2.83313e-07
chr3	110382230	110382481	3.14557	7.43656e-09	2.83655e-07
chr7	127362833	127363109	4.50517	7.46616e-09	2.84455e-07
chr8	46338550	46338868	4.87881	7.55391e-09	2.87467e-07
chr14	64950560	64950835	3.16341	7.99834e-09	3.04029e-07
chr7	68807773	68808040	3.79853	8.0159e-09	3.04346e-07
chr5	24751637	24751905	3.63737	8.04609e-09	3.05141e-07
chr3	37215203	37215454	3.5575	8.19365e-09	3.10381e-07
chr4	58162139	58162420	4.23664	8.20709e-09	3.10488e-07
chr3	151546946	151547246	2.51484	8.21532e-09	3.10488e-07
chrX	116921812	116922063	4.57635	8.26182e-09	3.11889e-07
chr7	51555304	51555639	2.05823	8.36632e-09	3.15473e-07
chr8	95944779	95945036	4.49513	8.40026e-09	3.15802e-07
chr1	117886825	117887076	3.79414	8.40334e-09	3.15802e-07
chr5	65113373	65113680	4.194	8.41336e-09	3.15802e-07
chr5	145987459	145987739	4.194	8.41336e-09	3.15802e-07
chr10	110941671	110941941	4.52402	8.6886e-09	3.24656e-07
chr16	52016144	52016425	4.52402	8.6886e-09	3.24656e-07
chr3	64991829	64992084	4.52402	8.6886e-09	3.24656e-07
chr6	24095899	24096219	4.52402	8.6886e-09	3.24656e-07
chr17	40943397	40943712	2.36446	8.83204e-09	3.29643e-07
chr5	135984243	135984509	3.76073	8.99635e-09	3.35396e-07
chr6	91439016	91439270	2.53382	9.01238e-09	3.35614e-07
chr13	60212294	60212545	4.16207	9.04333e-09	3.36387e-07
chr5	106257100	106257351	4.50767	9.0815e-09	3.36979e-07
chr6	50041416	50041680	4.50767	9.0815e-09	3.36979e-07
chr4	108985430	108985681	4.85175	9.09016e-09	3.36979e-07
chr8	95688730	95689027	4.67249	9.1001e-09	3.36979e-07
chr13	39783201	39783534	2.29693	9.12964e-09	3.37694e-07
chr9	9097922	9098237	1.7686	9.21189e-09	3.40355e-07
chr4	107906275	107906621	3.28518	9.22234e-09	3.4036e-07
chr3	131793811	131794080	2.89372	9.54364e-09	3.51825e-07
chrX	166301818	166302105	4.46822	9.59421e-09	3.53294e-07
chr16	8823853	8824104	3.14242	9.64785e-09	3.54873e-07
chr16	86373637	86373888	3.26314	9.75374e-09	3.58369e-07
chr18	65988779	65989067	4.46565	9.89747e-09	3.62841e-07
chr9	51822473	51822724	4.46565	9.89747e-09	3.62841e-07
chr4	90310406	90310673	3.76595	1.01721e-08	3.72307e-07
chr2	70602860	70603175	2.32132	1.01782e-08	3.72307e-07
chr12	15269022	15269327	4.47078	1.01921e-08	3.72324e-07
chr4	147188784	147189052	3.60986	1.02013e-08	3.72324e-07
chrX	83050432	83050687	3.57212	1.02326e-08	3.73056e-07
chr3	107728405	107728693	4.17557	1.03478e-08	3.76837e-07
chr11	22125675	22125931	4.72232	1.04406e-08	3.7938e-07
chrX	137079305	137079561	4.72232	1.04406e-08	3.7938e-07
chr12	60194569	60194909	3.04263	1.05074e-08	3.81386e-07
chr10	33567042	33567295	4.55235	1.07112e-08	3.87507e-07
chr12	29763907	29764173	4.55235	1.07112e-08	3.87507e-07
chr19	40423827	40424094	4.55235	1.07112e-08	3.87507e-07
chr13	12642916	12643291	-4.46961	1.0826e-08	3.90561e-07
chr2	133594235	133594502	4.49261	1.08312e-08	3.90561e-07
chr6	36230732	36231030	4.49261	1.08312e-08	3.90561e-07
chr8	35080459	35080934	2.69885	1.08875e-08	3.92166e-07
chr2	130744825	130745094	3.5274	1.09307e-08	3.93291e-07
chrX	10390225	10390497	4.69498	1.09944e-08	3.95153e-07
chr8	11140568	11140836	3.88	1.10219e-08	3.95708e-07
chr2	114600089	114600340	3.85793	1.11055e-08	3.98277e-07
chr8	100257302	100257578	4.46308	1.1188e-08	4.00492e-07
chr8	50782118	50782490	3.43376	1.11916e-08	4.00492e-07
chr2	65175204	65175493	3.73471	1.14464e-08	4.0917e-07
chr8	69043097	69043367	4.47334	1.18379e-08	4.21794e-07
chr9	31939453	31939733	4.47334	1.18379e-08	4.21794e-07
chr9	55322049	55322313	4.47334	1.18379e-08	4.21794e-07
chr5	51679553	51679811	4.51016	1.19817e-08	4.26457e-07
chr16	70260465	70260789	2.9906	1.21852e-08	4.33231e-07
chr11	20915656	20915928	3.12074	1.23426e-08	4.38354e-07
chr2	117628498	117628749	3.24482	1.25355e-08	4.44727e-07
chr6	36235604	36235860	3.71861	1.27576e-08	4.52122e-07
chr4	81735609	81735924	2.34338	1.29789e-08	4.59471e-07
chr17	35804751	35805096	-4.72138	1.30593e-08	4.6182e-07
chr9	77570261	77570515	2.76482	1.30989e-08	4.62725e-07
chr15	6168229	6168488	3.96033	1.3519e-08	4.77054e-07
chr13	47292058	47292359	4.10632	1.36077e-08	4.79158e-07
chr14	28495545	28495840	4.10632	1.36077e-08	4.79158e-07
chr16	22137276	22137569	3.58212	1.37204e-08	4.82613e-07
chr5	39543216	39543467	4.60971	1.374e-08	4.82788e-07
chr14	93475085	93475380	4.4605	1.38214e-08	4.8513e-07
chr6	145160275	145160546	2.87689	1.39887e-08	4.90482e-07
chr10	42412597	42412910	4.43555	1.43109e-08	5.01246e-07
chr13	81474255	81474545	3.53461	1.4356e-08	5.02291e-07
chr19	11112166	11112512	2.48125	1.45883e-08	5.09878e-07
chr13	111186087	111186387	3.90979	1.47979e-08	5.1666e-07
chr16	23976407	23976658	3.34096	1.49686e-08	5.21962e-07
chr18	54412762	54413032	3.14616	1.49815e-08	5.21962e-07
chr6	9016294	9016647	3.36617	1.50431e-08	5.23557e-07
chr1	104414611	104414876	4.49009	1.51342e-08	5.25618e-07
chr19	7597458	7597709	4.49009	1.51342e-08	5.25618e-07
chr6	137693358	137693609	3.70426	1.51663e-08	5.25627e-07
chr7	142911725	142912014	3.70426	1.51663e-08	5.25627e-07
chr1	4781624	4781908	4.58013	1.52033e-08	5.26356e-07
chr14	116749721	116749982	4.43029	1.52763e-08	5.27223e-07
chr15	3765907	3766192	4.43029	1.52763e-08	5.27223e-07
chr8	104966962	104967245	4.43029	1.52763e-08	5.27223e-07
chr7	107738381	107738632	3.97196	1.53937e-08	5.30677e-07
chr5	147869352	147869609	3.12415	1.54085e-08	5.30677e-07
chr18	17781567	17781885	3.06475	1.56998e-08	5.40144e-07
chr11	21123647	21123948	4.43817	1.58609e-08	5.44553e-07
chr3	30995662	30995946	4.43817	1.58609e-08	5.44553e-07
chr1	182193499	182193829	2.32639	1.6318e-08	5.59665e-07
chr2	94244676	94244927	3.22169	1.63992e-08	5.61863e-07
chr1	58055067	58055330	3.71017	1.67306e-08	5.72624e-07
chr9	55126986	55127256	3.58362	1.69013e-08	5.77868e-07
chr1	22679360	22679653	4.51265	1.69922e-08	5.80375e-07
chr12	57875000	57875274	4.54993	1.70884e-08	5.83056e-07
chr16	22744580	22744896	2.17113	1.72623e-08	5.88381e-07
chr9	70498828	70499091	3.53002	1.77363e-08	6.03913e-07
chr19	23363797	23364079	4.84978	1.77768e-08	6.04667e-07
chr10	25291620	25291902	5.03562	1.78783e-08	6.07494e-07
chr10	39701734	39702008	4.42766	1.80674e-08	6.13287e-07
chrX	149196893	149197183	3.92644	1.81947e-08	6.16974e-07
chr16	52014596	52014848	3.6045	1.82223e-08	6.17277e-07
chr10	114735742	114736019	4.45792	1.85618e-08	6.27488e-07
chr18	16343319	16343627	4.45792	1.85618e-08	6.27488e-07
chr1	172797065	172797334	3.32493	1.86827e-08	6.30928e-07
chr3	142222802	142223056	3.96019	1.88333e-08	6.351e-07
chr5	87514619	87514910	3.94315	1.88447e-08	6.351e-07
chr6	50681401	50681655	4.52903	1.90146e-08	6.4017e-07
chr2	136773346	136773640	3.9479	1.90886e-08	6.42006e-07
chr5	43425711	43425975	3.62524	1.91491e-08	6.43387e-07
chr7	129677451	129677702	3.43883	1.99005e-08	6.67953e-07
chr2	134480467	134480718	4.5811	2.00225e-08	6.71364e-07
chr6	35449990	35450374	1.90421	2.0048e-08	6.71538e-07
chr15	32780398	32780649	4.35354	2.02019e-08	6.76006e-07
chr1	62403256	62403507	4.47844	2.04157e-08	6.82467e-07
chr6	94031007	94031259	4.69279	2.04589e-08	6.8322e-07
chr12	100009698	100009951	4.39944	2.06665e-08	6.89454e-07
chr1	188407816	188408067	3.66999	2.06982e-08	6.89815e-07
chr9	52993038	52993332	4.11569	2.07366e-08	6.90396e-07
chrX	91358695	91358992	3.47685	2.11359e-08	7.02981e-07
chr6	37778998	37779317	3.74739	2.12039e-08	7.04533e-07
chr3	9526605	9526866	4.39675	2.13844e-08	7.09816e-07
chr9	54708290	54708677	1.80404	2.18405e-08	7.23207e-07
chr18	8906725	8906979	4.40213	2.18523e-08	7.23207e-07
chr3	57500736	57501021	3.29273	2.18536e-08	7.23207e-07
chr1	18096295	18096550	4.54849	2.24383e-08	7.41812e-07
chr10	27707906	27708174	3.94121	2.33551e-08	7.7135e-07
chr7	25259811	25260142	-2.29061	2.41511e-08	7.95464e-07
chr14	73265422	73265686	4.39405	2.42058e-08	7.95464e-07
chr15	36209510	36209789	4.39405	2.42058e-08	7.95464e-07
chr5	32164870	32165121	4.39405	2.42058e-08	7.95464e-07
chr6	26440338	26440690	4.39405	2.42058e-08	7.95464e-07
chr10	5756521	5756889	-4.51733	2.44468e-08	8.02586e-07
chr19	40261743	40262067	3.35131	2.47104e-08	8.10434e-07
chr15	97841744	97842134	-5.34651	2.49729e-08	8.1823e-07
chr19	37231424	37231722	3.26801	2.51756e-08	8.24052e-07
chr5	73219090	73219341	4.40481	2.52278e-08	8.24126e-07
chrX	97243997	97244269	4.40481	2.52278e-08	8.24126e-07
chr7	88096462	88096740	4.8273	2.58415e-08	8.43337e-07
chrX	146955555	146955809	3.12391	2.59543e-08	8.46181e-07
chr19	60401569	60401834	3.08387	2.59889e-08	8.46473e-07
chr2	36117542	36117793	3.41257	2.60413e-08	8.47345e-07
chr2	173406645	173406898	4.57775	2.6241e-08	8.52999e-07
chr8	37803086	37803369	3.9922	2.66322e-08	8.64863e-07
chr14	11964597	11965026	-4.59991	2.67211e-08	8.66898e-07
chr1	162615719	162615996	4.45533	2.6882e-08	8.70408e-07
chr13	114877091	114877370	4.45533	2.6882e-08	8.70408e-07
chr7	148559656	148559907	3.44244	2.74262e-08	8.87157e-07
chr9	19494686	19495007	-3.68569	2.77379e-08	8.96361e-07
chr5	51680541	51680943	2.459	2.80424e-08	9.05316e-07
chr3	26283781	26284054	3.65574	2.80889e-08	9.05929e-07
chr14	94104216	94104514	3.78048	2.82789e-08	9.11165e-07
chr12	70520209	70520524	-2.55515	2.87986e-08	9.27005e-07
chr18	13388835	13389236	2.67116	2.97506e-08	9.56716e-07
chr16	17024684	17024965	3.02239	2.98324e-08	9.58413e-07
chr11	111837095	111837355	4.39135	2.98992e-08	9.59624e-07
chr2	117632872	117633274	2.96748	3.01547e-08	9.66884e-07
chr3	155478715	155478966	4.3624	3.06827e-08	9.82858e-07
chr8	17618213	17618480	4.36516	3.09615e-08	9.90615e-07
chr4	81317992	81318250	3.44541	3.09849e-08	9.90615e-07
chr8	111284592	111284907	-3.32865	3.11063e-08	9.93535e-07
chr15	9947015	9947331	4.23649	3.1154e-08	9.94096e-07
chr18	36721772	36722043	4.04097	3.14625e-08	1.00297e-06
chr13	41960956	41961207	4.40749	3.16572e-08	1.0082e-06
chr12	91932520	91932799	4.5166	3.19852e-08	1.01766e-06
chr4	154979311	154979568	2.9471	3.21079e-08	1.02059e-06
chr14	123048813	123049084	3.5153	3.21809e-08	1.02192e-06
chr13	5810911	5811191	4.42237	3.24819e-08	1.0295e-06
chr16	41086299	41086551	4.42237	3.24819e-08	1.0295e-06
chr12	27123079	27123330	3.75317	3.30064e-08	1.04512e-06
chr17	81024466	81024731	3.16778	3.31607e-08	1.04862e-06
chr12	48514329	48514593	4.35964	3.32443e-08	1.04862e-06
chr19	60823779	60824048	4.35964	3.32443e-08	1.04862e-06
chr7	121625084	121625352	4.35964	3.32443e-08	1.04862e-06
chr12	91440968	91441283	2.42697	3.33996e-08	1.05252e-06
chr3	18091347	18091617	3.92507	3.39562e-08	1.06904e-06
chr5	108255241	108255498	4.36791	3.41281e-08	1.07343e-06
chr13	7347725	7348016	5.03389	3.44705e-08	1.08316e-06
chr8	70721764	70722019	4.87243	3.45996e-08	1.08619e-06
chr13	18851303	18851579	3.35144	3.49953e-08	1.09756e-06
chr11	61077420	61077683	4.15165	3.52123e-08	1.10332e-06
chr5	146679091	146679379	4.44601	3.53437e-08	1.10639e-06
chr1	104630629	104630890	3.29664	3.56924e-08	1.11624e-06
chr6	14727923	14728238	3.06724	3.59486e-08	1.12319e-06
chr6	67387831	67388118	3.69218	3.63753e-08	1.13545e-06
chr13	39794550	39794855	3.65981	3.77831e-08	1.17828e-06
chr18	13395873	13396188	2.84128	3.79227e-08	1.18151e-06
chrX	131016305	131016592	2.70471	3.81711e-08	1.18813e-06
chr13	103642934	103643338	1.73586	3.85375e-08	1.1984e-06
chr18	9766056	9766320	3.53343	3.88383e-08	1.20662e-06
chr12	100098532	100098828	2.52255	3.91611e-08	1.2155e-06
chr3	98692188	98692457	4.01217	3.95432e-08	1.22621e-06
chr1	38912203	38912455	4.38864	4.00991e-08	1.24112e-06
chr14	102844393	102844659	4.38864	4.00991e-08	1.24112e-06
chr6	144165976	144166304	3.57817	4.0892e-08	1.26447e-06
chr18	67511443	67511694	3.23241	4.12856e-08	1.27542e-06
chr9	36615701	36615964	2.57403	4.13233e-08	1.27542e-06
chr6	66980047	66980340	3.30863	4.16433e-08	1.28409e-06
chr8	76444497	76444866	2.27837	4.17015e-08	1.28469e-06
chr3	86816287	86816649	2.23236	4.21937e-08	1.29864e-06
chr6	50142200	50142795	2.18619	4.27419e-08	1.31428e-06
chr15	79762245	79762726	-4.40335	4.44394e-08	1.36193e-06
chr12	45420882	45421133	4.60505	4.44564e-08	1.36193e-06
chr2	65163605	65164079	4.60505	4.44564e-08	1.36193e-06
chrX	15856147	15856486	4.60505	4.44564e-08	1.36193e-06
chr7	143649852	143650103	3.90904	4.45275e-08	1.36284e-06
chr16	14999793	15000069	4.32722	4.51034e-08	1.37919e-06
chr5	17382442	17382791	2.26639	4.53046e-08	1.38405e-06
chr5	131334648	131334915	3.55029	4.56307e-08	1.39273e-06
chr3	57382324	57382584	3.29366	4.56929e-08	1.39334e-06
chr13	85907252	85907534	3.4217	4.61973e-08	1.40742e-06
chr5	34871374	34871709	-3.75051	4.62765e-08	1.40853e-06
chr5	32847184	32847469	4.32439	4.68024e-08	1.42191e-06
chr8	35221299	35221551	4.32439	4.68024e-08	1.42191e-06
chr17	38532161	38532453	4.33005	4.74691e-08	1.43688e-06
chr17	94140764	94141069	4.33005	4.74691e-08	1.43688e-06
chr6	95625265	95625574	4.33005	4.74691e-08	1.43688e-06
chrX	162607804	162608089	4.33005	4.74691e-08	1.43688e-06
chr10	17996241	17996492	3.37943	4.76399e-08	1.44072e-06
chr12	72429960	72430218	4.41972	4.86016e-08	1.46578e-06
chr5	17723779	17724031	4.41972	4.86016e-08	1.46578e-06
chr6	94474382	94474639	4.41972	4.86016e-08	1.46578e-06
chr2	107808709	107808978	3.32435	4.97716e-08	1.49969e-06
chr19	55175081	55175353	3.64867	5.02402e-08	1.51243e-06
chr2	69640901	69641257	-4.33648	5.04294e-08	1.51674e-06
chr6	126756099	126756382	4.3541	5.06343e-08	1.52152e-06
chr15	10830905	10831187	3.31244	5.09697e-08	1.5302e-06
chr9	34085674	34085933	2.9624	5.20409e-08	1.56094e-06
chr16	12209414	12209735	2.86951	5.22224e-08	1.56419e-06
chr15	10846706	10847047	4.64871	5.22439e-08	1.56419e-06
chr5	146724564	146724879	3.2428	5.2432e-08	1.56723e-06
chr6	108421947	108422262	2.42917	5.24404e-08	1.56723e-06
chr11	6216658	6216916	4.32155	5.30293e-08	1.57775e-06
chr13	9480928	9481278	4.32155	5.30293e-08	1.57775e-06
chr16	55523465	55523726	4.32155	5.30293e-08	1.57775e-06
chr3	125463587	125464015	4.01968	5.32042e-08	1.57775e-06
chr11	77934782	77935052	4.3734	5.3256e-08	1.57775e-06
chr12	15835914	15836189	4.3734	5.3256e-08	1.57775e-06
chr15	36205403	36205859	4.3734	5.3256e-08	1.57775e-06
chr19	43901443	43901706	4.3734	5.3256e-08	1.57775e-06
chr8	129174836	129175298	-4.3229	5.33028e-08	1.57775e-06
chr9	61553471	61553866	-4.3229	5.33028e-08	1.57775e-06
chr15	42724386	42724648	3.26366	5.33185e-08	1.57775e-06
chr13	30968499	30968841	4.33287	5.4459e-08	1.60861e-06
chr19	58000740	58000994	4.33287	5.4459e-08	1.60861e-06
chr6	13237819	13238106	3.01895	5.46131e-08	1.61172e-06
chr9	67540394	67540645	4.61762	5.48914e-08	1.61849e-06
chr19	44202823	44203402	2.13054	5.49528e-08	1.61885e-06
chr18	59377555	59377839	4.51412	5.52096e-08	1.62497e-06
chr5	34448349	34448608	3.30229	5.57136e-08	1.63834e-06
chr13	109831980	109832248	3.59912	5.62113e-08	1.6515e-06
chr6	95947793	95948051	3.84391	5.72096e-08	1.67933e-06
chrX	95347684	95347968	4.38593	5.794e-08	1.69926e-06
chr1	31150857	31151108	2.16276	5.83853e-08	1.7108e-06
chr4	105646422	105646709	2.50207	5.84788e-08	1.71202e-06
chr2	145140914	145141165	3.84957	5.98438e-08	1.75043e-06
chr16	46537005	46537269	3.29038	6.02331e-08	1.76026e-06
chr1	145754055	145754347	4.48249	6.0822e-08	1.77276e-06
chr10	67556309	67556560	4.48249	6.0822e-08	1.77276e-06
chr9	95506361	95506624	4.48249	6.0822e-08	1.77276e-06
chr2	150612199	150612637	-4.46726	6.17974e-08	1.7996e-06
chr1	152313261	152313717	2.35149	6.20066e-08	1.8041e-06
chr1	189417344	189417595	3.84819	6.40157e-08	1.86091e-06
chr11	51588243	51588494	3.40129	6.43377e-08	1.86862e-06
chr1	69025187	69025438	3.70973	6.44856e-08	1.87127e-06
chr14	73653076	73653342	3.74468	6.50606e-08	1.8863e-06
chr15	66442387	66442659	5.11701	6.51657e-08	1.88769e-06
chr16	77394363	77394616	5.09626	6.52431e-08	1.88827e-06
chr6	48736039	48736293	4.31871	6.54592e-08	1.89287e-06
chr17	71566462	71566713	3.37671	6.55935e-08	1.89509e-06
chr4	72606820	72607119	4.28826	6.75218e-08	1.94602e-06
chr12	71023191	71023453	3.90667	6.75229e-08	1.94602e-06
chr10	94891834	94892085	2.85978	6.75333e-08	1.94602e-06
chr7	59311241	59311522	3.78758	6.77225e-08	1.94905e-06
chr10	124791957	124792208	4.15071	6.77566e-08	1.94905e-06
chr4	8463925	8464176	4.29116	6.78832e-08	1.94929e-06
chr5	17349242	17349493	4.29116	6.78832e-08	1.94929e-06
chr1	100610473	100610772	4.45015	6.79909e-08	1.95069e-06
chr1	89070848	89071164	-3.65656	6.8528e-08	1.96439e-06
chrX	83123182	83123433	4.82076	6.8695e-08	1.96747e-06
chr5	9059436	9059711	4.02217	6.88053e-08	1.96892e-06
chr10	98902825	98903083	3.23993	6.89018e-08	1.96997e-06
chr15	12813456	12813814	4.35132	7.04856e-08	2.01176e-06
chr9	61968531	61968795	4.35132	7.04856e-08	2.01176e-06
chr15	52395632	52395886	3.92766	7.10738e-08	2.0268e-06
chrX	33580082	33580397	2.84485	7.12269e-08	2.02773e-06
chr15	57296724	57296977	3.3592	7.12673e-08	2.02773e-06
chr7	88888651	88888910	3.12051	7.12907e-08	2.02773e-06
chr6	149049816	149050162	-4.30832	7.20216e-08	2.04675e-06
chr6	90939706	90939958	3.47055	7.32204e-08	2.07019e-06
chr1	50992411	50992685	3.57003	7.32212e-08	2.07019e-06
chr1	62402351	62402602	4.28535	7.32854e-08	2.07019e-06
chr12	80522076	80522328	4.28535	7.32854e-08	2.07019e-06
chr13	75831110	75831425	4.28535	7.32854e-08	2.07019e-06
chr3	18360297	18360548	4.28535	7.32854e-08	2.07019e-06
chr6	39556104	39556355	4.28535	7.32854e-08	2.07019e-06
chrX	99674334	99674643	4.37614	7.43718e-08	2.09658e-06
chr7	69573329	69573585	4.29406	7.44102e-08	2.09658e-06
chr8	32453493	32453749	4.29406	7.44102e-08	2.09658e-06
chr15	63208985	63209236	4.48606	7.46918e-08	2.10092e-06
chr4	146915844	146916101	4.48606	7.46918e-08	2.10092e-06
chr7	47086090	47086592	2.47171	7.49679e-08	2.10689e-06
chr3	7535220	7535471	4.68839	7.52433e-08	2.11283e-06
chr10	87970686	87970951	2.78243	7.85413e-08	2.20357e-06
chr16	43066252	43066517	3.71996	7.92437e-08	2.22138e-06
chr7	104865878	104866214	2.05302	8.04032e-08	2.25197e-06
chr6	84663178	84663454	3.18904	8.08324e-08	2.26207e-06
chr18	90710703	90710954	3.94494	8.28906e-08	2.31771e-06
chr11	60638674	60638925	2.21233	8.39266e-08	2.34469e-06
chr11	66848643	66848900	3.26637	8.44931e-08	2.35851e-06
chr4	102649219	102649482	3.21837	8.53403e-08	2.38015e-06
chr13	3669067	3669327	3.41009	8.58854e-08	2.39333e-06
chr10	16797434	16797685	4.28243	8.6696e-08	2.40981e-06
chr11	83994890	83995155	4.28243	8.6696e-08	2.40981e-06
chr9	9354831	9355133	4.28243	8.6696e-08	2.40981e-06
chr1	45954973	45955224	2.74806	8.69642e-08	2.41523e-06
chr14	10472933	10473204	4.31586	8.76195e-08	2.4273e-06
chr2	43101408	43101708	4.31586	8.76195e-08	2.4273e-06
chr9	80104331	80104665	4.31586	8.76195e-08	2.4273e-06
chr15	55654990	55655309	2.23832	8.79956e-08	2.43568e-06
chr11	20979848	20980099	2.59696	8.84629e-08	2.44656e-06
chr13	44507774	44508072	4.29695	8.86895e-08	2.44872e-06
chr18	39618577	39618828	4.29695	8.86895e-08	2.44872e-06
chr5	89368836	89369087	2.80906	9.10656e-08	2.51067e-06
chr19	43854943	43855283	3.01057	9.10856e-08	2.51067e-06
chr1	68002589	68002889	3.45593	9.1171e-08	2.51093e-06
chr1	159178243	159178545	3.33402	9.22224e-08	2.53777e-06
chr17	74192349	74192626	3.17476	9.3574e-08	2.57282e-06
chr19	30261788	30262039	2.44422	9.46938e-08	2.60144e-06
chr11	8138454	8138709	3.12817	9.76691e-08	2.68094e-06
chr14	21426998	21427332	3.5425	9.97672e-08	2.73418e-06
chr1	45313028	45313371	4.2512	9.97741e-08	2.73418e-06
chrX	126232995	126233246	3.75972	1.03756e-07	2.83982e-06
chr12	85575616	85575905	4.24821	1.03801e-07	2.83982e-06
chr3	79343068	79343335	3.8196	1.03943e-07	2.84133e-06
chr13	23960650	23960985	2.1258	1.0419e-07	2.84284e-06
chr14	17939329	17939608	3.93967	1.04256e-07	2.84284e-06
chr18	3836022	3836306	3.93967	1.04256e-07	2.84284e-06
chr4	7071553	7071836	4.04452	1.04364e-07	2.84342e-06
chr2	124467899	124468214	2.3887	1.04492e-07	2.84455e-06
chr4	96695684	96695999	3.49237	1.046e-07	2.84515e-06
chr1	140942083	140942334	3.42477	1.04958e-07	2.85254e-06
chr17	30777833	30778091	3.49947	1.06088e-07	2.88088e-06
chr13	7312727	7313026	4.47995	1.07378e-07	2.91163e-06
chr6	141924219	141924470	4.0311	1.07397e-07	2.91163e-06
chr6	51813585	51814022	3.23846	1.08028e-07	2.92632e-06
chr3	32393887	32394210	3.81426	1.08713e-07	2.94247e-06
chr11	44971537	44972105	3.18896	1.0917e-07	2.95241e-06
chr10	5612933	5613196	2.64442	1.09422e-07	2.95681e-06
chr11	89583510	89583771	2.8565	1.10831e-07	2.99244e-06
chr13	98763465	98763716	4.27951	1.11423e-07	3.00351e-06
chr7	77177797	77178059	4.27951	1.11423e-07	3.00351e-06
chr18	3269015	3269309	3.41411	1.11704e-07	3.00735e-06
chr8	4372645	4372936	2.73697	1.11748e-07	3.00735e-06
chr13	36092838	36093099	2.90541	1.12541e-07	3.02623e-06
chr17	34968040	34968365	-4.29358	1.1371e-07	3.05517e-06
chr5	146881856	146882125	2.96684	1.14275e-07	3.06785e-06
chr1	154120586	154120837	3.31008	1.15503e-07	3.09829e-06
chr5	91913354	91913673	4.24522	1.17676e-07	3.15148e-06
chr6	82604326	82604675	4.24522	1.17676e-07	3.15148e-06
chr6	122521335	122521650	2.64679	1.18366e-07	3.16736e-06
chr11	29167962	29168223	4.25715	1.19132e-07	3.175e-06
chr19	5575531	5575796	4.25715	1.19132e-07	3.175e-06
chr2	104456482	104456771	4.25715	1.19132e-07	3.175e-06
chr5	47950973	47951231	4.25715	1.19132e-07	3.175e-06
chr9	8208893	8209159	4.25715	1.19132e-07	3.175e-06
chr9	106175549	106176172	-2.25062	1.24543e-07	3.31562e-06
chr5	44633006	44633275	3.18329	1.2461e-07	3.31562e-06
chr5	86902890	86903141	3.10804	1.2549e-07	3.33636e-06
chr6	119631080	119631331	4.31301	1.26243e-07	3.35368e-06
chr13	53128643	53128902	3.17589	1.28738e-07	3.4172e-06
chr11	120383967	120384219	2.25836	1.29131e-07	3.42489e-06
chr3	138193091	138193359	3.40797	1.29584e-07	3.43414e-06
chr19	29072791	29073042	4.41441	1.2996e-07	3.44134e-06
chr13	38831871	38832276	2.56158	1.30782e-07	3.46033e-06
chr2	148830645	148831007	3.62015	1.32026e-07	3.49044e-06
chr11	115336839	115337154	-4.30744	1.32927e-07	3.51144e-06
chr3	51561016	51561317	3.42833	1.35362e-07	3.57292e-06
chr16	91930601	91930852	3.34392	1.36407e-07	3.5976e-06
chrX	166046600	166047006	3.51218	1.41406e-07	3.72648e-06
chr3	152153454	152153817	2.29132	1.43726e-07	3.7846e-06
chr4	60015434	60015704	4.26011	1.47226e-07	3.87105e-06
chr2	3428634	3428885	3.51668	1.47361e-07	3.87105e-06
chr9	66804382	66804633	3.51668	1.47361e-07	3.87105e-06
chr2	134469070	134469337	3.20135	1.47974e-07	3.88404e-06
chr3	145438855	145439170	-3.71983	1.50125e-07	3.93738e-06
chr11	83390663	83390914	4.21009	1.5063e-07	3.94748e-06
chr4	59229919	59230209	4.21316	1.50895e-07	3.94816e-06
chr5	47047119	47047414	4.21316	1.50895e-07	3.94816e-06
chr6	30763654	30763925	4.41815	1.53908e-07	4.02251e-06
chr14	114252261	114252534	3.45472	1.53981e-07	4.02251e-06
chr13	16717649	16717924	4.27659	1.54682e-07	4.03445e-06
chr13	23655141	23655403	4.27659	1.54682e-07	4.03445e-06
chr14	35087404	35087683	3.58048	1.58099e-07	4.12031e-06
chr13	9740754	9741018	4.30271	1.58377e-07	4.12431e-06
chr1	174917692	174918238	2.5886	1.62078e-07	4.21736e-06
chr16	85423153	85423472	2.19778	1.63072e-07	4.23987e-06
chr13	4785649	4785903	4.20702	1.63711e-07	4.24978e-06
chr2	62746157	62746627	4.20702	1.63711e-07	4.24978e-06
chr18	63930348	63930631	3.17062	1.64413e-07	4.25486e-06
chr15	85464542	85464800	4.21622	1.64466e-07	4.25486e-06
chr3	75805174	75805439	4.21622	1.64466e-07	4.25486e-06
chr6	122108550	122108845	4.21622	1.64466e-07	4.25486e-06
chr10	67919838	67920153	-3.63819	1.64551e-07	4.25486e-06
chr12	32931480	32931741	3.22024	1.64968e-07	4.2623e-06
chr13	21262110	21262371	4.34575	1.66863e-07	4.30116e-06
chr2	103665126	103665377	4.34575	1.66863e-07	4.30116e-06
chr6	89824811	89825062	4.34575	1.66863e-07	4.30116e-06
chr9	11706659	11706910	4.5706	1.67041e-07	4.30238e-06
chr3	94386959	94387223	3.46943	1.67852e-07	4.3199e-06
chr8	41407098	41407438	2.20136	1.70509e-07	4.38485e-06
chr12	35405871	35406137	4.3816	1.73572e-07	4.46015e-06
chr9	45878402	45878664	4.5402	1.75072e-07	4.4952e-06
chr17	81184474	81184725	2.28289	1.78629e-07	4.58008e-06
chr3	116694159	116694454	3.28036	1.78779e-07	4.58008e-06
chr14	99525974	99526230	3.07094	1.78794e-07	4.58008e-06
chr12	41334939	41335226	2.94744	1.81561e-07	4.64734e-06
chr13	4511726	4511986	3.789	1.82418e-07	4.66565e-06
chr3	142283184	142283583	1.85158	1.8289e-07	4.67411e-06
chr1	58269688	58269965	3.32993	1.83204e-07	4.67852e-06
chr12	118783835	118784106	3.64818	1.86733e-07	4.76494e-06
chr11	44782610	44782870	3.87166	1.89369e-07	4.82846e-06
chr15	91034048	91034363	2.93145	1.90577e-07	4.85552e-06
chr2	14986048	14986327	3.42838	1.92941e-07	4.91195e-06
chr1	132557883	132558298	4.23922	1.93699e-07	4.91987e-06
chr10	56183542	56183793	4.23922	1.93699e-07	4.91987e-06
chr2	104953139	104953390	4.23922	1.93699e-07	4.91987e-06
chr5	65136349	65136620	2.6188	1.94904e-07	4.94665e-06
chr4	61715836	61716104	4.4774	1.9668e-07	4.98791e-06
chr9	21955455	21955772	3.53364	1.97553e-07	5.00619e-06
chr13	52577178	52577429	3.10182	1.98915e-07	5.03684e-06
chr1	37417756	37418007	4.34409	1.99284e-07	5.04232e-06
chr13	91337661	91337912	3.64567	1.99663e-07	5.04802e-06
chr12	105201548	105201863	-1.6805	2.05211e-07	5.18432e-06
chr10	53473067	53473329	3.76006	2.05545e-07	5.18879e-06
chr9	32678843	32679195	3.35966	2.06828e-07	5.21718e-06
chr9	53179537	53179852	-2.55432	2.10503e-07	5.30584e-06
chr4	15066200	15066582	2.33681	2.10752e-07	5.30807e-06
chr9	109123227	109123485	2.78405	2.13672e-07	5.3775e-06
chr4	85952696	85952947	2.78353	2.14429e-07	5.39244e-06
chr3	142665076	142665338	2.73959	2.18342e-07	5.48666e-06
chr18	16916713	16916982	3.01951	2.18918e-07	5.49694e-06
chr6	57719240	57719544	4.2208	2.1978e-07	5.51439e-06
chr6	133066689	133067017	4.17094	2.23808e-07	5.61119e-06
chr14	124884556	124884818	2.7207	2.26914e-07	5.68475e-06
chrX	135624447	135624718	4.41174	2.29387e-07	5.74234e-06
chr1	71388763	71389059	4.27366	2.29993e-07	5.74442e-06
chr18	25484721	25484972	4.27366	2.29993e-07	5.74442e-06
chr5	96555879	96556192	4.27366	2.29993e-07	5.74442e-06
chr15	10227856	10228107	2.42418	2.30969e-07	5.76444e-06
chr6	16747477	16747903	3.08871	2.31255e-07	5.76722e-06
chr15	15446702	15447062	4.17409	2.33361e-07	5.78535e-06
chr3	54893406	54893661	4.17409	2.33361e-07	5.78535e-06
chr4	21737756	21738096	4.17409	2.33361e-07	5.78535e-06
chr4	85676137	85676391	4.17409	2.33361e-07	5.78535e-06
chr1	111144348	111144658	4.16779	2.33385e-07	5.78535e-06
chr2	134901169	134901446	4.16779	2.33385e-07	5.78535e-06
chr5	146397964	146398217	4.16779	2.33385e-07	5.78535e-06
chr6	28369752	28370024	4.16779	2.33385e-07	5.78535e-06
chr16	31201884	31202135	2.78807	2.35653e-07	5.83719e-06
chr12	53254462	53254741	3.24719	2.3988e-07	5.93744e-06
chr3	156575848	156576181	3.35329	2.416e-07	5.97551e-06
chr13	110349865	110350345	3.77018	2.4366e-07	6.02195e-06
chr1	5316404	5316731	2.25388	2.45389e-07	6.06015e-06
chr6	147592361	147592634	3.16502	2.4572e-07	6.06378e-06
chr4	97552267	97552611	3.36561	2.47926e-07	6.11365e-06
chr1	167278810	167279071	4.22231	2.48793e-07	6.12589e-06
chr19	20546931	20547203	4.22231	2.48793e-07	6.12589e-06
chr1	23491535	23491786	4.37776	2.52038e-07	6.20115e-06
chr5	16786042	16786410	2.53741	2.54341e-07	6.25314e-06
chr6	22312065	22312316	3.4904	2.56987e-07	6.31349e-06
chr5	47104758	47105013	3.60707	2.58307e-07	6.34121e-06
chr12	105574534	105574785	3.93174	2.61342e-07	6.41093e-06
chr14	48339766	48340033	4.17723	2.64208e-07	6.4668e-06
chr15	62702987	62703266	4.17723	2.64208e-07	6.4668e-06
chr5	5186128	5186385	4.17723	2.64208e-07	6.4668e-06
chr15	3297902	3298185	4.16462	2.64599e-07	6.4668e-06
chr5	51928965	51929228	4.16462	2.64599e-07	6.4668e-06
chr3	96019157	96019410	3.02413	2.6637e-07	6.50526e-06
chr9	45766109	45766426	-2.45046	2.68146e-07	6.53928e-06
chr13	48289228	48289573	1.66784	2.68159e-07	6.53928e-06
chr14	61005740	61006073	2.35268	2.6843e-07	6.54104e-06
chr11	23595858	23596129	4.23621	2.78134e-07	6.76254e-06
chr3	57407321	57407593	4.23621	2.78134e-07	6.76254e-06
chr8	80711064	80711368	4.23621	2.78134e-07	6.76254e-06
chr10	70746724	70746978	4.34295	2.80661e-07	6.81394e-06
chr13	74900271	74900554	4.34295	2.80661e-07	6.81394e-06
chr19	31945878	31946279	2.41378	2.82113e-07	6.84415e-06
chr1	174833510	174833939	2.94423	2.84314e-07	6.89248e-06
chr6	29473945	29474260	-1.68875	2.85227e-07	6.90952e-06
chrX	14537525	14537932	2.54657	2.85492e-07	6.91089e-06
chr3	65812114	65812365	2.87108	2.90871e-07	7.03593e-06
chr19	21551328	21551663	2.7773	2.92682e-07	7.07455e-06
chr5	105773886	105774154	3.33272	2.93533e-07	7.08574e-06
chr6	144440102	144440398	4.30883	2.93575e-07	7.08574e-06
chr15	10309472	10309737	3.53511	2.9833e-07	7.19498e-06
chr9	69858965	69859265	3.11379	2.98537e-07	7.19498e-06
chr7	89014615	89015072	-4.34823	2.99579e-07	7.21483e-06
chr11	87875509	87875824	3.1072	3.02295e-07	7.27492e-06
chr16	22947429	22947680	2.96674	3.05346e-07	7.343e-06
chr1	89753461	89753717	3.11821	3.07228e-07	7.38288e-06
chr12	41336170	41336440	2.94727	3.08693e-07	7.4098e-06
chr1	13427823	13428074	2.47679	3.08798e-07	7.4098e-06
chr15	63195386	63195663	4.30729	3.17231e-07	7.60664e-06
chr1	60867779	60868102	3.29195	3.19215e-07	7.64863e-06
chr2	163422096	163422411	-1.90043	3.21845e-07	7.70605e-06
chr6	30176302	30176791	-4.24937	3.22132e-07	7.70735e-06
chr11	70786093	70786462	4.18037	3.23824e-07	7.74221e-06
chr9	8869957	8870222	3.1531	3.25062e-07	7.76618e-06
chr13	94525077	94525354	4.04656	3.27031e-07	7.80758e-06
chr6	129476186	129476437	4.53776	3.34707e-07	7.98504e-06
chr4	114831756	114832078	2.59981	3.38494e-07	8.06541e-06
chr16	43328387	43328702	2.19717	3.38564e-07	8.06541e-06
chr1	107201475	107201744	4.1307	3.40213e-07	8.08894e-06
chr3	79037766	79038017	3.32507	3.40743e-07	8.08894e-06
chr1	57450896	57451159	4.12745	3.40778e-07	8.08894e-06
chr16	30073347	30073829	4.12745	3.40778e-07	8.08894e-06
chr9	59305522	59305773	4.12745	3.40778e-07	8.08894e-06
chr18	50877483	50877750	4.22535	3.41447e-07	8.09899e-06
chr13	102619448	102619699	3.30068	3.42677e-07	8.12078e-06
chr8	27134796	27135051	2.36935	3.42858e-07	8.12078e-06
chr3	79032635	79032929	4.19777	3.43371e-07	8.1271e-06
chr5	146829748	146830258	2.10564	3.48862e-07	8.25115e-06
chr6	72752168	72752489	-3.44253	3.49541e-07	8.26129e-06
chr13	115968800	115969065	4.50665	3.50643e-07	8.2814e-06
chr3	98505745	98506019	3.96216	3.51523e-07	8.29625e-06
chr6	141909018	141909352	2.22858	3.51971e-07	8.29758e-06
chr7	135163659	135163974	3.02125	3.52083e-07	8.29758e-06
chr13	28161513	28161804	3.80699	3.5236e-07	8.29819e-06
chr12	73568296	73568578	2.81874	3.60481e-07	8.47148e-06
chr3	131301114	131301365	3.83073	3.60489e-07	8.47148e-06
chr4	155017762	155018049	3.83073	3.60489e-07	8.47148e-06
chr13	83213223	83213564	3.14449	3.63016e-07	8.5248e-06
chr5	5501551	5501850	4.27072	3.64518e-07	8.55399e-06
chr18	43226203	43226518	3.40629	3.66124e-07	8.58557e-06
chr15	38444595	38444877	4.13393	3.68669e-07	8.63297e-06
chrX	160676203	160676483	4.13393	3.68669e-07	8.63297e-06
chr10	112626706	112626992	4.1242	3.70729e-07	8.66277e-06
chr14	14069580	14069867	4.1242	3.70729e-07	8.66277e-06
chr18	20364135	20364417	4.1242	3.70729e-07	8.66277e-06
chr3	157620399	157620657	2.4377	3.74388e-07	8.74209e-06
chr3	79324559	79324819	3.80027	3.76858e-07	8.79354e-06
chr3	91287420	91287746	1.82407	3.77273e-07	8.797e-06
chr15	58972251	58972566	-1.79199	3.79004e-07	8.83112e-06
chr1	172769909	172770242	3.99808	3.8009e-07	8.85017e-06
chr3	65885422	65885780	3.0853	3.80482e-07	8.85306e-06
chr15	57050199	57050518	3.58095	3.81513e-07	8.87077e-06
chr3	137998601	137998957	3.38276	3.82409e-07	8.88535e-06
chr11	28893469	28893743	2.42861	3.8476e-07	8.93368e-06
chr19	22245937	22246189	3.58358	3.85372e-07	8.9416e-06
chrX	161416534	161416791	3.30307	3.85823e-07	8.9423e-06
chr15	27612309	27612598	3.63811	3.85944e-07	8.9423e-06
chr19	45478020	45478301	4.44233	3.92344e-07	9.08421e-06
chr2	34918870	34919148	2.33399	3.94556e-07	9.12902e-06
chr9	68661207	68661605	3.24979	3.96453e-07	9.16648e-06
chr13	48637823	48638165	3.66712	3.9686e-07	9.16946e-06
chr3	38100752	38101292	3.29866	3.98997e-07	9.21239e-06
chr7	122787531	122787812	3.79736	4.06664e-07	9.38284e-06
chr7	108374979	108375267	3.46859	4.08177e-07	9.41118e-06
chr1	194837253	194837505	2.93274	4.08655e-07	9.41561e-06
chr16	81201053	81201372	-3.69409	4.10932e-07	9.46147e-06
chr12	51625093	51625411	3.10085	4.11476e-07	9.4674e-06
chr5	22792193	22792508	-3.48426	4.12831e-07	9.49195e-06
chr9	32754864	32755179	2.14445	4.27036e-07	9.81172e-06
chr9	95478735	95478998	2.06894	4.31896e-07	9.915e-06
chr6	135245732	135245991	3.21281	4.32625e-07	9.915e-06
chr16	37818149	37818410	4.13716	4.32805e-07	9.915e-06
chr18	20345894	20346214	4.13716	4.32805e-07	9.915e-06
chr9	100270897	100271148	3.66102	4.33243e-07	9.915e-06
chr5	23577985	23578241	4.15828	4.33334e-07	9.915e-06
chr13	101473364	101473623	3.12937	4.37373e-07	1.00005e-05
chr10	44485391	44485650	3.49497	4.3795e-07	1.00067e-05
chr3	98584886	98585153	4.93645	4.40573e-07	1.00543e-05
chr10	45677549	45677870	2.12321	4.4064e-07	1.00543e-05
chr13	30440284	30440558	2.75861	4.51833e-07	1.02999e-05
chr8	18624722	18625006	3.43817	4.52028e-07	1.02999e-05
chr12	16577184	16577503	-4.11299	4.56754e-07	1.04004e-05
chr2	22934088	22934370	3.19026	4.57308e-07	1.04058e-05
chr3	146441341	146441597	3.63519	4.5811e-07	1.04169e-05
chr10	96712372	96712710	2.1515	4.60539e-07	1.04649e-05
chrX	92991221	92991522	3.50087	4.64633e-07	1.05507e-05
chr11	104296494	104296796	3.89522	4.65827e-07	1.05705e-05
chr7	82763699	82763950	2.92467	4.67971e-07	1.06118e-05
chr11	88461354	88461635	3.60595	4.72224e-07	1.06943e-05
chr10	19627728	19628286	2.32375	4.72599e-07	1.06943e-05
chr12	105528123	105528381	3.57568	4.72905e-07	1.06943e-05
chr2	12801226	12801477	3.57568	4.72905e-07	1.06943e-05
chr8	75797057	75797393	1.96487	4.81819e-07	1.08885e-05
chr12	71272115	71272418	3.80896	4.83626e-07	1.09218e-05
chr19	38589136	38589393	2.42572	4.84611e-07	1.09366e-05
chr14	35088476	35088735	2.56864	4.85297e-07	1.09446e-05
chr15	20930304	20930555	3.85051	4.87044e-07	1.09765e-05
chr9	15104628	15104879	3.58882	4.95025e-07	1.11487e-05
chr15	25403110	25403393	3.53287	4.9636e-07	1.11711e-05
chr13	37213519	37213770	2.72934	4.99124e-07	1.12257e-05
chr2	93311348	93311663	-3.82308	4.99475e-07	1.12259e-05
chr4	136084132	136084447	2.84253	4.9983e-07	1.12263e-05
chr6	34664660	34664912	1.98536	5.00531e-07	1.12344e-05
chr18	81466440	81466772	-4.0961	5.02604e-07	1.12732e-05
chr18	46763933	46764285	1.87154	5.03202e-07	1.1279e-05
chr10	119854488	119854746	4.19467	5.08771e-07	1.13692e-05
chr7	91255498	91255753	4.19467	5.08771e-07	1.13692e-05
chr1	140388288	140388584	4.08596	5.09295e-07	1.13692e-05
chr17	74740362	74740617	4.08596	5.09295e-07	1.13692e-05
chr2	59438756	59439117	4.08596	5.09295e-07	1.13692e-05
chr4	15975765	15976032	4.08596	5.09295e-07	1.13692e-05
chr8	130660817	130661089	3.19033	5.09778e-07	1.13723e-05
chr6	85770260	85770583	2.85059	5.11002e-07	1.13919e-05
chr5	30067246	30067537	3.15049	5.12234e-07	1.14117e-05
chr4	119257111	119257362	2.82761	5.14426e-07	1.14527e-05
chr14	48772775	48773068	3.02129	5.17385e-07	1.1504e-05
chr15	22952357	22952698	2.06955	5.17426e-07	1.1504e-05
chrX	16418710	16418966	3.34704	5.2155e-07	1.15879e-05
chr11	67527508	67527759	2.95561	5.24035e-07	1.16353e-05
chr6	54384109	54384373	3.27055	5.28073e-07	1.1713e-05
chr16	24829884	24830173	4.0893	5.28588e-07	1.1713e-05
chr6	72939410	72939682	3.34689	5.28603e-07	1.1713e-05
chr12	57005581	57005863	4.08261	5.32164e-07	1.17604e-05
chr13	30067359	30067613	4.08261	5.32164e-07	1.17604e-05
chr2	71725374	71725643	4.08261	5.32164e-07	1.17604e-05
chr4	66785985	66786253	4.08261	5.32164e-07	1.17604e-05
chr1	158941281	158941549	2.65578	5.34856e-07	1.18119e-05
chr9	51890040	51890331	3.47197	5.35772e-07	1.18242e-05
chr6	141471018	141471391	2.43589	5.4755e-07	1.20761e-05
chr2	29832866	29833126	3.76321	5.49569e-07	1.21126e-05
chr15	24541574	24541846	4.11767	5.59645e-07	1.23264e-05
chr3	103509379	103509647	3.00975	5.64661e-07	1.24286e-05
chr3	142664061	142664423	3.76023	5.70303e-07	1.25444e-05
chr2	60019612	60019885	2.56751	5.78429e-07	1.27146e-05
chr4	72705414	72705729	2.07481	5.92831e-07	1.30117e-05
chr1	67249981	67250252	4.09263	5.94308e-07	1.30117e-05
chr11	23184531	23184782	4.09263	5.94308e-07	1.30117e-05
chr18	11632803	11633054	4.09263	5.94308e-07	1.30117e-05
chr19	39587181	39587446	4.09263	5.94308e-07	1.30117e-05
chr8	47482550	47482801	4.09263	5.94308e-07	1.30117e-05
chr9	74866956	74867286	2.41561	5.95336e-07	1.30255e-05
chr10	98812013	98812302	2.51038	5.95988e-07	1.30312e-05
chr5	96683033	96683391	4.31132	5.99381e-07	1.30967e-05
chr11	77231561	77231910	4.18662	6.02954e-07	1.31422e-05
chr4	102079486	102079773	4.18662	6.02954e-07	1.31422e-05
chr17	95129927	95130180	4.07925	6.03059e-07	1.31422e-05
chr4	103721068	103721334	4.07925	6.03059e-07	1.31422e-05
chr13	9167152	9167428	2.74375	6.08268e-07	1.3247e-05
chr3	138118051	138118422	3.81185	6.10889e-07	1.32953e-05
chr4	73845340	73845691	4.26777	6.12755e-07	1.33183e-05
chr9	63234361	63234687	4.26777	6.12755e-07	1.33183e-05
chr19	32448754	32449034	3.00145	6.1344e-07	1.33245e-05
chr11	12086596	12086847	2.7626	6.14463e-07	1.33379e-05
chr13	38386478	38386729	4.15509	6.19759e-07	1.34352e-05
chr5	17427437	17427751	4.15509	6.19759e-07	1.34352e-05
chr6	92210305	92210591	2.51164	6.28668e-07	1.36193e-05
chr11	108246642	108246946	3.91227	6.36068e-07	1.37706e-05
chr1	54602504	54602885	2.20004	6.38124e-07	1.38061e-05
chr6	52161562	52161904	-4.07902	6.48909e-07	1.40302e-05
chr11	20835944	20836195	3.82503	6.61504e-07	1.42838e-05
chr16	14155856	14156115	3.82503	6.61504e-07	1.42838e-05
chr6	12818345	12818622	2.67663	6.67478e-07	1.44034e-05
chr4	147290709	147291016	2.53131	6.74765e-07	1.45511e-05
chr6	124822503	124822818	-3.79932	6.79424e-07	1.4642e-05
chr3	102482305	102482854	2.09546	6.82284e-07	1.4694e-05
chr14	63499027	63499285	3.00915	6.83231e-07	1.47049e-05
chr5	30514679	30514994	-3.40417	6.8875e-07	1.4814e-05
chr19	4820824	4821304	3.67271	6.89234e-07	1.48147e-05
chr2	32131443	32131741	3.62901	7.03484e-07	1.51112e-05
chr1	190834527	190834788	3.19696	7.14334e-07	1.53342e-05
chr7	77126314	77126630	3.79729	7.1826e-07	1.54085e-05
chr15	38228405	38228660	3.66463	7.21466e-07	1.54604e-05
chr13	81247524	81247775	4.09595	7.22086e-07	1.54604e-05
chr9	111173059	111173375	4.09595	7.22086e-07	1.54604e-05
chr12	76921331	76921582	3.15182	7.30243e-07	1.56249e-05
chr16	36943697	36944012	2.6854	7.38301e-07	1.57871e-05
chr6	102805170	102805423	3.35778	7.43436e-07	1.58866e-05
chr11	20109002	20109267	4.1436	7.45521e-07	1.59105e-05
chr3	133439270	133439533	4.1436	7.45521e-07	1.59105e-05
chr7	131635386	131635693	3.23958	7.53906e-07	1.60791e-05
chr3	126029264	126029579	2.62077	7.60891e-07	1.62176e-05
chr1	187685364	187685676	4.1144	7.71216e-07	1.64165e-05
chr3	136672926	136673180	4.1144	7.71216e-07	1.64165e-05
chr3	60893899	60894192	4.23141	7.75201e-07	1.64906e-05
chr5	88018984	88019299	3.356	7.78516e-07	1.65505e-05
chr3	109682019	109682380	1.73259	7.80455e-07	1.6581e-05
chr10	91265295	91265546	4.03979	7.82178e-07	1.66069e-05
chr6	16171265	16171548	3.77213	7.84518e-07	1.66459e-05
chr3	94142499	94142892	2.2106	7.87281e-07	1.66938e-05
chrX	132273755	132274006	3.35526	7.91901e-07	1.6781e-05
chr2	127671077	127671560	3.24647	7.93406e-07	1.67995e-05
chr13	72736777	72737028	2.644	7.93794e-07	1.67995e-05
chr5	44616360	44616633	3.11092	7.95334e-07	1.68213e-05
chr6	98427863	98428114	4.19157	8.05375e-07	1.701e-05
chr9	17981615	17981939	4.19157	8.05375e-07	1.701e-05
chr18	9700926	9701194	3.15333	8.05801e-07	1.701e-05
chr2	34963398	34963652	2.63734	8.13266e-07	1.71566e-05
chr2	170055141	170055595	-4.12669	8.1702e-07	1.72248e-05
chr9	66727273	66727532	3.72211	8.17743e-07	1.7229e-05
chr6	65045929	65046181	3.72517	8.18547e-07	1.72349e-05
chr19	58467629	58467923	2.13819	8.19258e-07	1.72389e-05
chr8	88384641	88384893	3.63305	8.20944e-07	1.72634e-05
chr7	134494415	134494666	2.9263	8.3561e-07	1.75545e-05
chr1	161117140	161117397	4.04667	8.38512e-07	1.75545e-05
chr10	89322944	89323195	4.04667	8.38512e-07	1.75545e-05
chr16	52477639	52477937	4.04667	8.38512e-07	1.75545e-05
chr16	56722404	56722712	4.04667	8.38512e-07	1.75545e-05
chr18	58430500	58430751	4.04667	8.38512e-07	1.75545e-05
chr2	155295001	155295334	4.04667	8.38512e-07	1.75545e-05
chr12	56517227	56517484	2.21533	8.39082e-07	1.75553e-05
chr5	98376081	98376380	3.10801	8.4384e-07	1.76436e-05
chr7	91836649	91836930	3.40059	8.46032e-07	1.76783e-05
chr10	108842165	108842420	3.36516	8.50217e-07	1.77545e-05
chr13	18821445	18821711	4.03633	8.5136e-07	1.77559e-05
chr2	122562482	122562742	4.03633	8.5136e-07	1.77559e-05
chr3	67327773	67328030	2.41556	8.52503e-07	1.77654e-05
chr9	5286640	5286891	3.2652	8.52895e-07	1.77654e-05
chr1	174757783	174758039	3.51594	8.60712e-07	1.79169e-05
chr3	104470935	104471203	2.82925	8.62111e-07	1.79347e-05
chr13	20497903	20498170	4.02116	8.62895e-07	1.79397e-05
chr1	189032493	189032808	3.03588	8.67427e-07	1.80226e-05
chr3	59686604	59686919	2.26077	8.75422e-07	1.81773e-05
chr2	104331016	104331267	3.01468	8.8365e-07	1.83366e-05
chr16	81434822	81435100	2.44477	8.86926e-07	1.8393e-05
chrX	19910205	19910483	3.25407	8.91254e-07	1.84604e-05
chr8	26895526	26895877	-3.22656	8.91295e-07	1.84604e-05
chr4	93219435	93219791	2.33807	8.93612e-07	1.84968e-05
chr2	105070545	105070800	3.44012	8.98987e-07	1.85964e-05
chr5	86539920	86540173	4.33735	9.05599e-07	1.87111e-05
chr6	71455737	71456052	3.076	9.0567e-07	1.87111e-05
chr12	105314845	105315301	-1.94307	9.07485e-07	1.87292e-05
chr14	21117414	21117729	2.45361	9.07678e-07	1.87292e-05
chr2	25215402	25215677	3.27162	9.12932e-07	1.88258e-05
chr4	148678640	148678962	2.94149	9.21777e-07	1.89963e-05
chr2	4802115	4802493	-4.24845	9.22721e-07	1.90039e-05
chr19	25726196	25726511	-3.64707	9.23539e-07	1.90089e-05
chr19	48781406	48781814	2.12091	9.32083e-07	1.91728e-05
chr16	52675924	52676271	2.12004	9.35293e-07	1.92268e-05
chr15	36508231	36508662	-4.04528	9.39359e-07	1.92984e-05
chr14	22230380	22230662	4.09927	9.43929e-07	1.93561e-05
chr2	48697206	48697626	4.09927	9.43929e-07	1.93561e-05
chr3	136455742	136455997	4.09927	9.43929e-07	1.93561e-05
chr15	36264947	36265220	1.93748	9.45916e-07	1.93848e-05
chr3	127617182	127617598	2.69642	9.46693e-07	1.93887e-05
chr12	73583274	73583532	2.74054	9.48194e-07	1.93964e-05
chr9	123879675	123879935	4.1519	9.48246e-07	1.93964e-05
chr11	87236292	87236803	2.06806	9.55864e-07	1.95401e-05
chr17	28561305	28561625	-3.13229	9.5647e-07	1.95404e-05
chr1	187599944	187600196	3.29309	9.59583e-07	1.95919e-05
chr8	73611986	73612240	3.7234	9.67185e-07	1.97349e-05
chr16	78632143	78632473	-2.18274	9.72372e-07	1.98285e-05
chr12	40099300	40099597	4.07252	9.81281e-07	1.99819e-05
chr8	71211682	71211939	4.07252	9.81281e-07	1.99819e-05
chr1	45958475	45958726	2.88741	9.81712e-07	1.99819e-05
chr1	74854277	74854592	-1.76136	9.86964e-07	2.00764e-05
chr7	80685152	80685446	3.28979	9.87756e-07	2.00801e-05
chr5	108222369	108222668	3.20369	9.9716e-07	2.02588e-05
chr10	28329004	28329276	4.03287	1.00333e-06	2.03591e-05
chr17	82845035	82845287	4.03287	1.00333e-06	2.03591e-05
chr12	40753542	40753834	2.49429	1.00537e-06	2.03879e-05
chr6	48756406	48756673	3.55819	1.01567e-06	2.05843e-05
chr15	54751506	54751821	-3.37898	1.01916e-06	2.06423e-05
chr6	82035339	82035856	2.17638	1.02561e-06	2.076e-05
chr3	130397747	130398062	-3.08946	1.02764e-06	2.07885e-05
chr5	103122235	103122500	3.73128	1.03243e-06	2.08725e-05
chr13	114866353	114866604	2.5302	1.03403e-06	2.08914e-05
chr4	9331818	9332164	2.19773	1.03463e-06	2.08914e-05
chr8	46389716	46390057	-2.63687	1.03695e-06	2.09255e-05
chr13	23529713	23530003	3.19	1.03937e-06	2.09615e-05
chr8	94733739	94733990	3.20625	1.04597e-06	2.10817e-05
chr2	13458453	13458704	3.53119	1.06315e-06	2.14148e-05
chr12	74039537	74039861	-3.39193	1.07156e-06	2.15711e-05
chr3	67436443	67436739	2.53173	1.07515e-06	2.16302e-05
chr1	104717869	104718121	3.10565	1.08689e-06	2.18531e-05
chr10	68052608	68052894	3.3284	1.09333e-06	2.19691e-05
chr2	134644255	134644506	3.20793	1.09865e-06	2.20626e-05
chr13	14135825	14136094	3.35023	1.11817e-06	2.2441e-05
chr3	121119131	121119435	3.79517	1.13101e-06	2.26849e-05
chr10	64827482	64827819	2.91913	1.13503e-06	2.27517e-05
chr5	130284575	130284826	3.43634	1.16448e-06	2.33017e-05
chr10	18111512	18111765	3.47242	1.16471e-06	2.33017e-05
chr15	103112448	103112699	3.47242	1.16471e-06	2.33017e-05
chr3	54311540	54311888	2.05294	1.1653e-06	2.33017e-05
chr14	41914142	41914393	2.2342	1.17205e-06	2.34207e-05
chr1	136696578	136696829	3.99565	1.17622e-06	2.34207e-05
chr12	33034108	33034366	3.99565	1.17622e-06	2.34207e-05
chr17	74969959	74970215	3.99565	1.17622e-06	2.34207e-05
chr19	45422660	45422939	3.99565	1.17622e-06	2.34207e-05
chr5	68353223	68353497	3.99565	1.17622e-06	2.34207e-05
chr7	88685824	88686133	3.99565	1.17622e-06	2.34207e-05
chr16	92966394	92966812	1.89427	1.18203e-06	2.35222e-05
chr10	17401253	17401543	3.42975	1.18883e-06	2.36434e-05
chr15	50518342	50518639	3.99921	1.21522e-06	2.411e-05
chr19	43488592	43488856	3.99921	1.21522e-06	2.411e-05
chr5	89442271	89442528	3.99921	1.21522e-06	2.411e-05
chrX	83972083	83972372	3.99921	1.21522e-06	2.411e-05
chr18	45734086	45734347	3.51832	1.22467e-06	2.42694e-05
chr10	84583633	84583905	4.05353	1.22546e-06	2.42694e-05
chr14	37800042	37800355	4.05353	1.22546e-06	2.42694e-05
chr17	25545188	25545785	-3.63916	1.22758e-06	2.42967e-05
chr12	11618442	11618693	3.99209	1.23109e-06	2.43371e-05
chr12	99613455	99613748	3.99209	1.23109e-06	2.43371e-05
chr16	35055254	35055505	2.56017	1.23557e-06	2.4411e-05
chr1	139343435	139343695	4.35285	1.23646e-06	2.44139e-05
chr12	11151680	11152009	2.50684	1.24137e-06	2.44963e-05
chr16	77551284	77551616	-2.90111	1.24924e-06	2.46368e-05
chr2	157865453	157865782	-3.4658	1.25605e-06	2.47563e-05
chr7	34942945	34943197	3.51412	1.26396e-06	2.48974e-05
chr13	46726010	46726325	3.07147	1.28768e-06	2.53495e-05
chr16	41043077	41043388	3.71288	1.2957e-06	2.54922e-05
chr2	149383153	149383437	3.46958	1.29771e-06	2.55165e-05
chr8	42104651	42105081	2.26519	1.30087e-06	2.55633e-05
chr11	101380654	101380905	2.93592	1.31274e-06	2.57813e-05
chr11	48813454	48813715	4.10258	1.31923e-06	2.58933e-05
chr11	94908638	94909025	-4.26275	1.32533e-06	2.59976e-05
chr4	49449897	49450278	2.84485	1.32692e-06	2.60133e-05
chr10	91151282	91151597	2.86401	1.32847e-06	2.60283e-05
chr11	70555154	70555469	2.15172	1.34141e-06	2.62661e-05
chr4	10386866	10387124	4.00275	1.35651e-06	2.65461e-05
chr18	36873064	36873379	2.15513	1.36696e-06	2.67347e-05
chr3	79046107	79046576	-4.01074	1.37942e-06	2.69624e-05
chr17	31791829	31792156	1.96647	1.38075e-06	2.69725e-05
chr2	93174537	93174886	-3.9937	1.39114e-06	2.70957e-05
chr12	73868833	73869165	1.91024	1.39145e-06	2.70957e-05
chr15	16714372	16714662	3.98852	1.39363e-06	2.70957e-05
chr2	67549652	67549934	3.98852	1.39363e-06	2.70957e-05
chr2	126655783	126656079	3.98852	1.39363e-06	2.70957e-05
chr3	133454373	133454625	3.98852	1.39363e-06	2.70957e-05
chr3	151266377	151266715	3.98852	1.39363e-06	2.70957e-05
chr4	49353038	49353313	3.98852	1.39363e-06	2.70957e-05
chr3	69365252	69365585	4.06914	1.39723e-06	2.71107e-05
chr4	130263419	130263703	4.06914	1.39723e-06	2.71107e-05
chr8	115740639	115740964	4.06914	1.39723e-06	2.71107e-05
chr1	20750386	20750638	3.67664	1.39851e-06	2.71107e-05
chr18	56592846	56593103	3.67664	1.39851e-06	2.71107e-05
chr10	64520822	64521137	1.80945	1.41084e-06	2.73324e-05
chr2	67821690	67821952	3.08008	1.41217e-06	2.73324e-05
chr1	141911318	141911618	3.05775	1.41243e-06	2.73324e-05
chr17	15838413	15838810	2.09983	1.4165e-06	2.7395e-05
chr6	90505626	90505877	3.28756	1.42013e-06	2.74493e-05
chr1	152251120	152251371	3.49511	1.43232e-06	2.76524e-05
chr6	54605745	54606056	3.49511	1.43232e-06	2.76524e-05
chr4	43396638	43396897	3.17798	1.43491e-06	2.76862e-05
chr1	166644180	166644431	2.58966	1.43923e-06	2.77534e-05
chr6	55862488	55862740	3.2854	1.45212e-06	2.79788e-05
chr9	30709834	30710217	-2.79897	1.45262e-06	2.79788e-05
chr19	32581058	32581373	1.84957	1.46205e-06	2.8144e-05
chr4	125128732	125128983	2.78284	1.46497e-06	2.81838e-05
chr11	95185819	95186332	-4.02758	1.46685e-06	2.82035e-05
chr14	63540371	63540945	2.92861	1.4697e-06	2.82419e-05
chr19	54085485	54085800	2.18605	1.49868e-06	2.87821e-05
chr2	139892238	139892727	-3.97646	1.50875e-06	2.89585e-05
chr7	116780906	116781221	-4.21849	1.51559e-06	2.90728e-05
chr6	147592956	147593216	3.40755	1.52364e-06	2.91934e-05
chr9	45163334	45163588	3.40755	1.52364e-06	2.91934e-05
chr10	27947576	27947829	3.11498	1.53228e-06	2.93418e-05
chr1	70965040	70965355	2.97053	1.5386e-06	2.94458e-05
chr8	27704283	27704930	2.1168	1.54205e-06	2.94948e-05
chr4	66513130	66513449	2.82946	1.55571e-06	2.97388e-05
chr15	76414404	76414967	-2.64464	1.56735e-06	2.9944e-05
chr18	87162466	87162730	3.28791	1.57557e-06	3.00835e-05
chr4	36078440	36078867	2.19373	1.5805e-06	3.01449e-05
chr1	189720224	189720516	3.1663	1.58061e-06	3.01449e-05
chr17	10836583	10836841	3.48371	1.59305e-06	3.03646e-05
chr2	35364295	35364589	2.83388	1.59838e-06	3.04486e-05
chr4	81319322	81319657	1.70906	1.60553e-06	3.05672e-05
chr11	59628571	59628822	2.2917	1.60959e-06	3.06268e-05
chr10	126749975	126750231	2.45031	1.61155e-06	3.06464e-05
chr3	135593912	135594190	3.20322	1.62664e-06	3.09156e-05
chr4	8140404	8140667	4.00629	1.63308e-06	3.10201e-05
chr6	93278700	93278951	3.43919	1.64613e-06	3.12341e-05
chr2	131626292	131626558	2.68806	1.64624e-06	3.12341e-05
chr16	14989728	14990061	2.18666	1.65147e-06	3.13153e-05
chr16	23109447	23109750	4.15001	1.66789e-06	3.16085e-05
chr5	146723221	146723522	1.96935	1.66957e-06	3.16222e-05
chr15	91020405	91020677	3.5014	1.67355e-06	3.1643e-05
chr7	74167290	74167549	3.5014	1.67355e-06	3.1643e-05
chr7	130304439	130304690	3.5014	1.67355e-06	3.1643e-05
chr3	81231218	81231469	3.48879	1.67797e-06	3.17085e-05
chr9	66920119	66920483	1.77967	1.68008e-06	3.17302e-05
chr16	70535440	70535784	3.13219	1.69887e-06	3.20585e-05
chr12	88732416	88732689	2.93339	1.69941e-06	3.20585e-05
chr14	104125884	104126152	2.31074	1.70238e-06	3.20929e-05
chr1	48621013	48621314	3.98493	1.70512e-06	3.20929e-05
chr12	90230613	90230884	3.98493	1.70512e-06	3.20929e-05
chr8	30249156	30249525	3.98493	1.70512e-06	3.20929e-05
chr1	88775440	88775722	3.09939	1.71688e-06	3.22958e-05
chr9	124043232	124043483	3.73737	1.72699e-06	3.24674e-05
chr13	75680913	75681189	3.18756	1.74261e-06	3.27423e-05
chr7	79107781	79108037	3.70979	1.74629e-06	3.27928e-05
chr5	96735352	96735609	4.02591	1.75299e-06	3.29e-05
chr11	28809201	28809516	2.19788	1.75567e-06	3.29316e-05
chr12	85375205	85375456	3.43338	1.76134e-06	3.30191e-05
chr19	27737833	27738148	3.52969	1.78543e-06	3.34517e-05
chr16	77643533	77643805	4.10783	1.80012e-06	3.36886e-05
chr3	100408246	100408497	4.10783	1.80012e-06	3.36886e-05
chr4	82961234	82961549	-3.55636	1.80117e-06	3.36891e-05
chr3	127551128	127551413	3.28528	1.80671e-06	3.36994e-05
chr12	45393288	45393626	3.95012	1.80784e-06	3.36994e-05
chr14	63867864	63868166	3.95012	1.80784e-06	3.36994e-05
chr19	28266778	28267036	3.95012	1.80784e-06	3.36994e-05
chr4	89749623	89749874	3.95012	1.80784e-06	3.36994e-05
chr5	19551422	19551683	3.95012	1.80784e-06	3.36994e-05
chr18	51384272	51384561	3.12084	1.81311e-06	3.37785e-05
chr2	102434662	102434984	2.1242	1.8209e-06	3.38901e-05
chr1	182464775	182465078	3.94645	1.82218e-06	3.38901e-05
chr3	119517128	119517388	3.94645	1.82218e-06	3.38901e-05
chr6	94210029	94210282	2.68928	1.83986e-06	3.4197e-05
chr9	86537074	86537502	1.80433	1.84076e-06	3.4197e-05
chr3	119635939	119636432	2.50613	1.85892e-06	3.45151e-05
chr1	81672226	81672585	3.20766	1.86808e-06	3.46656e-05
chr14	12903409	12903674	2.9941	1.8775e-06	3.48207e-05
chr7	79468414	79468729	-3.13389	1.87904e-06	3.48298e-05
chr14	100744058	100744321	3.92109	1.91453e-06	3.54676e-05
chr17	84235442	84235762	-1.42521	1.93251e-06	3.57639e-05
chr1	157200223	157200629	3.95379	1.93594e-06	3.57639e-05
chr13	102239942	102240198	3.95379	1.93594e-06	3.57639e-05
chr14	72989232	72989530	3.95379	1.93594e-06	3.57639e-05
chr6	93845342	93845600	3.95379	1.93594e-06	3.57639e-05
chr13	17238519	17238793	3.63621	1.94081e-06	3.58338e-05
chr1	138856061	138856357	3.06419	1.96207e-06	3.62062e-05
chr19	38199222	38199588	-1.66999	1.97703e-06	3.64618e-05
chr6	139795646	139796037	2.02524	2.00035e-06	3.68713e-05
chr17	57372373	57372695	-1.77124	2.01945e-06	3.72025e-05
chr5	140846680	140846956	3.50454	2.02571e-06	3.72971e-05
chr2	42603166	42603441	2.7274	2.03081e-06	3.737e-05
chr7	99970511	99970787	3.34518	2.03922e-06	3.7504e-05
chr2	51138844	51139373	-3.97535	2.05321e-06	3.76982e-05
chr4	32217417	32217870	-3.97535	2.05321e-06	3.76982e-05
chr6	83713103	83713450	-3.97535	2.05321e-06	3.76982e-05
chr15	7825910	7826233	3.10276	2.06905e-06	3.79678e-05
chr3	67071405	67071699	4.00982	2.113e-06	3.87098e-05
chr4	97727798	97728087	4.00982	2.113e-06	3.87098e-05
chrX	90404496	90404766	4.00982	2.113e-06	3.87098e-05
chr17	40960711	40961031	1.91867	2.13248e-06	3.90449e-05
chr10	11328300	11328563	3.25437	2.13835e-06	3.91308e-05
chr7	17224455	17224790	-2.30587	2.14537e-06	3.92374e-05
chr7	148580057	148580308	2.33971	2.15603e-06	3.94106e-05
chr2	28704484	28704743	2.86477	2.1602e-06	3.94649e-05
chr4	102215677	102215998	2.50338	2.16423e-06	3.95167e-05
chr19	10732162	10732477	-1.64272	2.16569e-06	3.95215e-05
chr18	76324025	76324340	3.25975	2.16936e-06	3.95666e-05
chr10	43719965	43720256	2.9	2.17956e-06	3.97307e-05
chr8	131003296	131003622	-2.96498	2.19924e-06	4.0062e-05
chr18	76130868	76131183	-1.99851	2.20017e-06	4.0062e-05
chr13	63501393	63501742	1.95372	2.2085e-06	4.01916e-05
chr3	35830286	35830542	3.33849	2.21238e-06	4.024e-05
chr11	80431892	80432303	2.99701	2.22634e-06	4.04715e-05
chr11	21923831	21924082	3.95745	2.23533e-06	4.05902e-05
chr18	16947452	16947703	3.95745	2.23533e-06	4.05902e-05
chr8	125567820	125568140	1.93002	2.23826e-06	4.0603e-05
chr8	114447440	114447797	-3.99261	2.2385e-06	4.0603e-05
chr14	80883832	80884179	3.98134	2.24979e-06	4.0763e-05
chrX	160783224	160783486	3.98134	2.24979e-06	4.0763e-05
chr6	52588825	52589099	3.62896	2.26552e-06	4.10256e-05
chr11	100183055	100183381	-2.39875	2.28146e-06	4.12915e-05
chr13	31610910	31611163	1.68734	2.2835e-06	4.13058e-05
chr12	101096988	101097246	2.4063	2.30596e-06	4.16892e-05
chr8	27617969	27618371	-3.26834	2.31027e-06	4.17442e-05
chr15	90440540	90440807	3.93906	2.33132e-06	4.20326e-05
chr8	42368987	42369272	3.93906	2.33132e-06	4.20326e-05
chr9	86549263	86549517	3.93906	2.33132e-06	4.20326e-05
chr9	121532366	121532635	3.93906	2.33132e-06	4.20326e-05
chrX	17145457	17145708	3.03497	2.36274e-06	4.25758e-05
chr10	27832696	27832987	3.25167	2.36597e-06	4.26108e-05
chr16	94737017	94737277	4.06035	2.37142e-06	4.26856e-05
chr18	8719746	8720348	1.96723	2.4006e-06	4.31872e-05
chr4	116359035	116359302	2.7345	2.42107e-06	4.35317e-05
chr3	137889976	137890342	2.05467	2.46169e-06	4.42161e-05
chr2	141824658	141824973	-2.4471	2.46181e-06	4.42161e-05
chr7	144402971	144403242	3.15692	2.4946e-06	4.47807e-05
chr10	67331087	67331342	2.66565	2.50098e-06	4.48708e-05
chr7	47900265	47900594	4.02242	2.58018e-06	4.62666e-05
chr16	96252126	96252512	1.85395	2.59308e-06	4.64512e-05
chr2	3273647	3273934	3.17228	2.59329e-06	4.64512e-05
chr12	85264111	85264362	2.75864	2.602e-06	4.65819e-05
chr18	72854928	72855189	3.59797	2.64366e-06	4.72829e-05
chr19	9211641	9211957	2.09277	2.64403e-06	4.72829e-05
chr13	115599339	115599627	2.96546	2.66069e-06	4.75552e-05
chr13	110380351	110380657	4.1455	2.66489e-06	4.76044e-05
chr13	110368201	110368484	3.48245	2.66908e-06	4.76535e-05
chr13	12501038	12501289	3.46133	2.67247e-06	4.76881e-05
chr11	53180564	53180845	3.15111	2.67496e-06	4.77069e-05
chr8	95802156	95802441	2.43336	2.68606e-06	4.78789e-05
chr1	40293639	40293958	-2.79143	2.68866e-06	4.78994e-05
chr2	128762053	128762317	4.15321	2.71142e-06	4.82789e-05
chr9	35663037	35663288	3.13575	2.72279e-06	4.84551e-05
chr19	11077674	11077927	3.60131	2.73305e-06	4.85853e-05
chr2	145659910	145660180	3.60131	2.73305e-06	4.85853e-05
chr2	16060841	16061102	3.52026	2.74013e-06	4.8685e-05
chr18	10904496	10904747	2.38612	2.74794e-06	4.87159e-05
chr11	106610450	106610701	3.89931	2.75812e-06	4.87159e-05
chr12	104865509	104865771	3.89931	2.75812e-06	4.87159e-05
chr14	67635587	67635934	3.89931	2.75812e-06	4.87159e-05
chr18	51411027	51411488	3.89931	2.75812e-06	4.87159e-05
chr19	17815934	17816185	3.89931	2.75812e-06	4.87159e-05
chr19	27878779	27879040	3.89931	2.75812e-06	4.87159e-05
chr2	116829761	116830123	3.89931	2.75812e-06	4.87159e-05
chr6	42191342	42191610	3.89931	2.75812e-06	4.87159e-05
chr7	52549874	52550178	3.89931	2.75812e-06	4.87159e-05
chr9	108838082	108838335	3.89931	2.75812e-06	4.87159e-05
chr7	129723042	129723293	3.9611	2.77709e-06	4.90248e-05
chr17	32490974	32491236	3.15784	2.79456e-06	4.93068e-05
chr2	11635763	11636096	-2.83803	2.82287e-06	4.97796e-05
chr16	53244610	53244868	3.90311	2.83683e-06	4.99457e-05
chr2	106685046	106685327	3.90311	2.83683e-06	4.99457e-05
chr9	69928882	69929167	3.90311	2.83683e-06	4.99457e-05
chr10	67673409	67673667	3.8955	2.89051e-06	5.06667e-05
chr10	95635628	95635892	3.8955	2.89051e-06	5.06667e-05
chr12	73801328	73801579	3.8955	2.89051e-06	5.06667e-05
chr14	18432914	18433190	3.8955	2.89051e-06	5.06667e-05
chr19	36558827	36559143	3.8955	2.89051e-06	5.06667e-05
chr2	126221693	126221946	3.8955	2.89051e-06	5.06667e-05
chr4	61652854	61653138	3.8955	2.89051e-06	5.06667e-05
chr7	68914771	68915024	3.8955	2.89051e-06	5.06667e-05
chr1	21305855	21306190	1.98534	2.89274e-06	5.06667e-05
chr11	66965190	66965505	1.87108	2.89337e-06	5.06667e-05
chr2	17209250	17209802	1.94357	2.89467e-06	5.06667e-05
chr9	113871831	113872362	-4.14125	2.90126e-06	5.07552e-05
chr8	124571419	124571764	-2.81094	2.94871e-06	5.15026e-05
chr4	149869540	149869890	3.93536	2.95638e-06	5.15026e-05
chr6	21799782	21800033	3.93536	2.95638e-06	5.15026e-05
chr8	46390885	46391143	3.93536	2.95638e-06	5.15026e-05
chr13	94677865	94678284	2.22349	2.95883e-06	5.15026e-05
chr18	75688206	75688580	-3.92116	2.95891e-06	5.15026e-05
chr2	119128656	119128976	-3.92116	2.95891e-06	5.15026e-05
chr6	134515602	134515939	-3.92116	2.95891e-06	5.15026e-05
chr6	96486607	96486862	3.22002	2.9596e-06	5.15026e-05
chr7	15025004	15025277	3.22002	2.9596e-06	5.15026e-05
chr10	36995699	36995964	2.37216	2.96188e-06	5.15152e-05
chr10	127374098	127374446	1.63155	2.97983e-06	5.18001e-05
chr1	122166662	122167018	-3.03414	2.98534e-06	5.18685e-05
chr11	16887561	16888077	-3.92345	3.017e-06	5.2391e-05
chr11	120757502	120757775	3.04186	3.02665e-06	5.24939e-05
chr8	114141743	114142058	-3.90302	3.02755e-06	5.24939e-05
chr19	29330190	29330517	2.45462	3.0277e-06	5.24939e-05
chr3	133411703	133411997	2.30687	3.07366e-06	5.32627e-05
chr11	31761545	31761862	3.22313	3.07536e-06	5.32643e-05
chr11	80244109	80244395	3.59127	3.08842e-06	5.34625e-05
chr4	122685351	122685823	-3.93907	3.09517e-06	5.35324e-05
chr12	80714828	80715244	2.93183	3.09571e-06	5.35324e-05
chr1	45925656	45925907	2.43953	3.13121e-06	5.41179e-05
chr10	16931827	16932167	3.9069	3.14322e-06	5.4127e-05
chr10	22857042	22857341	3.9069	3.14322e-06	5.4127e-05
chr12	32638163	32638459	3.9069	3.14322e-06	5.4127e-05
chr16	98135243	98135565	3.9069	3.14322e-06	5.4127e-05
chr18	29454895	29455370	3.9069	3.14322e-06	5.4127e-05
chr3	21549006	21549404	3.9069	3.14322e-06	5.4127e-05
chr6	33908273	33908536	3.9069	3.14322e-06	5.4127e-05
chr4	114783723	114784047	2.1771	3.1803e-06	5.4736e-05
chr2	118132256	118132578	-2.99131	3.1819e-06	5.4736e-05
chr1	28109210	28109526	3.97774	3.18903e-06	5.4773e-05
chr14	96819623	96819902	3.97774	3.18903e-06	5.4773e-05
chr2	73747932	73748187	3.97774	3.18903e-06	5.4773e-05
chr13	112921087	112921350	2.74139	3.24309e-06	5.56725e-05
chr2	127197308	127197559	3.39025	3.25277e-06	5.57957e-05
chr3	77711788	77712271	2.31186	3.25365e-06	5.57957e-05
chr18	54294674	54294940	2.3201	3.25935e-06	5.5843e-05
chr1	166299983	166300240	3.40678	3.26228e-06	5.5843e-05
chr1	35894377	35894634	3.89168	3.26657e-06	5.5843e-05
chr13	29930585	29930838	3.89168	3.26657e-06	5.5843e-05
chr7	149891559	149891825	3.89168	3.26657e-06	5.5843e-05
chr8	87404929	87405186	3.89168	3.26657e-06	5.5843e-05
chr1	147819532	147819884	1.93742	3.27226e-06	5.59115e-05
chr7	149605695	149605983	3.00463	3.28876e-06	5.61643e-05
chr6	24900688	24900944	2.02426	3.30248e-06	5.63694e-05
chr1	167260662	167261030	2.86556	3.31113e-06	5.64878e-05
chr14	93431557	93431886	-3.88465	3.32397e-06	5.66776e-05
chr17	46190321	46190636	-1.60535	3.33706e-06	5.68713e-05
chr19	28908922	28909277	-2.94271	3.34132e-06	5.69145e-05
chr4	108035923	108036238	-2.70186	3.34927e-06	5.70205e-05
chr7	119790995	119791258	2.81708	3.35365e-06	5.70657e-05
chr15	64027340	64027671	-2.94133	3.37574e-06	5.7412e-05
chr11	16694999	16695338	3.00277	3.4111e-06	5.79834e-05
chr19	48955099	48955414	2.17544	3.45221e-06	5.8652e-05
chr11	43171938	43172466	-3.95677	3.45401e-06	5.86524e-05
chr4	41690983	41691298	1.89208	3.48387e-06	5.91291e-05
chr16	50736365	50736649	3.05374	3.49323e-06	5.92574e-05
chr14	18561813	18562064	2.84615	3.49554e-06	5.92662e-05
chr18	32078399	32078666	2.7493	3.5222e-06	5.96874e-05
chr3	132228695	132229059	2.11186	3.52522e-06	5.9708e-05
chr7	46779473	46779807	2.00913	3.53019e-06	5.97615e-05
chr3	155608237	155608502	3.63549	3.54579e-06	5.99948e-05
chr3	90001471	90001796	2.85767	3.56444e-06	6.02601e-05
chr8	90347196	90347454	2.8868	3.56513e-06	6.02601e-05
chr16	14929360	14929611	3.00103	3.56699e-06	6.02608e-05
chr10	112391208	112391530	3.30211	3.56989e-06	6.02789e-05
chr16	6352189	6352440	3.10613	3.59517e-06	6.06748e-05
chr18	60403869	60404120	2.88069	3.59724e-06	6.06786e-05
chr14	32977611	32977865	2.88057	3.60245e-06	6.07248e-05
chr4	19634617	19634870	3.03644	3.60366e-06	6.07248e-05
chr12	28775606	28775877	3.15603	3.60563e-06	6.0727e-05
chr5	123495922	123496259	-3.23586	3.61187e-06	6.0801e-05
chr10	23557336	23557619	3.60797	3.62736e-06	6.09995e-05
chr16	16982174	16982450	3.60797	3.62736e-06	6.09995e-05
chr14	95311586	95311878	4.06375	3.63311e-06	6.10651e-05
chr11	51571149	51571503	1.51972	3.64425e-06	6.12212e-05
chr19	45033480	45033731	3.96474	3.69763e-06	6.20787e-05
chr7	79490853	79491184	3.09198	3.69906e-06	6.20787e-05
chr11	35597587	35597876	3.35505	3.71009e-06	6.22005e-05
chr6	122086362	122086628	3.35505	3.71009e-06	6.22005e-05
chr5	116474543	116474871	-3.22482	3.71407e-06	6.22357e-05
chr6	15688582	15688902	3.58791	3.72574e-06	6.23995e-05
chr13	60609442	60609844	1.74123	3.73779e-06	6.25695e-05
chr4	96766477	96766792	3.12052	3.74186e-06	6.25743e-05
chr10	98191054	98191333	3.91068	3.74755e-06	6.25743e-05
chr19	60630872	60631143	3.91068	3.74755e-06	6.25743e-05
chr6	129137840	129138093	3.91068	3.74755e-06	6.25743e-05
chrX	74915589	74915855	3.91068	3.74755e-06	6.25743e-05
chr3	151542905	151543184	3.01041	3.76641e-06	6.28572e-05
chr6	90692560	90692811	2.52098	3.80869e-06	6.35285e-05
chr15	10772813	10773190	3.24463	3.81048e-06	6.35285e-05
chr10	106753149	106753438	3.15321	3.83261e-06	6.38528e-05
chr3	86812332	86812672	3.04632	3.8338e-06	6.38528e-05
chr10	95085556	95085825	3.59297	3.83765e-06	6.38847e-05
chr13	102488889	102489208	-2.74648	3.93854e-06	6.55312e-05
chr5	93414438	93414761	2.37623	3.95823e-06	6.58255e-05
chr12	40800228	40800537	3.88785	3.9805e-06	6.61625e-05
chr1	73979257	73979572	-1.7217	3.98483e-06	6.62011e-05
chr18	35206522	35206815	3.5518	3.99142e-06	6.62773e-05
chr6	116844339	116844592	2.43105	4.00009e-06	6.63878e-05
chr5	146215329	146215580	2.73343	4.04205e-06	6.70505e-05
chr2	172529346	172529661	-2.98931	4.0782e-06	6.76161e-05
chr8	70614947	70615251	2.86145	4.09792e-06	6.79089e-05
chr18	42956478	42956735	3.4111	4.16602e-06	6.89835e-05
chr13	109488123	109488446	2.61589	4.16694e-06	6.89835e-05
chr13	39484388	39484812	3.04654	4.16905e-06	6.89837e-05
chr10	121962836	121963156	-2.1868	4.18163e-06	6.91572e-05
chr15	8747809	8748176	3.55977	4.21568e-06	6.96854e-05
chr13	64006673	64006924	3.85059	4.26458e-06	7.03527e-05
chr16	21792976	21793232	3.85059	4.26458e-06	7.03527e-05
[truncated: 5,329 more rows]
