# Supplementary material for: Alterations in promoter interaction landscape and transcriptional network underlying metabolic adaptation to diet
Source: Nat Commun. 2020 Feb 19;11:962. doi: 10.1038/s41467-020-14796-x (PMC7031266; doi:10.1038/s41467-020-14796-x)
Supplement: Supplementary file 8 — Supplementary Data 5 [file 41467_2020_14796_MOESM8_ESM.xlsx]

## Sheet: Table S5a
Supplementary Data 5a Primers for qPCR
GeneID	Forward	Reverse
Fasn	GGAGGTGGTGATAGCCGGTAT	TGGGTAATCCATAGAGCCCAG
Acaca	ATGGGCGGAATGGTCTCTTTC	TGGGGACCTTGTCTTCATCAT
Acly	ACCCTTTCACTGGGGATCACA	GACAGGGATCAGGATTTCCTTG
Scd1	TTCTTGCGATACACTCTGGTGC	CGGGATTGAATGTTCTTGTCGT
Acadm	AGGGTTTAGTTTTGAGTTGAC	CCCCGCTTTTGTCATATTCCG
Aldh3a2	TCTCTGCCCTTTGGAGGTGT	AGCTGATCCTTGACAATCACAG
Hadh	TCAAGCATGTGACCGTCATCG	TGGATTTTGCCAGGATGTCTTC
Acaa1a	TCTCCAGGACGTGAGGCTAAA	CGCTCAGAAATTGGGCGATG
Hnf4a	CACGCGGAGGTCAAGCTAC	CCCAGAGATGGGAGAGGTGAT
Actb	GGCTGTATTCCCCTCCATCG	CCAGTTGGTAACAATGCCATGT

## Sheet: Table S5b
Supplementary Data 5b Primers for ChIP-qPCR
Region	Group	Location	Forward	Reverse
Region1	LD induced	chr7.88685000-88688599	CGTCTTCCAAAGCAGGTGTT	TTTGTGTCTCAGGCTGGTCT
Region2	LD induced	chr16.76198400-76203399	CCAGCTCTCCAACATCAGGA	CGGTAGGAGAGACAGTAGGC
Region3	LD induced	chr8.90490400-90492399	TTGCAAGGACTGGGCTAGAG	CCTCTCCCCTGTGAATCCAG
Region4	LD induced	chr7.141555800-141559799	ACCTGATGCAGTGACTCTCC	CCATGTTGAGTGACCTTCGC
Region5	CD induced	chr9.104262200-104266599	TAAACAGCGCCAGTAAACCC	GCAGATCTCACATGAAGAAAAGC
Region6	CD induced	chr2.168590400-168593399	CGGTTTCTTCGGCGACAG	GAGGTGAAAGGGGAGAGGTC
Region7	CD induced	chr2.168666800-168669599	GACTCACGTGTGCTCCAATG	GAAGAGGGCAATGTACGCTG
Region8	CD induced	chr7.138591400-138595999	AAGAATCTGGTCCTCTCGCG	GGGAAGCCACCATCAGAAGA
