# Supplementary material for: Alterations in promoter interaction landscape and transcriptional network underlying metabolic adaptation to diet
Source: Nat Commun. 2020 Feb 19;11:962. doi: 10.1038/s41467-020-14796-x (PMC7031266; doi:10.1038/s41467-020-14796-x)
Supplement: Supplementary file 9 — Supplementary Data 6 [file 41467_2020_14796_MOESM9_ESM.xlsx]

## Sheet: Table S6
Supplementary Data 6 Metrics of ChIP-seq data in current study
Sample ID	Raw read pairs	Read pairs after Q20(%)	Unique mapped read pairs(%)	Deduplicated unique mapped read pairs(%)
LD_H3K27ac_ChIPSeq_replicate1	24260626	23894854(98.49%)	19619406 (82.11%)	18441078(93.99%)
LD_H3K27ac_ChIPSeq_replicate2	31277426	30655836(98.01%)	23679685 (77.24%)	21813873(92.12%)
LD_H3K27ac_ChIPSeq_replicate3	22635591	21887581(96.7%)	14311115 (65.38%)	12610316(88.12%)
CD_H3K27ac_ChIPSeq_replicate1	34468122	33792487(98.04%)	26304954 (77.84%)	23352756(88.78%)
CD_H3K27ac_ChIPSeq_replicate2	34550484	33767796(97.73%)	25930134 (76.79%)	23822197(91.87%)
CD_H3K27ac_ChIPSeq_replicate3	33288047	32540865(97.76%)	24694060 (75.89%)	21905019(88.71%)
LD_H3K27ac_ChIPSeq_replicate1_input	32498184	31967651(98.37%)	21586354 (67.53%)	20054056(92.90%)
LD_H3K27ac_ChIPSeq_replicate2_input	37448569	35942026(95.98%)	18774744 (52.24%)	17369967(92.52%)
LD_H3K27ac_ChIPSeq_replicate3_input	27941600	27581469(98.71%)	18930663 (68.64%)	16445625(86.87%)
CD_H3K27ac_ChIPSeq_replicate1_input	33753363	33425699(99.03%)	23383836 (69.96%)	22094849(94.49%)
CD_H3K27ac_ChIPSeq_replicate2_input	37720135	37196655(98.61%)	25797376 (69.35%)	23945195(92.82%)
CD_H3K27ac_ChIPSeq_replicate3_input	34101281	33577282(98.46%)	22824162 (67.98%)	21227223(93.00%)
LD_HNF4a_ChIPSeq_replicate1	57398563	56783122(98.93%)	45825592 (80.70%)	40251112(87.84%)
LD_HNF4a_ChIPSeq_replicate2	39329622	38938900(99.01%)	31217678 (80.17%)	27695957(88.72%)
CD_HNF4a_ChIPSeq_replicate1	40906240	40482458(98.96%)	30370614 (75.02%)	26195899(86.25%)
CD_HNF4a_ChIPSeq_replicate2	45173399	44694668(98.94%)	34628983 (77.48%)	31080914(89.75%)
LD_HNF4a_ChIPSeq_replicate1_input	53044958	52322467(98.64%)	40524401 (77.45%)	31610509(78.00%)
LD_HNF4a_ChIPSeq_replicate2_input	60416127	59636127(98.71%)	45830736 (76.85%)	36888355(80.48%)
CD_HNF4a_ChIPSeq_replicate1_input	44176935	43753090(99.04%)	31957372 (73.04%)	28546525(89.32%)
CD_HNF4a_ChIPSeq_replicate2_input	79281272	78273145(98.73%)	57973859 (74.07%)	42352382(73.05%)
LD_C/EBPa_ChIPSeq_replicate1	26640032	25545395(95.89%)	14518042 (56.83%)	13717964(94.49%)
LD_C/EBPa_ChIPSeq_replicate2	32600872	31746677(97.38%)	19571871 (61.65%)	18401318(94.02%)
CD_C/EBPa_ChIPSeq_replicate1	26987955	26711090(98.97%)	16698021 (62.51%)	15569180(93.24%)
CD_C/EBPa_ChIPSeq_replicate2	38862955	38333796(98.64%)	22187506 (57.88%)	20838627(93.92%)
LD_C/EBPa_ChIPSeq_replicate1_input	33067295	32753295(99.05%)	21748860 (66.40%)	20836028(95.80%)
LD_C/EBPa_ChIPSeq_replicate2_input	34286225	34060434(99.34%)	22177682 (65.11%)	21277655(95.94%)
CD_C/EBPa_ChIPSeq_replicate1_input	58796994	57665948(98.08%)	35926494 (62.30%)	33007500(91.88%)
CD_C/EBPa_ChIPSeq_replicate2_input	32335106	31950949(98.81%)	20926024 (65.49%)	19650594(93.91%)
