# Supplementary material for: Alterations in promoter interaction landscape and transcriptional network underlying metabolic adaptation to diet
Source: Nat Commun. 2020 Feb 19;11:962. doi: 10.1038/s41467-020-14796-x (PMC7031266; doi:10.1038/s41467-020-14796-x)
Supplement: Supplementary file 10 — Supplementary Data 7 [file 41467_2020_14796_MOESM10_ESM.xlsx]

## Sheet: Sheet1
Supplementary Data 7
Caloric Information		LD	CD	NIH-31
Protein:		20% kcal	20% kcal	24% kcal
Fat:		60% kcal	10% kcal	14% kcal
Carbohydrate:		20% kcal	70% kcal	62% kcal
Class description	Ingredient	LD(percentage of weight)	CD(percentage of weight)	Macronutrients a	NIH-31(percentage of weight)
Protein	Casein, Lactic, 30 Mesh	0.258448	0.189564	Crude Protein	0.18
Protein	Cystine, L	0.00387672	0.00284347	Fat (ether extract)	0.047
Carbohydrate	Sucrose, Fine Granulated	0.0940751	0.335529	Carbohydrate (available)	0.465
Carbohydrate	Lodex 10	0.16153	0.0331738	Crude Fiber	0.04
Carbohydrate	Starch, Corn	0	0.298564	Neutral Detergent Fiber	0.136
Fiber	Solka Floc, FCC200	0.064612	0.0473911	Ash	0.062
Fat	Lard	0.316599	0.0189564	Moisture	0.07
Fat	Soybean Oil, USP	0.032306	0.0236956	Total	1
Mineral	S10026B	0.064612	0.0473911
Vitamin	Choline Bitartrate	0.00258448	0.00189564	a Ingredients are from ground wheat, ground corn, ground oats, wheat middlings, fish meal, dehulled soybean meal, dehydrated alfalfa meal, corn gluten meal, soybean oil, dicalcium phosphate, brewers dried yeast, calcium carbonate, iodized salt, choline chloride, magnesium oxide, kaolin, ferrous sulfate, menadione sodium bisulfite complex (source of vitamin K activity), manganous oxide, thiamin mo…
Vitamin	V10001C	0.00129224	0.000947822
Dye		6.4612e-05	4.73911e-05
Total		1	1
