# Supplementary material for: Alterations in promoter interaction landscape and transcriptional network underlying metabolic adaptation to diet
Source: Nat Commun. 2020 Feb 19;11:962. doi: 10.1038/s41467-020-14796-x (PMC7031266; doi:10.1038/s41467-020-14796-x)
Supplement: Supplementary file 12 — Source Data [file 41467_2020_14796_MOESM12_ESM.xlsx]

## Sheet: Fig1
Fig. 1b The column graph depicts weight (mean and SEM) of study animals (n=5 per group)													Fig. 1g,h EE in LD and CD group (mean and SEM) of study animals (n=3-4 per group)											Fig. 1i,j O2 cosumption in LD and CD group (mean and SEM) of study animals (n=3-4 per group)										Fig. 1k,l CO2 production in LD and CD group (mean and SEM) of study animals (n=3-4 per group)
Time(weeks)	LD1(g)	LD2(g)	LD3(g)	LD4(g)	LD5(g)	CD1(g)	CD2(g)	CD3(g)	CD4(g)	CD5(g)			Time	LD				CD						Time	LD				CD					Time	LD				CD
0	18.8	19.6	15.8	20	20.8	20	20.5	17.2	21	20.6			Light	15.049	11.632	11.745		16.655	21.113	23.448	17.173			Light	3127	2384	2432		3308	4051	4493	3306		Light	2465	2024	1953		3271	4654	5190	3747
4	28.3	29.6	22.3	33.8	29.4	22.8	23.7	23	25.3	25.1				12.784	13.722	10.595		18.465	20.734	24.447	14.652				2664	2795	2178		3644	3973	4688	2820			2068	2448	1820		3712	4590	5400	3198
8	39.1	37	28.3	43	37.1	26	25.6	24.5	28.5	28.2				13.515	13.743	12.212		16.219	16.691	20.133	15.04				2825	2818	2530		3196	3205	3907	2943			2155	2385	2027		3277	3671	4283	3110
12	48.4	46.6	37	48.7	47.9	26.6	27.1	26.1	27.4	28				13.027	11.384	12.873		18.113	15.863	15.601	16.464				2702	2362	2632		3578	3132	3065	3213			2152	1876	2261		3627	3182	3186	3438
16	51.3	49	47.1	51.5	51	29.4	30.2	28.7	33.1	29.5				12.256	11.401	11.267		15.868	15.876	14.524	15.668				2554	2354	2325		3207	3133	2897	3052			1980	1922	1902		2919	3189	2808	3290
20	53	51.6	50.4	52.8	55.6	30.5	33.6	31.2	36.8	30				12.519	10.687	11.72		18.116	19.227	17.321	13.915				2613	2201	2406		3626	3786	3476	2679			2007	1819	2022		3459	3894	3276	3034
														13.08	11.827	11.71		18.08	16.615	14.776	18.285				2720	2422	2415		3565	3335	3031	3537			2133	2063	1981		3646	3139	2558	3929
Fig. 1c IPGTT in LD and CD group (mean and SEM) of study animals (n=5 per group)														14.624	12.774	11.973		17.696	14.303	14.501	14.64				3004	2596	2450		3439	2879	2943	2844			2520	2299	2095		3747	2672	2625	3103
														13.047	11.405	11.279		17.04	14.736	13.732	13.922				2671	2351	2320		3389	3004	2823	2696			2277	1936	1932		3332	2619	2358	2981
Time(minutes)	LD1(mg/dl)	LD2(mg/dl)	LD3(mg/dl)	LD4(mg/dl)	LD5(mg/dl)	CD1(mg/dl)	CD2(mg/dl)	CD3(mg/dl)	CD4(mg/dl)	CD5(mg/dl)				12.02	10.233	11.767		15.489	13.174	13.741	13.959				2487	2126	2422		3134	2703	2815	2726			2006	1678	2009		2838	2279	2393	2906
0	170	123	146	153	131	104	116	116	101	108				12.494	10.226	11.692		14.772	18.502	17.295	13.201				2601	2110	2393		3007	3699	3471	2606			2027	1729	2046		2642	3548	3269	2650
20	417	286	243	341	338	252	312	306	202	225				11.25	9.768	12.871		16.232	14.71	14.838	15.775				2327	2015	2616		3258	2933	2918	3104			1881	1651	2315		3067	2848	3017	3204
40	404	380	264	303	294	180	262	257	159	197				11.283	10.226	11.741		14.357	13.994	13.812	13.905				2339	2111	2401		2857	2816	2703	2776			1865	1725	2060		2800	2617	2857	2682
60	419	350	330	279	388	153	216	208	138	144				11.546	11.37	10.838		16.993	17.366	15.623	13.171				2398	2324	2224		3380	3510	3102	2644			1895	1999	1875		3321	3194	3071	2487
120	306	215	217	236	317	124	169	179	97	126				14.318	12.266	11.727		15.51	15.851	15.549	15.701				2966	2511	2388		3037	3158	3069	3081			2376	2143	2095		3201	3079	3123	3220
														15.379	10.193	12.884		14.814	14.718	14.867	13.219				3169	2100	2625		2920	2952	2928	2585			2612	1732	2296		2990	2789	3007	2740
Fig. 1d IPITT in LD and CD group (mean and SEM) of study animals (n=5 per group)														14.09	9.998	11.498		14.092	17.326	13.833	13.597				2906	2057	2344		2816	3479	2682	2679			2385	1709	2044		2708	3269	2951	2748
Time(minutes)	LD1(mg/dl)	LD2(mg/dl)	LD3(mg/dl)	LD4(mg/dl)	LD5(mg/dl)	CD1(mg/dl)	CD2(mg/dl)	CD3(mg/dl)	CD4(mg/dl)	CD5(mg/dl)				14.861	9.516	10.384		16.232	16.282	13.787	13.587				3068	1969	2138		3179	3196	2690	2659			2505	1587	1769		3348	3333	2879	2811
0	154	132	132	143	125	135	120	135	134	152				13.063	9.758	11.275		15.522	13.607	16.314	13.575				2706	2012	2324		3037	2666	3175	2695			2169	1653	1912		3212	2804	3436	2671
15	141	134	110	160	151	125	110	113	125	130				11.267	10.661	11.305		15.438	18.569	13.055	15.065				2333	2186	2308		3025	3632	2541	2950			1875	1851	1997		3181	3847	2749	3111
30	148	141	131	166	133	97	88	98	77	88				11.296	10.196	11.737		17.038	16.603	13.795	13.909				2355	2091	2400		3331	3282	2736	2713			1821	1768	2059		3537	3317	2725	2907
45	145	139	145	150	153	101	84	77	73	80				15.364	10.184	11.779		14.42	15.876	15.531	16.393				3180	2096	2403		2793	3080	3113	3267			2560	1741	2088		3086	3380	2950	3181
60	149	120	141	141	131	100	98	70	79	69				15.323	11.851	11.733		18.085	15.104	13.815	17.439				3172	2426	2398		3512	2917	2783	3437			2550	2071	2064		3837	3263	2575	3520
120	107	104	103	136	140	90	110	73	79	65				12.553	10.684	11.757		15.55	19.975	16.301	15.715				2630	2206	2405		3001	3879	3320	3047			1978	1801	2059		3366	4238	2909	3352
														12.56	11.351	13.368		18.867	16.643	17.339	18.2				2633	2323	2711		3633	3212	3509	3540			1974	1987	2428		4114	3602	3176	3841
														13.039	11.831	15.002		21.422	21.907	16.252	20.768				2721	2441	3045		4123	4232	3211	4071			2092	1999	2713		4679	4727	3253	4272
														16.929	15.767	16.073		23.343	23.81	22.258	19.938				3513	3220	3269		4528	4600	4468	3932			2789	2780	2884		4970	5138	4204	4014
													Dark	18.073	14.459	14.693		20.378	23.435	22.271	20.333			Dark	3749	2940	3001		3920	4511	4345	3957		Dark	2983	2596	2590		4455	5116	4655	4286
														16.823	13.235	14.291		19.267	24.533	19.445	17.849				3485	2698	2915		3707	4705	3773	3436			2794	2354	2536		4211	5417	4135	3895
Fig. 1e Insulin level in LD and CD group (mean and SEM) of study animals (n=4 per group)														17.644	13.221	15.218		21.768	19.742	20.14	21.776				3659	2701	3099		4226	3748	3984	4225			2916	2331	2717		4624	4496	4013	4633
CD(ng/ml)	LD(ng/ml)													16.91	12.543	13.394		19.907	23.143	22.314	20.05				3481	2557	2713		3844	4427	4293	3850			2887	2229	2443		4301	5151	4877	4409
0.237	4.91													16.655	11.859	14.034		18.85	21.222	19.844	23.2				3424	2442	2856		3666	4057	3805	4467			2858	2020	2512		3979	4731	4385	5058
0.344	5.73													13.062	14.158	14.309		19.935	21.105	18.798	19.683				2685	2890	2926		3948	4049	3598	3783			2244	2502	2511		3956	4655	4178	4316
0.263	20.23													13.837	12.981	13.365		20.806	21.23	15.549	18.23				2862	2645	2737		4018	4145	2981	3519			2314	2311	2331		4496	4426	3435	3944
0.49	25.87													16.17	12.556	14.526		20.325	19.235	18.143	18.194				3322	2563	2980		3944	3760	3495	3511			2782	2221	2517		4325	3995	3950	3938
														15.866	13.235	14.531		20.628	23.828	19.153	20.013				3282	2710	2972		4057	4629	3666	3882			2650	2311	2547		4195	5050	4252	4262
Fig. 1f Leptin level in LD and CD group (mean and SEM) of study animals (n=4 per group)														14.53	12.551	15.654		21.012	22.726	15.579	19.259				3025	2575	3204		4232	4385	3024	3731			2357	2174	2737		3920	4922	3312	4119
CD(ng/ml)	LD(ng/ml)													16.573	14.374	15.673		21.371	21.982	18.366	20.723				3450	2956	3206		4192	4188	3568	4024			2690	2465	2748		4386	4953	3892	4398
0.11	20.08													15.591	13.517	13.34		20.29	21.173	22.225	18.588				3212	2781	2730		3934	4024	4350	3632			2652	2313	2333		4328	4804	4594	3865
0.19	33.58													15.611	13.005	14.51		21.03	21.212	21.596	19.301				3237	2698	2986		4121	4049	4209	3830			2581	2143	2479		4332	4750	4528	3804
0.27	30.96													17.34	14.204	14.969		21.875	21.887	17.333	21.05				3567	2898	3059		4317	4151	3362	4129			2967	2518	2634		4395	4997	3693	4318
0.43	25.96													15.623	13.467	14.032		24.747	23.788	16.28	19.26				3231	2733	2865		4821	4528	3182	3733			2614	2439	2480		5198	5372	3383	4111
														15.084	13.024	16.066		24.137	22.014	18.738	20.765				3117	2693	3298		4683	4208	3658	4028			2532	2180	2773		5137	4911	3909	4423
Fig. 1m Lipids level in LD and CD group (mean and SEM) of study animals (n=4 per group)														14.314	12.528	14.963		20.345	19.272	16.591	18.249				2983	2597	3068		3987	3675	3331	3507			2312	2073	2596		4188	4331	3133	4003
ID	CD1	CD2	CD3	CD4	LD1	LD2	LD3	LD4						15.595	13.014	14.526		15.496	18.895	13.75	18.597				3240	2685	2997		3130	3600	2789	3584			2555	2198	2453		2857	4257	2494	4044
Cholesterol(mg/dl)	106	102	94	96	171	233	239	123						15.311	15.315	15.43		18.83	19.353	19.074	19.994				3182	3149	3161		3777	3720	3859	3894			2506	2626	2688		3566	4241	3494	4202
HDL(mg/dl)	56	55	52	48	82	90	100	58						14.821	18.329	14.944		19.471	21.895	16.656	17.447				3064	3756	3059		3934	4211	3290	3418			2482	3190	2610		3586	4791	3334	3597
LDL(mg/dl)	14	11	10	10	19	30	33	18						17.929	15.612	14.535		19.284	19.329	14.83	19.302				3707	3212	2975		3781	3692	2955	3771			3002	2671	2542		3963	4321	2878	4015
														14.824	13.725	15.418		16.275	20.793	18.433	19.244				3055	2817	3150		3159	4043	3641	3735			2516	2373	2717		3459	4395	3692	4090
Fig. 1n Enzyme level in LD and CD group (mean and SEM) of study animals (n=4 per group)														14.857	13.957	15.632		19.552	20.407	16.646	18.23				3078	2888	3194		3849	3989	3260	3525			2466	2328	2753		3964	4236	3433	3922
ID	CD1	CD2	CD3	CD4	LD1	LD2	LD3	LD4						18.434	14.449	13.355		19.996	24.491	17.382	19.355				3818	2981	2723		3901	4857	3381	3757			3063	2443	2372		4181	4839	3669	4113
ALT(U/L)	11	10	11	17	42	177	170	40						17.407	13.498	14.081		20.714	24.479	22.348	19.67				3618	2773	2888		4069	4850	4321	3797			2846	2323	2440		4231	4852	4808	4254
AST(U/L)	39	34	66	83	118	167	168	125						15.87	11.357	12.44		18.008	26.462	17.356	18.195				3291	2363	2575		3540	5155	3342	3519			2623	1847	2074		3667	5556	3783	3911
													Light	14.063	10.953	10.82		16.619	24.593	16.623	16.432			Light	2930	2288	2237		3315	4767	3213	3171		Light	2275	1750	1811		3215	5251	3582	3557
Fig. 1o Tissue mass in LD and CD group (mean and SEM) of study animals (n=4 per group)														12.016	11.384	11.292		17.396	19.653	16.955	19.275				2504	2370	2316		3449	3785	3319	3719			1940	1847	1957		3440	4281	3503	4175
	CD1	CD2	CD3	CD4	LD1	LD2	LD3	LD4						11.495	11.185	11.48		15.509	17.757	24.414	18.282				2396	2314	2347		3018	3486	4717	3508			1855	1869	2018		3270	3632	5265	4032
Liver(g)	0.9992	1.0045	0.9795	1.076	1.9284	3.1927	3.0865	2.0763						12.498	10.692	11.309		16.618	16.979	20.55	17.492				2609	2221	2306		3289	3365	3990	3363			2005	1752	2007		3305	3360	4364	3831
BAT(g)	0.172	0.1159	0.1862	0.1061	0.7746	0.8323	0.7138	1.2691						13.019	10.447	10.588		18.129	15.105	14.848	15.731				2700	2158	2162		3591	3021	2898	2999			2151	1756	1868		3596	2892	3099	3539
eWAT(g)	0.0876	0.1567	0.1658	0.1575	1.0149	1.2154	1.0552	0.9773						11.991	9.794	9.657		15.463	16.638	12.695	15.723				2502	1995	1968		3084	3312	2506	3007			1925	1747	1717		2993	3241	2548	3500
sWAT(g)	0.0329	0.0912	0.1264	0.1236	1.0297	1.3957	0.8245	1.3342						10.968	9.755	11.069		17.337	17.038	12.707	14.682				2282	2015	2285		3512	3388	2558	2851			1786	1639	1867		3161	3333	2373	3117
														11.267	9.279	12.443		15.501	15.084	13.079	15.034				2331	1903	2556		3180	3063	2655	2900			1881	1609	2142		2685	2724	2366	3260
														10.721	11.843	10.371		14.688	13.939	16.643	13.214				2222	2421	2110		3020	2821	3307	2573			1775	2081	1860		2518	2552	3263	2781
														12.022	11.843	11.482		15.461	13.929	13.1	15.036				2491	2398	2345		3122	2831	2614	2960			1994	2163	2025		2855	2506	2530	3049
														11.493	10.007	10.351		14.055	13.615	13.409	17.127				2387	2059	2105		2761	2775	2725	3436			1885	1710	1858		2869	2422	2413	3243
														10.465	9.748	10.349		14.423	17.376	14.509	13.563				2170	2020	2113		2848	3537	2944	2736			1728	1616	1828		2892	3108	2628	2513
														11.533	9.525	10.361		14.094	14.32	15.889	13.184				2405	1981	2120		2828	2933	3256	2681			1860	1553	1815		2667	2497	2762	2367
														10.992	9.54	11.062		13.983	13.584	13.415	13.519				2291	1985	2250		2868	2791	2779	2748			1775	1552	1984		2425	2336	2228	2432
														10.492	10.895	14.299		16.605	13.195	12.736	13.887				2182	2257	2903		3291	2727	2633	2832			1711	1809	2585		3287	2213	2133	2465
														13.82	12.516	10.823		14.839	16.592	16.575	13.551				2860	2577	2203		2913	3375	3390	2738			2303	2133	1934		3038	2975	2907	2494
														12.013	10.431	11.266		14.417	13.982	14.87	16.72				2487	2150	2319		2879	2878	2923	3423			2001	1772	1922		2776	2388	3029	2922
														11.254	9.31	10.797		14.814	13.167	13.098	15.71				2343	1931	2224		2999	2705	2587	3197			1827	1535	1836		2708	2265	2624	2814
														11.277	10.653	12.206		15.48	12.476	14.086	14.246				2346	2199	2494		3144	2550	2845	2942			1838	1797	2149		2793	2193	2597	2398
														10.234	11.839	11.291		17.721	13.215	14.134	14.624				2126	2417	2295		3634	2708	2832	2918			1679	2092	2030		3074	2300	2689	2823
														13.833	9.744	10.122		17.004	18.527	13.04	14.66				2861	2011	2073		3386	3800	2635	2871			2314	1644	1766		3310	3210	2402	3024
														11.241	9.764	10.826		14.741	13.931	17.979	14.307				2326	2026	2225		2963	2819	3563	2786			1875	1609	1859		2772	2550	3561	3008
														10.221	11.129	11.772		18.027	13.576	14.151	18.237				2124	2306	2386		3597	2789	2720	3542			1674	1845	2142		3483	2339	3102	3867
														12.227	10.936	11.763		15.428	18.533	14.218	14.998				2536	2253	2379		3021	3758	2745	2909			2017	1859	2157		3186	3365	3074	3195
														11.26	11.839	10.797		18.119	15.833	18.077	16.797				2341	2440	2218		3522	3169	3485	3249			1840	2009	1859		3831	3022	3926	3612
														13.077	11.165	12.427		20.017	20.389	20.613	19.243				2704	2296	2543		3907	4066	3981	3733			2189	1912	2175		4177	3948	4453	4097
														14.804	14.198	14.982		21.068	23.471	19.08	20.705				3067	2921	3065		4200	4614	3700	4052			2458	2430	2625		4083	4781	4068	4282
													Dark	17.369	14.677	14.755		22.531	26.489	24.019	20.741			Dark	3625	3013	3012		4427	5164	4674	4152		Dark	2787	2534	2609		4597	5550	5061	3957
														17.378	14.365	14.506		21.882	24.594	20.513	20.652				3620	2949	2970		4283	4721	3951	4050			2812	2479	2533		4525	5413	4469	4240
														17.377	13.004	14.254		20.644	21.955	17.294	19.302				3604	2688	2910		4053	4237	3369	3776			2870	2178	2518		4224	4753	3631	3998
														17.913	13.237	14.99		16.296	26.074	21.606	21.074				3729	2730	3059		3136	5014	4210	4140			2909	2242	2653		3560	5708	4535	4303
														17.683	13.444	14.036		18.135	26.515	21.6	19.994				3685	2786	2887		3572	5120	4208	3955			2859	2228	2405		3670	5732	4537	3986
														18.436	14.838	16.174		17.376	24.255	15.218	17.499				3837	3082	3309		3495	4679	2983	3464			2998	2434	2833		3257	5256	3129	3480
														15.044	13.46	14.955		20.665	21.208	19.821	19.294				3112	2791	3072		4049	4077	3866	3782			2513	2225	2577		4255	4647	4144	3969
														14.582	12.996	14.972		17.367	20.465	15.229	19.278				3026	2716	3066		3413	3928	3007	3822			2401	2072	2611		3540	4507	3055	3813
														13.273	13.021	14.474		15.556	20.409	16.627	20.642				2758	2715	2981		3093	4000	3273	4175			2173	2098	2465		3045	4200	3369	3787
														15.553	14.877	14.992		22.396	23.402	20.2	19.68				3231	3087	3108		4414	4649	3969	3871			2550	2451	2482		4522	4592	4120	4002
														16.086	14.137	15.655		20.675	27.226	19.8	21.436				3340	2943	3198		4049	5295	3865	4192			2645	2296	2758		4267	5750	4130	4444
														16.089	12.971	16.173		18.808	28.409	18.04	19.309				3339	2707	3325		3675	5515	3500	3799			2648	2083	2776		3910	6035	3839	3920
														17.365	13.435	15.171		17.018	25.404	15.55	20.003				3612	2805	3120		3343	4915	3002	3997			2829	2151	2599		3475	5455	3365	3845
														18.449	14.653	15.659		18.114	21.205	14.847	20.761				3821	3037	3212		3633	4076	2861	4118			3065	2426	2712		3430	4649	3230	4097
														16.631	12.764	16.095		23.281	20.46	17.327	19.246				3445	2639	3317		4563	3969	3364	3779			2761	2136	2733		4791	4357	3681	3935
														15.356	12.977	14.941		23.711	21.181	17.351	18.569				3197	2689	3061		4606	4173	3413	3707			2492	2151	2603		5024	4281	3527	3580
														14.8	13.03	16.122		21.507	19.309	22.62	18.224				3077	2698	3304		4180	3812	4390	3601			2418	2165	2802		4552	3876	4808	3647
														17.883	15.328	14.976		17.307	19.349	19.055	20.037				3710	3177	3085		3402	3842	3715	4034			2950	2539	2547		3526	3804	3990	3740
														16.609	16.936	14.975		17.324	18.49	15.578	18.205				3442	3507	3082		3466	3776	3031	3591			2751	2818	2557		3311	3263	3284	3663
														14.877	13.943	14.978		15.879	17.763	14.137	19.294				3083	2885	3089		3137	3637	2794	3859			2465	2328	2534		3178	3100	2827	3695
														13.803	13.932	15.652		15.503	17.752	14.137	18.19				2880	2878	3234		3110	3628	2840	3580			2217	2344	2630		2934	3123	2664	3692
														17.361	14.193	14.703		17.393	21.838	14.148	18.265				3612	2923	3018		3467	4425	2838	3538			2825	2418	2540		3371	3976	2679	3906
														16.385	15.089	15.638		15.872	21.509	13.437	19.651				3408	3108	3214		3223	4267	2747	3848			2672	2569	2685		2868	4242	2362	4058
														16.366	13.704	14.469		19.608	23.414	20.092	20.418				3402	2819	2964		3898	4594	4002	3961			2675	2346	2520		3839	4801	3905	4345
														16.395	11.823	12.631		19.23	18.896	20.92	16.035				3413	2454	2603		3777	3684	4104	3137			2663	1946	2144		3930	3958	4293	3321
														14.58	14.893	12.606		15.135	20.769	19.404	17.909				3046	3094	2606		3005	4095	3801	3504			2328	2440	2111		2975	4187	4002	3707
														13.045	13.463	11.72		14.761	21.929	14.163	15.002				2706	2781	2408		2975	4292	2749	2937			2153	2262	2015		2746	4532	3008	3097
													7:25	11.26	12.287	10.843		19.865	19.339	19.453	14.289			7:25	2339	2554	2247		3920	3819	3789	2875		7:25	1848	2009	1796		3994	3878	4087	2675
													7:52	11.228	10.92	9.676		20.65	18.085	16.671	14.26			7:52	2336	2280	1990		4046	3652	3252	2887		7:52	1828	1750	1658		4253	3341	3484	2608
														LD				CD							LD				CD						LD				CD
													Light	12.57	11.02	11.68		16.52	16.59	15.89	15.61			Light	2609	2269	2390		3275	3301	3150	3064		Light	2068.11	1879	2046.33		3264.74	3232.7	3142.91	3195.26
													Dark	16.06	13.76	14.68		19.4	22.04	18.14	19.34			Dark	3332	2838	3010		3815	4282	3547	3785		Dark	2653.23	2330.91	2548.77		3947.58	4666.26	3765.15	4002.96

## Sheet: Fig2
Fig. 2b,c Pathway analysis of LD/CD induced genes
	GO Term	FDR	log10(FDR)
LD induced DEGs	mitotic nuclear division	5.2e-14	13.284
	cell cycle	6.3e-13	12.2007
	immune system process	1.3e-12	11.8861
	cell division	2.3e-12	11.6383
	chemotaxis	2.8e-10	9.55284
	oxidation-reduction process	2.9e-09	8.5376
	lipid metabolic process	1.3e-08	7.88606
	inflammatory response	1.1e-07	6.95861
	metabolic process	3.5e-06	5.45593
	response to lipopolysaccharide	3.8e-06	5.42022
CD induced DEGs	transcription, DNA-templated	5.6e-20	19.2518
	regulation of transcription, DNA-templated	1.1e-15	14.9586
	covalent chromatin modification	1.5e-12	11.8239
	negative regulation of transcription from RNA polymerase II promoter	3.9e-09	8.40894
	positive regulation of transcription, DNA-templated	8.2e-09	8.08619
	positive regulation of transcription from RNA polymerase II promoter	1.8e-07	6.74473
	translation	2.4e-07	6.61979
	negative regulation of transcription, DNA-templated	0.00067	3.17393
	heart morphogenesis	0.0022	2.65758
	multicellular organism growth	0.0028	2.55284

## Sheet: Fig3
Fig. 3e Percentage of proximity TAD boundaries in CD and LD group.
Description	LD	%		CD	%
within 10k	5223	87.9441		5222	90.0034
within 20k	169	2.8456		170	2.93002
other	547	9.2103		410	7.06653
total	5939			5802

## Sheet: Fig4
Fig. 4a Percent of Hi-C reads overlapping the capture Hi-C baits are shown for comparison
		Hi-C(%)	PCHi-C(%)
	LD rep1	0.061	0.73
	LD rep2	0.063	0.715
	CD rep1	0.062	0.716
	CD rep2	0.065	0.681
Fig. 4c Significant interactions in Hi-C and PCHi-C
		Hi-C	PCHi-C
	LD	34982	151203
	CD	37185	149798
Fig. 4f Percentage of promoter-promoter interactions and promoter non-promoter interactions
		P-promoter	P-nonpromoter
	LD	19173	132030
	CD	18421	131377

## Sheet: Fig5
Fig. 5e,h Box and whisker plots showing changed gene expression as a function of diet induced promoter interactions.
Gene ID	Category	log2FC	FDR
Avpr1a	LD activated	-2.24404	6.37791e-38
Dkk4	LD activated	-1.42796	3.70791e-06		Fig. 5c, d Gene ontology analysis of rewired interactions in CD and lipid-rich diet (LD)
Atp4a	LD activated	-1.38163	4.89055e-07			GO terms	FDR	log(FDR)
Irs2	LD activated	-1.28476	3.07177e-20		CD induced	small molecule metabolic process (GO:0044281)	4.24e-15	14.3726
Adgrf1	LD activated	-1.26557	4.94958e-05			lipid metabolic process (GO:0006629)	4.13e-12	11.384
Hamp	LD activated	-1.21838	0.000192026			organic acid metabolic process (GO:0006082)	4.85e-11	10.3143
Inhba	LD activated	-1.16205	3.73453e-08			carboxylic acid metabolic process (GO:0019752)	6.94e-11	10.1586
Gabbr2	LD activated	-1.14131	7.46832e-30			oxoacid metabolic process (GO:0043436)	5.75e-10	9.24033
3110082I17Rik	LD activated	-1.07525	3.88542e-05			regulation of metabolic process (GO:0019222)	3.7e-09	8.4318
9430083A17Rik	LD activated	-1.05496	7.2198e-05			metabolic process (GO:0008152)	3.81e-09	8.41908
Actg2	LD activated	-1.01399	0.0026133			organic substance metabolic process (GO:0071704)	6.21e-09	8.20691
Bmf	LD activated	-0.963771	1.24583e-06			regulation of primary metabolic process (GO:0080090)	2.03e-08	7.6925
Igsf21	LD activated	-0.934229	0.00770756			monocarboxylic acid metabolic process (GO:0032787)	2.15e-08	7.66756
Clec3b	LD activated	-0.921343	0.0042008
Mr1	LD activated	-0.885657	8.40477e-12		LD induced	epithelium development (GO:0060429)	0.0115	1.9393
Pdia5	LD activated	-0.871928	6.69638e-11			movement of cell or subcellular component (GO:0006928)	0.0131	1.88273
Tarbp1	LD activated	-0.871687	4.3087e-09			animal organ morphogenesis (GO:0009887)	0.018	1.74473
Cyp1a2	LD activated	-0.864295	3.14653e-12			regulation of multicellular organismal process (GO:0051239)	0.0187	1.72816
Bcl6	LD activated	-0.863595	0.0146889			regulation of localization (GO:0032879)	0.0194	1.7122
Gja10	LD activated	-0.855586	0.0140092			morphogenesis of an epithelium (GO:0002009)	0.0194	1.7122
Snora44	LD activated	-0.836614	8.4702e-05			positive regulation of cellular process (GO:0048522)	0.02	1.69897
Nrtn	LD activated	-0.802607	0.00635936			gland morphogenesis (GO:0022612)	0.0211	1.67572
Ttyh1	LD activated	-0.802215	0.0148932			regulation of cellular macromolecule biosynthetic process (GO:2000112)	0.0221	1.65561
Ang	LD activated	-0.783815	1.31209e-05			negative regulation of multicellular organismal process (GO:0051241)	0.0223	1.6517
Pim1	LD activated	-0.768686	0.000239293
Fn1	LD activated	-0.762113	3.87475e-07
Cecr2	LD activated	-0.75735	5.48019e-10
Snora5c	LD activated	-0.746536	0.00185381
Myrf	LD activated	-0.744976	1.05147e-05
Cav1	LD activated	-0.722686	0.00110765
Nkd2	LD activated	-0.720402	0.0251494
Mn1	LD activated	-0.706635	2.5876e-05
Zfhx4	LD activated	-0.704342	1.42856e-07
Sik1	LD activated	-0.701797	0.00162622
Ero1lb	LD activated	-0.697902	5.55415e-10
Slc38a2	LD activated	-0.68556	8.76926e-05
Pde4c	LD activated	-0.673573	1.42793e-10
Gm6297	LD activated	-0.670541	0.0293745
F11	LD activated	-0.669471	7.28943e-06
Hhex	LD activated	-0.669068	0.00072876
Pdilt	LD activated	-0.659896	0.000626461
Itih5	LD activated	-0.647073	0.000190364
Ssbp2	LD activated	-0.647001	0.00181165
Tbc1d30	LD activated	-0.640809	0.00271532
Snora23	LD activated	-0.637973	0.00945774
Card6	LD activated	-0.636869	1.55818e-07
Snora68	LD activated	-0.623474	0.00350516
Spata22	LD activated	-0.616527	0.000767498
Nrbp2	LD activated	-0.602206	6.49846e-06
Rnase4	LD activated	-0.596136	0.00173032
Cacna1d	LD activated	-0.58902	0.0421418
Npr2	LD activated	-0.587395	0.00620435
Fzd5	LD activated	-0.577967	1.34308e-07
Ppargc1b	LD activated	-0.557541	0.0108528
Homer2	LD activated	-0.556412	0.000349335
Slc6a6	LD activated	-0.553918	2.02621e-08
Dact2	LD activated	-0.55052	0.00211088
Ugcg	LD activated	-0.537554	0.000597608
Zdhhc9	LD activated	-0.537187	1.51046e-07
Manf	LD activated	-0.536444	2.64296e-05
Ptprf	LD activated	-0.532088	0.0001094
Serpina12	LD activated	-0.52834	4.33186e-06
Lsr	LD activated	-0.526824	2.27626e-08
Il13ra1	LD activated	-0.52463	0.000105005
Srrm1	LD activated	-0.5218	0.000191211
Clec2d	LD activated	-0.516596	0.000713975
Cyp2d37-ps	LD activated	-0.515217	0.0134307
Ocln	LD activated	-0.510699	0.00172707
Spata13	LD activated	-0.509647	4.26784e-07
Utp14a	LD activated	-0.508361	2.21954e-06
Klb	LD activated	-0.507442	7.92981e-05
C3	LD activated	-0.505878	6.33312e-05
Abca1	LD activated	-0.505208	1.563e-05
Spred2	LD activated	-0.499596	3.39931e-05
Myo1b	LD activated	-0.496562	3.47095e-08
Ncoa2	LD activated	-0.494209	3.88169e-07
Tbx3	LD activated	-0.489025	0.00216067
Foxa3	LD activated	-0.486815	0.00139862
Zfp653	LD activated	-0.482606	0.0061197
Dnase1l3	LD activated	-0.482063	0.0110348
Ep300	LD activated	-0.481361	0.00164079
Zbtb39	LD activated	-0.481104	0.000206138
Map4k5	LD activated	-0.476296	0.000468556
Mta1	LD activated	-0.47158	0.00474317
C77080	LD activated	-0.468544	0.0196767
Szt2	LD activated	-0.466182	0.000144481
Ccm2l	LD activated	-0.464058	0.0118535
Rbbp4	LD activated	-0.461033	1.64282e-05
Khsrp	LD activated	-0.460529	5.70593e-10
Vimp	LD activated	-0.455861	2.88202e-08
Nudcd1	LD activated	-0.455677	6.02821e-05
Lgr4	LD activated	-0.444414	2.93483e-07
Rps27a	LD activated	-0.426318	0.000112525
Rnf2	LD activated	-0.420772	9.81803e-05
Iws1	LD activated	-0.419182	5.94954e-05
Foxo1	LD activated	-0.417487	0.00493939
Nphp3	LD activated	-0.411904	0.000466199
Tmem25	LD activated	-0.408447	0.00474852
Tet2	LD activated	-0.407633	0.0141703
Fam168a	LD activated	-0.406309	0.000744498
Gphn	LD activated	-0.402975	0.000302082
Ash1l	LD activated	-0.4009	0.00293675
Epas1	LD activated	-0.400267	0.000135164
Dmxl1	LD activated	-0.39945	0.00144144
Ddx6	LD activated	-0.397169	0.00224047
Alkbh1	LD activated	-0.395302	0.0155387
Plec	LD activated	-0.393703	0.00178775
Zfp598	LD activated	-0.390778	0.000248037
Eps15	LD activated	-0.388181	0.00181578
Zkscan8	LD activated	-0.387024	0.0115193
Mast4	LD activated	-0.38537	0.00894012
Col18a1	LD activated	-0.383722	2.52451e-05
Rprd2	LD activated	-0.381636	0.00288965
Map3k2	LD activated	-0.378989	0.00587617
Nr2c2	LD activated	-0.378988	0.00599433
Chd7	LD activated	-0.377517	0.00903174
Rere	LD activated	-0.377037	0.00731272
Rpl18a	LD activated	-0.374997	0.000203612
Arid2	LD activated	-0.372385	4.65876e-05
Slc25a23	LD activated	-0.368115	0.00599433
Arid4b	LD activated	-0.368062	0.0448452
Gatad2b	LD activated	-0.36535	0.0269466
Ier2	LD activated	-0.365308	0.0157817
Rps8	LD activated	-0.364884	1.64022e-05
Notch2	LD activated	-0.364198	0.00293179
Crip2	LD activated	-0.361943	0.000365353
Zscan12	LD activated	-0.359038	0.0126056
Cd47	LD activated	-0.357716	0.00791522
Nfia	LD activated	-0.355518	0.028714
Epc2	LD activated	-0.353625	0.0118316
Ccl25	LD activated	-0.353313	0.0374625
Npr1	LD activated	-0.351422	0.00249582
Alkbh7	LD activated	-0.350648	0.000950328
Zfyve26	LD activated	-0.349816	0.00479872
Leng8	LD activated	-0.349724	0.0104878
Mepce	LD activated	-0.34618	0.000216812
Zcchc2	LD activated	-0.343593	0.0332213
Rack1	LD activated	-0.342895	0.00102196
Rassf5	LD activated	-0.340243	0.00177684
Fyco1	LD activated	-0.339477	0.00399753
Rpl35a	LD activated	-0.339339	0.000277743
Sec61a1	LD activated	-0.339168	0.00129638
Dcaf17	LD activated	-0.336223	0.00365688
Zfp629	LD activated	-0.336203	0.0113976
Spin1	LD activated	-0.327484	2.16034e-05
Hgfac	LD activated	-0.321998	0.000121253
Rps23	LD activated	-0.321566	0.000161189
Atg4d	LD activated	-0.321499	0.00432804
Oxa1l	LD activated	-0.320202	0.000302082
H13	LD activated	-0.316685	0.00039389
Bbs4	LD activated	-0.315445	0.0259471
Itih2	LD activated	-0.314658	0.000111877
Phactr4	LD activated	-0.314632	0.0166638
Tab2	LD activated	-0.313589	0.00970747
Rps20	LD activated	-0.31138	0.000458585
Pou2f1	LD activated	-0.31009	0.0483467
Bbs10	LD activated	-0.308577	0.0490419
Cdo1	LD activated	-0.306797	0.000626461
Phlpp1	LD activated	-0.303806	0.0116045
Hectd1	LD activated	-0.302986	0.000737006
Kdm5a	LD activated	-0.30079	0.000544219
Cox11	LD activated	-0.298769	0.0428032
Rpl37	LD activated	-0.298391	0.00362386
Swt1	LD activated	-0.296957	0.0180912
Rora	LD activated	-0.296853	0.00704585
Hsp90b1	LD activated	-0.296746	0.0319722
Cep350	LD activated	-0.296492	0.00544722
Mettl22	LD activated	-0.294939	0.0214972
Rrbp1	LD activated	-0.294003	0.0170625
Chd8	LD activated	-0.293964	0.00698092
Dcp1a	LD activated	-0.289066	0.00930792
Rpl36a	LD activated	-0.286755	0.00869346
Rbpj	LD activated	-0.28613	0.0158398
Dip2c	LD activated	-0.281625	0.0083563
Tmed7	LD activated	-0.280647	0.00162041
Trmt1	LD activated	-0.275974	0.00405972
Ext2	LD activated	-0.275379	0.00201612
Hnrnpul2	LD activated	-0.275309	0.0216963
Zfp148	LD activated	-0.27452	0.00854347
Zhx2	LD activated	-0.273358	0.0353923
Usf2	LD activated	-0.270593	0.0170698
Rpl8	LD activated	-0.270429	0.00286145
Wnk1	LD activated	-0.269425	0.0392527
Slc25a15	LD activated	-0.269375	0.0175591
Zscan26	LD activated	-0.264681	0.00254627
Serpinf1	LD activated	-0.263226	0.0040665
Mmgt1	LD activated	0.264952	0.0216628
Tmx2	LD activated	0.271404	0.0194226
Slc9a6	LD activated	0.271789	0.0324006
Dab2ip	LD activated	0.271926	0.0402651
Myl12a	LD activated	0.272159	0.0107325
Prpf19	LD activated	0.272439	0.0100127
Gde1	LD activated	0.273122	0.0310776
Atg12	LD activated	0.274286	0.0040339
Hps5	LD activated	0.281175	0.00572942
Cd3eap	LD activated	0.281186	0.0446849
Sepw1	LD activated	0.281791	0.00403543
Pfkl	LD activated	0.285043	0.00281284
L3hypdh	LD activated	0.285094	0.000143451
Chmp6	LD activated	0.286218	0.0144395
App	LD activated	0.289323	0.00188824
Trappc6a	LD activated	0.290112	0.0159949
Micu1	LD activated	0.29241	0.0118811
Fzd4	LD activated	0.292982	0.0489608
Acp5	LD activated	0.293172	5.47948e-06
Arl6ip1	LD activated	0.293485	1.27136e-05
Atp6v1e1	LD activated	0.294704	0.000179483
Gtf2h5	LD activated	0.295865	0.00192266
Mcts2	LD activated	0.298915	0.0094077
Mipep	LD activated	0.29939	0.00361317
Ormdl3	LD activated	0.299402	0.010585
Ppa2	LD activated	0.299786	0.00209787
Ttf2	LD activated	0.30075	0.0389788
Asna1	LD activated	0.301764	0.000378756
Fam187b	LD activated	0.30739	0.044691
Rpa1	LD activated	0.30846	2.53515e-05
2019-09-11	LD activated	0.309041	0.0114481
Srr	LD activated	0.309502	0.000341026
Dnmt1	LD activated	0.310217	0.00268831
Ralgps2	LD activated	0.311141	0.0455618
Pcna	LD activated	0.315538	0.00340071
Arhgef6	LD activated	0.320783	0.039999
Cttnbp2nl	LD activated	0.321185	0.0248595
Perp	LD activated	0.324829	0.000132725
Ctso	LD activated	0.328345	7.10921e-05
2700094K13Rik	LD activated	0.331023	0.00350524
Cyp2d26	LD activated	0.331536	0.0116791
Net1	LD activated	0.332525	0.0169232
Saa4	LD activated	0.332568	0.0309596
Ubap1	LD activated	0.33532	0.000112525
Igfbp3	LD activated	0.335657	0.0490318
Zswim7	LD activated	0.336263	0.00312279
Pex19	LD activated	0.336478	0.000322543
Gapdh	LD activated	0.340631	0.00264762
Sdcbp	LD activated	0.340962	0.00267589
Irgm1	LD activated	0.343624	0.00199815
Coa6	LD activated	0.345603	0.00412732
Rfc2	LD activated	0.345979	0.00133974
Galk2	LD activated	0.346471	0.0040339
Grina	LD activated	0.346812	0.008445
A930005H10Rik	LD activated	0.348545	0.0370736
Topbp1	LD activated	0.354999	0.00215868
Cotl1	LD activated	0.355558	0.0263203
Cep192	LD activated	0.356806	0.0188768
Atpif1	LD activated	0.358175	0.000509128
Mrap	LD activated	0.358568	0.0050768
Cd22	LD activated	0.360854	0.0360888
Cadm1	LD activated	0.362736	0.000687266
Serpina3n	LD activated	0.364332	0.000510333
Mrpl16	LD activated	0.365038	8.37801e-05
Ano6	LD activated	0.365404	0.00480314
Tex264	LD activated	0.365478	0.00668003
Sepn1	LD activated	0.367303	0.0281859
Sptlc2	LD activated	0.36796	0.00034529
Hmgcs2	LD activated	0.368979	0.00704666
Cap1	LD activated	0.369124	5.64868e-05
Atp6v1d	LD activated	0.36956	6.54636e-07
Unc13b	LD activated	0.372449	0.0388783
Ldlr	LD activated	0.377009	0.000911291
Coro1c	LD activated	0.377142	2.57874e-05
Glul	LD activated	0.378817	0.0138318
Tubb4b	LD activated	0.380803	0.0469934
Rrm2	LD activated	0.38609	0.00972932
Trp53inp1	LD activated	0.387235	0.00232613
Nfkbiz	LD activated	0.393334	0.0149986
Nudt13	LD activated	0.395331	0.00525982
Mrvi1	LD activated	0.398554	0.0202209
Slc3a1	LD activated	0.40032	0.0368393
Tpmt	LD activated	0.400761	1.63119e-05
Ctsz	LD activated	0.401316	0.000908338
Dpp7	LD activated	0.401549	0.00235498
Fth1	LD activated	0.401854	0.00118835
Gyg	LD activated	0.403041	0.000274494
Rexo2	LD activated	0.404197	9.43964e-08
Sergef	LD activated	0.405519	0.0150176
Slc15a3	LD activated	0.407203	0.0405469
Ick	LD activated	0.409882	6.04939e-06
Itm2c	LD activated	0.412672	3.9931e-05
Tmem8	LD activated	0.415523	0.00503911
Ttpa	LD activated	0.416435	0.00100069
Siae	LD activated	0.417152	0.00105522
Tamm41	LD activated	0.417533	0.00918686
Cdc42se1	LD activated	0.42009	0.000371629
2610020H08Rik	LD activated	0.424203	0.0164081
Gm38426	LD activated	0.424428	0.0158089
Il10ra	LD activated	0.424654	0.0360888
Bsg	LD activated	0.430433	6.92639e-05
Renbp	LD activated	0.430963	0.0246247
Acaa1a	LD activated	0.433613	0.000115259
Sae1	LD activated	0.434404	0.00077278
Mcph1	LD activated	0.438373	0.0181889
Gstk1	LD activated	0.439075	1.63119e-05
Arl4c	LD activated	0.440193	0.0101708
Cmtm4	LD activated	0.440742	0.000427575
Frmd6	LD activated	0.440929	0.00245826
Apmap	LD activated	0.442177	3.86187e-06
Vat1	LD activated	0.453153	2.66203e-06
Myl12b	LD activated	0.4558	1.19224e-07
Cnn2	LD activated	0.455861	0.00225807
Hsd17b12	LD activated	0.457753	1.2496e-05
Arhgap27	LD activated	0.458074	0.042037
Spc24	LD activated	0.460606	0.00188824
Slc25a4	LD activated	0.464863	0.00398453
Wdr62	LD activated	0.465651	0.0247595
Krt18	LD activated	0.466639	0.00160304
Gk	LD activated	0.471591	7.78963e-07
Rac2	LD activated	0.472242	0.0405304
Spg7	LD activated	0.475042	3.61389e-06
Entpd1	LD activated	0.476852	0.0129263
Tuba1c	LD activated	0.477697	0.0169472
Map3k6	LD activated	0.478451	0.0414742
Fam129a	LD activated	0.480715	0.00217658
Nap1l1	LD activated	0.487414	2.30142e-05
Vsir	LD activated	0.487629	0.000801845
Decr1	LD activated	0.490994	4.49279e-08
Rrm1	LD activated	0.491462	1.04293e-05
Map3k15	LD activated	0.492409	0.0305047
Rab13	LD activated	0.493373	0.000330769
Ier5	LD activated	0.497203	0.00845919
Ppl	LD activated	0.502827	0.0159929
Slc22a1	LD activated	0.511067	0.00012634
Iqcg	LD activated	0.511282	0.00752481
Chd1l	LD activated	0.520233	5.56635e-08
Tnfaip8	LD activated	0.521411	0.0113391
Adm	LD activated	0.525221	0.0315971
Galk1	LD activated	0.527195	2.39394e-07
Abhd6	LD activated	0.52817	0.00231745
Cd200r1	LD activated	0.528536	0.0400814
Cmtm7	LD activated	0.533147	0.0192249
Tuba1a	LD activated	0.540127	0.00885414
Cstb	LD activated	0.541342	1.07004e-05
Elmo1	LD activated	0.541383	0.00367432
Plcg2	LD activated	0.545138	0.0103691
Ubtd1	LD activated	0.546175	3.16631e-05
Coro2a	LD activated	0.553958	0.00776481
Adamts1	LD activated	0.554048	3.09833e-05
Plscr2	LD activated	0.554807	2.72329e-10
Ptpre	LD activated	0.563642	0.0017918
Pctp	LD activated	0.56658	4.06961e-06
Mvp	LD activated	0.567293	1.48552e-06
Ap3s1	LD activated	0.567587	7.6456e-07
Rhoh	LD activated	0.568427	0.0270184
Ccr5	LD activated	0.568734	0.00470212
Tnip1	LD activated	0.568779	5.27604e-06
Tmem132a	LD activated	0.575266	0.0310266
Laptm5	LD activated	0.578675	0.000384123
Fez2	LD activated	0.579636	1.22907e-08
S100a6	LD activated	0.584654	0.0217302
Cebpe	LD activated	0.587101	0.00057798
Rpa2	LD activated	0.590414	3.19295e-05
Slc16a13	LD activated	0.591545	0.0116456
2210011C24Rik	LD activated	0.593229	0.0457379
Sowahc	LD activated	0.594226	1.00555e-06
Otud7b	LD activated	0.597288	8.44024e-06
Smarca4	LD activated	0.598865	1.55993e-05
Slc22a3	LD activated	0.600151	0.0116045
Lpcat2	LD activated	0.604044	0.00239941
Ube2e2	LD activated	0.605064	6.01668e-05
Arhgap9	LD activated	0.606139	0.0130884
BC028528	LD activated	0.607894	0.0149253
Akap6	LD activated	0.611102	0.0415298
Fads2	LD activated	0.611353	2.60507e-07
Dck	LD activated	0.614478	1.34233e-07
Wee1	LD activated	0.614598	0.000448645
Rab27a	LD activated	0.616793	0.00082519
Them7	LD activated	0.618394	2.44299e-06
Mmp23	LD activated	0.61841	0.0017118
Adap1	LD activated	0.618817	0.02189
Pcsk6	LD activated	0.618874	6.55052e-06
C1qb	LD activated	0.62224	0.00564582
Vav1	LD activated	0.623527	0.00505998
Lrrc75a	LD activated	0.623653	0.0362524
Mfge8	LD activated	0.625286	8.55907e-07
Spi1	LD activated	0.626038	0.0077813
Glipr2	LD activated	0.629131	0.00133625
Arhgap30	LD activated	0.629704	0.00126629
Treml4	LD activated	0.63154	0.0169862
Myc	LD activated	0.632103	0.030487
Lrrc8b	LD activated	0.633383	0.00615586
Ccnd1	LD activated	0.634636	0.00106427
Tlr6	LD activated	0.636212	0.0097464
Thsd1	LD activated	0.640163	1.90767e-05
Metrnl	LD activated	0.642199	0.000162977
Atp6v0e2	LD activated	0.643434	0.0155626
H2-Aa	LD activated	0.64355	0.000135971
Lpin2	LD activated	0.645982	3.65952e-09
Tm4sf4	LD activated	0.648778	5.89033e-06
Creg1	LD activated	0.649422	1.24199e-09
Dok2	LD activated	0.650848	0.00941139
Psap	LD activated	0.655065	1.21548e-12
Atp8b5	LD activated	0.659412	0.0390244
Ncf4	LD activated	0.659502	0.0139941
AW112010	LD activated	0.660562	2.24229e-07
Lrrc25	LD activated	0.665069	0.00580252
Fblim1	LD activated	0.665925	0.0100683
A530013C23Rik	LD activated	0.667809	0.0254824
Isyna1	LD activated	0.668053	0.000745166
Gm5150	LD activated	0.672935	0.0139629
S1pr2	LD activated	0.677303	0.00013288
Traf1	LD activated	0.677636	0.0222104
Tgm2	LD activated	0.679555	1.51008e-07
Mmp2	LD activated	0.680663	0.00149401
Btk	LD activated	0.680883	0.00342219
Abcg3	LD activated	0.685603	0.00302161
Myo1g	LD activated	0.686445	0.00144977
Icam1	LD activated	0.686977	4.47797e-07
Wwtr1	LD activated	0.687356	1.19145e-18
Tnfaip8l2	LD activated	0.68759	0.0141362
Trpm4	LD activated	0.68816	0.00194782
Hist1h2bk	LD activated	0.691047	0.0309629
Acot4	LD activated	0.69118	0.000432122
2810408I11Rik	LD activated	0.692454	0.000314889
Wnt5a	LD activated	0.692848	0.00964561
Myo9b	LD activated	0.693356	2.35011e-08
C130050O18Rik	LD activated	0.694013	0.042183
Rgs2	LD activated	0.69663	0.00105732
Flt3	LD activated	0.697172	0.0114058
Adcy7	LD activated	0.700946	4.27066e-05
Skida1	LD activated	0.702982	0.00640847
Lif	LD activated	0.703101	0.0346109
Tifab	LD activated	0.70573	0.00178018
Plscr1	LD activated	0.708	3.94311e-05
AB124611	LD activated	0.708553	0.00416911
Syce2	LD activated	0.710568	0.0037581
Lair1	LD activated	0.717806	0.000223748
Fen1	LD activated	0.720289	3.88169e-07
Cd300a	LD activated	0.720411	0.000979433
Alpl	LD activated	0.722717	0.000950668
C1qtnf9	LD activated	0.722906	0.023793
Rtn2	LD activated	0.723394	0.016397
Il21r	LD activated	0.724538	0.0186857
Gpx8	LD activated	0.725382	0.000763186
Acot9	LD activated	0.725657	9.533e-07
Fhl3	LD activated	0.726108	0.0258099
B3gnt8	LD activated	0.730407	0.035784
Tm6sf1	LD activated	0.735131	0.000134274
Cenpk	LD activated	0.735498	0.00055447
Tnfaip3	LD activated	0.739471	2.84532e-06
Pglyrp1	LD activated	0.741895	0.035869
E2f1	LD activated	0.745066	2.53515e-05
Clec4a3	LD activated	0.751387	0.00934563
Siglecf	LD activated	0.754884	0.0369539
Gpx4	LD activated	0.756228	5.26056e-13
Msmo1	LD activated	0.757244	7.41176e-07
Prune	LD activated	0.761742	7.83242e-08
Slc22a5	LD activated	0.767415	2.94038e-07
Phldb1	LD activated	0.768718	2.47689e-09
Vcpkmt	LD activated	0.77094	7.11434e-05
Zbed5	LD activated	0.775638	0.000113395
Pkmyt1	LD activated	0.775953	0.0216963
Car2	LD activated	0.777122	4.62024e-05
Relb	LD activated	0.779711	2.93483e-07
Ciita	LD activated	0.781043	1.01323e-07
Tor3a	LD activated	0.78202	5.4482e-12
Fstl3	LD activated	0.785539	0.0285811
Ccdc80	LD activated	0.785691	5.36047e-08
Hist1h2an	LD activated	0.787124	0.0292418
Lyve1	LD activated	0.789522	0.000285863
S100a10	LD activated	0.792167	4.62985e-06
1810046K07Rik	LD activated	0.794414	0.00992565
Scimp	LD activated	0.795923	0.00281428
Clip2	LD activated	0.805387	0.000133458
Asb4	LD activated	0.808376	0.0172822
Fxyd5	LD activated	0.812419	1.35191e-06
Lpl	LD activated	0.815799	5.08523e-05
Klrb1b	LD activated	0.818449	0.0201751
Ptafr	LD activated	0.819461	6.22779e-08
Krt79	LD activated	0.821218	0.00887431
Snx20	LD activated	0.823601	0.00538747
Slamf7	LD activated	0.826085	0.000267121
Clec12a	LD activated	0.831415	0.000648476
Ppfia4	LD activated	0.832673	2.61137e-05
Hist1h2bj	LD activated	0.834537	0.00272401
Cd244	LD activated	0.847413	0.0142297
Trpm1	LD activated	0.850469	0.0148477
Coro1a	LD activated	0.851209	7.44274e-05
Ptgir	LD activated	0.851649	0.0166306
Hist1h2ag	LD activated	0.85396	0.0121354
Cd101	LD activated	0.857186	0.0115646
Ptpn7	LD activated	0.857477	0.00083206
Relt	LD activated	0.860605	0.00353169
Hexa	LD activated	0.863539	8.17987e-13
Ctss	LD activated	0.871257	1.88547e-06
Ptger4	LD activated	0.872129	0.00318647
Fcgr1	LD activated	0.873069	3.87475e-07
Grhl1	LD activated	0.87633	0.00201489
Cd52	LD activated	0.879584	8.61091e-05
Rem1	LD activated	0.880851	0.00228979
Vcam1	LD activated	0.881533	1.11163e-06
Gbp6	LD activated	0.888501	2.36803e-06
Fam102a	LD activated	0.889654	3.52605e-11
Sash3	LD activated	0.890386	3.19737e-05
Fgf21	LD activated	0.890397	0.00739313
Cd6	LD activated	0.893705	0.00909511
Gm19510	LD activated	0.908217	0.00296664
Lpxn	LD activated	0.912184	9.8666e-05
Pcp4l1	LD activated	0.91808	0.000288442
Ly9	LD activated	0.921849	3.76346e-06
Mmp8	LD activated	0.930341	0.00599609
Stap1	LD activated	0.932473	2.83319e-08
Ms4a6b	LD activated	0.937553	9.95856e-07
Spn	LD activated	0.943909	0.00173128
Plekha1	LD activated	0.9578	4.9838e-09
Arl11	LD activated	0.958265	0.000937182
Xkr5	LD activated	0.964848	0.00313821
Apitd1	LD activated	0.975305	0.00479805
Slamf9	LD activated	0.980925	4.79333e-05
Psmc3ip	LD activated	0.982277	0.00155729
Fut7	LD activated	0.989039	0.00432001
Synj2	LD activated	0.996766	1.20948e-23
Krt8	LD activated	0.998205	8.28016e-14
Ucp2	LD activated	0.99841	1.54406e-15
Pqlc3	LD activated	1.0134	0.000694989
Clec4n	LD activated	1.01396	3.25616e-05
Asf1b	LD activated	1.01479	0.000288915
Glipr1	LD activated	1.01645	0.000603577
Bub1b	LD activated	1.03859	2.68449e-06
Acot6	LD activated	1.04632	0.000327031
Slc5a6	LD activated	1.05023	2.56748e-12
Fam25c	LD activated	1.05225	1.6473e-12
Cd72	LD activated	1.05805	9.49543e-07
Tnfrsf23	LD activated	1.05874	0.000159033
Clec4d	LD activated	1.083	0.00152749
Nt5e	LD activated	1.12358	4.65566e-05
Cenpu	LD activated	1.12694	0.000118041
4930427A07Rik	LD activated	1.1298	0.000366258
Slamf8	LD activated	1.12996	1.6203e-06
Hist1h2ak	LD activated	1.13036	2.07454e-06
Cep55	LD activated	1.13318	0.000363531
Adam8	LD activated	1.14382	0.000100971
Hist1h4j	LD activated	1.14422	7.40788e-09
Thbs1	LD activated	1.15064	3.18768e-09
Tlr1	LD activated	1.15546	1.70709e-07
Hist1h2ai	LD activated	1.16162	6.2863e-05
Acyp2	LD activated	1.16279	1.2729e-12
Fam131c	LD activated	1.16303	1.34076e-06
Atp1a3	LD activated	1.16457	0.000240339
Sema4d	LD activated	1.16885	8.14801e-10
Mastl	LD activated	1.1788	7.6456e-07
Ms4a6c	LD activated	1.18847	4.76114e-07
Syt12	LD activated	1.19769	4.69387e-06
Slc13a3	LD activated	1.21449	5.27589e-09
Racgap1	LD activated	1.21928	2.10193e-05
Pdxp	LD activated	1.23546	9.79049e-05
Ms4a7	LD activated	1.23605	1.2562e-06
Rab30	LD activated	1.24227	3.77918e-14
Ephb2	LD activated	1.26062	0.000176206
Fam126a	LD activated	1.26142	5.13161e-26
Ms4a6d	LD activated	1.26159	9.47254e-07
Adamts4	LD activated	1.27563	2.99438e-05
Hist1h3i	LD activated	1.27949	4.29972e-10
Enc1	LD activated	1.28161	3.49276e-12
Mtmr11	LD activated	1.28644	7.90181e-05
Grin3b	LD activated	1.29215	3.24776e-05
Hist1h2bl	LD activated	1.29609	9.30413e-07
Cxcl14	LD activated	1.30054	6.86946e-09
Hist1h2bn	LD activated	1.30234	2.4239e-08
Dusp2	LD activated	1.30514	2.9106e-05
Hist1h4k	LD activated	1.32331	1.89834e-18
Fabp4	LD activated	1.3281	4.52771e-21
Tubb2a	LD activated	1.33344	2.33398e-05
Mtnr1a	LD activated	1.33493	3.69255e-10
Pparg	LD activated	1.33929	1.33948e-23
C5ar1	LD activated	1.34441	2.08748e-07
Lat2	LD activated	1.35248	2.03747e-06
Iqgap3	LD activated	1.35294	3.88238e-08
2010003K11Rik	LD activated	1.35581	1.2253e-06
Hist1h2bm	LD activated	1.36438	1.11208e-08
Trem2	LD activated	1.36621	3.59692e-05
Ms4a4a	LD activated	1.36789	3.83069e-05
Cdca3	LD activated	1.377	5.09624e-08
Tlr12	LD activated	1.39352	2.03394e-21
Tmem139	LD activated	1.40742	5.03343e-06
Saa3	LD activated	1.41057	2.86926e-08
Gpc1	LD activated	1.41245	1.00472e-22
S100a11	LD activated	1.42579	4.40043e-08
Olr1	LD activated	1.45382	9.75682e-06
Mybl1	LD activated	1.45738	1.0554e-06
Hist1h3h	LD activated	1.51643	7.83242e-08
S100a4	LD activated	1.55161	1.9243e-10
Sema5b	LD activated	1.56463	9.09778e-07
Uap1l1	LD activated	1.59426	3.49742e-15
Cbr3	LD activated	1.60951	4.21068e-08
D17H6S56E-5	LD activated	1.63346	2.42167e-18
Tpx2	LD activated	1.64217	5.75447e-17
Scnn1g	LD activated	1.64488	3.67532e-07
Ccr2	LD activated	1.64726	5.43381e-21
Mogat1	LD activated	1.70283	2.4239e-08
Cd36	LD activated	1.71393	1.19409e-21
Haus8	LD activated	1.71966	2.01176e-16
Aqp7	LD activated	1.74526	6.03536e-08
Krt23	LD activated	1.75937	3.52374e-12
Gprc5b	LD activated	1.77367	4.19664e-08
Clec4e	LD activated	1.79579	1.76372e-08
Hist1h1b	LD activated	1.91513	3.08975e-24
Ccdc120	LD activated	1.92922	9.22239e-11
Ly6d	LD activated	1.95959	8.30947e-10
Cx3cr1	LD activated	1.98466	6.41469e-16
Lrrc39	LD activated	1.98849	1.14022e-20
Anxa2	LD activated	1.99725	1.8957e-16
Itgax	LD activated	2.03084	1.14271e-17
Fignl1	LD activated	2.05195	3.15911e-15
Gsta1	LD activated	2.05507	1.02623e-10
Cgref1	LD activated	2.28132	1.04089e-21
Treh	LD activated	2.28224	3.36991e-26
Ifi27l2b	LD activated	2.28961	1.41505e-18
Rad51b	LD activated	2.40361	5.49576e-15
Agpat9	LD activated	2.47633	5.76006e-38
Saa1	LD activated	2.6138	1.1329e-54
B430212C06Rik	LD activated	2.83066	6.56638e-24
Ttc39aos1	LD activated	2.85477	1.07322e-21
Rbm24	LD activated	2.88864	2.92315e-22
Saa2	LD activated	2.92074	6.99752e-51
Ttc39a	LD activated	3.1017	5.86222e-33
Lcn2	LD activated	3.73788	3.1377e-76
Cidea	LD activated	4.74243	8.8179e-117
Fabp5	CD activated	-2.70548	1.86705e-20
Srgap3	CD activated	-2.63171	1.1793e-33
Grm8	CD activated	-2.4143	4.37808e-19
Avpr1a	CD activated	-2.24404	6.37791e-38
Pnpla3	CD activated	-2.00418	8.18593e-22
Pnpla5	CD activated	-1.78982	1.10868e-08
Cadm4	CD activated	-1.78669	2.91673e-17
Lect1	CD activated	-1.72521	1.30055e-12
Egfr	CD activated	-1.70715	6.24648e-09
Igfbp2	CD activated	-1.61047	1.45645e-17
Smad9	CD activated	-1.53355	1.1426e-07
Fras1	CD activated	-1.41733	1.69028e-12
Grem2	CD activated	-1.41704	6.57127e-13
Reck	CD activated	-1.38473	2.45314e-20
Atp4a	CD activated	-1.38163	4.89055e-07
Lrrc16a	CD activated	-1.36749	7.51577e-14
Adh6-ps1	CD activated	-1.32523	1.19224e-14
Meg3	CD activated	-1.30603	2.65964e-05
Irs2	CD activated	-1.28476	3.07177e-20
Adgrf1	CD activated	-1.26557	4.94958e-05
Cyp4f14	CD activated	-1.26075	3.77488e-12
Cyp7b1	CD activated	-1.21982	1.87949e-14
Cps1	CD activated	-1.21906	1.36552e-11
Hamp	CD activated	-1.21838	0.000192026
Inhba	CD activated	-1.16205	3.73453e-08
Gabbr2	CD activated	-1.14131	7.46832e-30
Srd5a1	CD activated	-1.11586	2.55729e-16
Ccdc69	CD activated	-1.1118	1.88471e-06
Xirp1	CD activated	-1.1046	0.00124442
Selenbp2	CD activated	-1.09811	0.000258068
Keg1	CD activated	-1.07894	1.02463e-08
Ihh	CD activated	-1.0747	1.69001e-05
Irf6	CD activated	-1.0501	2.43659e-22
Col25a1	CD activated	-1.04909	0.00131508
Slc10a1	CD activated	-1.04493	1.6323e-17
Nudt7	CD activated	-1.03129	5.23391e-11
Atg16l2	CD activated	-1.03076	1.02953e-07
Urad	CD activated	-0.972469	0.00109058
Etnppl	CD activated	-0.972247	6.77506e-07
Scd3	CD activated	-0.951964	0.00324518
Lrp2bp	CD activated	-0.947382	0.00496284
Cabp2	CD activated	-0.911352	0.00946373
Prok1	CD activated	-0.904692	0.0075353
C2cd4d	CD activated	-0.901671	0.0025427
Dclk3	CD activated	-0.895716	1.13e-05
Ttc6	CD activated	-0.861869	3.99611e-05
Fam222a	CD activated	-0.857187	0.0158446
Rian	CD activated	-0.841843	0.0063033
Zfp941	CD activated	-0.83854	0.000877467
Camk1d	CD activated	-0.830682	5.92701e-16
Elovl6	CD activated	-0.821192	4.74655e-10
Abca2	CD activated	-0.81379	5.80708e-12
Dio3os	CD activated	-0.811087	0.0178782
Rims4	CD activated	-0.788702	0.01484
Coq8a	CD activated	-0.776449	7.78411e-09
Tmem266	CD activated	-0.773581	0.0162659
Sall4	CD activated	-0.772294	0.0155882
Pim1	CD activated	-0.768686	0.000239293
Fn1	CD activated	-0.762113	3.87475e-07
Gcat	CD activated	-0.761911	1.0755e-11
Mir6392	CD activated	-0.754696	0.0231935
Efna1	CD activated	-0.751512	0.00655063
Cmah	CD activated	-0.722434	8.95698e-07
Zfp618	CD activated	-0.712612	0.0248258
Aspg	CD activated	-0.706705	6.99552e-48
Ppargc1a	CD activated	-0.698951	3.88169e-07
Ero1lb	CD activated	-0.697902	5.55415e-10
Farp1	CD activated	-0.690069	1.16892e-12
5730408K05Rik	CD activated	-0.688491	0.000450768
Zyg11a	CD activated	-0.680388	0.0156538
Gse1	CD activated	-0.677892	4.07284e-05
Deptor	CD activated	-0.671345	2.83397e-06
Gm6297	CD activated	-0.670541	0.0293745
Tle2	CD activated	-0.669443	0.000544485
Rps4l	CD activated	-0.669291	0.000503551
Hhex	CD activated	-0.669068	0.00072876
Sds	CD activated	-0.659034	8.82078e-05
Sult2a8	CD activated	-0.647087	0.0328148
Ssbp2	CD activated	-0.647001	0.00181165
Atp1b1	CD activated	-0.63633	2.83413e-06
Igf1	CD activated	-0.633068	7.2082e-07
Hs3st3b1	CD activated	-0.626631	9.76019e-09
Cnp	CD activated	-0.621969	6.14605e-11
Pklr	CD activated	-0.620756	4.59244e-07
Tomm40l	CD activated	-0.618145	1.72285e-08
Arhgap42	CD activated	-0.6116	4.47527e-07
Il1rap	CD activated	-0.588887	3.48462e-08
Npr2	CD activated	-0.587395	0.00620435
1700012D01Rik	CD activated	-0.581611	0.00248884
Enpep	CD activated	-0.57891	1.30055e-12
Tcf7l2	CD activated	-0.575842	0.000412071
Onecut2	CD activated	-0.571545	0.0065353
Snord22	CD activated	-0.563277	0.0021692
Tpst1	CD activated	-0.56116	2.25933e-07
Ppargc1b	CD activated	-0.557541	0.0108528
Smoc1	CD activated	-0.554285	0.000117201
Slc6a6	CD activated	-0.553918	2.02621e-08
Serpina11	CD activated	-0.551384	4.39104e-05
Plxnb1	CD activated	-0.547829	1.64285e-06
Kctd15	CD activated	-0.546751	0.0247657
Vegfa	CD activated	-0.546679	7.29051e-07
Ahsg	CD activated	-0.545079	5.57179e-10
Tnrc18	CD activated	-0.543149	1.25771e-05
Slc2a5	CD activated	-0.542042	0.00563762
Ugcg	CD activated	-0.537554	0.000597608
Manf	CD activated	-0.536444	2.64296e-05
Irf2	CD activated	-0.535902	0.00102196
Hnrnpa3	CD activated	-0.53544	0.000962602
Serpina12	CD activated	-0.52834	4.33186e-06
Lsr	CD activated	-0.526824	2.27626e-08
Larp1	CD activated	-0.520501	3.39608e-06
1600002H07Rik	CD activated	-0.514234	0.0153193
Fuom	CD activated	-0.512266	1.22641e-05
Zfp609	CD activated	-0.510316	0.0102746
Tle6	CD activated	-0.500489	0.0333289
Rassf8	CD activated	-0.49856	0.000238782
Usp6nl	CD activated	-0.496461	1.15565e-05
Ncoa2	CD activated	-0.494209	3.88169e-07
Zfp358	CD activated	-0.487789	0.000579743
Inf2	CD activated	-0.48761	0.00825742
Sec24a	CD activated	-0.484272	0.0045487
Dnase1l3	CD activated	-0.482063	0.0110348
Zbtb39	CD activated	-0.481104	0.000206138
Map4k5	CD activated	-0.476296	0.000468556
Adcy9	CD activated	-0.473691	6.33374e-07
Fetub	CD activated	-0.472208	0.000280482
Ank	CD activated	-0.466185	0.000200383
Khsrp	CD activated	-0.460529	5.70593e-10
Pogz	CD activated	-0.458326	0.000789058
Traf3ip2	CD activated	-0.455512	0.00335808
Ntn3	CD activated	-0.45274	0.00610718
Epb41l4aos	CD activated	-0.43967	0.000612989
Gpld1	CD activated	-0.438181	1.75111e-05
Slc17a2	CD activated	-0.435297	0.000538069
Fgd6	CD activated	-0.434272	1.68344e-09
Lpp	CD activated	-0.43178	0.00611813
Slc29a1	CD activated	-0.431655	0.00218485
Nrn1	CD activated	-0.424641	1.39586e-07
Scai	CD activated	-0.424451	0.044029
Mob3b	CD activated	-0.423161	0.00167779
Clk2	CD activated	-0.421773	0.0382815
Slc22a23	CD activated	-0.420191	0.000570854
Stag2	CD activated	-0.418924	0.00295417
Zdhhc14	CD activated	-0.413869	0.0134609
Nphp3	CD activated	-0.411904	0.000466199
Il11ra1	CD activated	-0.409121	0.00574191
Polr2a	CD activated	-0.405065	8.16935e-05
Npc1	CD activated	-0.403734	1.13812e-05
Whamm	CD activated	-0.401331	1.06054e-05
Zfp692	CD activated	-0.40111	0.00863432
Epas1	CD activated	-0.400267	0.000135164
Fbxo11	CD activated	-0.395794	0.00544722
Abca8b	CD activated	-0.392183	1.75791e-05
Myo10	CD activated	-0.389905	4.00727e-05
Mtss1	CD activated	-0.388008	0.00584245
Gmeb2	CD activated	-0.385715	0.000783926
Ppp2r5e	CD activated	-0.380281	0.00851864
Sik3	CD activated	-0.363278	0.00390074
Rev3l	CD activated	-0.362576	0.0230446
Ogfrl1	CD activated	-0.361962	0.0268503
Pah	CD activated	-0.360083	0.00902689
Paox	CD activated	-0.359436	0.0471462
Cd47	CD activated	-0.357716	0.00791522
Nfia	CD activated	-0.355518	0.028714
Lin7a	CD activated	-0.355186	0.029848
Mbtd1	CD activated	-0.352418	0.0172993
Tpcn1	CD activated	-0.352206	0.0188652
Wdr26	CD activated	-0.351078	0.00167925
Leng8	CD activated	-0.349724	0.0104878
E130308A19Rik	CD activated	-0.349502	0.0321262
Nsun2	CD activated	-0.346905	6.40766e-05
Zcchc2	CD activated	-0.343593	0.0332213
Galt	CD activated	-0.343134	0.000822492
Rassf5	CD activated	-0.340243	0.00177684
Zfp39	CD activated	-0.339181	0.0311684
Papd7	CD activated	-0.338984	0.0117032
Tsc22d4	CD activated	-0.334189	0.00835479
Larp4b	CD activated	-0.332964	0.0056844
Urah	CD activated	-0.331397	0.00394509
Cbx4	CD activated	-0.330475	0.00904356
Pitpnc1	CD activated	-0.329803	0.0198367
Bdh2	CD activated	-0.327087	0.016004
Ints5	CD activated	-0.326319	0.0248032
Kdelr2	CD activated	-0.322136	5.65912e-05
Hgfac	CD activated	-0.321998	0.000121253
Rbfox2	CD activated	-0.321913	0.00257634
Tmem63a	CD activated	-0.320407	0.00420617
Sdsl	CD activated	-0.318281	0.0102717
Tab2	CD activated	-0.313589	0.00970747
Lrp6	CD activated	-0.313125	0.00514281
Ablim3	CD activated	-0.312895	0.016046
Rpl37a	CD activated	-0.309117	0.00253519
Thrb	CD activated	-0.309072	0.00673006
Nr5a2	CD activated	-0.307057	6.80322e-06
Ankrd17	CD activated	-0.304937	0.0136132
Fgfrl1	CD activated	-0.303651	0.0389792
Tars	CD activated	-0.303333	0.0184381
Afm	CD activated	-0.302653	0.00146094
Nab2	CD activated	-0.30026	0.0281574
Dbt	CD activated	-0.295812	0.0291606
Adh4	CD activated	-0.294768	0.0390911
Hrg	CD activated	-0.288931	0.0177735
9330162012Rik	CD activated	-0.280309	0.0443589
Rmnd5a	CD activated	-0.279342	0.00993936
Smad1	CD activated	-0.279091	0.0055639
Tmem86b	CD activated	-0.273001	0.0437584
Klhl2	CD activated	-0.271703	0.00216146
Tgds	CD activated	-0.271364	0.0284198
Ganab	CD activated	-0.271324	0.00391654
Lsm14a	CD activated	-0.270629	0.010614
Usf2	CD activated	-0.270593	0.0170698
Wnk1	CD activated	-0.269425	0.0392527
Ankhd1	CD activated	-0.267486	0.00751222
Mios	CD activated	-0.263231	0.0191497
Serpinf1	CD activated	-0.263226	0.0040665
Tbcd	CD activated	0.269448	0.0113107
Gins4	CD activated	0.271536	0.0093855
Fam219b	CD activated	0.276942	0.0103138
Gmnn	CD activated	0.278559	0.0269887
Sec23a	CD activated	0.296573	1.18018e-06
Ormdl3	CD activated	0.299402	0.010585
Nubpl	CD activated	0.304616	0.015459
Fam187b	CD activated	0.30739	0.044691
Guk1	CD activated	0.308154	0.00646482
Cdc42se2	CD activated	0.325596	0.00201729
Bscl2	CD activated	0.32615	0.00474312
Fgl1	CD activated	0.334357	0.0169919
Ift122	CD activated	0.342384	0.0376575
Slc44a3	CD activated	0.353358	0.039165
Nfe2l2	CD activated	0.358608	0.0120106
Cd22	CD activated	0.360854	0.0360888
Serpina3n	CD activated	0.364332	0.000510333
Cmas	CD activated	0.370553	8.55365e-06
Unc13b	CD activated	0.372449	0.0388783
Hist1h3f	CD activated	0.373386	0.00277622
Tubb4b	CD activated	0.380803	0.0469934
Tyw1	CD activated	0.383072	0.00101111
Vps41	CD activated	0.383854	2.72255e-08
Fli1	CD activated	0.40027	0.0287538
Dpp7	CD activated	0.401549	0.00235498
Hist3h2a	CD activated	0.40529	0.0487613
Cgnl1	CD activated	0.412786	0.00311662
Sae1	CD activated	0.434404	0.00077278
Zc3h12d	CD activated	0.443777	0.00464143
Acot13	CD activated	0.443994	4.58077e-08
Hist1h2bg	CD activated	0.450728	0.0208667
Wdr62	CD activated	0.465651	0.0247595
Gmfg	CD activated	0.466369	0.00177711
Lsm3	CD activated	0.477699	0.00102752
Hsd17b7	CD activated	0.487297	3.9391e-05
Syt9	CD activated	0.518269	0.0431556
Ivns1abp	CD activated	0.527358	8.3863e-20
Abhd6	CD activated	0.52817	0.00231745
Eci1	CD activated	0.534697	2.40757e-07
Hsdl2	CD activated	0.54303	9.50522e-07
Sorbs1	CD activated	0.545133	1.11099e-07
Gusb	CD activated	0.548155	1.85504e-08
Rad18	CD activated	0.564408	0.00274736
Dbn1	CD activated	0.567922	0.00314543
Bdh1	CD activated	0.585773	5.5209e-09
Cebpe	CD activated	0.587101	0.00057798
Fgr	CD activated	0.604316	0.0405469
Hist1h1d	CD activated	0.606935	0.000523213
Nr1i3	CD activated	0.621367	0.000309162
Abcb9	CD activated	0.630514	0.003821
Metrnl	CD activated	0.642199	0.000162977
Atp6v0e2	CD activated	0.643434	0.0155626
Gstp2	CD activated	0.6474	0.01716
Pgm3	CD activated	0.662778	9.65401e-08
Hist1h2bb	CD activated	0.667708	0.000659909
Hist1h2ad	CD activated	0.675448	0.0252168
S1pr2	CD activated	0.677303	0.00013288
Tgm2	CD activated	0.679555	1.51008e-07
Fabp2	CD activated	0.690681	4.7028e-10
Acot4	CD activated	0.69118	0.000432122
Milr1	CD activated	0.692175	0.0155856
Hist1h2ab	CD activated	0.731711	0.00569093
Samd4	CD activated	0.733086	1.27062e-06
1810055G02Rik	CD activated	0.744503	4.78977e-05
Acot3	CD activated	0.752187	0.0375667
Noxa1	CD activated	0.756998	0.0303843
Car2	CD activated	0.777122	4.62024e-05
Rom1	CD activated	0.791539	2.53515e-05
Fsd2	CD activated	0.797191	0.0226374
Fxyd5	CD activated	0.812419	1.35191e-06
Kcnj2	CD activated	0.844786	0.000201775
Hist1h4f	CD activated	0.859173	1.71145e-10
Cd8b1	CD activated	0.860281	0.0153907
Ptger4	CD activated	0.872129	0.00318647
Grhl1	CD activated	0.87633	0.00201489
Lpxn	CD activated	0.912184	9.8666e-05
Adamts12	CD activated	0.926459	9.5071e-06
Nol3	CD activated	0.92666	0.0011021
Fut7	CD activated	0.989039	0.00432001
Bmp8b	CD activated	1.023	0.00100669
Cd8a	CD activated	1.02512	0.0030302
Plaur	CD activated	1.03654	2.60073e-05
Hist3h2ba	CD activated	1.04824	0.00230787
Slc5a6	CD activated	1.05023	2.56748e-12
Far2	CD activated	1.07714	0.0010146
Hist1h3d	CD activated	1.07919	1.83191e-05
Gm5420	CD activated	1.09977	0.000384219
9130409I23Rik	CD activated	1.12281	0.000132725
Adam8	CD activated	1.14382	0.000100971
Capg	CD activated	1.20797	5.80708e-12
Cxcl1	CD activated	1.27609	3.90578e-11
Nuf2	CD activated	1.30313	8.24213e-06
Fabp4	CD activated	1.3281	4.52771e-21
Tubb2a	CD activated	1.33344	2.33398e-05
Hist1h2bf	CD activated	1.35837	1.36421e-07
Parpbp	CD activated	1.38331	7.41176e-07
Hao2	CD activated	1.397	1.80426e-05
Sema5b	CD activated	1.56463	9.09778e-07
Hist1h3c	CD activated	1.56465	3.04782e-15
Mogat1	CD activated	1.70283	2.4239e-08
Hist1h2bh	CD activated	1.81086	2.43967e-18
Lrrc39	CD activated	1.98849	1.14022e-20
Egfr	LD induced	-1.70715	6.24648e-09
Adgrf1	LD induced	-1.26557	4.94958e-05
Gpr162	LD induced	-1.02335	0.00239716
Prok1	LD induced	-0.904692	0.0075353
Dsg2	LD induced	-0.732837	2.44409e-09
Cmah	LD induced	-0.722434	8.95698e-07
B3galt1	LD induced	-0.717565	0.0350695
Fign	LD induced	-0.70824	0.000156859
Hacl1	LD induced	-0.683588	9.98566e-11
Irs1	LD induced	-0.67545	0.000243615
Sntg2	LD induced	-0.671929	1.5883e-05
Npr2	LD induced	-0.587395	0.00620435
Snord22	LD induced	-0.563277	0.0021692
Serpina11	LD induced	-0.551384	4.39104e-05
Gm2a	LD induced	-0.547416	6.6653e-12
Slc2a5	LD induced	-0.542042	0.00563762
Atxn1	LD induced	-0.535266	5.08523e-05
Klf2	LD induced	-0.523019	0.00190843
1600002H07Rik	LD induced	-0.514234	0.0153193
Nrp1	LD induced	-0.510939	7.32029e-05
C3	LD induced	-0.505878	6.33312e-05
Zhx3	LD induced	-0.474367	5.28223e-07
Gltscr1	LD induced	-0.4622	0.0380426
Arid1a	LD induced	-0.452249	0.00315354
Rnf217	LD induced	-0.435211	9.58812e-05
Iws1	LD induced	-0.419182	5.94954e-05
Hnrnph3	LD induced	-0.396446	0.0106115
Adamtsl4	LD induced	-0.393253	0.0289853
Tial1	LD induced	-0.386651	0.000102924
Rfx7	LD induced	-0.383428	0.00567485
Inca1	LD induced	-0.378915	0.0370347
Gatad2b	LD induced	-0.36535	0.0269466
Usp42	LD induced	-0.359111	0.0240018
Zfyve26	LD induced	-0.349816	0.00479872
Fndc3a	LD induced	-0.345854	0.000646543
Slc36a1	LD induced	-0.326042	0.0263963
Gfra1	LD induced	-0.31214	0.00849687
Eef2	LD induced	-0.304559	0.0011594
Dbt	LD induced	-0.295812	0.0291606
Slc44a1	LD induced	-0.294395	0.000869659
Ercc5	LD induced	-0.277046	0.0418408
Zhx2	LD induced	-0.273358	0.0353923
Rpl8	LD induced	-0.270429	0.00286145
Asxl1	LD induced	-0.263996	0.00603792
Apoe	LD induced	0.267868	0.0269227
Sepw1	LD induced	0.281791	0.00403543
Cmtm3	LD induced	0.283666	0.0335765
Fam187b	LD induced	0.30739	0.044691
2019-09-11	LD induced	0.309041	0.0114481
Gja1	LD induced	0.319081	0.0274166
Cyp2d26	LD induced	0.331536	0.0116791
Clec14a	LD induced	0.35952	0.00536583
Mrpl16	LD induced	0.365038	8.37801e-05
Ano6	LD induced	0.365404	0.00480314
Cxcl16	LD induced	0.376459	0.0258599
Bax	LD induced	0.379337	0.000187905
Rrm2	LD induced	0.38609	0.00972932
Aig1	LD induced	0.387392	0.00653445
Ctsz	LD induced	0.401316	0.000908338
Dpp7	LD induced	0.401549	0.00235498
1500026H17Rik	LD induced	0.419993	0.0401465
Mcm8	LD induced	0.42114	0.0426123
Sh3kbp1	LD induced	0.426753	0.0399116
Renbp	LD induced	0.430963	0.0246247
Mpdu1	LD induced	0.47498	5.61242e-07
Gm13375	LD induced	0.515958	0.0291131
Cd200r1	LD induced	0.528536	0.0400814
Hcls1	LD induced	0.533252	0.00889124
Elmo1	LD induced	0.541383	0.00367432
Rad18	LD induced	0.564408	0.00274736
Zbp1	LD induced	0.585542	0.00243151
Hsd17b4	LD induced	0.594603	1.46585e-07
P2ry10	LD induced	0.605303	0.0464789
Pstpip1	LD induced	0.616185	0.0404576
Glipr2	LD induced	0.629131	0.00133625
Actg1	LD induced	0.636691	0.000140624
Stk10	LD induced	0.645963	3.37948e-05
Duoxa1	LD induced	0.651617	0.0226374
Atp8b5	LD induced	0.659412	0.0390244
S1pr2	LD induced	0.677303	0.00013288
Grap2	LD induced	0.685505	0.0416746
Myo1g	LD induced	0.686445	0.00144977
Gas2l3	LD induced	0.689946	7.10844e-08
2810408I11Rik	LD induced	0.692454	0.000314889
Sh3bgrl3	LD induced	0.718658	3.54027e-05
Myo5a	LD induced	0.771875	0.00125473
Car2	LD induced	0.777122	4.62024e-05
Relb	LD induced	0.779711	2.93483e-07
1810046K07Rik	LD induced	0.794414	0.00992565
Lpl	LD induced	0.815799	5.08523e-05
Myof	LD induced	0.843254	2.07372e-07
I830077J02Rik	LD induced	0.850776	0.00283414
Cd52	LD induced	0.879584	8.61091e-05
Adamts12	LD induced	0.926459	9.5071e-06
Kif11	LD induced	0.948805	7.80553e-05
Slamf9	LD induced	0.980925	4.79333e-05
Pdzrn3	LD induced	1.14977	3.72517e-15
Thbs1	LD induced	1.15064	3.18768e-09
Acyp2	LD induced	1.16279	1.2729e-12
Capg	LD induced	1.20797	5.80708e-12
Chaf1a	LD induced	1.3014	4.65096e-10
Chst11	LD induced	1.33631	2.16639e-06
Hk2	LD induced	1.34458	4.86994e-15
Cdca3	LD induced	1.377	5.09624e-08
Ccr2	LD induced	1.64726	5.43381e-21
Aqp7	LD induced	1.74526	6.03536e-08
Mthfd1l	LD induced	1.9584	6.27823e-18
Rad51b	LD induced	2.40361	5.49576e-15
Sdcbp2	LD induced	2.446	9.11763e-16
Fabp5	CD induced	-2.70548	1.86705e-20
Srgap3	CD induced	-2.63171	1.1793e-33
Pcdh20	CD induced	-2.3893	2.41201e-15
Cadm4	CD induced	-1.78669	2.91673e-17
Egfr	CD induced	-1.70715	6.24648e-09
Penk	CD induced	-1.29998	6.12321e-05
Irs2	CD induced	-1.28476	3.07177e-20
Cyp7b1	CD induced	-1.21982	1.87949e-14
Cps1	CD induced	-1.21906	1.36552e-11
Inhba	CD induced	-1.16205	3.73453e-08
Mlxipl	CD induced	-1.03484	4.93219e-24
Nat8	CD induced	-0.988349	4.56551e-08
Hsd17b2	CD induced	-0.985029	2.12804e-24
Fmo3	CD induced	-0.954985	0.00605464
Galc	CD induced	-0.932122	2.29219e-14
C2cd4d	CD induced	-0.901671	0.0025427
Ireb2	CD induced	-0.87896	4.41046e-07
Pdia5	CD induced	-0.871928	6.69638e-11
Bcl6	CD induced	-0.863595	0.0146889
Arl4d	CD induced	-0.830346	9.56077e-07
Elovl6	CD induced	-0.821192	4.74655e-10
Slco1a1	CD induced	-0.814037	0.0169919
Cecr2	CD induced	-0.75735	5.48019e-10
Ppp1r3c	CD induced	-0.754689	0.00848413
Fgb	CD induced	-0.749205	3.68371e-15
Dsg2	CD induced	-0.732837	2.44409e-09
Cmah	CD induced	-0.722434	8.95698e-07
F7	CD induced	-0.704335	9.98405e-10
Fgg	CD induced	-0.703428	4.33361e-17
Abcb11	CD induced	-0.688321	3.17242e-25
Pde4c	CD induced	-0.673573	1.42793e-10
F11	CD induced	-0.669471	7.28943e-06
Pdilt	CD induced	-0.659896	0.000626461
Kcnt2	CD induced	-0.653975	0.0191002
Plcxd2	CD induced	-0.650908	0.0385796
Sult2a8	CD induced	-0.647087	0.0328148
Igf1	CD induced	-0.633068	7.2082e-07
Snora64	CD induced	-0.629767	0.00627395
4930581F22Rik	CD induced	-0.623283	1.08095e-06
Tomm40l	CD induced	-0.618145	1.72285e-08
Fga	CD induced	-0.606927	1.17905e-11
Snora78	CD induced	-0.601101	0.00257671
Tnik	CD induced	-0.598485	5.61942e-05
Prdm2	CD induced	-0.597143	0.00141654
Il1rap	CD induced	-0.588887	3.48462e-08
Npr2	CD induced	-0.587395	0.00620435
Fzd5	CD induced	-0.577967	1.34308e-07
Pcdh1	CD induced	-0.569487	0.000256494
Dact1	CD induced	-0.562655	0.0050474
Zbtb16	CD induced	-0.557411	0.0141643
Dpyd	CD induced	-0.554693	2.24423e-07
Serpina11	CD induced	-0.551384	4.39104e-05
Dact2	CD induced	-0.55052	0.00211088
Gpc4	CD induced	-0.544016	1.56137e-07
Atrn	CD induced	-0.540834	2.01348e-09
Ugcg	CD induced	-0.537554	0.000597608
Irf2	CD induced	-0.535902	0.00102196
Ptprf	CD induced	-0.532088	0.0001094
Sorbs3	CD induced	-0.531377	1.58653e-05
Adamts7	CD induced	-0.524977	0.0037581
Fzd7	CD induced	-0.518699	3.66346e-07
Clec2d	CD induced	-0.516596	0.000713975
Cyp2d37-ps	CD induced	-0.515217	0.0134307
Abhd17b	CD induced	-0.513102	0.00331826
Elovl2	CD induced	-0.512371	1.28595e-05
Sos1	CD induced	-0.506181	0.00109939
Abca1	CD induced	-0.505208	1.563e-05
Dapk1	CD induced	-0.504228	1.26204e-07
Epb41l4b	CD induced	-0.496856	7.28943e-06
Usp6nl	CD induced	-0.496461	1.15565e-05
Tbx3	CD induced	-0.489025	0.00216067
Zfp653	CD induced	-0.482606	0.0061197
Dnase1l3	CD induced	-0.482063	0.0110348
Zbtb39	CD induced	-0.481104	0.000206138
Adcy9	CD induced	-0.473691	6.33374e-07
Atoh8	CD induced	-0.462027	0.0174015
Rbbp4	CD induced	-0.461033	1.64282e-05
Pkd1	CD induced	-0.460452	3.58459e-05
Cfh	CD induced	-0.459544	6.21062e-05
Epb41l4aos	CD induced	-0.43967	0.000612989
Gpld1	CD induced	-0.438181	1.75111e-05
Rnf217	CD induced	-0.435211	9.58812e-05
Slc15a5	CD induced	-0.433919	0.0232639
Nrn1	CD induced	-0.424641	1.39586e-07
Mob3b	CD induced	-0.423161	0.00167779
Slc7a2	CD induced	-0.412991	0.0158916
Gpank1	CD induced	-0.408329	0.0259979
Kmt2e	CD induced	-0.399551	0.00399753
Dmxl1	CD induced	-0.39945	0.00144144
Ddx6	CD induced	-0.397169	0.00224047
Abca8b	CD induced	-0.392183	1.75791e-05
Zfp598	CD induced	-0.390778	0.000248037
Hipk2	CD induced	-0.378288	0.0311421
Sult1d1	CD induced	-0.375617	0.0431069
Mob1b	CD induced	-0.372093	0.00912554
Tnk2	CD induced	-0.368986	0.00640847
Slc25a23	CD induced	-0.368115	0.00599433
Dync1h1	CD induced	-0.365832	8.11482e-06
Gatad2b	CD induced	-0.36535	0.0269466
Ogfrl1	CD induced	-0.361962	0.0268503
Magi3	CD induced	-0.360891	0.0011519
Pid1	CD induced	-0.36027	0.00516268
Zscan12	CD induced	-0.359038	0.0126056
Nfia	CD induced	-0.355518	0.028714
Lin7a	CD induced	-0.355186	0.029848
Ccl25	CD induced	-0.353313	0.0374625
Tbc1d2b	CD induced	-0.35277	0.000523645
Rnf111	CD induced	-0.344476	0.00029556
Zcchc2	CD induced	-0.343593	0.0332213
Tymp	CD induced	-0.338265	0.0480117
Tram1	CD induced	-0.33166	0.00105531
Pitpnc1	CD induced	-0.329803	0.0198367
Bdh2	CD induced	-0.327087	0.016004
Pzp	CD induced	-0.32452	1.31792e-05
Kat2b	CD induced	-0.322565	1.91967e-06
Ctsl	CD induced	-0.321334	0.00997505
Ablim3	CD induced	-0.312895	0.016046
Thrb	CD induced	-0.309072	0.00673006
Nr5a2	CD induced	-0.307057	6.80322e-06
Cdo1	CD induced	-0.306797	0.000626461
Pyurf	CD induced	-0.305897	0.000398017
Ankrd17	CD induced	-0.304937	0.0136132
Phlpp1	CD induced	-0.303806	0.0116045
Fam208b	CD induced	-0.296866	0.0197016
Zfp281	CD induced	-0.293792	0.0401663
Hrg	CD induced	-0.288931	0.0177735
Wdr81	CD induced	-0.283025	0.0110246
Slc37a4	CD induced	-0.282766	0.0257828
Nsmf	CD induced	-0.281948	0.000107948
Usb1	CD induced	-0.28173	0.0116709
Erp44	CD induced	-0.280801	0.00401657
Tmed7	CD induced	-0.280647	0.00162041
Trmt1	CD induced	-0.275974	0.00405972
Dgat2	CD induced	-0.275587	0.0337864
Wapl	CD induced	-0.274546	0.0118492
Atg9a	CD induced	-0.273285	0.0142292
Akr1c12	CD induced	-0.271243	0.00321695
Eva1a	CD induced	-0.270334	0.0103138
St3gal4	CD induced	-0.26954	0.00816679
Arf5	CD induced	-0.264007	0.0153359
Mmgt1	CD induced	0.264952	0.0216628
Mettl7b	CD induced	0.277806	0.0182122
Sepw1	CD induced	0.281791	0.00403543
Myl6	CD induced	0.294276	0.00108542
Ctsb	CD induced	0.295271	0.000951774
2019-09-11	CD induced	0.309041	0.0114481
Atp6v1a	CD induced	0.309855	2.2316e-06
Golt1a	CD induced	0.318067	0.0104971
Hfe	CD induced	0.32558	0.000366258
Lima1	CD induced	0.328635	0.000418585
Ppara	CD induced	0.330505	0.00443505
Cyp2d26	CD induced	0.331536	0.0116791
Gbe1	CD induced	0.333191	0.00354219
Cmbl	CD induced	0.334233	0.00872394
Fgl1	CD induced	0.334357	0.0169919
Zswim7	CD induced	0.336263	0.00312279
Ift122	CD induced	0.342384	0.0376575
Fmo1	CD induced	0.344336	0.00488693
A930005H10Rik	CD induced	0.348545	0.0370736
Lipa	CD induced	0.353967	0.00374076
Topbp1	CD induced	0.354999	0.00215868
Crot	CD induced	0.364637	0.0315618
Ldlr	CD induced	0.377009	0.000911291
Bax	CD induced	0.379337	0.000187905
Mlst8	CD induced	0.39317	0.00395462
Vwa8	CD induced	0.428188	0.00430106
Gpd1	CD induced	0.43816	0.00101801
Col14a1	CD induced	0.440276	0.0045487
Cmtm4	CD induced	0.440742	0.000427575
Acot13	CD induced	0.443994	4.58077e-08
Hist1h2bg	CD induced	0.450728	0.0208667
Hsd17b12	CD induced	0.457753	1.2496e-05
Spc24	CD induced	0.460606	0.00188824
Taldo1	CD induced	0.461039	5.25225e-07
Insig2	CD induced	0.462695	0.045165
Htatip2	CD induced	0.470277	0.00429227
Lsm3	CD induced	0.477699	0.00102752
Prkch	CD induced	0.482721	0.000118441
Slc22a1	CD induced	0.511067	0.00012634
Syt9	CD induced	0.518269	0.0431556
Hpx	CD induced	0.520177	1.08024e-07
Ldha	CD induced	0.523057	7.03054e-11
Abhd6	CD induced	0.52817	0.00231745
Serpina7	CD induced	0.535226	0.0029689
Arhgdib	CD induced	0.5557	0.00224583
Pctp	CD induced	0.56658	4.06961e-06
Slc10a2	CD induced	0.589549	5.02412e-05
1810011O10Rik	CD induced	0.593255	0.0118888
Fads2	CD induced	0.611353	2.60507e-07
Aen	CD induced	0.620052	2.52668e-06
Nr1i3	CD induced	0.621367	0.000309162
Myc	CD induced	0.632103	0.030487
Ces1g	CD induced	0.635139	4.08674e-06
Hist1h2bb	CD induced	0.667708	0.000659909
A530013C23Rik	CD induced	0.667809	0.0254824
Fabp2	CD induced	0.690681	4.7028e-10
Synm	CD induced	0.714574	0.00281117
Fen1	CD induced	0.720289	3.88169e-07
Hmox1	CD induced	0.721696	0.000966257
Alpl	CD induced	0.722717	0.000950668
Rtn2	CD induced	0.723394	0.016397
Tlr2	CD induced	0.728383	3.3488e-05
Hist1h2ab	CD induced	0.731711	0.00569093
Tsku	CD induced	0.742682	0.0359973
Acot3	CD induced	0.752187	0.0375667
Gadd45b	CD induced	0.838217	0.00286145
Hist1h2ag	CD induced	0.85396	0.0121354
Slc1a4	CD induced	0.928147	1.26204e-07
Hist1h2af	CD induced	0.997124	0.0015862
Plaur	CD induced	1.03654	2.60073e-05
Rbp1	CD induced	1.09766	6.92806e-13
Hp	CD induced	1.12937	4.83533e-26
Pdzrn3	CD induced	1.14977	3.72517e-15
Fam131c	CD induced	1.16303	1.34076e-06
Mfsd2a	CD induced	1.18963	9.30983e-14
Col12a1	CD induced	1.20479	8.74636e-10
Apoa4	CD induced	1.23912	2.50849e-05
Rab30	CD induced	1.24227	3.77918e-14
Gtse1	CD induced	1.25017	2.11398e-06
Nuf2	CD induced	1.30313	8.24213e-06
Mtnr1a	CD induced	1.33493	3.69255e-10
2010003K11Rik	CD induced	1.35581	1.2253e-06
Saa3	CD induced	1.41057	2.86926e-08
Clstn3	CD induced	1.43339	4.45908e-17
Hist1h3c	CD induced	1.56465	3.04782e-15
Dtl	CD induced	1.851	3.84908e-15
Hist1h3g	CD induced	1.85733	7.74651e-11
Fignl1	CD induced	2.05195	3.15911e-15
Fabp5	non-activation	-2.70548	1.86705e-20
Srgap3	non-activation	-2.63171	1.1793e-33
Avpr1a	non-activation	-2.24404	6.37791e-38
Serpina9	non-activation	-2.18331	1.2729e-12
Pnpla5	non-activation	-1.78982	1.10868e-08
Cadm4	non-activation	-1.78669	2.91673e-17
Egfr	non-activation	-1.70715	6.24648e-09
Ces4a	non-activation	-1.64585	4.33134e-10
Igfbp2	non-activation	-1.61047	1.45645e-17
Smad9	non-activation	-1.53355	1.1426e-07
Cspg5	non-activation	-1.47806	6.62273e-07
Acsm2	non-activation	-1.44405	5.10423e-06
Abca8a	non-activation	-1.44197	7.84092e-25
Dkk4	non-activation	-1.42796	3.70791e-06
Fras1	non-activation	-1.41733	1.69028e-12
Grem2	non-activation	-1.41704	6.57127e-13
Pdzk1ip1	non-activation	-1.41209	2.97236e-08
Ces3b	non-activation	-1.40153	3.24386e-08
Atp4a	non-activation	-1.38163	4.89055e-07
Lrrc16a	non-activation	-1.36749	7.51577e-14
Snora3	non-activation	-1.33332	2.83764e-08
Rd3	non-activation	-1.29459	4.3087e-09
Slco2a1	non-activation	-1.29049	3.21693e-18
Irs2	non-activation	-1.28476	3.07177e-20
Adgrf1	non-activation	-1.26557	4.94958e-05
Scnn1a	non-activation	-1.24356	1.60112e-08
Lifr	non-activation	-1.23301	2.84394e-21
Cyp7b1	non-activation	-1.21982	1.87949e-14
Cps1	non-activation	-1.21906	1.36552e-11
Hamp	non-activation	-1.21838	0.000192026
1700092C10Rik	non-activation	-1.1907	3.97531e-05
Colgalt2	non-activation	-1.18558	3.90259e-06
Disp2	non-activation	-1.17571	4.75042e-08
Inhba	non-activation	-1.16205	3.73453e-08
Snord89	non-activation	-1.15812	3.88832e-05
Gabbr2	non-activation	-1.14131	7.46832e-30
Zbtb7c	non-activation	-1.13669	0.000280942
Srd5a1	non-activation	-1.11586	2.55729e-16
Selenbp2	non-activation	-1.09811	0.000258068
3110082I17Rik	non-activation	-1.07525	3.88542e-05
Ihh	non-activation	-1.0747	1.69001e-05
Snord49b	non-activation	-1.07153	0.0018281
9430083A17Rik	non-activation	-1.05496	7.2198e-05
Cd4	non-activation	-1.04998	2.33155e-05
Col25a1	non-activation	-1.04909	0.00131508
Slc10a1	non-activation	-1.04493	1.6323e-17
Acmsd	non-activation	-1.03916	0.000545407
Mlxipl	non-activation	-1.03484	4.93219e-24
Nudt7	non-activation	-1.03129	5.23391e-11
Atg16l2	non-activation	-1.03076	1.02953e-07
Cyp2c44	non-activation	-1.02511	1.64123e-11
Gpr162	non-activation	-1.02335	0.00239716
Rnu12	non-activation	-1.02184	8.13574e-06
Cd209b	non-activation	-1.01986	0.00114055
Actg2	non-activation	-1.01399	0.0026133
Cabyr	non-activation	-1.01236	0.00243151
Bmp6	non-activation	-0.993599	2.6093e-11
Nat8	non-activation	-0.988349	4.56551e-08
Carmn	non-activation	-0.985111	0.000295657
Hsd17b2	non-activation	-0.985029	2.12804e-24
Crybb3	non-activation	-0.984655	0.00350922
Tspyl4	non-activation	-0.977153	2.62226e-06
Urad	non-activation	-0.972469	0.00109058
Etnppl	non-activation	-0.972247	6.77506e-07
Fmo3	non-activation	-0.954985	0.00605464
Tmem265	non-activation	-0.954415	7.90181e-05
Serpina3k	non-activation	-0.944129	0.000589013
Eif4ebp3	non-activation	-0.936871	0.000279578
Igsf21	non-activation	-0.934229	0.00770756
Galc	non-activation	-0.932122	2.29219e-14
Hsbp1l1	non-activation	-0.931735	1.07691e-07
Fst	non-activation	-0.927684	0.00328631
D630024D03Rik	non-activation	-0.921555	2.65964e-05
Clec3b	non-activation	-0.921343	0.0042008
Ces2a	non-activation	-0.921029	4.78345e-10
Cabp2	non-activation	-0.911352	0.00946373
Inmt	non-activation	-0.90268	2.21807e-05
C2cd4d	non-activation	-0.901671	0.0025427
Scd1	non-activation	-0.890454	2.3863e-07
Mr1	non-activation	-0.885657	8.40477e-12
Ireb2	non-activation	-0.87896	4.41046e-07
Sspo	non-activation	-0.87456	0.010336
Nr1d1	non-activation	-0.873897	8.73828e-11
Fasn	non-activation	-0.873348	2.98996e-07
Tarbp1	non-activation	-0.871687	4.3087e-09
BC029214	non-activation	-0.86983	5.9919e-14
Snord16a	non-activation	-0.866151	0.00251862
Cyp1a2	non-activation	-0.864295	3.14653e-12
Bcl6	non-activation	-0.863595	0.0146889
Bhlhe41	non-activation	-0.85589	0.00282455
Gja10	non-activation	-0.855586	0.0140092
Zfp941	non-activation	-0.83854	0.000877467
Fbxo21	non-activation	-0.834923	3.87028e-10
Kcnk3	non-activation	-0.831674	0.0183652
Camk1d	non-activation	-0.830682	5.92701e-16
Arl4d	non-activation	-0.830346	9.56077e-07
Snora7a	non-activation	-0.829318	5.58627e-05
Snord66	non-activation	-0.825561	0.0184212
Afmid	non-activation	-0.825043	2.96004e-07
Nkx2-6	non-activation	-0.824774	0.0209312
Elovl6	non-activation	-0.821192	4.74655e-10
Nat8f1	non-activation	-0.813843	1.60112e-08
Abca2	non-activation	-0.81379	5.80708e-12
G6pdx	non-activation	-0.813765	0.000361608
Lrrc18	non-activation	-0.812657	0.00447115
Ikzf4	non-activation	-0.807579	0.0246054
Nrtn	non-activation	-0.802607	0.00635936
Ttyh1	non-activation	-0.802215	0.0148932
Cyp2u1	non-activation	-0.799004	1.78347e-10
Ugt2b1	non-activation	-0.797614	3.4304e-09
Apom	non-activation	-0.795499	5.31057e-15
Scara5	non-activation	-0.795136	0.0226374
Cyp2g1	non-activation	-0.791568	0.0260113
Ern1	non-activation	-0.783987	3.4108e-13
Ang	non-activation	-0.783815	1.31209e-05
Adam11	non-activation	-0.783497	0.00558092
2310001H17Rik	non-activation	-0.782102	3.20189e-06
Mospd3	non-activation	-0.78113	0.000231797
Cobl	non-activation	-0.778584	8.71157e-07
Cyp2d11	non-activation	-0.777096	0.0202407
Coq8a	non-activation	-0.776449	7.78411e-09
Wif1	non-activation	-0.772256	0.03148
Klf12	non-activation	-0.769133	1.74575e-07
Pim1	non-activation	-0.768686	0.000239293
C230035I16Rik	non-activation	-0.766325	0.0262281
Mcc	non-activation	-0.763588	6.09565e-08
Fn1	non-activation	-0.762113	3.87475e-07
Cecr2	non-activation	-0.75735	5.48019e-10
Ppp1r3c	non-activation	-0.754689	0.00848413
Ralgps1	non-activation	-0.752722	0.000237833
Efna1	non-activation	-0.751512	0.00655063
Prr18	non-activation	-0.750063	0.0310295
Fgb	non-activation	-0.749205	3.68371e-15
Snora5c	non-activation	-0.746536	0.00185381
Myrf	non-activation	-0.744976	1.05147e-05
Sucnr1	non-activation	-0.744044	0.000118999
Mir192	non-activation	-0.739593	0.0222601
Psd	non-activation	-0.736164	0.0398814
Neb	non-activation	-0.735191	0.0180588
Pgap1	non-activation	-0.73514	9.37637e-07
Gm11437	non-activation	-0.734096	0.00263577
Dsg2	non-activation	-0.732837	2.44409e-09
Aoc3	non-activation	-0.730469	0.0402386
Snord104	non-activation	-0.726881	0.00156833
Cav1	non-activation	-0.722686	0.00110765
Cmah	non-activation	-0.722434	8.95698e-07
Shisa7	non-activation	-0.721113	0.0128169
Tat	non-activation	-0.719625	0.00857835
B3galt1	non-activation	-0.717565	0.0350695
Atp2b2	non-activation	-0.714552	0.00709689
Slc25a25	non-activation	-0.714436	2.00809e-05
Zfp618	non-activation	-0.712612	0.0248258
Lipc	non-activation	-0.71111	7.69179e-17
Nfix	non-activation	-0.709967	2.54434e-12
Fign	non-activation	-0.70824	0.000156859
Snora70	non-activation	-0.706988	0.00567882
Aspg	non-activation	-0.706705	6.99552e-48
Mn1	non-activation	-0.706635	2.5876e-05
Gpcpd1	non-activation	-0.706426	0.0114781
Rhobtb3	non-activation	-0.705423	8.53627e-09
Zfhx4	non-activation	-0.704342	1.42856e-07
1700018L02Rik	non-activation	-0.704084	0.0336807
Tshz2	non-activation	-0.704077	1.19142e-10
Ccdc38	non-activation	-0.703491	0.0488658
Fgg	non-activation	-0.703428	4.33361e-17
Sik1	non-activation	-0.701797	0.00162622
Lrp1	non-activation	-0.701297	6.01833e-07
Spon1	non-activation	-0.701144	0.00204926
Vamp2	non-activation	-0.698294	5.66049e-05
Ero1lb	non-activation	-0.697902	5.55415e-10
Cyp2d13	non-activation	-0.697377	9.36834e-08
Farp1	non-activation	-0.690069	1.16892e-12
5730408K05Rik	non-activation	-0.688491	0.000450768
Abcb11	non-activation	-0.688321	3.17242e-25
Acss2	non-activation	-0.687634	0.00230445
Exph5	non-activation	-0.686686	7.66735e-09
Slc38a2	non-activation	-0.68556	8.76926e-05
Hal	non-activation	-0.684009	9.88971e-07
Hacl1	non-activation	-0.683588	9.98566e-11
Zyg11a	non-activation	-0.680388	0.0156538
Cldn1	non-activation	-0.6798	0.000157613
Alox12	non-activation	-0.679765	0.0370919
Gse1	non-activation	-0.677892	4.07284e-05
Pdcd4	non-activation	-0.676979	1.07229e-09
Capn3	non-activation	-0.676294	0.0015589
Serpinb1a	non-activation	-0.67591	0.012944
Mirlet7f-1	non-activation	-0.675886	0.0390977
Irs1	non-activation	-0.67545	0.000243615
Zbtb33	non-activation	-0.674532	6.43588e-06
Pde4c	non-activation	-0.673573	1.42793e-10
Gba2	non-activation	-0.672776	8.94034e-07
Sntg2	non-activation	-0.671929	1.5883e-05
Deptor	non-activation	-0.671345	2.83397e-06
Gm6297	non-activation	-0.670541	0.0293745
Whsc1l1	non-activation	-0.670309	4.74052e-07
F11	non-activation	-0.669471	7.28943e-06
Tle2	non-activation	-0.669443	0.000544485
Hhex	non-activation	-0.669068	0.00072876
Fbrs	non-activation	-0.668195	7.63874e-05
Ptch1	non-activation	-0.666938	3.73653e-05
Sox6	non-activation	-0.666539	5.76171e-06
Abca4	non-activation	-0.66521	0.0455876
Pdilt	non-activation	-0.659896	0.000626461
Tk1	non-activation	-0.657474	0.000412721
Setd1b	non-activation	-0.656931	0.00030398
Msh5	non-activation	-0.654452	0.0302208
Zfp595	non-activation	-0.654276	3.50811e-05
Kcnt2	non-activation	-0.653975	0.0191002
Rbm33	non-activation	-0.653357	3.59817e-05
Got1	non-activation	-0.653321	0.000767498
Ankrd33b	non-activation	-0.653005	7.09433e-10
Plcxd2	non-activation	-0.650908	0.0385796
Osr1	non-activation	-0.649072	0.0317586
Lpar2	non-activation	-0.647299	0.0134511
Sult2a8	non-activation	-0.647087	0.0328148
Ssbp2	non-activation	-0.647001	0.00181165
Pkdcc	non-activation	-0.643546	5.27589e-09
Med12l	non-activation	-0.643535	0.0142425
Als2	non-activation	-0.641971	1.86571e-10
Zfhx3	non-activation	-0.641698	3.54157e-06
Dvl3	non-activation	-0.640853	0.000332703
Tbc1d30	non-activation	-0.640809	0.00271532
Zfp383	non-activation	-0.637958	0.00389803
Atp1b1	non-activation	-0.63633	2.83413e-06
Sox12	non-activation	-0.636001	0.0337578
Igf1	non-activation	-0.633068	7.2082e-07
Snora64	non-activation	-0.629767	0.00627395
Porcn	non-activation	-0.629409	0.00239716
Hs3st3b1	non-activation	-0.626631	9.76019e-09
Snord15a	non-activation	-0.626246	0.00603849
Ncor2	non-activation	-0.625646	0.000659909
Snora68	non-activation	-0.623474	0.00350516
4930581F22Rik	non-activation	-0.623283	1.08095e-06
Pla1a	non-activation	-0.6223	4.7072e-07
Ulk1	non-activation	-0.622194	3.9865e-06
Cnp	non-activation	-0.621969	6.14605e-11
Tomm40l	non-activation	-0.618145	1.72285e-08
Cytl1	non-activation	-0.613506	0.0290206
Scamp1	non-activation	-0.61319	1.38121e-11
Arhgap42	non-activation	-0.6116	4.47527e-07
Snora74a	non-activation	-0.610834	1.80761e-05
Helz2	non-activation	-0.608931	2.42902e-06
Pced1b	non-activation	-0.608301	0.00332183
B230217O12Rik	non-activation	-0.606944	0.0225606
Fga	non-activation	-0.606927	1.17905e-11
Brdt	non-activation	-0.606457	0.00786537
Pan2	non-activation	-0.605434	7.66319e-13
Amigo1	non-activation	-0.602213	5.45039e-05
Nrbp2	non-activation	-0.602206	6.49846e-06
Snora78	non-activation	-0.601101	0.00257671
Spen	non-activation	-0.60059	1.77609e-05
B330016D10Rik	non-activation	-0.59873	0.030106
Prdm2	non-activation	-0.597143	0.00141654
Rnase4	non-activation	-0.596136	0.00173032
Creld2	non-activation	-0.591803	0.00179845
Cacna1d	non-activation	-0.58902	0.0421418
Il1rap	non-activation	-0.588887	3.48462e-08
Npr2	non-activation	-0.587395	0.00620435
Foxk1	non-activation	-0.585011	5.96088e-05
1700012D01Rik	non-activation	-0.581611	0.00248884
Ankrd52	non-activation	-0.581228	7.6243e-08
Enpep	non-activation	-0.57891	1.30055e-12
Stard4	non-activation	-0.578226	3.90889e-05
Fzd5	non-activation	-0.577967	1.34308e-07
Cpeb2	non-activation	-0.577884	0.000394887
Tcf7l2	non-activation	-0.575842	0.000412071
Paics	non-activation	-0.575248	4.18709e-09
Srrm2	non-activation	-0.573493	2.19002e-06
Adck5	non-activation	-0.573025	4.23077e-05
Onecut2	non-activation	-0.571545	0.0065353
Hap1	non-activation	-0.571036	0.0070226
Pcdh1	non-activation	-0.569487	0.000256494
Kdm5b	non-activation	-0.565188	0.000467226
Kmt2b	non-activation	-0.564607	0.000799202
Snord22	non-activation	-0.563277	0.0021692
Gm10033	non-activation	-0.562787	0.00960435
Mast3	non-activation	-0.562756	6.05191e-08
Dact1	non-activation	-0.562655	0.0050474
Prickle3	non-activation	-0.562344	0.0220772
Fam198a	non-activation	-0.562075	0.0194882
Tpst1	non-activation	-0.56116	2.25933e-07
Rsbn1	non-activation	-0.560938	4.06261e-05
Kmt2d	non-activation	-0.558537	0.000327069
Mir22hg	non-activation	-0.557542	7.87319e-05
Ppargc1b	non-activation	-0.557541	0.0108528
Zbtb16	non-activation	-0.557411	0.0141643
Homer2	non-activation	-0.556412	0.000349335
Pcbp2	non-activation	-0.556343	1.02122e-05
Jpx	non-activation	-0.55502	0.0243214
Dpyd	non-activation	-0.554693	2.24423e-07
Smoc1	non-activation	-0.554285	0.000117201
Slc6a6	non-activation	-0.553918	2.02621e-08
Foxn3	non-activation	-0.553355	8.40477e-12
Serpina11	non-activation	-0.551384	4.39104e-05
Dact2	non-activation	-0.55052	0.00211088
Inpp4a	non-activation	-0.547901	0.000238697
Vegfa	non-activation	-0.546679	7.29051e-07
C1ra	non-activation	-0.546257	4.23585e-13
Slc30a10	non-activation	-0.545397	0.00388628
Ahsg	non-activation	-0.545079	5.57179e-10
Hnf1b	non-activation	-0.544834	0.00256392
Tbc1d15	non-activation	-0.544442	4.25559e-06
Pms1	non-activation	-0.544223	0.0018281
Adrb3	non-activation	-0.543265	0.0161277
Tnrc18	non-activation	-0.543149	1.25771e-05
Rpl27a	non-activation	-0.542529	2.50297e-09
Rmdn2	non-activation	-0.540986	1.61204e-06
Atrn	non-activation	-0.540834	2.01348e-09
Thap2	non-activation	-0.54034	0.002291
Rai1	non-activation	-0.539709	1.54862e-05
Tead3	non-activation	-0.539013	0.000915163
Ugcg	non-activation	-0.537554	0.000597608
Zdhhc9	non-activation	-0.537187	1.51046e-07
Manf	non-activation	-0.536444	2.64296e-05
Irf2	non-activation	-0.535902	0.00102196
Hnrnpa3	non-activation	-0.53544	0.000962602
Atxn1	non-activation	-0.535266	5.08523e-05
Prkd3	non-activation	-0.532645	1.10467e-11
Ptprf	non-activation	-0.532088	0.0001094
Lag3	non-activation	-0.53159	0.04923
Tmem150a	non-activation	-0.531539	2.96741e-09
Hnrnpd	non-activation	-0.531421	0.000646733
Sorbs3	non-activation	-0.531377	1.58653e-05
C330021F23Rik	non-activation	-0.53002	0.0156313
Serpina12	non-activation	-0.52834	4.33186e-06
Syvn1	non-activation	-0.527759	0.00388389
Lsr	non-activation	-0.526824	2.27626e-08
Il13ra1	non-activation	-0.52463	0.000105005
Nuak2	non-activation	-0.524047	1.18052e-05
Klf2	non-activation	-0.523019	0.00190843
Cnot6l	non-activation	-0.522668	0.0025112
Tle1	non-activation	-0.522251	1.1896e-07
Nme6	non-activation	-0.522126	2.38448e-05
Larp1	non-activation	-0.520501	3.39608e-06
Xiap	non-activation	-0.520455	0.000110456
Gm7694	non-activation	-0.520209	0.0448958
Fzd7	non-activation	-0.518699	3.66346e-07
Bmp10	non-activation	-0.518407	0.0121354
Crebbp	non-activation	-0.518013	1.25076e-05
Ptk6	non-activation	-0.517994	0.0338472
Clec2d	non-activation	-0.516596	0.000713975
9330151L19Rik	non-activation	-0.515615	0.00321788
Smad7	non-activation	-0.515274	5.35629e-05
Cyp2d37-ps	non-activation	-0.515217	0.0134307
Prox1	non-activation	-0.514941	0.00645509
Shroom1	non-activation	-0.514332	0.00116376
1600002H07Rik	non-activation	-0.514234	0.0153193
Phf12	non-activation	-0.513094	4.11498e-05
Elovl2	non-activation	-0.512371	1.28595e-05
Fuom	non-activation	-0.512266	1.22641e-05
Ahcy	non-activation	-0.512227	0.00161822
Fam69a	non-activation	-0.512199	3.11553e-05
Kmt2c	non-activation	-0.511617	5.29093e-05
Socs4	non-activation	-0.511478	0.000183873
Lncpint	non-activation	-0.510863	0.000651059
Ocln	non-activation	-0.510699	0.00172707
Zfp609	non-activation	-0.510316	0.0102746
Spata13	non-activation	-0.509647	4.26784e-07
Utp14a	non-activation	-0.508361	2.21954e-06
Raph1	non-activation	-0.508	0.000680011
Klb	non-activation	-0.507442	7.92981e-05
Sos1	non-activation	-0.506181	0.00109939
Nr6a1	non-activation	-0.505931	2.28796e-05
C3	non-activation	-0.505878	6.33312e-05
Smim13	non-activation	-0.505538	8.17133e-06
Abca1	non-activation	-0.505208	1.563e-05
Dapk1	non-activation	-0.504228	1.26204e-07
Cdpf1	non-activation	-0.503596	0.00148431
Arhgap29	non-activation	-0.50244	0.000272358
Atxn2l	non-activation	-0.502368	8.28847e-05
Zfp871	non-activation	-0.501699	0.00192266
Arhgap32	non-activation	-0.501128	1.91345e-05
Bahcc1	non-activation	-0.501094	0.00110869
Sipa1l3	non-activation	-0.50099	0.00148219
Gga3	non-activation	-0.500591	0.000658548
Morn1	non-activation	-0.499882	0.0193896
Spred2	non-activation	-0.499596	3.39931e-05
Maml1	non-activation	-0.499125	0.000410062
Wipf2	non-activation	-0.498415	0.00365338
Rbak	non-activation	-0.498274	0.000190364
Zfp292	non-activation	-0.498216	0.004709
Xbp1	non-activation	-0.498097	0.000634956
4430402I18Rik	non-activation	-0.496883	0.00384954
Epb41l4b	non-activation	-0.496856	7.28943e-06
Il1r1	non-activation	-0.496837	0.00374739
Myo1b	non-activation	-0.496562	3.47095e-08
Usp6nl	non-activation	-0.496461	1.15565e-05
N4bp2	non-activation	-0.494857	0.00257056
Ncoa2	non-activation	-0.494209	3.88169e-07
Gpr146	non-activation	-0.493733	0.0013453
Frs2	non-activation	-0.491904	7.57718e-07
Cldn5	non-activation	-0.491898	0.00571437
Capn10	non-activation	-0.490765	0.000954585
Srcap	non-activation	-0.490565	0.000178635
Tbx3	non-activation	-0.489025	0.00216067
Ctage5	non-activation	-0.488587	0.0121354
C8a	non-activation	-0.487906	0.00147884
Sertad2	non-activation	-0.487854	4.9838e-09
Inf2	non-activation	-0.48761	0.00825742
Foxa3	non-activation	-0.486815	0.00139862
Shb	non-activation	-0.486656	0.0101778
Zfp318	non-activation	-0.486208	7.02065e-06
Zfc3h1	non-activation	-0.4854	0.000299581
Cnot3	non-activation	-0.484599	0.00388885
Sec24a	non-activation	-0.484272	0.0045487
Zfp653	non-activation	-0.482606	0.0061197
Dnase1l3	non-activation	-0.482063	0.0110348
Tprkb	non-activation	-0.48196	5.68909e-07
Tmem30a	non-activation	-0.481645	0.000143451
Ep300	non-activation	-0.481361	0.00164079
Zbtb39	non-activation	-0.481104	0.000206138
Fam135a	non-activation	-0.48058	4.40303e-05
Rsf1	non-activation	-0.479633	0.000242295
Dhx9	non-activation	-0.478992	0.000229634
Entpd8	non-activation	-0.477092	1.68411e-12
Ecm1	non-activation	-0.476822	0.00188807
Hopx	non-activation	-0.476729	4.12389e-05
Map4k5	non-activation	-0.476296	0.000468556
Magix	non-activation	-0.474981	6.51219e-05
Zhx3	non-activation	-0.474367	5.28223e-07
S1pr1	non-activation	-0.473818	1.07033e-08
Adcy9	non-activation	-0.473691	6.33374e-07
Sdc4	non-activation	-0.473372	6.94125e-07
C630043F03Rik	non-activation	-0.47242	0.0243214
Ubxn7	non-activation	-0.472364	0.00124019
Fetub	non-activation	-0.472208	0.000280482
Fbxl12	non-activation	-0.472009	0.0136102
Mta1	non-activation	-0.47158	0.00474317
0610030E20Rik	non-activation	-0.470316	3.96885e-07
Samd8	non-activation	-0.469216	0.000143451
C77080	non-activation	-0.468544	0.0196767
Cyp27a1	non-activation	-0.468541	0.000132588
Rasgrf2	non-activation	-0.468331	0.0332173
Spcs2	non-activation	-0.46793	3.48905e-09
Cdhr5	non-activation	-0.467659	8.48231e-05
Ptpn3	non-activation	-0.466821	1.71145e-10
Pabpc1	non-activation	-0.466326	0.000926739
Ank	non-activation	-0.466185	0.000200383
Zbed6	non-activation	-0.46547	0.000603577
Eea1	non-activation	-0.464876	0.000258411
Tet3	non-activation	-0.464812	0.00912463
Ccm2l	non-activation	-0.464058	0.0118535
Sema4g	non-activation	-0.463093	0.00313296
Jade1	non-activation	-0.463015	2.24359e-05
Izumo4	non-activation	-0.462811	0.03148
Sft2d3	non-activation	-0.462332	0.00897027
Usp34	non-activation	-0.462278	0.00786224
Tob2	non-activation	-0.462227	0.00443812
Gltscr1	non-activation	-0.4622	0.0380426
Atoh8	non-activation	-0.462027	0.0174015
Rbbp4	non-activation	-0.461033	1.64282e-05
Gm15800	non-activation	-0.460852	0.00795491
Khsrp	non-activation	-0.460529	5.70593e-10
Pkd1	non-activation	-0.460452	3.58459e-05
Tsc22d2	non-activation	-0.460264	0.00988016
Cfh	non-activation	-0.459544	6.21062e-05
Pogz	non-activation	-0.458326	0.000789058
Casd1	non-activation	-0.458036	1.63396e-07
Hapln4	non-activation	-0.457807	0.00820654
Cyp4f13	non-activation	-0.457539	8.42322e-08
Lrrn3	non-activation	-0.456756	0.029848
Kdm6b	non-activation	-0.456588	0.0218032
Vimp	non-activation	-0.455861	2.88202e-08
Nfat5	non-activation	-0.455793	0.0137101
Nudcd1	non-activation	-0.455677	6.02821e-05
5830473C10Rik	non-activation	-0.455611	6.54647e-05
Traf3ip2	non-activation	-0.455512	0.00335808
Insr	non-activation	-0.454586	0.000671067
Glcci1	non-activation	-0.454485	1.98976e-05
Rif1	non-activation	-0.453302	0.000687335
F10	non-activation	-0.452784	1.4023e-07
Ntn3	non-activation	-0.45274	0.00610718
Arid1a	non-activation	-0.452249	0.00315354
Rps5	non-activation	-0.451502	6.12399e-06
2310061I04Rik	non-activation	-0.451278	0.00176707
Setd1a	non-activation	-0.450981	0.00289846
Agxt	non-activation	-0.450867	0.00485614
Zfp949	non-activation	-0.45031	0.0024736
Iqcb1	non-activation	-0.450027	0.000467211
Snord15b	non-activation	-0.449967	0.0094077
Fus	non-activation	-0.449391	0.00305371
Notum	non-activation	-0.448745	0.00841999
Gls2	non-activation	-0.448687	0.00055447
Baz2a	non-activation	-0.448027	0.000107075
Tspan33	non-activation	-0.447871	0.00178493
Nipbl	non-activation	-0.447485	0.00374076
Igfals	non-activation	-0.447152	0.0243214
Lgr4	non-activation	-0.444414	2.93483e-07
Lats1	non-activation	-0.443589	3.17605e-05
Sned1	non-activation	-0.440286	0.00553364
Cep44	non-activation	-0.440091	0.000957668
Epb41l4aos	non-activation	-0.43967	0.000612989
Sec24b	non-activation	-0.439642	0.000667521
Dcps	non-activation	-0.439629	2.64496e-05
Tmx4	non-activation	-0.439548	1.58663e-05
Suv420h2	non-activation	-0.438843	0.00845043
Arhgef16	non-activation	-0.438306	0.028858
Gpld1	non-activation	-0.438181	1.75111e-05
Znrf3	non-activation	-0.43784	1.23122e-06
Magi1	non-activation	-0.437676	6.84801e-08
Msl2	non-activation	-0.437491	2.49857e-06
Ncoa6	non-activation	-0.437213	0.00536851
Hook3	non-activation	-0.436096	0.0012556
Tpp2	non-activation	-0.435952	1.70709e-07
Bend3	non-activation	-0.43541	0.011286
Slc17a2	non-activation	-0.435297	0.000538069
Rnf217	non-activation	-0.435211	9.58812e-05
Cpeb4	non-activation	-0.434587	0.00848742
Fgd6	non-activation	-0.434272	1.68344e-09
Slc15a5	non-activation	-0.433919	0.0232639
Plagl2	non-activation	-0.433425	0.015362
Ube2j2	non-activation	-0.433107	0.00715052
Sp4	non-activation	-0.432446	0.0158087
Abcb10	non-activation	-0.432017	4.47653e-07
Gne	non-activation	-0.43196	0.00016473
Lpp	non-activation	-0.43178	0.00611813
Slc29a1	non-activation	-0.431655	0.00218485
Prrc2c	non-activation	-0.430593	0.0025828
Zmym2	non-activation	-0.429954	4.46367e-06
Zmiz1	non-activation	-0.429354	0.00228309
C4a	non-activation	-0.429333	0.0337086
Usp53	non-activation	-0.428909	0.000222142
Zfpm1	non-activation	-0.42796	4.12389e-05
Atp11b	non-activation	-0.427487	0.00016817
Slc6a12	non-activation	-0.427258	0.000261875
Dlg3	non-activation	-0.426723	0.000407403
Rps27a	non-activation	-0.426318	0.000112525
Rpl12	non-activation	-0.42536	0.000256255
Fance	non-activation	-0.425343	0.00222003
Nrn1	non-activation	-0.424641	1.39586e-07
Znrf1	non-activation	-0.424475	5.67797e-05
Scai	non-activation	-0.424451	0.044029
Dync2h1	non-activation	-0.424445	0.0178012
Slc39a14	non-activation	-0.423703	0.000185005
Zfp60	non-activation	-0.423701	0.000538069
Mob3b	non-activation	-0.423161	0.00167779
Rps28	non-activation	-0.422421	3.2103e-06
Zfp867	non-activation	-0.421771	0.0240894
Rnf2	non-activation	-0.420772	9.81803e-05
Slc22a23	non-activation	-0.420191	0.000570854
Rpl28	non-activation	-0.419888	6.9326e-06
Tnrc6b	non-activation	-0.419414	0.00715052
Ftx	non-activation	-0.419215	0.0214391
Iws1	non-activation	-0.419182	5.94954e-05
Stag2	non-activation	-0.418924	0.00295417
Snhg1	non-activation	-0.418916	0.0180928
Foxo1	non-activation	-0.417487	0.00493939
Gprin3	non-activation	-0.416968	0.00108248
Nfkbil1	non-activation	-0.416883	0.0224236
Kat6a	non-activation	-0.415911	0.000807953
Epb41l5	non-activation	-0.415342	0.000985301
Rpl13a	non-activation	-0.414812	0.000509842
Ints6	non-activation	-0.413892	8.5137e-06
Zdhhc14	non-activation	-0.413869	0.0134609
Slc7a2	non-activation	-0.412991	0.0158916
Dcdc2a	non-activation	-0.41256	0.0312655
Brwd3	non-activation	-0.412169	0.0116198
Rpl37rt	non-activation	-0.412145	0.0103928
Nkap	non-activation	-0.411964	0.000111141
Nphp3	non-activation	-0.411904	0.000466199
Hspa5	non-activation	-0.411623	0.000678532
Slc7a5	non-activation	-0.41145	0.0287764
Fam208a	non-activation	-0.411234	0.00887794
Ep400	non-activation	-0.410938	8.19752e-06
Gigyf1	non-activation	-0.410857	0.00148207
Rps25	non-activation	-0.410776	6.52736e-06
Tbl1x	non-activation	-0.409471	0.000198232
Il11ra1	non-activation	-0.409121	0.00574191
Prrc2a	non-activation	-0.408747	0.00496284
Tmem25	non-activation	-0.408447	0.00474852
Rbbp6	non-activation	-0.408423	0.00992098
Gpank1	non-activation	-0.408329	0.0259979
Snx29	non-activation	-0.408312	0.00586129
BC089597	non-activation	-0.408216	0.00605165
Gltscr1l	non-activation	-0.407917	0.00334637
Pitpnb	non-activation	-0.407846	0.000539186
Dennd6b	non-activation	-0.407661	0.00809024
Tet2	non-activation	-0.407633	0.0141703
Ppp1r15b	non-activation	-0.407438	5.47183e-06
Zbtb34	non-activation	-0.40707	0.0229861
Plg	non-activation	-0.406406	1.75111e-05
Fam168a	non-activation	-0.406309	0.000744498
Ranbp10	non-activation	-0.406151	0.000935472
C2	non-activation	-0.406009	1.67551e-06
Atg2b	non-activation	-0.405273	1.3659e-07
Agtr1a	non-activation	-0.405122	7.534e-06
Polr2a	non-activation	-0.405065	8.16935e-05
Rps24	non-activation	-0.404947	0.000122526
Zfp113	non-activation	-0.404841	0.0120238
Fzd8	non-activation	-0.403777	0.00187744
Npc1	non-activation	-0.403734	1.13812e-05
Rpl36	non-activation	-0.403667	0.000468655
3010026O09Rik	non-activation	-0.40364	0.030106
Zfp568	non-activation	-0.403133	0.000949325
Dlc1	non-activation	-0.40287	0.000364617
Frrs1	non-activation	-0.40284	0.00131508
Tmem30b	non-activation	-0.402361	0.000143451
Rpl3	non-activation	-0.40192	2.76174e-05
Tanc2	non-activation	-0.401445	0.00380596
Whamm	non-activation	-0.401331	1.06054e-05
Zfp692	non-activation	-0.40111	0.00863432
Epas1	non-activation	-0.400267	0.000135164
Pds5b	non-activation	-0.400201	0.0036864
Acvr2a	non-activation	-0.399894	0.000789058
Gtf2e1	non-activation	-0.399676	0.0026794
Phip	non-activation	-0.399673	0.00676243
Fermt2	non-activation	-0.399642	6.69181e-07
Kmt2e	non-activation	-0.399551	0.00399753
Dmxl1	non-activation	-0.39945	0.00144144
Vcpip1	non-activation	-0.399326	0.00803359
Yod1	non-activation	-0.398851	0.0196149
Ddx6	non-activation	-0.397169	0.00224047
Arhgap5	non-activation	-0.397158	0.0196905
Prpf8	non-activation	-0.397135	0.000166632
Hnrnph3	non-activation	-0.396446	0.0106115
4930481A15Rik	non-activation	-0.396369	0.00484998
Rfx3	non-activation	-0.395968	0.0152212
Fbxo11	non-activation	-0.395794	0.00544722
Edem1	non-activation	-0.395752	7.46996e-06
Alkbh1	non-activation	-0.395302	0.0155387
Cirbp	non-activation	-0.394999	0.0161476
Trabd	non-activation	-0.394749	1.03876e-06
Cluh	non-activation	-0.394616	0.000166183
Serpinf2	non-activation	-0.394613	3.13436e-05
Qser1	non-activation	-0.394556	0.0030718
Atp2a2	non-activation	-0.393861	0.000983104
Plec	non-activation	-0.393703	0.00178775
Adamtsl4	non-activation	-0.393253	0.0289853
Zkscan17	non-activation	-0.392205	0.0256251
Abca8b	non-activation	-0.392183	1.75791e-05
Rps14	non-activation	-0.391862	0.0019202
2019-03-06	non-activation	-0.391559	0.00237054
Ahctf1	non-activation	-0.391271	3.75949e-05
Zfp598	non-activation	-0.390778	0.000248037
Aspdh	non-activation	-0.390121	0.000196978
S100pbp	non-activation	-0.389921	0.00102752
Myo10	non-activation	-0.389905	4.00727e-05
Grb7	non-activation	-0.389456	0.00960435
Meis1	non-activation	-0.38862	0.0247128
Eps15	non-activation	-0.388181	0.00181578
Mtss1	non-activation	-0.388008	0.00584245
Aldh1l1	non-activation	-0.38736	0.00184413
Cacfd1	non-activation	-0.387352	0.000349335
Zkscan8	non-activation	-0.387024	0.0115193
Tial1	non-activation	-0.386651	0.000102924
Zfp592	non-activation	-0.386137	0.00234725
Gmeb2	non-activation	-0.385715	0.000783926
Kdm3a	non-activation	-0.38497	0.00920935
Cdc14b	non-activation	-0.384595	6.51219e-05
Iqsec2	non-activation	-0.384433	0.040083
Ptpn21	non-activation	-0.383885	0.00267047
Eif5b	non-activation	-0.383773	0.000976086
Col18a1	non-activation	-0.383722	2.52451e-05
Rfx7	non-activation	-0.383428	0.00567485
Crybg3	non-activation	-0.382795	3.45569e-05
Rfxank	non-activation	-0.382561	0.0144031
Rpl13	non-activation	-0.38256	1.37554e-05
Wasl	non-activation	-0.382167	0.00552468
Klhl17	non-activation	-0.381637	0.00481225
Rprd2	non-activation	-0.381636	0.00288965
Usp28	non-activation	-0.381287	0.0267228
Mogs	non-activation	-0.380722	4.98758e-07
Ppp2r5e	non-activation	-0.380281	0.00851864
Parp4	non-activation	-0.380281	0.00202032
Zbtb5	non-activation	-0.379399	0.000320245
Rcor3	non-activation	-0.37933	0.000303353
Zmiz2	non-activation	-0.379016	0.0474052
Map3k2	non-activation	-0.378989	0.00587617
Nr2c2	non-activation	-0.378988	0.00599433
Inca1	non-activation	-0.378915	0.0370347
Tmem9	non-activation	-0.378884	0.000213566
Mov10	non-activation	-0.378702	0.00144015
Hipk2	non-activation	-0.378288	0.0311421
Ppp2r2a	non-activation	-0.378255	0.0198851
Ammecr1l	non-activation	-0.377728	2.21743e-05
Sirt7	non-activation	-0.377583	0.000310883
Chd7	non-activation	-0.377517	0.00903174
Edc3	non-activation	-0.377425	0.0196106
Zmym5	non-activation	-0.377316	0.00276715
Fam109a	non-activation	-0.377202	0.0442275
Dyrk2	non-activation	-0.377165	0.00916532
Rere	non-activation	-0.377037	0.00731272
Ergic2	non-activation	-0.376863	0.00225493
Lrrc3	non-activation	-0.376324	0.00184119
Mllt4	non-activation	-0.37613	4.24567e-06
Sult1d1	non-activation	-0.375617	0.0431069
Cep68	non-activation	-0.375347	2.45849e-05
Rpl18a	non-activation	-0.374997	0.000203612
Zfp280c	non-activation	-0.374964	0.0123147
2900026A02Rik	non-activation	-0.374657	0.0348286
Prrc2b	non-activation	-0.374126	0.000398017
Zfp512b	non-activation	-0.373976	0.000158742
Hcfc1	non-activation	-0.373872	6.67447e-06
Bclaf1	non-activation	-0.373071	0.000827658
Pum2	non-activation	-0.372996	0.0121354
Kdm6a	non-activation	-0.372662	0.000691713
Arid2	non-activation	-0.372385	4.65876e-05
Atp13a3	non-activation	-0.372384	0.0102746
Ube3a	non-activation	-0.372339	0.0168654
Rexo1	non-activation	-0.372235	0.00214201
Mob1b	non-activation	-0.372093	0.00912554
Fzd6	non-activation	-0.371858	0.0148134
Sgms2	non-activation	-0.371606	0.00131271
Inpp5f	non-activation	-0.371267	0.00134868
Fnbp4	non-activation	-0.370255	0.00167849
Ulk2	non-activation	-0.370158	0.000392422
Rnf103	non-activation	-0.369982	0.0120395
Tnk2	non-activation	-0.368986	0.00640847
Ralgapa2	non-activation	-0.368802	0.000890308
Tnrc6a	non-activation	-0.368608	0.00536851
Slc25a23	non-activation	-0.368115	0.00599433
Arid4b	non-activation	-0.368062	0.0448452
Atad2b	non-activation	-0.366228	0.000668717
Supt3	non-activation	-0.366202	0.0263892
Kat6b	non-activation	-0.366096	0.0018965
Atf4	non-activation	-0.366079	8.08605e-06
Dync1h1	non-activation	-0.365832	8.11482e-06
Chmp7	non-activation	-0.365599	6.39618e-06
Gatad2b	non-activation	-0.36535	0.0269466
Ier2	non-activation	-0.365308	0.0157817
Cpm	non-activation	-0.364918	0.0398814
Rps8	non-activation	-0.364884	1.64022e-05
Dnajc7	non-activation	-0.364443	1.0185e-05
Phf2	non-activation	-0.364367	0.00280139
Notch2	non-activation	-0.364198	0.00293179
Fbrsl1	non-activation	-0.364077	0.00138423
Abhd14a	non-activation	-0.36389	0.000894494
Rgl3	non-activation	-0.363536	0.0110348
[truncated: 3,717 more rows]

## Sheet: Fig6
Fig.6b Abundance of Hnf4α at the transcript (left panel) and protein levels (right panel) in carbohydrate-rich diet (CD) or lipid-rich diet (LD) group				Fig.5i Box and whisker plots showing changed gene expression as a function of diet-induced Hnf4α binding at promoter interactions						Fig.j Box and whisker plots showing changed gene expression as a function of diet-induced Hnf4α binding near a TSS (+/- 50KB).
	Hnf4a				GeneID	HNF4s tatus on loop	log2FC(LD/CD)	FDR			GeneID	DEG(LD/CD)	log2FC(LD/CD)	HNF4status(+/-50kb)
LD1	0.584603				Zkscan17	LD induced	-0.392205	0.0256251			Rpl17	down	-0.366858	LD induced
LD2	0.606995				Scnn1a	LD induced	-1.24356	1.60112e-08			Hrg	down	-0.288931	LD induced
LD3	0.632358				Lrrtm3	LD induced	-0.599217	0.0466534			Pcdh1	down	-0.569487	LD induced
LD4	0.679166				Zfp39	LD induced	-0.339181	0.0311684			Lgr4	down	-0.444414	LD induced
LD5	0.649254				Hapln4	LD induced	-0.457807	0.00820654			Nhsl1	down	-0.445295	LD induced
CD1	1.1349				Atg2b	LD induced	-0.405273	1.3659e-07			Rps15	down	-0.3324	LD induced
CD2	0.916902				Serpina11	LD induced	-0.551384	4.39104e-05			Zcchc14	down	-0.430558	LD induced
CD3	0.918994				Aoc3	LD induced	-0.730469	0.0402386			Lrig1	down	-0.321842	LD induced
CD4	1.10676				Scara5	LD induced	-0.795136	0.0226374			Ces3a	down	-0.295567	LD induced
CD5	0.922437				Zfp113	LD induced	-0.404841	0.0120238			Carmn	down	-0.985111	LD induced
					Notum	LD induced	-0.448745	0.00841999			Ahcyl1	down	-0.315513	LD induced
					Ppp2r2a	LD induced	-0.378255	0.0198851			Dnase1l3	down	-0.482063	LD induced
					Lgr4	LD induced	-0.444414	2.93483e-07			Erc2	down	-0.347563	LD induced
					Slc37a2	LD induced	0.789183	5.04034e-05			Adck5	down	-0.573025	LD induced
					Tgm2	LD induced	0.679555	1.51008e-07			P2ry4	down	-0.46239	LD induced
					Topbp1	LD induced	0.354999	0.00215868			Alkbh1	down	-0.395302	LD induced
					Coa6	LD induced	0.345603	0.00412732			Sned1	down	-0.440286	LD induced
					Clip2	LD induced	0.805387	0.000133458			Scara5	down	-0.795136	LD induced
					Mcm5	LD induced	1.65617	8.38492e-17			Gltscr2	down	-0.326391	LD induced
					Slamf9	LD induced	0.980925	4.79333e-05			Serpina9	down	-2.18331	LD induced
Fig.6g Overlap of Hnf4α with the distal end of promoter/enhancer interactions compared with random samples.					Hcls1	LD induced	0.533252	0.00889124			Ctif	down	-0.299137	LD induced
	Overlap with Significant interactions	Overlap with Samples			Hao2	LD induced	1.397	1.80426e-05			Arid2	down	-0.372385	LD induced
LD	8375	4587.23			Pdxp	LD induced	1.23546	9.79049e-05			Chd7	down	-0.377517	LD induced
CD	8890	4521.34			Fitm1	LD induced	0.793216	2.68808e-06			Atxn2l	down	-0.502368	LD induced
					Fitm2	LD induced	0.65749	1.70465e-05			Ergic2	down	-0.376863	LD induced
					Scnn1g	LD induced	1.64488	3.67532e-07			Spred2	down	-0.499596	LD induced
					Tpmt	LD induced	0.400761	1.63119e-05			Sirt7	down	-0.377583	LD induced
					Tfdp1	LD induced	0.305973	0.00580894			Rcor3	down	-0.37933	LD induced
					Epha2	LD induced	0.475426	0.00454817			Rpl12	down	-0.42536	LD induced
					Zfp746	LD induced	0.315027	0.0006058			Tymp	down	-0.338265	LD induced
					Lcn2	LD induced	3.73788	3.1377e-76			Cep350	down	-0.296492	LD induced
					Slc22a3	LD induced	0.600151	0.0116045			Snora23	down	-0.637973	LD induced
					S100a10	LD induced	0.792167	4.62985e-06			Col25a1	down	-1.04909	LD induced
					Mmp23	LD induced	0.61841	0.0017118			Lpar2	down	-0.647299	LD induced
					Slc20a1	LD induced	0.38818	0.0329335			Rps13	down	-0.351116	LD induced
					Tmem202	LD induced	0.699169	0.0440627			Mllt4	down	-0.37613	LD induced
					Nptx1	LD induced	1.28105	0.000100971			Pde4b	down	-0.851175	LD induced
					Pdlim2	LD induced	1.3991	3.86809e-16			Zbtb33	down	-0.674532	LD induced
					A930005H10Rik	LD induced	0.348545	0.0370736			Neb	down	-0.735191	LD induced
					Tubb2a	LD induced	1.33344	2.33398e-05			Fam134b	down	-0.272622	LD induced
					Gdf15	LD induced	1.15186	0.000587286			Ulk2	down	-0.370158	LD induced
					1600012H06Rik	LD induced	0.28657	0.0051489			Zfp385b	down	-0.507545	LD induced
					Prune	LD induced	0.761742	7.83242e-08			Diaph2	down	-0.40822	LD induced
					Nudt13	LD induced	0.395331	0.00525982			Zfp629	down	-0.336203	LD induced
					Atp6v1e1	LD induced	0.294704	0.000179483			Foxk2	down	-0.324899	LD induced
					Anxa8	LD induced	0.629304	0.0352581			Rnf31	down	-0.270047	LD induced
					Micu1	LD induced	0.29241	0.0118811			Ptprg	down	-0.344624	LD induced
					Ifi27l2b	LD induced	2.28961	1.41505e-18			Cep131	down	-0.460367	LD induced
					Ppcs	LD induced	0.360272	0.000103984			Cyp2g1	down	-0.791568	LD induced
					Duoxa1	LD induced	0.651617	0.0226374			Zhx2	down	-0.273358	LD induced
					Mtap	LD induced	0.287095	0.0195199			Tob2	down	-0.462227	LD induced
					Krt79	LD induced	0.821218	0.00887431			Fgb	down	-0.749205	LD induced
					Fen1	LD induced	0.720289	3.88169e-07			Gm20199	down	-0.697317	LD induced
					Ugt3a1	LD induced	0.335048	0.00607185			Zscan12	down	-0.359038	LD induced
					Gpc1	LD induced	1.41245	1.00472e-22			Lrp5	down	-0.289945	LD induced
					Pls1	LD induced	1.51631	5.11966e-11			Ncor2	down	-0.625646	LD induced
					Wnt5a	LD induced	0.692848	0.00964561			Zfp568	down	-0.403133	LD induced
					Tmem45b	LD induced	1.75448	5.18359e-08			Ces3b	down	-1.40153	LD induced
					Ttc39a	LD induced	3.1017	5.86222e-33			Atxn1	down	-0.535266	LD induced
					Tlr12	LD induced	1.39352	2.03394e-21			Plekhd1	down	-1.48605	LD induced
					Tpm2	LD induced	1.34286	1.334e-12			Cyp2d13	down	-0.697377	LD induced
					Dab2ip	LD induced	0.271926	0.0402651			Klkb1	down	-0.455252	LD induced
					Agpat9	LD induced	2.47633	5.76006e-38			Slc2a4	down	-1.32982	LD induced
					Shc2	LD induced	1.15016	0.000717873			Hsp90b1	down	-0.296746	LD induced
					Dusp14	LD induced	1.461	3.51222e-07			Kng1	down	-0.390503	LD induced
					Gskip	LD induced	0.502881	8.25027e-05			Plxnb2	down	-0.300015	LD induced
					Dennd2d	LD induced	0.337132	0.00330162			Stau1	down	-0.269643	LD induced
					Cda	LD induced	0.496948	0.0379908			Zfp609	down	-0.510316	LD induced
					Ttc39aos1	LD induced	2.85477	1.07322e-21			Esrp2	down	-0.340927	LD induced
					Dpp7	LD induced	0.401549	0.00235498			Tnrc6b	down	-0.419414	LD induced
					Btg2	LD induced	1.04104	3.87774e-12			3010026O09Rik	down	-0.40364	LD induced
					Mirt2	LD induced	1.21319	6.56615e-06			Prok1	down	-0.904692	LD induced
					Slc39a4	LD induced	1.22937	9.76562e-06			Sik1	down	-0.701797	LD induced
					Zbed5	LD induced	0.775638	0.000113395			Srrm2	down	-0.573493	LD induced
					Pdzrn3	LD induced	1.14977	3.72517e-15			Slc7a2	down	-0.412991	LD induced
					Slc13a3	LD induced	1.21449	5.27589e-09			Clec3b	down	-0.921343	LD induced
					Susd2	LD induced	0.633898	0.00919303			3110082I17Rik	down	-1.07525	LD induced
					Casz1	LD induced	0.751538	0.00696241			Zfp867	down	-0.421771	LD induced
					Dnmt1	LD induced	0.310217	0.00268831			Lrrtm3	down	-0.599217	LD induced
					Plin4	LD induced	2.4848	1.07433e-18			Aoc3	down	-0.730469	LD induced
					Slc6a19	LD induced	0.724767	0.0196905			Rps7	down	-0.313171	LD induced
					Abcb9	LD induced	0.630514	0.003821			Phf21a	down	-0.34081	LD induced
					Spp1	LD induced	1.5552	3.54358e-09			Ctdsp2	down	-0.267547	LD induced
					Cyp2c44	CD induced	-1.02511	1.64123e-11			Scnn1a	down	-1.24356	LD induced
					Dlat	CD induced	-0.295566	0.0476883			Kcnk3	down	-0.831674	LD induced
					Fst	CD induced	-0.927684	0.00328631			Tbc1d15	down	-0.544442	LD induced
					Srgap3	CD induced	-2.63171	1.1793e-33			Zadh2	down	-0.339268	LD induced
					Arhgap42	CD induced	-0.6116	4.47527e-07			Scai	down	-0.424451	LD induced
					Lin7a	CD induced	-0.355186	0.029848			Gfra1	down	-0.31214	LD induced
					Hamp	CD induced	-1.21838	0.000192026			Ptbp1	down	-0.291662	LD induced
					Igfbp2	CD induced	-1.61047	1.45645e-17			Slc25a25	down	-0.714436	LD induced
					Tet3	CD induced	-0.464812	0.00912463			Notch2	down	-0.364198	LD induced
					Sdsl	CD induced	-0.318281	0.0102717			Cyp27a1	down	-0.468541	LD induced
					Rbbp6	CD induced	-0.408423	0.00992098			Rgl3	down	-0.363536	LD induced
					Ikzf4	CD induced	-0.807579	0.0246054			Sptbn2	down	-0.577646	LD induced
					Shroom2	CD induced	-0.295199	8.55365e-06			Rapgef6	down	-0.284634	LD induced
					Rpl10	CD induced	-0.302505	0.000947466			C1ra	down	-0.546257	LD induced
					Agxt	CD induced	-0.450867	0.00485614			Tmem30b	down	-0.402361	LD induced
					Helz2	CD induced	-0.608931	2.42902e-06			Mug1	down	-0.529193	LD induced
					Zkscan8	CD induced	-0.387024	0.0115193			Slc38a3	down	-0.337726	LD induced
					Cadps2	CD induced	-0.326036	0.00263102			Sall4	down	-0.772294	LD induced
					Snora3	CD induced	-1.33332	2.83764e-08			Kyat1	down	-0.869974	LD induced
					Snora70	CD induced	-0.706988	0.00567882			Cad	down	-0.506069	LD induced
					Ankrd33b	CD induced	-0.653005	7.09433e-10			Slc2a5	down	-0.542042	LD induced
					Zfp281	CD induced	-0.293792	0.0401663			Morn1	down	-0.499882	LD induced
					Pum2	CD induced	-0.372996	0.0121354			Rnf103	down	-0.369982	LD induced
					Vps13b	CD induced	-0.338971	0.002018			Gcnt4	down	-0.491263	LD induced
					2610008E11Rik	CD induced	-0.342214	0.023087			Ccdc162	down	-0.558395	LD induced
					Adgrf1	CD induced	-1.26557	4.94958e-05			A330023F24Rik	down	-0.494278	LD induced
					Zfp748	CD induced	-0.298888	0.0425032			Slc38a2	down	-0.68556	LD induced
					C8b	CD induced	-1.45208	4.29372e-07			Mbtd1	down	-0.352418	LD induced
					Pan2	CD induced	-0.605434	7.66319e-13			Arfrp1	down	-0.300294	LD induced
					Kctd15	CD induced	-0.546751	0.0247657			Trrap	down	-0.347475	LD induced
					Pnpla5	CD induced	-1.78982	1.10868e-08			Gpank1	down	-0.408329	LD induced
					Zmym2	CD induced	-0.429954	4.46367e-06			Mef2d	down	-0.35922	LD induced
					Arhgef16	CD induced	-0.438306	0.028858			Cep44	down	-0.440091	LD induced
					Polr1c	CD induced	-0.297215	0.0116095			Nkd1	down	-0.331488	LD induced
					Taf4	CD induced	-0.355246	0.0278868			Ablim3	down	-0.312895	LD induced
					Zbtb24	CD induced	-0.274505	0.0124279			E130308A19Rik	down	-0.349502	LD induced
					Rps4x	CD induced	-0.273879	0.010753			Elk4	down	-0.378183	LD induced
					Reck	CD induced	-1.38473	2.45314e-20			Zfhx4	down	-0.704342	LD induced
					Dhx9	CD induced	-0.478992	0.000229634			Myrf	down	-0.744976	LD induced
					Slc30a10	CD induced	-0.545397	0.00388628			Dcdc2a	down	-0.41256	LD induced
					Tars	CD induced	-0.303333	0.0184381			Kdm6b	down	-0.456588	LD induced
					Cdhr5	CD induced	-0.467659	8.48231e-05			Cpsf1	down	-0.271862	LD induced
					9330151L19Rik	CD induced	-0.515615	0.00321788			Atg2b	down	-0.405273	LD induced
					Sds	CD induced	-0.659034	8.82078e-05			Ugcg	down	-0.537554	LD induced
					Inpp5f	CD induced	-0.371267	0.00134868			Cbx4	down	-0.330475	LD induced
					Fbxo21	CD induced	-0.834923	3.87028e-10			Sorbs3	down	-0.531377	LD induced
					Tmed7	CD induced	-0.280647	0.00162041			Ccnl2	down	-0.342689	LD induced
					Grm8	CD induced	-2.4143	4.37808e-19			Zfp113	down	-0.404841	LD induced
					Colgalt2	CD induced	-1.18558	3.90259e-06			Mpnd	down	-0.283758	LD induced
					Cyp2d11	CD induced	-0.777096	0.0202407			Zfhx3	down	-0.641698	LD induced
					Pced1b	CD induced	-0.608301	0.00332183			F11	down	-0.669471	LD induced
					Mllt10	CD induced	-0.306392	0.000384125			Cnot3	down	-0.484599	LD induced
					Rpl27a	CD induced	-0.542529	2.50297e-09			Tbcel	down	-0.356361	LD induced
					Tgds	CD induced	-0.271364	0.0284198			Lsm14a	down	-0.270629	LD induced
					Usf2	CD induced	-0.270593	0.0170698			Prpf6	down	-0.578412	LD induced
					Frrs1	CD induced	-0.40284	0.00131508			Nefh	down	-0.865059	LD induced
					Kif2c	CD induced	1.35771	1.70901e-06			Inpp4a	down	-0.547901	LD induced
					Gm13375	CD induced	0.515958	0.0291131			Sox8	down	-0.621835	LD induced
					Hsbp1	CD induced	0.266243	0.000867468			Rybp	down	-0.327265	LD induced
					Dram2	CD induced	0.306346	0.00118699			Zfyve26	down	-0.349816	LD induced
					Plk1	CD induced	1.19845	3.83069e-05			Prrc2a	down	-0.408747	LD induced
					Gyg	CD induced	0.403041	0.000274494			Hacl1	down	-0.683588	LD induced
					Mapk15	CD induced	0.484909	0.000741873			Ralgapa2	down	-0.368802	LD induced
					Slc22a1	CD induced	0.511067	0.00012634			Sult1d1	down	-0.375617	LD induced
					Cenpt	CD induced	0.686784	0.00178353			Exph5	down	-0.686686	LD induced
					Cadm1	CD induced	0.362736	0.000687266			Dennd6b	down	-0.407661	LD induced
					Ier2	nopeak	-0.365308	0.0157817			Nfkbil1	down	-0.416883	LD induced
					Ergic2	nopeak	-0.376863	0.00225493			Vamp2	down	-0.698294	LD induced
					Bcor	nopeak	-0.336659	0.00860554			Ulk1	down	-0.622194	LD induced
					Zzef1	nopeak	-0.344099	0.00398793			Serpina11	down	-0.551384	LD induced
					Zfc3h1	nopeak	-0.4854	0.000299581			Tmem266	down	-0.773581	LD induced
					Igf1	nopeak	-0.633068	7.2082e-07			Serpina1e	down	-0.854804	LD induced
					Snord22	nopeak	-0.563277	0.0021692			Eif4ebp3	down	-0.936871	LD induced
					Cd209b	nopeak	-1.01986	0.00114055			Ces4a	down	-1.64585	LD induced
					Slc2a8	nopeak	-0.323219	0.0142583			Prrc2b	down	-0.374126	LD induced
					Tnik	nopeak	-0.598485	5.61942e-05			Rmnd5a	down	-0.279342	LD induced
					Zfp692	nopeak	-0.40111	0.00863432			Rpl36a	down	-0.286755	LD induced
					Rps13	nopeak	-0.351116	0.000319183			Hhex	down	-0.669068	LD induced
					Gga3	nopeak	-0.500591	0.000658548			Serpina1c	down	-0.78831	LD induced
					Kdm5a	nopeak	-0.30079	0.000544219			Eif4a2	down	-0.353568	LD induced
					Prcc	nopeak	-0.274627	0.0281305			Ero1l	down	-0.299685	LD induced
					Nfib	nopeak	-0.360136	0.0169919			BC089597	down	-0.408216	LD induced
					Rpl37rt	nopeak	-0.412145	0.0103928			Msl2	down	-0.437491	LD induced
					Prrc2c	nopeak	-0.430593	0.0025828			Gjb1	down	-0.418265	LD induced
					Mllt10	nopeak	-0.306392	0.000384125			Snora7a	down	-0.829318	LD induced
					Samd8	nopeak	-0.469216	0.000143451			Ppp2r2a	down	-0.378255	LD induced
					Hnrnpul2	nopeak	-0.275309	0.0216963			Scap	down	-0.778954	LD induced
					Sucnr1	nopeak	-0.744044	0.000118999			Zfp512b	down	-0.373976	LD induced
					Ankrd52	nopeak	-0.581228	7.6243e-08			Pard3	down	-0.315147	LD induced
					Zfyve26	nopeak	-0.349816	0.00479872			Slc35g1	down	-0.599942	LD induced
					Zmym5	nopeak	-0.377316	0.00276715			Zfp39	down	-0.339181	LD induced
					Cep131	nopeak	-0.460367	0.0126			Pigx	down	-0.284624	LD induced
					Porcn	nopeak	-0.629409	0.00239716			Ganab	down	-0.271324	LD induced
					Glra3	nopeak	-2.36889	3.91523e-14			Spcs2	down	-0.46793	LD induced
					Spin1	nopeak	-0.327484	2.16034e-05			Col4a3	down	-0.97932	LD induced
					Klf12	nopeak	-0.769133	1.74575e-07			Serpina1a	down	-0.481056	LD induced
					Nkd2	nopeak	-0.720402	0.0251494			Eif5	down	-0.26744	LD induced
					Dbt	nopeak	-0.295812	0.0291606			Ehbp1	down	-0.425788	LD induced
					Bmp10	nopeak	-0.518407	0.0121354			Tnk2	down	-0.368986	LD induced
					2310035C23Rik	nopeak	-0.374623	2.58789e-05			Crybb3	down	-0.984655	LD induced
					Tmem265	nopeak	-0.954415	7.90181e-05			Mr1	down	-0.885657	LD induced
					Lrba	nopeak	-0.295421	0.00193037			Zkscan17	down	-0.392205	LD induced
					Zfp595	nopeak	-0.654276	3.50811e-05			Mup19	down	-0.718969	LD induced
					Slc7a5	nopeak	-0.41145	0.0287764			Zbtb20	down	-0.59861	LD induced
					Bmp6	nopeak	-0.993599	2.6093e-11			Rassf5	down	-0.340243	LD induced
					Pds5b	nopeak	-0.400201	0.0036864			Ddx17	down	-0.276918	LD induced
					2310001H17Rik	nopeak	-0.782102	3.20189e-06			Rora	down	-0.296853	LD induced
					Peli2	nopeak	-0.315543	0.00738421			G6pc	down	-1.07939	LD induced
					Igsf21	nopeak	-0.934229	0.00770756			Bahcc1	down	-0.501094	LD induced
					Amigo1	nopeak	-0.602213	5.45039e-05			Tm6sf2	down	-0.329964	LD induced
					Lrrn3	nopeak	-0.456756	0.029848			Prpf40b	down	-0.292479	LD induced
					Diexf	nopeak	-0.404082	0.00855505			Rpl32	down	-0.358414	LD induced
					Tacc1	nopeak	-0.308543	0.00528584			Wif1	down	-0.772256	LD induced
					Gmeb2	nopeak	-0.385715	0.000783926			Plec	down	-0.393703	LD induced
					Ptprz1	nopeak	-0.738068	0.0350695			Zfp592	down	-0.386137	LD induced
					Srrm4	nopeak	-0.616506	0.0340364			Socs7	down	-0.314234	LD induced
					Hsbp1l1	nopeak	-0.931735	1.07691e-07			Got1	down	-0.653321	LD induced
					Hcfc1	nopeak	-0.373872	6.67447e-06			Hapln4	down	-0.457807	LD induced
					Sgms2	nopeak	-0.371606	0.00131271			Fn1	down	-0.762113	LD induced
					Gigyf1	nopeak	-0.410857	0.00148207			Tshz1	down	-0.494672	LD induced
					Ptch1	nopeak	-0.666938	3.73653e-05			Ihh	down	-1.0747	LD induced
					Fyco1	nopeak	-0.339477	0.00399753			Zmym5	down	-0.377316	LD induced
					Clk2	nopeak	-0.421773	0.0382815			Cldn3	down	-0.27711	LD induced
					1700018L02Rik	nopeak	-0.704084	0.0336807			Tarbp1	down	-0.871687	LD induced
					Setd1b	nopeak	-0.656931	0.00030398			Tbl1x	down	-0.409471	LD induced
					Wdr81	nopeak	-0.283025	0.0110246			Fetub	down	-0.472208	LD induced
					Nr5a2	nopeak	-0.307057	6.80322e-06			Rps28	down	-0.422421	LD induced
					Tgfbr3	nopeak	-0.34874	0.0288042			Cyp2d37-ps	down	-0.515217	LD induced
					Camk1d	nopeak	-0.830682	5.92701e-16			Pid1	down	-0.36027	LD induced
					Fam135a	nopeak	-0.48058	4.40303e-05			Kdm7a	down	-0.353633	LD induced
					Atxn2l	nopeak	-0.502368	8.28847e-05			Gnmt	down	-0.633829	LD induced
					Rhobtb3	nopeak	-0.705423	8.53627e-09			Ptprt	down	-0.878236	LD induced
					Pcdh20	nopeak	-2.3893	2.41201e-15			Tiam2	down	-0.48977	LD induced
					Snora68	nopeak	-0.623474	0.00350516			Znrf1	down	-0.424475	LD induced
					H13	nopeak	-0.316685	0.00039389			Hira	down	-0.284326	LD induced
					Zfp58	nopeak	-0.284765	0.018771			Apom	down	-0.795499	LD induced
					Snord66	nopeak	-0.825561	0.0184212			Akr1c12	down	-0.271243	LD induced
					Dnajc7	nopeak	-0.364443	1.0185e-05			Whamm	down	-0.401331	LD induced
					Nrtn	nopeak	-0.802607	0.00635936			Cep85l	down	-0.562067	LD induced
					Cspg5	nopeak	-1.47806	6.62273e-07			Pdzd11	unchanged	0.0835913	LD induced
					Xrn1	nopeak	-0.403483	0.00118089			Coq9	unchanged	0.0362742	LD induced
					Ptprt	nopeak	-0.878236	0.00458675			Abl1	unchanged	-0.152817	LD induced
					Arf5	nopeak	-0.264007	0.0153359			Mfsd3	unchanged	-0.207237	LD induced
					Gcn1l1	nopeak	-0.438783	0.00057739			2019-03-05	unchanged	0.0834656	LD induced
					Lrpprc	nopeak	-0.290249	0.000377169			Zfp831	unchanged	0.0136878	LD induced
					Zfp507	nopeak	-0.303659	0.0106564			Ubqln4	unchanged	0.0103729	LD induced
					Lrrc18	nopeak	-0.812657	0.00447115			Cacnb1	unchanged	0.0806415	LD induced
					Tbc1d15	nopeak	-0.544442	4.25559e-06			Srm	unchanged	0.0544474	LD induced
					Myh11	nopeak	-0.943893	1.42161e-05			Fam134c	unchanged	0.0599853	LD induced
					Lipc	nopeak	-0.71111	7.69179e-17			Slc39a2	unchanged	-0.240321	LD induced
					Cpsf6	nopeak	-0.273724	0.0300894			Nat8l	unchanged	0.634719	LD induced
					Zfp160	nopeak	-0.289528	0.0466988			Crtc1	unchanged	-0.352648	LD induced
					Ireb2	nopeak	-0.87896	4.41046e-07			Nfil3	unchanged	-0.264331	LD induced
					Tspyl2	nopeak	-0.3928	0.0279636			BC004004	unchanged	0.152693	LD induced
					Kdm6a	nopeak	-0.372662	0.000691713			Angptl1	unchanged	0.492941	LD induced
					Atrnl1	nopeak	-0.306899	0.0012948			Gpx6	unchanged	-0.595294	LD induced
					Rpl23a	nopeak	-0.313175	0.00231321			Zfp14	unchanged	0.0931294	LD induced
					Crebbp	nopeak	-0.518013	1.25076e-05			Zfp532	unchanged	0.084553	LD induced
					Avpr1a	nopeak	-2.24404	6.37791e-38			Zc3h4	unchanged	-0.254321	LD induced
					Rps24	nopeak	-0.404947	0.000122526			Gpr89	unchanged	0.0895431	LD induced
					Fermt2	nopeak	-0.399642	6.69181e-07			Zfp335	unchanged	-0.0554178	LD induced
					Slc38a2	nopeak	-0.68556	8.76926e-05			Atp5h	unchanged	-0.143516	LD induced
					Mcc	nopeak	-0.763588	6.09565e-08			Mras	unchanged	0.11518	LD induced
					Psd	nopeak	-0.736164	0.0398814			Dhx40	unchanged	-0.124199	LD induced
					Matr3	nopeak	-0.286417	0.0268456			Zfp316	unchanged	-0.166876	LD induced
					Plxnb2	nopeak	-0.300015	0.000420257			Trim23	unchanged	-0.261613	LD induced
					Rps4l	nopeak	-0.669291	0.000503551			Osbpl11	unchanged	0.090166	LD induced
					Trmt1	nopeak	-0.275974	0.00405972			Tlr3	unchanged	0.103436	LD induced
					Atf7ip	nopeak	-0.301077	0.00268134			Wrnip1	unchanged	-0.195998	LD induced
					Atp4a	nopeak	-1.38163	4.89055e-07			Tti2	unchanged	-0.208056	LD induced
					Slc25a25	nopeak	-0.714436	2.00809e-05			Masp2	unchanged	-0.201623	LD induced
					Brdt	nopeak	-0.606457	0.00786537			Gpr18	unchanged	0.277726	LD induced
					Hsd17b2	nopeak	-0.985029	2.12804e-24			Sbno1	unchanged	-0.22064	LD induced
					Ranbp10	nopeak	-0.406151	0.000935472			Mrpl18	unchanged	0.0388002	LD induced
					Cep350	nopeak	-0.296492	0.00544722			Pdss2	unchanged	0.237598	LD induced
					Lpar2	nopeak	-0.647299	0.0134511			Cndp2	unchanged	0.196045	LD induced
					Dicer1	nopeak	-0.343253	0.000372243			Ccdc159	unchanged	0.0346855	LD induced
					Fabp5	nopeak	-2.70548	1.86705e-20			2510039O18Rik	unchanged	-0.00741125	LD induced
					E130308A19Rik	nopeak	-0.349502	0.0321262			Dcun1d2	unchanged	0.198284	LD induced
					Nfkbil1	nopeak	-0.416883	0.0224236			Zkscan2	unchanged	-0.21093	LD induced
					Slc18a2	nopeak	-0.841789	0.0165886			Agtpbp1	unchanged	0.235112	LD induced
					Hspa13	nopeak	-0.297487	0.00050051			Hltf	unchanged	0.116919	LD induced
					Rfxank	nopeak	-0.382561	0.0144031			Fnip2	unchanged	-0.0344632	LD induced
					Cdpf1	nopeak	-0.503596	0.00148431			Hist3h2bb-ps	unchanged	0.520252	LD induced
					Cox11	nopeak	-0.298769	0.0428032			Wnt7b	unchanged	-0.681471	LD induced
					Prr18	nopeak	-0.750063	0.0310295			Sbf2	unchanged	-0.191776	LD induced
					Galc	nopeak	-0.932122	2.29219e-14			Slc25a22	unchanged	-0.0427683	LD induced
					Masp1	nopeak	-0.337093	0.000413556			Lrp3	unchanged	0.116372	LD induced
					Sipa1l3	nopeak	-0.50099	0.00148219			Klhl32	unchanged	-0.317831	LD induced
					Ssh3	nopeak	-0.284522	0.0297953			Apbb3	unchanged	-0.16433	LD induced
					Dync1h1	nopeak	-0.365832	8.11482e-06			Zfp82	unchanged	0.310347	LD induced
					Slit3	nopeak	-0.869042	0.0111777			Klhl20	unchanged	-0.0301296	LD induced
					Xiap	nopeak	-0.520455	0.000110456			Slc30a4	unchanged	0.0126987	LD induced
					Herc4	nopeak	-0.274383	0.00181578			N4bp1	unchanged	-0.21552	LD induced
					Mr1	nopeak	-0.885657	8.40477e-12			Havcr1	unchanged	0.384803	LD induced
					Cirbp	nopeak	-0.394999	0.0161476			Abhd13	unchanged	-0.205588	LD induced
					Ddx17	nopeak	-0.276918	0.0365124			Csrp3	unchanged	0.332963	LD induced
					Ralgps1	nopeak	-0.752722	0.000237833			Acvr1	unchanged	-0.202879	LD induced
					Prdx4	nopeak	-0.300079	0.00341831			Slc35f6	unchanged	0.171452	LD induced
					Rps14	nopeak	-0.391862	0.0019202			Cym	unchanged	-0.439336	LD induced
					Atad2b	nopeak	-0.366228	0.000668717			Nol4l	unchanged	-0.356629	LD induced
					Rnf138	nopeak	-0.265797	0.0232639			Eif3c	unchanged	-0.000320963	LD induced
					Ccl25	nopeak	-0.353313	0.0374625			Plppr3	unchanged	0.15888	LD induced
					2900026A02Rik	nopeak	-0.374657	0.0348286			Ly6c1	unchanged	0.117104	LD induced
					Jazf1	nopeak	-0.661308	0.00698781			Timd2	unchanged	-0.114615	LD induced
					Rps23	nopeak	-0.321566	0.000161189			Elp6	unchanged	0.0587073	LD induced
					Slc37a4	nopeak	-0.282766	0.0257828			Hnrnph1	unchanged	-0.17648	LD induced
					Fiz1	nopeak	-0.274966	0.0496591			Golga3	unchanged	-0.112319	LD induced
					Bivm	nopeak	-0.362009	0.000517012			Fam76b	unchanged	-0.247434	LD induced
					Lect1	nopeak	-1.72521	1.30055e-12			Slc16a1	unchanged	0.233551	LD induced
					Thrb	nopeak	-0.309072	0.00673006			Mir6993	unchanged	0.21923	LD induced
					Zfp180	nopeak	-0.348582	3.15723e-05			Gan	unchanged	-0.0873932	LD induced
					Neb	nopeak	-0.735191	0.0180588			Limd1	unchanged	-0.0268168	LD induced
					Brwd3	nopeak	-0.412169	0.0116198			Mir25	unchanged	0.0466298	LD induced
					Pitpnc1	nopeak	-0.329803	0.0198367			Muc13	unchanged	0.11009	LD induced
					Crybg3	nopeak	-0.382795	3.45569e-05			Lyrm7	unchanged	-0.100316	LD induced
					Gja10	nopeak	-0.855586	0.0140092			Glod5	unchanged	0.416865	LD induced
					Ankrd29	nopeak	-0.686869	0.0236291			C230024C17Rik	unchanged	0.305412	LD induced
					Pdzk1ip1	nopeak	-1.41209	2.97236e-08			B130034C11Rik	unchanged	-0.169886	LD induced
					Phf12	nopeak	-0.513094	4.11498e-05			Gm11532	unchanged	0.227457	LD induced
					Sec61a1	nopeak	-0.339168	0.00129638			F3	unchanged	-0.235513	LD induced
					Taf8	nopeak	-0.286481	0.0144628			Rce1	unchanged	-0.254444	LD induced
					Ufl1	nopeak	-0.326762	0.00209708			Rnf39	unchanged	0.00911996	LD induced
					Snord89	nopeak	-1.15812	3.88832e-05			Pmpca	unchanged	-0.062538	LD induced
					Fryl	nopeak	-0.344604	0.00739255			Parg	unchanged	0.0719153	LD induced
					Kdm4b	nopeak	-0.277118	0.0160556			Arfgef2	unchanged	-0.101186	LD induced
					Cebpz	nopeak	-0.286526	0.000483708			A730036I17Rik	unchanged	0.40128	LD induced
					Chd8	nopeak	-0.293964	0.00698092			Trim28	unchanged	-0.167414	LD induced
					2410006H16Rik	nopeak	-0.283967	0.0492349			Mapkapk2	unchanged	0.0787097	LD induced
					Rian	nopeak	-0.841843	0.0063033			Ube2m	unchanged	0.0649632	LD induced
					Smo	nopeak	-0.368997	0.0042008			Cops6	unchanged	0.0671286	LD induced
					Fus	nopeak	-0.449391	0.00305371			Prtn3	unchanged	0.217591	LD induced
					Zfp715	nopeak	-0.338763	0.0187764			Trim45	unchanged	-0.0576148	LD induced
					Ccm2l	nopeak	-0.464058	0.0118535			Kti12	unchanged	0.0262832	LD induced
					Snora44	nopeak	-0.836614	8.4702e-05			Nfyc	unchanged	-0.0269444	LD induced
					Mirlet7f-1	nopeak	-0.675886	0.0390977			Bsdc1	unchanged	0.22029	LD induced
					Selk	nopeak	-0.289339	0.0175624			P3h4	unchanged	-0.0301303	LD induced
					Rnf2	nopeak	-0.420772	9.81803e-05			Trub2	unchanged	0.13877	LD induced
					Rfx3	nopeak	-0.395968	0.0152212			Tpgs1	unchanged	0.216075	LD induced
					Prkd3	nopeak	-0.532645	1.10467e-11			1700028J19Rik	unchanged	0.614293	LD induced
					Snord16a	nopeak	-0.866151	0.00251862			Shisa8	unchanged	0.257776	LD induced
					Paox	nopeak	-0.359436	0.0471462			Hnrnpa1	unchanged	-0.466035	LD induced
					Ppm1g	nopeak	-0.322106	0.000376984			Chmp1b	unchanged	0.21586	LD induced
					Cyp2d37-ps	nopeak	-0.515217	0.0134307			Dusp23	unchanged	0.065419	LD induced
					Bmp2	nopeak	-0.350578	0.0446059			Sec14l1	unchanged	0.163378	LD induced
					Sspo	nopeak	-0.87456	0.010336			Dnajc14	unchanged	0.0893087	LD induced
					Nipbl	nopeak	-0.447485	0.00374076			Pebp4	unchanged	0.292875	LD induced
					Rpl18a	nopeak	-0.374997	0.000203612			Ddi2	unchanged	-0.188398	LD induced
					Hsd3b2	nopeak	-0.508392	0.00350259			Pkd2	unchanged	0.0151195	LD induced
					Snd1	nopeak	-0.287494	0.000430993			Sphk2	unchanged	-0.10363	LD induced
					Rapgef4	nopeak	-0.460603	0.00405109			Rec8	unchanged	-0.173581	LD induced
					Kcnk3	nopeak	-0.831674	0.0183652			Vps37c	unchanged	0.188409	LD induced
					Prrc2a	nopeak	-0.408747	0.00496284			Gdf11	unchanged	0.15982	LD induced
					Ssr4	nopeak	-0.313368	0.0115944			Ppp2r5d	unchanged	-0.109197	LD induced
					Mon2	nopeak	-0.266284	0.000921559			Nmi	unchanged	0.0375567	LD induced
					Ssr2	nopeak	-0.320975	0.00765423			Cdh26	unchanged	0.29772	LD induced
					Disp2	nopeak	-1.17571	4.75042e-08			Snrpc	unchanged	0.104692	LD induced
					Cnppd1	nopeak	-0.30963	0.0197016			Fxyd7	unchanged	-0.405437	LD induced
					Rpl37	nopeak	-0.298391	0.00362386			Eln	unchanged	0.369592	LD induced
					Stau1	nopeak	-0.269643	0.00953271			Cldn4	unchanged	0.0369055	LD induced
					Tle2	nopeak	-0.669443	0.000544485			Pus1	unchanged	0.0809794	LD induced
					Med13l	nopeak	-0.505679	1.69432e-06			Mylpf	unchanged	0.0204618	LD induced
					Kdm3b	nopeak	-0.335267	1.55993e-05			Rmrp	unchanged	-0.349817	LD induced
					Wif1	nopeak	-0.772256	0.03148			Ddb2	unchanged	-0.124457	LD induced
					Son	nopeak	-0.347326	1.54545e-05			Csnk1g2	unchanged	0.103377	LD induced
					Nr3c2	nopeak	-0.338142	0.00558659			Add1	unchanged	0.148345	LD induced
					Zfp385b	nopeak	-0.507545	0.006186			Sgf29	unchanged	-0.160947	LD induced
					Tmem30b	nopeak	-0.402361	0.000143451			Stap2	unchanged	-0.0718262	LD induced
					Iqcb1	nopeak	-0.450027	0.000467211			Celf2	unchanged	0.0239355	LD induced
					Cytl1	nopeak	-0.613506	0.0290206			Cecr5	unchanged	0.110568	LD induced
					Rpl14	nopeak	-0.342524	2.37955e-05			Cers3	unchanged	-0.157019	LD induced
					Trrap	nopeak	-0.347475	0.00120785			Gm527	unchanged	-0.0693023	LD induced
					Epc2	nopeak	-0.353625	0.0118316			P2ry1	unchanged	-0.129811	LD induced
					Lrrc16a	nopeak	-1.36749	7.51577e-14			Mir3960	unchanged	-0.293859	LD induced
					Dlg3	nopeak	-0.426723	0.000407403			Usp18	unchanged	0.154366	LD induced
					Sult2a7	nopeak	-0.536048	0.0140351			Wdr48	unchanged	0.0247493	LD induced
					Madd	nopeak	-0.36143	0.00045122			Fkbp5	unchanged	0.025244	LD induced
					Ttc6	nopeak	-0.861869	3.99611e-05			4930429B21Rik	unchanged	0.353297	LD induced
					Mir682	nopeak	-0.359871	0.0367517			Zfp324	unchanged	-0.230109	LD induced
					Tspan33	nopeak	-0.447871	0.00178493			Tmem141	unchanged	0.136233	LD induced
					Zfp280c	nopeak	-0.374964	0.0123147			Smpdl3b	unchanged	0.522041	LD induced
					Atg13	nopeak	-0.460137	5.43447e-06			Fbxo9	unchanged	-0.0794975	LD induced
					Carmn	nopeak	-0.985111	0.000295657			Snord11	unchanged	-0.122126	LD induced
					Tpp2	nopeak	-0.435952	1.70709e-07			Lpcat4	unchanged	0.578283	LD induced
					Asxl1	nopeak	-0.263996	0.00603792			Cln3	unchanged	0.0695583	LD induced
					Spata22	nopeak	-0.616527	0.000767498			LOC106740	unchanged	0.0329503	LD induced
					Mbd5	nopeak	-0.330404	0.00493179			Sh2d3c	unchanged	-0.0853064	LD induced
					Iqsec2	nopeak	-0.384433	0.040083			Gm10790	unchanged	0.0851671	LD induced
					Phc3	nopeak	-0.312663	0.0347838			Orm1	unchanged	-0.0304626	LD induced
					Kmt2c	nopeak	-0.511617	5.29093e-05			Nkiras1	unchanged	-0.121419	LD induced
					Irx1	nopeak	-1.07079	0.00175911			1810037I17Rik	unchanged	-0.0165186	LD induced
					Cry2	nopeak	-0.33464	0.030764			Mob2	unchanged	0.074234	LD induced
					Slco1a1	nopeak	-0.814037	0.0169919			Rsrp1	unchanged	-0.378015	LD induced
					Gtf2e1	nopeak	-0.399676	0.0026794			Tor4a	unchanged	0.185123	LD induced
					Col25a1	nopeak	-1.04909	0.00131508			Kctd20	unchanged	-0.10582	LD induced
					Gch1	nopeak	-0.35144	8.38083e-06			Fbxl21	unchanged	0.306096	LD induced
					Capn3	nopeak	-0.676294	0.0015589			Kif5a	unchanged	0.213743	LD induced
					Fam69a	nopeak	-0.512199	3.11553e-05			Bag3	unchanged	-0.0806758	LD induced
					Rora	nopeak	-0.296853	0.00704585			Sh3bp2	unchanged	0.207721	LD induced
					Nfasc	nopeak	-0.937281	0.00599609			Stk35	unchanged	-0.0458109	LD induced
					Zfp618	nopeak	-0.712612	0.0248258			3110039I08Rik	unchanged	0.0407354	LD induced
					Adam11	nopeak	-0.783497	0.00558092			Nanp	unchanged	0.086659	LD induced
					Khsrp	nopeak	-0.460529	5.70593e-10			Fam53a	unchanged	0.0540641	LD induced
					Ihh	nopeak	-1.0747	1.69001e-05			Amotl1	unchanged	-0.0999493	LD induced
					Tbxa2r	nopeak	-0.567454	0.00478464			Col17a1	unchanged	-0.00324445	LD induced
					Vimp	nopeak	-0.455861	2.88202e-08			Lamc1	unchanged	0.0886684	LD induced
					Fmo3	nopeak	-0.954985	0.00605464			Zfp410	unchanged	0.0973615	LD induced
					Pou6f1	nopeak	-0.603535	1.23995e-05			Prdm15	unchanged	-0.192928	LD induced
					Zmiz1	nopeak	-0.429354	0.00228309			Nenf	unchanged	0.170587	LD induced
					Gm7694	nopeak	-0.520209	0.0448958			Baiap2l1	unchanged	0.228721	LD induced
					Msl1	nopeak	-0.283152	0.00334912			Zfp551	unchanged	-0.154183	LD induced
					Gabbr2	nopeak	-1.14131	7.46832e-30			Cpn2	unchanged	-0.254137	LD induced
					Setd1a	nopeak	-0.450981	0.00289846			Odc1	unchanged	0.19618	LD induced
					Aff1	nopeak	-0.314964	0.00704585			Luzp1	unchanged	0.0800054	LD induced
					Gatad2b	nopeak	-0.36535	0.0269466			Cahm	unchanged	-0.418457	LD induced
					Prox1	nopeak	-0.514941	0.00645509			Znrf2	unchanged	-0.0703966	LD induced
					Col20a1	nopeak	-0.734208	0.0247786			Mtmr12	unchanged	0.0226483	LD induced
					Nat8	nopeak	-0.988349	4.56551e-08			Lmod2	unchanged	0.32011	LD induced
					Osr1	nopeak	-0.649072	0.0317586			Rgag4	unchanged	0.304114	LD induced
					Usp6nl	nopeak	-0.496461	1.15565e-05			Atp6v1g2	unchanged	-0.115103	LD induced
					Cad	nopeak	-0.506069	2.07454e-06			Sec16a	unchanged	-0.249081	LD induced
					Kcnt2	nopeak	-0.653975	0.0191002			Ap3s2	unchanged	0.0394213	LD induced
					Tspyl4	nopeak	-0.977153	2.62226e-06			Slc45a3	unchanged	-0.00150928	LD induced
					Stag2	nopeak	-0.418924	0.00295417			Map4	unchanged	-0.0242964	LD induced
					Spcs3	nopeak	-0.304787	0.00455965			Gm20605	unchanged	0.05794	LD induced
					Cwc22	nopeak	-0.301876	0.00699734			Thbd	unchanged	0.283285	LD induced
					Zfp212	nopeak	-0.33317	0.0117606			Trappc13	unchanged	-0.0624407	LD induced
					Rd3	nopeak	-1.29459	4.3087e-09			Cpox	unchanged	0.149678	LD induced
					Gltscr1	nopeak	-0.4622	0.0380426			Cx3cl1	unchanged	0.424287	LD induced
					C7	nopeak	-1.36821	3.13477e-07			Syt14	unchanged	0.212321	LD induced
					Manf	nopeak	-0.536444	2.64296e-05			Wfikkn2	unchanged	-0.317619	LD induced
					Atg9a	nopeak	-0.273285	0.0142292			Zufsp	unchanged	-0.148641	LD induced
					Tmem30a	nopeak	-0.481645	0.000143451			Top1mt	unchanged	0.146562	LD induced
					Glcci1	nopeak	-0.454485	1.98976e-05			Acsf2	unchanged	0.103354	LD induced
					Alkbh1	nopeak	-0.395302	0.0155387			Rccd1	unchanged	0.129072	LD induced
					Ccnl2	nopeak	-0.342689	0.0139652			Pank1	unchanged	0.232398	LD induced
					G6pdx	nopeak	-0.813765	0.000361608			Xpc	unchanged	0.207316	LD induced
					Sfrp1	nopeak	-1.35924	1.05151e-05			E2f2	unchanged	0.109132	LD induced
					Fbxo11	nopeak	-0.395794	0.00544722			Fahd2a	unchanged	0.253383	LD induced
					Zfp60	nopeak	-0.423701	0.000538069			Gm10516	unchanged	0.313809	LD induced
					Sorbs3	nopeak	-0.531377	1.58653e-05			Crls1	unchanged	0.193356	LD induced
					Ttyh1	nopeak	-0.802215	0.0148932			Tollip	unchanged	0.00695532	LD induced
					Rps21	nopeak	-0.360885	4.63974e-05			Esrrg	unchanged	0.0307854	LD induced
					Ino80b	nopeak	-0.293608	0.00560522			Slc2a4rg-ps	unchanged	-0.29382	LD induced
					Tet2	nopeak	-0.407633	0.0141703			Fcna	unchanged	-0.252147	LD induced
					Fance	nopeak	-0.425343	0.00222003			Ankub1	unchanged	-0.00815105	LD induced
					Cnot3	nopeak	-0.484599	0.00388885			1810026B05Rik	unchanged	-0.0284549	LD induced
					Tnrc6b	nopeak	-0.419414	0.00715052			Esrp1	unchanged	0.178368	LD induced
					Zfp275	nopeak	-0.374701	0.00512335			Pex26	unchanged	-0.149583	LD induced
					Safb	nopeak	-0.29551	0.00777604			Zgpat	unchanged	0.0540822	LD induced
					Foxa3	nopeak	-0.486815	0.00139862			Ddx24	unchanged	0.0362034	LD induced
					Rab6b	nopeak	-0.594987	0.00838419			Eef2k	unchanged	-0.143356	LD induced
					Zfp871	nopeak	-0.501699	0.00192266			Dcaf11	unchanged	0.0273275	LD induced
					Prpf40b	nopeak	-0.292479	0.014997			Sp2	unchanged	-0.157242	LD induced
					Slc2a5	nopeak	-0.542042	0.00563762			Coil	unchanged	0.0915912	LD induced
					Serpina3c	nopeak	-1.20583	0.000288442			Ldb3	unchanged	0.449278	LD induced
					Snhg1	nopeak	-0.418916	0.0180928			Mrps18c	unchanged	0.0846739	LD induced
					Ero1lb	nopeak	-0.697902	5.55415e-10			Prep	unchanged	-0.116257	LD induced
					Bcl6	nopeak	-0.863595	0.0146889			Tox3	unchanged	0.286609	LD induced
					Ext2	nopeak	-0.275379	0.00201612			Rmi2	unchanged	0.410602	LD induced
					Ddx6	nopeak	-0.397169	0.00224047			Amn	unchanged	0.499968	LD induced
					Ash1l	nopeak	-0.4009	0.00293675			Ndufv1	unchanged	0.063346	LD induced
					2310061I04Rik	nopeak	-0.451278	0.00176707			Mta2	unchanged	-0.0912313	LD induced
					Cdc14b	nopeak	-0.384595	6.51219e-05			Krr1	unchanged	-0.133595	LD induced
					Psd3	nopeak	-0.352635	0.00823965			Lrrc16b	unchanged	-0.242621	LD induced
					Slc29a1	nopeak	-0.431655	0.00218485			C1qc	unchanged	0.508289	LD induced
					Atp2b2	nopeak	-0.714552	0.00709689			Fam160b2	unchanged	-0.322886	LD induced
					Rps27a	nopeak	-0.426318	0.000112525			Ostc	unchanged	-0.0338634	LD induced
					Ces4a	nopeak	-1.64585	4.33134e-10			Slc2a1	unchanged	0.0674351	LD induced
					Sall4	nopeak	-0.772294	0.0155882			Pacsin2	unchanged	0.231183	LD induced
					Hopx	nopeak	-0.476729	4.12389e-05			Commd2	unchanged	0.0102572	LD induced
					Tsc22d4	nopeak	-0.334189	0.00835479			Mir3057	unchanged	0.0401652	LD induced
					Fgg	nopeak	-0.703428	4.33361e-17			Pigc	unchanged	-0.0287948	LD induced
					Rpl32	nopeak	-0.358414	0.000210033			Tbx1	unchanged	-0.0443716	LD induced
					Rps6	nopeak	-0.310704	0.000805086			Rnf38	unchanged	-0.285695	LD induced
					Snora74a	nopeak	-0.610834	1.80761e-05			Tnfaip8l1	unchanged	0.099318	LD induced
					Lepr	nopeak	-1.55751	1.28446e-18			Nars	unchanged	-0.0157149	LD induced
					Tle6	nopeak	-0.500489	0.0333289			Zc2hc1c	unchanged	0.160691	LD induced
					Rbl2	nopeak	-0.289944	0.00605464			Rnasel	unchanged	0.0489778	LD induced
					Tmem94	nopeak	-0.2829	0.0475855			Klk1b4	unchanged	-0.0968897	LD induced
					Zmiz2	nopeak	-0.379016	0.0474052			Prpf31	unchanged	-0.00103721	LD induced
					Ctif	nopeak	-0.299137	0.0127346			Loxl3	unchanged	0.0987059	LD induced
					Polr2c	nopeak	-0.293075	0.0146898			Cebpd	unchanged	0.471527	LD induced
					Gpr162	nopeak	-1.02335	0.00239716			Insig1	unchanged	0.117225	LD induced
					3110082I17Rik	nopeak	-1.07525	3.88542e-05			Atad3a	unchanged	-0.133708	LD induced
					Slc9a8	nopeak	-0.280958	0.0198732			Nkx2-3	unchanged	-0.100816	LD induced
					Snrnp200	nopeak	-0.351356	0.000828369			4930593A02Rik	unchanged	0.125556	LD induced
					Tcf7l2	nopeak	-0.575842	0.000412071			Nipsnap1	unchanged	0.112284	LD induced
					Ltn1	nopeak	-0.287603	0.000854628			Zfp385a	unchanged	0.124055	LD induced
					Cacna1d	nopeak	-0.58902	0.0421418			Cgrrf1	unchanged	0.191444	LD induced
					Plec	nopeak	-0.393703	0.00178775			2010109I03Rik	unchanged	-0.213853	LD induced
					Rbpj	nopeak	-0.28613	0.0158398			Eml5	unchanged	-0.32834	LD induced
					S1pr1	nopeak	-0.473818	1.07033e-08			Dyrk1a	unchanged	-0.232439	LD induced
					Ptbp2	nopeak	-0.415281	0.00474028			Lgalsl	unchanged	0.198814	LD induced
					Nfxl1	nopeak	-0.367574	0.0133389			Rab11fip3	unchanged	-0.153049	LD induced
					Shisa7	nopeak	-0.721113	0.0128169			Trmt10a	unchanged	0.0121181	LD induced
					Usb1	nopeak	-0.28173	0.0116709			Plxdc1	unchanged	-0.462812	LD induced
					B3galt1	nopeak	-0.717565	0.0350695			Ly6f	unchanged	0.0926062	LD induced
					Snora30	nopeak	-0.950757	6.51219e-05			Dvl2	unchanged	-0.0774456	LD induced
					Cldn5	nopeak	-0.491898	0.00571437			Zfp53	unchanged	0.129517	LD induced
					Usp54	nopeak	-0.2776	0.0319229			Mgat4b	unchanged	-0.137966	LD induced
					Npr2	nopeak	-0.587395	0.00620435			Cdyl	unchanged	-0.0642028	LD induced
					Slc4a7	nopeak	-0.347519	0.00357187			Mphosph9	unchanged	-0.195438	LD induced
					Serpina9	nopeak	-2.18331	1.2729e-12			Gm10536	unchanged	0.0318598	LD induced
					Gpank1	nopeak	-0.408329	0.0259979			2019-09-05	unchanged	-0.368897	LD induced
					Ankrd24	nopeak	-0.354065	0.0406036			Islr	unchanged	0.217739	LD induced
					Abca4	nopeak	-0.66521	0.0455876			Tmem52	unchanged	0.196737	LD induced
					Cela1	nopeak	-0.609698	0.00167925			Enho	unchanged	0.112058	LD induced
					Snora7a	nopeak	-0.829318	5.58627e-05			Ttll5	unchanged	0.0865739	LD induced
					Rasgrf2	nopeak	-0.468331	0.0332173			Myh10	unchanged	0.206497	LD induced
					Actg2	nopeak	-1.01399	0.0026133			Fam227a	unchanged	0.122474	LD induced
					Cilp	nopeak	-0.98605	0.00365015			Tomm22	unchanged	-0.151109	LD induced
					Zbtb34	nopeak	-0.40707	0.0229861			Snai3	unchanged	-0.227635	LD induced
					Sec23b	nopeak	-0.275573	0.0287137			Mrps17	unchanged	0.0313173	LD induced
					4930481A15Rik	nopeak	-0.396369	0.00484998			Dnaja2	unchanged	-0.00757161	LD induced
					Szt2	nopeak	-0.466182	0.000144481			Kif7	unchanged	0.207622	LD induced
					Cep68	nopeak	-0.375347	2.45849e-05			Reep6	unchanged	0.315982	LD induced
					Sft2d3	nopeak	-0.462332	0.00897027			Syt3	unchanged	0.181096	LD induced
					Zfp867	nopeak	-0.421771	0.0240894			Psme3	unchanged	0.0314467	LD induced
					Peli1	nopeak	-0.281815	0.00934735			Mx2	unchanged	-0.275445	LD induced
					Snord15b	nopeak	-0.449967	0.0094077			Nono	unchanged	-0.0543155	LD induced
					Pnpla7	nopeak	-0.305107	0.00232501			Mir142	unchanged	0.169407	LD induced
					Dcdc2a	nopeak	-0.41256	0.0312655			Tapt1	unchanged	-0.0987428	LD induced
					Afm	nopeak	-0.302653	0.00146094			Cchcr1	unchanged	0.391013	LD induced
					Snord49b	nopeak	-1.07153	0.0018281			Gm960	unchanged	-0.0955938	LD induced
					Iars	nopeak	-0.332016	6.6559e-05			Gp1bb	unchanged	-0.0401289	LD induced
					Spcs2	nopeak	-0.46793	3.48905e-09			Akirin1	unchanged	0.0865302	LD induced
					Tmtc1	nopeak	-0.420384	0.0262878			Vps13d	unchanged	-0.174101	LD induced
					Suv420h2	nopeak	-0.438843	0.00845043			Muc4	unchanged	0.440272	LD induced
					Prpf8	nopeak	-0.397135	0.000166632			Dag1	unchanged	-0.0348572	LD induced
					Irf6	nopeak	-1.0501	2.43659e-22			Zc3hav1l	unchanged	0.163132	LD induced
					Rps20	nopeak	-0.31138	0.000458585			Src	unchanged	0.343083	LD induced
					Sik1	nopeak	-0.701797	0.00162622			Pbx4	unchanged	-0.600739	LD induced
					Cnn1	nopeak	-1.24076	0.000232818			Mir145a	unchanged	-0.115958	LD induced
					Mob1b	nopeak	-0.372093	0.00912554			0610012G03Rik	unchanged	0.0985889	LD induced
					Jmjd1c	nopeak	-0.286251	0.0119736			Kifc2	unchanged	-0.0125252	LD induced
					Leng8	nopeak	-0.349724	0.0104878			Gbas	unchanged	0.116548	LD induced
					Tarbp1	nopeak	-0.871687	4.3087e-09			Lynx1	unchanged	0.420057	LD induced
					Scai	nopeak	-0.424451	0.044029			LOC100504703	unchanged	0.0930946	LD induced
					Sik3	nopeak	-0.363278	0.00390074			H1fx	unchanged	0.103799	LD induced
					Kcnj16	nopeak	-0.52735	0.0414742			Ly6k	unchanged	0.34131	LD induced
					Jpx	nopeak	-0.55502	0.0243214			Bcap31	unchanged	0.255	LD induced
					Arhgap5	nopeak	-0.397158	0.0196905			Npl	unchanged	0.146498	LD induced
					Rplp0	nopeak	-0.275396	0.00357071			Tsc22d3	unchanged	-0.150825	LD induced
					Tab2	nopeak	-0.313589	0.00970747			Immp2l	unchanged	0.0233865	LD induced
					Fras1	nopeak	-1.41733	1.69028e-12			Carns1	unchanged	0.238631	LD induced
					Atp13a3	nopeak	-0.372384	0.0102746			Rnf114	unchanged	-0.00467643	LD induced
					Fam208b	nopeak	-0.296866	0.0197016			Arih1	unchanged	-0.259288	LD induced
					Rpl37a	nopeak	-0.309117	0.00253519			St3gal3	unchanged	0.150523	LD induced
					Ammecr1l	nopeak	-0.377728	2.21743e-05			Anapc15	unchanged	0.103208	LD induced
					Smc5	nopeak	-0.338468	0.0222599			Rlbp1	unchanged	-0.128056	LD induced
					9430083A17Rik	nopeak	-1.05496	7.2198e-05			Alg14	unchanged	0.200956	LD induced
					Eif5b	nopeak	-0.383773	0.000976086			Lrrc61	unchanged	-0.0944301	LD induced
					Rims4	nopeak	-0.788702	0.01484			C920021L13Rik	unchanged	0.171845	LD induced
					Zfp941	nopeak	-0.83854	0.000877467			Gatsl2	unchanged	0.414435	LD induced
					Mta1	nopeak	-0.47158	0.00474317			Dusp9	unchanged	0.0303863	LD induced
					Smad9	nopeak	-1.53355	1.1426e-07			Rhno1	unchanged	-0.0532356	LD induced
					Pyurf	nopeak	-0.305897	0.000398017			Iars2	unchanged	0.226746	LD induced
					Spock3	nopeak	-0.772036	0.023087			Wfdc21	unchanged	-0.289379	LD induced
					Meis1	nopeak	-0.38862	0.0247128			Zfp691	unchanged	0.0568077	LD induced
					Nudt21	nopeak	-0.325695	0.0111394			Slc39a9	unchanged	0.188649	LD induced
					Ppargc1a	nopeak	-0.698951	3.88169e-07			Mcur1	unchanged	-0.0470433	LD induced
					Peg13	nopeak	-0.290414	0.00673607			Mrpl10	unchanged	0.120116	LD induced
					Rps25	nopeak	-0.410776	6.52736e-06			Rasal3	unchanged	0.414179	LD induced
					Thap2	nopeak	-0.54034	0.002291			1700054M17Rik	unchanged	0.237038	LD induced
					Kat6b	nopeak	-0.366096	0.0018965			Nelfb	unchanged	-0.067782	LD induced
					Wnk1	nopeak	-0.269425	0.0392527			Odf3b	unchanged	-0.0935259	LD induced
					Zfp949	nopeak	-0.45031	0.0024736			C1rb	unchanged	-0.455262	LD induced
					Tnks	nopeak	-0.283876	0.00191722			H2-Q2	unchanged	-0.357218	LD induced
					Chd7	nopeak	-0.377517	0.00903174			Slc26a10	unchanged	0.424868	LD induced
					Penk	nopeak	-1.29998	6.12321e-05			Tmem100	unchanged	-0.167299	LD induced
					Prok1	nopeak	-0.904692	0.0075353			Abhd17a	unchanged	0.136701	LD induced
					Slc8a3	nopeak	-1.01451	0.00331826			Prkcz	unchanged	-0.0598989	LD induced
					Rnf31	nopeak	-0.270047	0.0483246			Enkur	unchanged	-0.0299293	LD induced
					Pou2f1	nopeak	-0.31009	0.0483467			Psme2	unchanged	0.126628	LD induced
					Zfp626	nopeak	-0.343995	0.0252786			Kdm1b	unchanged	0.209485	LD induced
					Chrdl1	nopeak	-0.564363	0.0472357			Prss30	unchanged	0.129164	LD induced
					Ddx3y	nopeak	-0.464799	0.00872164			Aip	unchanged	0.154016	LD induced
					Tmed9	nopeak	-0.321973	0.000366258			Lysmd3	unchanged	-0.0125946	LD induced
					Spred2	nopeak	-0.499596	3.39931e-05			Slc39a13	unchanged	0.0400744	LD induced
					Hhip	nopeak	-1.10282	0.000288442			Ak7	unchanged	-0.199132	LD induced
					Gm20199	nopeak	-0.697317	0.0489495			Gnaq	unchanged	-0.197361	LD induced
					Kdm6b	nopeak	-0.456588	0.0218032			Eif2d	unchanged	0.239617	LD induced
					Cbx4	nopeak	-0.330475	0.00904356			Fmod	unchanged	-0.210382	LD induced
					Arhgap32	nopeak	-0.501128	1.91345e-05			Fev	unchanged	0.0746575	LD induced
					Wdr26	nopeak	-0.351078	0.00167925			Mitf	unchanged	0.142767	LD induced
					Gpr157	nopeak	-0.3558	0.0415298			Gfod1	unchanged	0.204415	LD induced
					Nfia	nopeak	-0.355518	0.028714			Car3	unchanged	0.273438	LD induced
					Snora5c	nopeak	-0.746536	0.00185381			Ap1m1	unchanged	-0.0275044	LD induced
					Pias2	nopeak	-0.357096	0.000171186			Sfswap	unchanged	0.0705399	LD induced
					Ubxn7	nopeak	-0.472364	0.00124019			Sowahb	unchanged	0.0432252	LD induced
					Fbrsl1	nopeak	-0.364077	0.00138423			Rhd	unchanged	0.363426	LD induced
					Fzd7	nopeak	-0.518699	3.66346e-07			1300002E11Rik	unchanged	0.29019	LD induced
					Tbc1d10a	nopeak	-0.278077	0.00329975			Sdhc	unchanged	0.110362	LD induced
					Lrrc3	nopeak	-0.376324	0.00184119			Snora28	unchanged	-0.218633	LD induced
					Dip2c	nopeak	-0.281625	0.0083563			Zfp51	unchanged	0.0568011	LD induced
					Hap1	nopeak	-0.571036	0.0070226			Ankle2	unchanged	-0.0972456	LD induced
					Scd3	nopeak	-0.951964	0.00324518			F420014N23Rik	unchanged	0.338465	LD induced
					Abcb11	nopeak	-0.688321	3.17242e-25			4930563E22Rik	unchanged	0.130633	LD induced
					Snora23	nopeak	-0.637973	0.00945774			Mir126b	unchanged	0.221679	LD induced
					Sox8	nopeak	-0.621835	0.0405668			Dolk	unchanged	-0.0012829	LD induced
					Pgm5	nopeak	-0.850176	2.23504e-05			Prkca	unchanged	0.250375	LD induced
					Supt6	nopeak	-0.275995	0.00357071			Ncor1	unchanged	-0.19097	LD induced
					Zfp383	nopeak	-0.637958	0.00389803			Pigl	unchanged	0.0761535	LD induced
					Vamp2	nopeak	-0.698294	5.66049e-05			Armc6	unchanged	-0.0571985	LD induced
					Tiam2	nopeak	-0.48977	0.000183206			Zcchc24	unchanged	-0.0329335	LD induced
					Ppargc1b	nopeak	-0.557541	0.0108528			Man2a2	unchanged	0.0962849	LD induced
					Ehmt1	nopeak	-0.301484	6.74013e-05			Chchd2	unchanged	0.0662872	LD induced
					Polr3f	nopeak	-0.303921	0.00422273			2810468N07Rik	unchanged	-0.0607787	LD induced
					Frs2	nopeak	-0.491904	7.57718e-07			Pop5	unchanged	0.00682455	LD induced
					Med12l	nopeak	-0.643535	0.0142425			Cdc34	unchanged	0.169667	LD induced
					Dock6	nopeak	-0.353557	9.97893e-05			Mib2	unchanged	0.0597743	LD induced
					Scmh1	nopeak	-0.556247	5.32458e-05			Sesn3	unchanged	-0.210917	LD induced
					Ecm1	nopeak	-0.476822	0.00188807			Apol7d	unchanged	-0.487218	LD induced
					Cyp2g1	nopeak	-0.791568	0.0260113			Dusp1	unchanged	-0.0152583	LD induced
					Dync2h1	nopeak	-0.424445	0.0178012			Syf2	unchanged	-0.000333322	LD induced
					Helz	nopeak	-0.441282	0.000290491			9430038I01Rik	unchanged	0.142218	LD induced
					Supt3	nopeak	-0.366202	0.0263892			Tex12	unchanged	-0.445759	LD induced
					Trmo	nopeak	-0.431971	0.00487855			Igfbp1	unchanged	-0.37717	LD induced
					Chek2	nopeak	0.860157	3.97063e-11			Irak1bp1	unchanged	-0.373094	LD induced
					Sh3pxd2b	nopeak	0.94789	3.21866e-05			Anapc1	unchanged	-0.214058	LD induced
					Zswim7	nopeak	0.336263	0.00312279			Rnf121	unchanged	-0.101709	LD induced
					Samd4	nopeak	0.733086	1.27062e-06			Mx1	unchanged	0.238962	LD induced
					Klhl6	nopeak	0.554579	0.00131508			Ccng2	unchanged	0.108344	LD induced
					Pld4	nopeak	0.61452	0.00903174			Upp2	unchanged	-0.556787	LD induced
					Apmap	nopeak	0.442177	3.86187e-06			Tarsl2	unchanged	-0.0618921	LD induced
					Sybu	nopeak	1.54154	2.21265e-06			Nr1h3	unchanged	-0.0511332	LD induced
					Egr3	nopeak	0.745438	0.0342702			Wfdc17	unchanged	0.248969	LD induced
					Sumf1	nopeak	0.316184	0.000105416			Lmnb2	unchanged	0.192595	LD induced
					Copz2	nopeak	0.565199	0.000246098			Acadvl	unchanged	0.142272	LD induced
					Gja1	nopeak	0.319081	0.0274166			Echdc2	unchanged	-0.234517	LD induced
					Cd101	nopeak	0.857186	0.0115646			Acsl5	unchanged	-0.0246003	LD induced
					Hist1h2ai	nopeak	1.16162	6.2863e-05			Zfp229	unchanged	-0.196589	LD induced
					Shcbp1	nopeak	1.24404	5.8634e-06			Slc25a48	unchanged	-0.381789	LD induced
					Gemin6	nopeak	0.337094	0.0269392			Furin	unchanged	-0.263691	LD induced
					Acyp2	nopeak	1.16279	1.2729e-12			Elp5	unchanged	0.103142	LD induced
					Tbxas1	nopeak	0.630875	0.000867798			Snord47	unchanged	-0.0580937	LD induced
					Coro1a	nopeak	0.851209	7.44274e-05			Polr3b	unchanged	0.156587	LD induced
					Mfsd7b	nopeak	0.469149	0.0160926			Cdc27	unchanged	0.0382229	LD induced
					Eif2ak3	nopeak	0.348206	0.0396919			Fxyd1	unchanged	-0.122037	LD induced
					Mcm4	nopeak	1.00492	2.26721e-12			4931406H21Rik	unchanged	-0.524864	LD induced
					Fkbp10	nopeak	0.732713	0.000290103			Pttg1ip	unchanged	0.0518949	LD induced
					Slc7a11	nopeak	1.84546	6.69149e-09			Usp10	unchanged	0.0248003	LD induced
					Pkib	nopeak	0.771293	0.00277622			Lst1	unchanged	0.561748	LD induced
					Spats2l	nopeak	0.568405	0.0131351			Tmem184b	unchanged	0.227673	LD induced
					Rad51b	nopeak	2.40361	5.49576e-15			Hnf4a	unchanged	-0.258481	LD induced
					Fli1	nopeak	0.40027	0.0287538			Phf23	unchanged	0.00521173	LD induced
					Cxcl14	nopeak	1.30054	6.86946e-09			Psmc5	unchanged	0.0984642	LD induced
					Spag5	nopeak	0.972415	0.000216318			Tango6	unchanged	0.0637251	LD induced
					Spn	nopeak	0.943909	0.00173128			Ctrl	unchanged	-0.260255	LD induced
					Inpp5d	nopeak	0.458767	0.0191497			Mex3d	unchanged	-0.17432	LD induced
					Kifap3	nopeak	0.472313	6.60794e-05			Cog1	unchanged	-0.0850907	LD induced
					Sftpd	nopeak	1.10022	0.00112199			Chd2	unchanged	-0.216153	LD induced
					Aox2	nopeak	0.716724	0.0423049			Nol7	unchanged	-0.0336194	LD induced
					Oas3	nopeak	0.50015	0.0275369			Tmem87b	unchanged	0.00886025	LD induced
					Lpl	nopeak	0.815799	5.08523e-05			Zmynd12	unchanged	0.347574	LD induced
					Arhgef2	nopeak	0.457262	0.00866768			Osmr	unchanged	0.378716	LD induced
					Fkbp9	nopeak	0.291865	0.00159837			1110034G24Rik	unchanged	-0.137869	LD induced
					Tuba1a	nopeak	0.540127	0.00885414			Mgat3	unchanged	0.456508	LD induced
					Fbln5	nopeak	0.465283	0.00745197			Snord58b	unchanged	0.108616	LD induced
					Sdcbp	nopeak	0.340962	0.00267589			Coa7	unchanged	-0.0461533	LD induced
					9130409I23Rik	nopeak	1.12281	0.000132725			Mlh3	unchanged	-0.0126403	LD induced
					Lamb3	nopeak	1.66778	1.241e-08			Zfp407	unchanged	-0.166123	LD induced
					Fam213a	nopeak	0.328914	0.000251553			Tma16	unchanged	0.163534	LD induced
					Usp43	nopeak	0.811321	0.0234257			Nfkbia	unchanged	-0.0136794	LD induced
					Cd93	nopeak	0.724314	7.39386e-09			Pomt1	unchanged	0.229961	LD induced
					Plpp5	nopeak	0.390416	0.00240218			Cdk9	unchanged	-0.169493	LD induced
					Hs6st2	nopeak	0.705851	0.0399459			Zfp184	unchanged	0.148416	LD induced
					Gpr160	nopeak	0.984285	0.000824808			Lrig2	unchanged	-0.135003	LD induced
					Tmem119	nopeak	0.690748	0.0100417			Tnks1bp1	unchanged	-0.139653	LD induced
					Ptpn22	nopeak	0.615412	0.0396493			Smim22	unchanged	-0.547222	LD induced
					Gusb	nopeak	0.548155	1.85504e-08			Pglyrp2	unchanged	-0.0147026	LD induced
					Cenpe	nopeak	0.959728	0.000296305			Tas1r2	unchanged	-0.465559	LD induced
					Plscr4	nopeak	0.492383	0.000213677			Klhdc10	unchanged	0.0278385	LD induced
					Pcolce	nopeak	0.616394	5.94241e-07			Zfp639	unchanged	-0.139548	LD induced
					Ska3	nopeak	0.900176	0.010524			Snora65	unchanged	-0.0228796	LD induced
					Loxl2	nopeak	1.06084	1.305e-12			Narf	unchanged	-0.175612	LD induced
					Ccdc80	nopeak	0.785691	5.36047e-08			Smad2	unchanged	0.0833086	LD induced
					Cfd	nopeak	1.65886	1.90317e-07			2310039H08Rik	unchanged	-0.125823	LD induced
					Tnip3	nopeak	0.884617	0.0122192			Ergic1	unchanged	0.0113145	LD induced
					Jam2	nopeak	0.48384	0.000427115			Gm15708	unchanged	-0.112724	LD induced
					Laptm5	nopeak	0.578675	0.000384123			Atl2	unchanged	0.0329665	LD induced
					Ly9	nopeak	0.921849	3.76346e-06			Slc1a2	unchanged	0.0751679	LD induced
					Pex5l	nopeak	1.00842	0.0036124			D17H6S53E	unchanged	-0.0426073	LD induced
					Clca3a1	nopeak	0.844991	1.56516e-06			Cdr2	unchanged	-0.113174	LD induced
					Parpbp	nopeak	1.38331	7.41176e-07			Tmprss4	unchanged	-0.105392	LD induced
					Faim	nopeak	0.299873	0.0196905			Slc47a2	unchanged	0.00746577	LD induced
					Cd52	nopeak	0.879584	8.61091e-05			Sectm1b	unchanged	0.181308	LD induced
					Tmprss7	nopeak	1.0551	0.00207847			Mirlet7g	unchanged	-0.182339	LD induced
					H2-Aa	nopeak	0.64355	0.000135971			Hbegf	unchanged	-0.264683	LD induced
					H2-Ab1	nopeak	0.66161	5.65631e-05			Pttg1	unchanged	-0.108545	LD induced
					Ppic	nopeak	0.724471	6.57905e-06			Lrrc46	unchanged	0.327597	LD induced
					Tgfbi	nopeak	0.481463	9.22487e-05			Mfng	unchanged	0.0198931	LD induced
					Ms4a7	nopeak	1.23605	1.2562e-06			Hspe1	unchanged	-0.00583478	LD induced
					Sparc	nopeak	0.716292	3.69952e-10			Ngb	unchanged	-0.474596	LD induced
					Evi2a	nopeak	0.824718	6.77419e-05			Mir802	unchanged	0.0977285	LD induced
					Timp1	nopeak	1.7893	6.02239e-09			Mpzl2	unchanged	-0.00248398	LD induced
					Hexa	nopeak	0.863539	8.17987e-13			Aqp11	unchanged	-0.0776693	LD induced
					Il1r2	nopeak	0.917235	0.0050768			9330102E08Rik	unchanged	0.147605	LD induced
					A630033H20Rik	nopeak	0.756085	0.0103654			Otud1	unchanged	-0.0827305	LD induced
					Ccl2	nopeak	1.92793	3.49567e-17			Ylpm1	unchanged	-0.222965	LD induced
					Pkm	nopeak	0.746661	1.15385e-06			Ap1b1	unchanged	0.0180311	LD induced
					Ccna2	nopeak	1.40322	8.95073e-09			Tmem214	unchanged	-0.0872328	LD induced
					Cttnbp2nl	nopeak	0.321185	0.0248595			Mir6516	unchanged	-0.310793	LD induced
					Apaf1	nopeak	0.387825	0.00327619			Map3k3	unchanged	0.000820142	LD induced
					Gm5150	nopeak	0.672935	0.0139629			Pidd1	unchanged	-0.0442649	LD induced
					Pgm1	nopeak	0.641512	2.36386e-07			Trim26	unchanged	-0.182829	LD induced
					Myc	nopeak	0.632103	0.030487			Plxnb3	unchanged	0.395493	LD induced
					Ophn1	nopeak	0.668107	1.97005e-05			Tgfa	unchanged	0.0214331	LD induced
					Nedd9	nopeak	0.323279	0.0294971			Atad5	unchanged	0.0989601	LD induced
					Tmem237	nopeak	1.01745	4.09312e-09			Syde2	unchanged	-0.0585212	LD induced
					Plaur	nopeak	1.03654	2.60073e-05			Apcs	unchanged	-0.165576	LD induced
					S100g	nopeak	1.19214	0.000427312			Sag	unchanged	-0.320748	LD induced
					Rfc2	nopeak	0.345979	0.00133974			Usp31	unchanged	-0.0645165	LD induced
					Cfap69	nopeak	1.22663	0.00025635			Col6a4	unchanged	0.191077	LD induced
					Runx1	nopeak	0.64325	0.00369235			Col7a1	unchanged	0.00531133	LD induced
					Adcy7	nopeak	0.700946	4.27066e-05			Reg4	unchanged	-0.023104	LD induced
					Myo5a	nopeak	0.771875	0.00125473			Rasa2	unchanged	0.152847	LD induced
					Cd207	nopeak	0.491432	0.0397086			Entpd4	unchanged	0.206926	LD induced
					Hist1h2ag	nopeak	0.85396	0.0121354			Srcin1	unchanged	-0.451137	LD induced
					Cyb5d1	nopeak	0.276522	0.0402386			Zbtb32	unchanged	0.437081	LD induced
					Tyrobp	nopeak	0.725133	0.00118191			Snapc4	unchanged	-0.164771	LD induced
					Ptgfr	nopeak	1.18206	0.000453246			Dcaf6	unchanged	-0.184898	LD induced
					Tonsl	nopeak	0.790138	0.00727928			Gsn	unchanged	0.0248653	LD induced
					Hist1h2bn	nopeak	1.30234	2.4239e-08			Erich1	unchanged	0.0103727	LD induced
					Ap1s2	nopeak	0.492009	0.0287628			Acsm3	unchanged	0.165489	LD induced
					Ptpn7	nopeak	0.857477	0.00083206			Cd5	unchanged	0.339916	LD induced
					Mgll	nopeak	0.437916	0.0176778			Tnf	unchanged	0.403523	LD induced
					Chaf1a	nopeak	1.3014	4.65096e-10			Bex1	unchanged	0.126547	LD induced
					Rtp4	nopeak	0.284551	0.0161298			Nebl	unchanged	0.647183	LD induced
					Kif4	nopeak	0.616509	0.0414066			Tmem200b	unchanged	0.381825	LD induced
					Tspan3	nopeak	0.422645	0.03148			Rpl19	unchanged	-0.172919	LD induced
					Mmp25	nopeak	0.70357	0.0272985			Faap20	unchanged	0.267766	LD induced
					Anxa1	nopeak	0.731938	0.000196773			2810410L24Rik	unchanged	-0.158363	LD induced
					Ccnb2	nopeak	1.67101	9.31491e-12			Slc6a8	unchanged	0.505194	LD induced
					Gstm5	nopeak	0.438293	0.000194701			Cdk8	unchanged	-0.223776	LD induced
					Pole2	nopeak	0.964251	0.000232633			Dars2	unchanged	0.217652	LD induced
					Cd8b1	nopeak	0.860281	0.0153907			Zbtb17	unchanged	-0.161364	LD induced
					Lrrc14b	nopeak	1.52176	5.09624e-08			Tmprss9	unchanged	-0.283277	LD induced
					Serpinb10	nopeak	1.14379	0.000648928			Tmbim4	unchanged	0.174904	LD induced
					Taldo1	nopeak	0.461039	5.25225e-07			Qrsl1	unchanged	0.310864	LD induced
					Anln	nopeak	0.530277	0.0134996			Egf	unchanged	-0.353692	LD induced
					Car13	nopeak	0.715717	0.00893893			Sec11a	unchanged	-0.070763	LD induced
					A130077B15Rik	nopeak	0.697618	0.0455075			Megf11	unchanged	0.0722077	LD induced
					Casc5	nopeak	0.962615	0.000249842			Eef1g	unchanged	-0.106425	LD induced
					Sema4d	nopeak	1.16885	8.14801e-10			Fam49b	unchanged	0.275029	LD induced
					Tuba1b	nopeak	0.286778	0.0147614			Rtn4ip1	unchanged	0.149314	LD induced
					Ppfia4	nopeak	0.832673	2.61137e-05			Platr4	unchanged	-0.111393	LD induced
					Skida1	nopeak	0.702982	0.00640847			Eps8	unchanged	0.294836	LD induced
					Pik3cg	nopeak	0.523829	0.0149302			Ss18l1	unchanged	-0.174524	LD induced
					Aurkb	nopeak	1.55253	4.20204e-10			Csnk2b	unchanged	-0.0613626	LD induced
					Acod1	nopeak	0.822895	0.0169336			Necab2	unchanged	-0.0135856	LD induced
					Abcd1	nopeak	0.485914	0.00402186			Zfp277	unchanged	-0.134271	LD induced
					Lpcat2	nopeak	0.604044	0.00239941			Tnip2	unchanged	0.0543071	LD induced
					Ppp1r18	nopeak	0.524795	0.00187053			Tulp4	unchanged	-0.106287	LD induced
					Serpina6	nopeak	0.311924	0.0471589			Ccdc30	unchanged	-0.143943	LD induced
					Myl12a	nopeak	0.272159	0.0107325			2610203C22Rik	unchanged	0.285127	LD induced
					Rcn1	nopeak	0.376644	0.000657314			Tmem245	unchanged	-0.237715	LD induced
					Anxa7	nopeak	0.393097	6.68808e-07			1700086O06Rik	unchanged	0.0831512	LD induced
					Lonp2	nopeak	0.292666	0.0267946			Eomes	unchanged	0.598073	LD induced
					Pros1	nopeak	0.354691	1.15833e-08			Chst4	unchanged	0.0500478	LD induced
					Tmsb4x	nopeak	0.558408	0.00450915			Cyp4v3	unchanged	0.0956947	LD induced
					Gm6377	nopeak	0.61845	0.0455075			C030006K11Rik	unchanged	0.104955	LD induced
					Kcne3	nopeak	0.872221	0.0051489			Golga2	unchanged	-0.100537	LD induced
					Pnldc1	nopeak	1.55329	7.03876e-19			Clint1	unchanged	0.120153	LD induced
					Elovl5	nopeak	0.361662	0.0406463			Dpp4	unchanged	-0.0751353	LD induced
					Ifit2	nopeak	0.353151	0.00504221			Atp2a1	unchanged	0.35707	LD induced
					Gpr39	nopeak	0.742994	0.000226585			Cnpy4	unchanged	0.299234	LD induced
					4930427A07Rik	nopeak	1.1298	0.000366258			Pqbp1	unchanged	0.0448119	LD induced
					Tnfrsf9	nopeak	0.858052	0.00422183			Ift43	unchanged	-0.0211064	LD induced
					Hist1h2bm	nopeak	1.36438	1.11208e-08			Mak16	unchanged	-0.239239	LD induced
					Cd6	nopeak	0.893705	0.00909511			Wisp2	unchanged	0.573773	LD induced
					Ghitm	nopeak	0.394258	5.52177e-07			Lyrm1	unchanged	0.206646	LD induced
					1810046K07Rik	nopeak	0.794414	0.00992565			2019-09-09	unchanged	0.250056	LD induced
					Elovl7	nopeak	1.22053	0.000266392			Atp1a1	unchanged	-0.153131	LD induced
					B2m	nopeak	0.336992	4.11533e-07			Grik5	unchanged	-0.191843	LD induced
					Kif20a	nopeak	1.32458	1.90966e-08			Plekhd1os	unchanged	-0.509003	LD induced
					Fdft1	nopeak	0.49556	0.000549332			Anapc4	unchanged	0.219191	LD induced
					Ephb2	nopeak	1.26062	0.000176206			Dlgap4	unchanged	0.0392466	LD induced
					Hist1h2ab	nopeak	0.731711	0.00569093			Zfp777	unchanged	-0.0176135	LD induced
					Mcm2	nopeak	1.51903	3.58285e-19			Apc2	unchanged	-0.138088	LD induced
					Top2a	nopeak	1.5806	1.44854e-17			Parva	unchanged	0.162575	LD induced
					Pitpnm1	nopeak	0.651307	5.73893e-06			Utp18	unchanged	0.0483094	LD induced
					Phf19	nopeak	0.525017	0.0420506			Ambp	unchanged	-0.0395209	LD induced
					Lrtm2	nopeak	0.692023	0.0302208			Nifk	unchanged	-0.0465361	LD induced
					Osgin2	nopeak	0.6376	0.000481504			Musk	unchanged	0.185423	LD induced
					Cdc42se2	nopeak	0.325596	0.00201729			Hspb7	unchanged	-0.308867	LD induced
					Ptp4a3	nopeak	0.447086	0.000768102			Wfdc3	unchanged	0.64306	LD induced
					P2ry10	nopeak	0.605303	0.0464789			Supt4a	unchanged	-0.0215299	LD induced
					Itgax	nopeak	2.03084	1.14271e-17			Susd6	unchanged	-0.0103028	LD induced
					Psmb5	nopeak	0.269558	0.011392			Tmem160	unchanged	0.102219	LD induced
					Gck	nopeak	0.444373	0.0116198			2310011J03Rik	unchanged	0.130572	LD induced
					Lair1	nopeak	0.717806	0.000223748			Cct8	unchanged	-0.0752201	LD induced
					Sepn1	nopeak	0.367303	0.0281859			Hymai	unchanged	0.00760875	LD induced
					Slc13a4	nopeak	1.60844	1.62831e-08			Erg	unchanged	0.0808977	LD induced
					Smoc2	nopeak	0.395094	0.0423407			Insc	unchanged	-0.323581	LD induced
					Abcc1	nopeak	0.398719	0.0188145			Slc22a22	unchanged	0.0263896	LD induced
					Rap1gap2	nopeak	0.759037	0.00178906			Wipf3	unchanged	-0.138881	LD induced
					Tmem173	nopeak	0.597185	0.00351587			Zfp775	unchanged	-0.160076	LD induced
					Chchd6	nopeak	1.22226	6.63646e-13			Cbx5	unchanged	-0.0901998	LD induced
					Aen	nopeak	0.620052	2.52668e-06			Aldh4a1	unchanged	-0.0843443	LD induced
					Nup93	nopeak	0.603871	5.9065e-06			Fam65c	unchanged	0.271276	LD induced
					Kcnj2	nopeak	0.844786	0.000201775			Arhgap4	unchanged	0.0236264	LD induced
					Bub1b	nopeak	1.03859	2.68449e-06			Ddx51	unchanged	-0.0529679	LD induced
					Gpnmb	nopeak	2.72613	6.31895e-20			Mir30c-1	unchanged	-0.103311	LD induced
					Fndc10	nopeak	1.14506	0.000298835			Dtnb	unchanged	0.00498446	LD induced
					Tpm3	nopeak	0.304503	0.00206107			G0s2	unchanged	0.439268	LD induced
					Tpd52	nopeak	0.47628	0.00011939			Tnfrsf13c	unchanged	-0.0368166	LD induced
					Cyp4f16	nopeak	0.758507	0.000377196			Sfmbt2	unchanged	-0.177588	LD induced
					Hist1h4a	nopeak	1.33537	1.02989e-09			Mybpc3	unchanged	0.294603	LD induced
					Cyp4f18	nopeak	1.01418	6.1424e-05			Parp10	unchanged	0.109871	LD induced
					Ncf4	nopeak	0.659502	0.0139941			Sh3tc1	unchanged	0.164586	LD induced
					Tspan32	nopeak	0.791869	0.0109328			Arhgap6	unchanged	-0.151998	LD induced
					Lsm3	nopeak	0.477699	0.00102752			Gm6566	unchanged	-0.0887494	LD induced
					Gzmb	nopeak	0.864162	0.0126901			Agap2	unchanged	0.458782	LD induced
					Cdc42bpg	nopeak	0.312186	0.00902311			Prkcsh	unchanged	0.0214439	LD induced
					Ankrd13a	nopeak	0.299526	0.00460104			Mir6937	unchanged	-0.191279	LD induced
					Pold1	nopeak	0.35321	0.0194115			Fam83f	unchanged	0.160755	LD induced
					Fmo1	nopeak	0.344336	0.00488693			Cyp4a14	unchanged	0.654732	LD induced
					P4ha1	nopeak	0.412911	0.000279631			Coq6	unchanged	-0.0114323	LD induced
					Cd300lb	nopeak	1.45825	7.38257e-17			Gcc2	unchanged	-0.043428	LD induced
					Coro2a	nopeak	0.553958	0.00776481			2010111I01Rik	unchanged	-0.0616463	LD induced
					Hist1h3i	nopeak	1.27949	4.29972e-10			Casq1	unchanged	0.205682	LD induced
					Rhoh	nopeak	0.568427	0.0270184			Mir1946b	unchanged	-0.23091	LD induced
					Sla2	nopeak	0.741627	0.0420803			Meig1	unchanged	-0.0282346	LD induced
					Itfg1	nopeak	0.274333	0.00181842			1110028F11Rik	unchanged	-0.0198318	LD induced
					Rac2	nopeak	0.472242	0.0405304			Gm5086	unchanged	0.505594	LD induced
					Pask	nopeak	0.917313	0.000630525			Ipp	unchanged	-0.000345295	LD induced
					Gpr141	nopeak	1.16225	0.000289421			Cnnm1	unchanged	0.538025	LD induced
					Fam109b	nopeak	0.755218	0.0220085			Ftsj3	unchanged	0.0186725	LD induced
					Kif18b	nopeak	1.55729	6.19833e-07			2700097O09Rik	unchanged	0.062749	LD induced
					Slamf8	nopeak	1.12996	1.6203e-06			Loxl1	unchanged	0.419617	LD induced
					Pam	nopeak	0.338779	0.00318647			Arhgef7	unchanged	0.101368	LD induced
					Shisa3	nopeak	0.853868	0.0095586			Gm29669	unchanged	0.373866	LD induced
					Chil1	nopeak	2.55386	1.6323e-17			Mb21d2	unchanged	-0.0999202	LD induced
					Vcam1	nopeak	0.881533	1.11163e-06			Egfl7	unchanged	-0.0693265	LD induced
					Cxcl5	nopeak	0.701075	0.0405304			Tsn	unchanged	0.0810501	LD induced
					Cmtm7	nopeak	0.533147	0.0192249			Il18	unchanged	0.0567893	LD induced
					Gm10364	nopeak	1.19957	0.000312271			Epor	unchanged	-0.249282	LD induced
					Hist1h3a	nopeak	0.626737	0.00126101			Podnl1	unchanged	-0.163476	LD induced
					Sele	nopeak	1.61813	1.99412e-08			Agmat	unchanged	0.0360094	LD induced
					H2-DMb1	nopeak	0.862681	5.57954e-05			Ogfod2	unchanged	0.0317007	LD induced
					Mmp24	nopeak	0.84102	0.00490053			Dnajb13	unchanged	-0.00739717	LD induced
					Cd151	nopeak	0.337569	1.71543e-08			Hcn2	unchanged	0.265601	LD induced
					Limk1	nopeak	1.47491	7.12825e-13			Irs3	unchanged	-0.209743	LD induced
					Cdca3	nopeak	1.377	5.09624e-08			Kat5	unchanged	-0.00293389	LD induced
					Asna1	nopeak	0.301764	0.000378756			Tsacc	unchanged	0.0357842	LD induced
					Csmd1	nopeak	0.772333	0.0265008			Gpr15	unchanged	0.122377	LD induced
					Rab13	nopeak	0.493373	0.000330769			Plekhh3	unchanged	0.194837	LD induced
					Rab43	nopeak	0.378481	0.00207628			Traf5	unchanged	0.0997563	LD induced
					Ptpn6	nopeak	0.485866	0.000667616			0610040B10Rik	unchanged	-0.336061	LD induced
					Rab27a	nopeak	0.616793	0.00082519			Znrd1	unchanged	-0.0746291	LD induced
					Prdm1	nopeak	0.647916	0.00413894			Ranbp6	unchanged	-0.0256334	LD induced
					Cd79b	nopeak	0.609048	0.0122578			Gp9	unchanged	-0.253467	LD induced
					Dusp2	nopeak	1.30514	2.9106e-05			Zfp821	unchanged	-0.0344758	LD induced
					Aga	nopeak	0.364945	0.000349335			Taf11	unchanged	0.0116523	LD induced
					Arpin	nopeak	0.274807	0.041372			Phlda2	unchanged	0.371785	LD induced
					Col6a2	nopeak	0.523587	0.00713484			Gm10804	unchanged	-0.260352	LD induced
					Rad18	nopeak	0.564408	0.00274736			Anxa11	unchanged	-0.0340014	LD induced
					Adamts2	nopeak	0.504903	0.000731376			Apol11b	unchanged	0.0732215	LD induced
					Mad2l1	nopeak	0.789561	4.22212e-07			Zfp612	unchanged	-0.11557	LD induced
					Hist1h4j	nopeak	1.14422	7.40788e-09			4930471M09Rik	unchanged	0.0968852	LD induced
					Nubpl	nopeak	0.304616	0.015459			Arnt2	unchanged	-0.105463	LD induced
					Slc15a3	nopeak	0.407203	0.0405469			Ebna1bp2	unchanged	-0.129214	LD induced
					Ssc4d	nopeak	0.486799	0.0136595			4732491K20Rik	unchanged	0.0680042	LD induced
					Milr1	nopeak	0.692175	0.0155856			Ipo7	unchanged	-0.235724	LD induced
					Gm38426	nopeak	0.424428	0.0158089			Caprin1	unchanged	-0.0385186	LD induced
					Cyp1b1	nopeak	0.686402	0.016015			Coq5	unchanged	0.00939578	LD induced
					Tpm1	nopeak	0.636045	4.43207e-05			Mblac2	unchanged	-0.0716439	LD induced
					Comtd1	nopeak	0.772764	9.66743e-06			Pim2	unchanged	-0.19491	LD induced
					Tbc1d31	nopeak	0.427083	0.0168584			Slc16a10	unchanged	-0.310702	LD induced
					Syce2	nopeak	0.710568	0.0037581			Hsd11b1	unchanged	-0.221068	LD induced
					Pfkl	nopeak	0.285043	0.00281284			Armt1	unchanged	0.0665316	LD induced
					Lhfp	nopeak	0.553636	1.60903e-05			Gnb1	unchanged	0.173813	LD induced
					Gprc5b	nopeak	1.77367	4.19664e-08			Zc3hc1	unchanged	-0.0774199	LD induced
					Gale	nopeak	0.424217	0.0204813			Trpv2	unchanged	0.393161	LD induced
					Rad54b	nopeak	1.65431	5.18476e-10			Eri2	unchanged	-0.0680351	LD induced
					Efhd2	nopeak	0.306009	0.0294888			Mmaa	unchanged	0.0172999	LD induced
					Prc1	nopeak	1.55646	2.37066e-14			Jmjd6	unchanged	0.00278458	LD induced
					Clec4a3	nopeak	0.751387	0.00934563			D16Ertd472e	unchanged	-0.0768443	LD induced
					Haus8	nopeak	1.71966	2.01176e-16			Sh3gl1	unchanged	0.129145	LD induced
					Arhgap9	nopeak	0.606139	0.0130884			Sh3bp1	unchanged	0.00975961	LD induced
					Prkch	nopeak	0.482721	0.000118441			Espn	unchanged	0.0299024	LD induced
					Cxcl16	nopeak	0.376459	0.0258599			Hacd2	unchanged	0.105928	LD induced
					Plk4	nopeak	0.655453	0.000504736			Cd200	unchanged	-0.227512	LD induced
					Acsl3	nopeak	0.386315	0.00343987			Tatdn1	unchanged	0.0915889	LD induced
					Glipr1	nopeak	1.01645	0.000603577			Zfp608	unchanged	0.239767	LD induced
					Nlrp1a	nopeak	0.76417	0.0191423			Tmc3	unchanged	0.0917886	LD induced
					AB124611	nopeak	0.708553	0.00416911			Prr5l	unchanged	-0.0299979	LD induced
					Art4	nopeak	0.451992	0.00422959			Mrs2	unchanged	0.0106809	LD induced
					Cd8a	nopeak	1.02512	0.0030302			Rab14	unchanged	-0.183576	LD induced
					Gas2l3	nopeak	0.689946	7.10844e-08			Trim2	unchanged	0.297399	LD induced
					Ptger4	nopeak	0.872129	0.00318647			Kcnj10	unchanged	-0.247602	LD induced
					Basp1	nopeak	0.848155	0.000411878			Tiprl	unchanged	-0.0411393	LD induced
					Homer3	nopeak	0.467797	0.00835486			Rps27	unchanged	-0.46803	LD induced
					Col5a1	nopeak	0.4029	0.00197366			Aco2	unchanged	0.0517486	LD induced
					Hist1h3d	nopeak	1.07919	1.83191e-05			Noc4l	unchanged	-0.137917	LD induced
					C5ar1	nopeak	1.34441	2.08748e-07			Entpd2	unchanged	0.217922	LD induced
					Srsf12	nopeak	0.672286	0.0200157			Dynll1	unchanged	0.249188	LD induced
					Gins2	nopeak	1.66962	1.2729e-12			Fan1	unchanged	-0.176597	LD induced
					Phtf1	nopeak	0.290455	0.0176198			Fam234a	unchanged	-0.0222132	LD induced
					Inhbb	nopeak	0.708538	2.28608e-05			Vangl2	unchanged	-0.477116	LD induced
					Vstm4	nopeak	0.434725	0.0094077			Slc39a1	unchanged	0.164166	LD induced
					Arhgap30	nopeak	0.629704	0.00126629			Igfbp6	unchanged	-0.267274	LD induced
					Gpx8	nopeak	0.725382	0.000763186			Mau2	unchanged	-0.201987	LD induced
					Renbp	nopeak	0.430963	0.0246247			Hddc3	unchanged	-0.108859	LD induced
					Sap30	nopeak	0.390152	0.00908248			0610009O20Rik	unchanged	0.196087	LD induced
					Plcg2	nopeak	0.545138	0.0103691			Cdk11b	unchanged	0.262445	LD induced
					Relb	nopeak	0.779711	2.93483e-07			Ifit1	unchanged	0.104299	LD induced
					Tnfrsf23	nopeak	1.05874	0.000159033			Ctdnep1	unchanged	-0.238362	LD induced
					Il2rg	nopeak	0.539153	0.0260079			Faf2	unchanged	-0.129882	LD induced
					Pygb	nopeak	0.375668	0.0343818			Piezo1	unchanged	0.136122	LD induced
					Rnf135	nopeak	0.294952	0.0247595			Rpl15	unchanged	-0.203337	LD induced
					Snn	nopeak	0.613801	0.0108874			Gm16523	unchanged	-0.383459	LD induced
					Asb4	nopeak	0.808376	0.0172822			Nup188	unchanged	-0.194451	LD induced
					S100a4	nopeak	1.55161	1.9243e-10			Apba3	unchanged	-0.110892	LD induced
					Akr1c20	nopeak	0.323821	0.000277202			Pde6d	unchanged	0.274529	LD induced
					Sergef	nopeak	0.405519	0.0150176			Chd3os	unchanged	-0.00981875	LD induced
					Tifab	nopeak	0.70573	0.00178018			Tbc1d10b	unchanged	0.0662934	LD induced
					Ppm1k	nopeak	0.399439	0.00571238			Nt5c	unchanged	0.205603	LD induced
					Ncapd2	nopeak	0.672597	8.41925e-05			Kctd2	unchanged	0.132612	LD induced
					Pcp4l1	nopeak	0.91808	0.000288442			Tenm3	unchanged	0.336841	LD induced
					Cyba	nopeak	0.728805	0.000413965			Haus6	unchanged	0.0643363	LD induced
					Cenpf	nopeak	0.984402	6.68957e-05			Flii	unchanged	0.150818	LD induced
					Pgam1	nopeak	0.309651	0.00945774			Phf10	unchanged	-0.101001	LD induced
					Cd22	nopeak	0.360854	0.0360888			Rps6ka5	unchanged	0.415863	LD induced
					Tmem267	nopeak	0.486853	0.0155304			Pcolce2	unchanged	-0.0619228	LD induced
					Hist2h2bb	nopeak	0.546216	0.00229723			Gm20257	unchanged	-0.238851	LD induced
					Ncapg	nopeak	1.4014	2.95104e-07			2410002F23Rik	unchanged	-0.249412	LD induced
					Hist1h1b	nopeak	1.91513	3.08975e-24			Yap1	unchanged	-0.01377	LD induced
					Fgl1	nopeak	0.334357	0.0169919			Rer1	unchanged	0.190462	LD induced
					Dab2ip	nopeak	0.271926	0.0402651			1300017J02Rik	unchanged	-0.191503	LD induced
					Fabp4	nopeak	1.3281	4.52771e-21			Tubg2	unchanged	0.0697252	LD induced
					Frmd6	nopeak	0.440929	0.00245826			Ibtk	unchanged	0.18584	LD induced
					Knstrn	nopeak	1.34472	5.48638e-07			Pola2	unchanged	0.0225234	LD induced
					Wdfy4	nopeak	0.50874	0.00301234			Mbtps2	unchanged	-0.125519	LD induced
					Bscl2	nopeak	0.32615	0.00474312			Pigz	unchanged	-0.431291	LD induced
					Lsm8	nopeak	0.312893	0.0256251			Lig4	unchanged	0.130657	LD induced
					Capg	nopeak	1.20797	5.80708e-12			Capn2	unchanged	0.219365	LD induced
					Armcx4	nopeak	0.824075	0.000680753			Vps18	unchanged	0.156398	LD induced
					Slc16a13	nopeak	0.591545	0.0116456			Mapk11	unchanged	0.0922586	LD induced
					Sptan1	nopeak	0.277869	0.000280942			Ldah	unchanged	-0.0302759	LD induced
					Nr4a3	nopeak	1.07592	0.00150181			Foxj2	unchanged	-0.210947	LD induced
					Hk2	nopeak	1.34458	4.86994e-15			Ppp1r16a	unchanged	0.24241	LD induced
					Mvk	nopeak	0.491277	1.31004e-06			Ube2w	unchanged	-0.0386473	LD induced
					Ift122	nopeak	0.342384	0.0376575			Pfkfb3	unchanged	-0.152256	LD induced
					Sash3	nopeak	0.890386	3.19737e-05			Lime1	unchanged	-0.281475	LD induced
					Eda2r	nopeak	1.5362	2.14946e-08			Gpr179	unchanged	-0.229149	LD induced
					Arhgef39	nopeak	0.971321	0.00483413			Coa4	unchanged	-0.0765198	LD induced
					Trpm4	nopeak	0.68816	0.00194782			Ubap2	unchanged	-0.0815563	LD induced
					Nrm	nopeak	1.01491	7.73137e-05			E130317F20Rik	unchanged	-0.0461966	LD induced
					Ccnb1	nopeak	1.65327	3.92737e-09			Prelp	unchanged	0.0300189	LD induced
					Cd44	nopeak	0.53933	0.0152268			Bicc1	unchanged	0.185759	LD induced
					Bcl2l14	nopeak	1.36769	3.0663e-10			Sdc1	unchanged	0.125796	LD induced
					F13a1	nopeak	0.946985	0.000379268			H2afy2	unchanged	0.0173979	LD induced
					Ccdc3	nopeak	0.966283	8.54668e-07			Rpl21	unchanged	-0.256023	LD induced
					Snx20	nopeak	0.823601	0.00538747			Tob1	unchanged	-0.155639	LD induced
					Capns1	nopeak	0.464297	1.79717e-05			Nupr1	unchanged	0.465265	LD induced
					St8sia4	nopeak	0.773944	0.00167803			Prps1	unchanged	0.106341	LD induced
					Dlgap5	nopeak	1.80304	2.61244e-12			Cdkl2	unchanged	0.304338	LD induced
					Acot2	nopeak	1.35874	1.298e-06			Epn2	unchanged	-0.191077	LD induced
					Ralgps2	nopeak	0.311141	0.0455618			Nus1	unchanged	-0.0847249	LD induced
					Psmc3ip	nopeak	0.982277	0.00155729			Zfp341	unchanged	-0.193679	LD induced
					Ten1	nopeak	0.548031	0.00493711			Cenpl	unchanged	-0.313552	LD induced
					Gtf2h5	nopeak	0.295865	0.00192266			Bco2	unchanged	-0.160692	LD induced
					Hist1h2bh	nopeak	1.81086	2.43967e-18			Nrf1	unchanged	-0.189595	LD induced
					Tppp	nopeak	0.897256	2.08765e-13			Tmem184a	unchanged	0.275897	LD induced
					Col3a1	nopeak	1.33789	4.09196e-18			Rmnd1	unchanged	0.0159859	LD induced
					Lect2	nopeak	0.578555	5.85314e-06			Mast2	unchanged	0.0568756	LD induced
					Baiap3	nopeak	0.985074	0.00462462			Abcc6	unchanged	-0.259331	LD induced
					Klrb1b	nopeak	0.818449	0.0201751			Tcp1	unchanged	-0.144624	LD induced
					Matn2	nopeak	0.805498	5.5328e-07			Sesn2	unchanged	0.00529272	LD induced
					Kbtbd11	nopeak	2.05366	5.67417e-30			Chd3	unchanged	-0.150824	LD induced
					Cc2d2a	nopeak	0.305455	0.0206176			Gm16023	unchanged	-0.0154363	LD induced
					Bcl2a1b	nopeak	1.37797	1.0497e-07			Adi1	unchanged	0.0844975	LD induced
					Serpinb6b	nopeak	0.612079	6.75113e-06			Acox2	unchanged	0.110726	LD induced
					Ryr1	nopeak	0.79882	0.0243214			2019-09-14	unchanged	0.330929	LD induced
					Ubb	nopeak	0.361059	0.00615071			Btf3l4	unchanged	-0.101829	LD induced
					Ggta1	nopeak	0.647528	0.000632521			6330415G19Rik	unchanged	-0.322645	LD induced
					Tnfrsf10b	nopeak	1.35952	1.44359e-05			Crebrf	unchanged	-0.189481	LD induced
					Creg2	nopeak	0.879122	0.00398041			Arntl2	unchanged	0.407079	LD induced
					Cd53	nopeak	0.810028	7.44274e-05			Pawr	unchanged	0.164207	LD induced
					Cep192	nopeak	0.356806	0.0188768			Foxp4	unchanged	-0.27258	LD induced
					1110008P14Rik	nopeak	0.541308	2.77196e-06			Tnfrsf25	unchanged	-0.199274	LD induced
					Ssbp4	nopeak	0.528574	0.00055447			Cdhr2	unchanged	-0.285832	LD induced
					Coprs	nopeak	0.55457	0.00902689			Ccdc151	unchanged	0.0314544	LD induced
					Iqgap1	nopeak	0.56852	0.000122			Dubr	unchanged	0.281866	LD induced
					Vmn2r57	nopeak	0.922484	0.00446197			Cldn7	unchanged	0.390542	LD induced
					Glt8d2	nopeak	0.637464	0.0409022			Sbds	unchanged	0.103192	LD induced
					Rad54l	nopeak	0.71733	0.04923			Dis3l	unchanged	-0.00037042	LD induced
					Rab8b	nopeak	0.484791	0.00322043			Lpgat1	unchanged	0.055124	LD induced
					Sell	nopeak	0.754885	0.000128198			Sacs	unchanged	-0.265141	LD induced
					Nckipsd	nopeak	0.43893	0.0135457			Psmb10	unchanged	0.165418	LD induced
					Sdcbp2	nopeak	2.446	9.11763e-16			Zswim6	unchanged	0.0614802	LD induced
					Ubd	nopeak	3.00174	8.83079e-34			Emc9	unchanged	0.157885	LD induced
					Ccdc85b	nopeak	0.317749	0.00709851			Tcf7	unchanged	0.270894	LD induced
					Katnb1	nopeak	0.443728	0.00932153			Gabpb2	unchanged	-0.259812	LD induced
					Cenpm	nopeak	0.919883	4.89488e-05			Lrriq3	unchanged	0.264015	LD induced
					Klhl13	nopeak	0.330199	0.0115254			4833417C18Rik	unchanged	-0.0109339	LD induced
					Pepd	nopeak	0.488603	4.37981e-08			Ganc	unchanged	0.188662	LD induced
					Plod2	nopeak	0.597206	0.0157003			Hes1	unchanged	0.17572	LD induced
					Brd9	nopeak	0.410022	0.000150165			Plpp7	unchanged	0.349519	LD induced
					Apitd1	nopeak	0.975305	0.00479805			Glis1	unchanged	-0.0654976	LD induced
					Mastl	nopeak	1.1788	7.6456e-07			Usp8	unchanged	-0.0454589	LD induced
					Rogdi	nopeak	0.692067	5.7075e-06			Zdhhc4	unchanged	0.0642327	LD induced
					Acot6	nopeak	1.04632	0.000327031			Ppil4	unchanged	-0.124837	LD induced
					Epsti1	nopeak	0.628736	8.88186e-05			Ndufs7	unchanged	-0.190315	LD induced
					Emp1	nopeak	1.01041	0.000197704			4932416H05Rik	unchanged	0.106773	LD induced
					Ggh	nopeak	0.386041	0.002768			Lmtk3	unchanged	0.221038	LD induced
					Gm15401	nopeak	0.707241	0.0202209			Xrra1	unchanged	0.164571	LD induced
					Mest	nopeak	0.676485	0.0012713			Srpk3	unchanged	0.407975	LD induced
					Fsbp	nopeak	0.724343	0.0482345			Ppid	unchanged	-0.124307	LD induced
					Tlr6	nopeak	0.636212	0.0097464			Ciapin1	unchanged	0.0313204	LD induced
					Ercc6l	nopeak	1.52286	2.60582e-09			Nelfa	unchanged	-0.16437	LD induced
					Cyp2b10	nopeak	1.3614	3.07574e-05			Zfat	unchanged	0.0499396	LD induced
					Enpp2	nopeak	0.687753	5.41317e-20			Tacc2	unchanged	0.212306	LD induced
					Diaph3	nopeak	0.721943	0.00894718			Gucy1b3	unchanged	-0.0634412	LD induced
					Arhgdib	nopeak	0.5557	0.00224583			Nr2c2ap	unchanged	0.210583	LD induced
					Hr	nopeak	1.1955	5.48909e-05			Gpr183	unchanged	0.368013	LD induced
					Lrrc39	nopeak	1.98849	1.14022e-20			Fbl	unchanged	-0.0476811	LD induced
					Cdc25c	nopeak	0.835944	0.0191423			Fbxl14	unchanged	0.082825	LD induced
					Tsr2	nopeak	0.329315	0.00777383			Rfx1	unchanged	-0.0461943	LD induced
					Xkr5	nopeak	0.964848	0.00313821			Psmg3	unchanged	-0.0989424	LD induced
					Tmem139	nopeak	1.40742	5.03343e-06			Tbx2	unchanged	-0.087383	LD induced
					Grip1	nopeak	0.810085	0.0175624			Rgma	unchanged	-0.126803	LD induced
					Nodal	nopeak	1.04409	0.00134244			Tspyl3	unchanged	0.215971	LD induced
					Dnase1	nopeak	0.866844	0.00475173			Tmem205	unchanged	0.0169128	LD induced
					Exo1	nopeak	1.8816	1.73521e-10			Kank3	unchanged	0.227379	LD induced
					Tceal8	nopeak	1.17111	6.67292e-12			Mrps28	unchanged	0.097038	LD induced
					Apobec1	nopeak	0.358579	0.00599619			Cdcp1	unchanged	-0.337562	LD induced
					Guk1	nopeak	0.308154	0.00646482			Vapb	unchanged	0.189071	LD induced
					Plac8	nopeak	0.580284	0.000215641			Cyp2d40	unchanged	0.16812	LD induced
					Unc45a	nopeak	0.299604	0.00920935			Ccdc134	unchanged	0.30811	LD induced
					Ermp1	nopeak	0.925052	1.39821e-08			Bmp7	unchanged	0.233649	LD induced
					Snx10	nopeak	0.407881	6.10705e-06			Timm23	unchanged	-0.103378	LD induced
					Cxcl2	nopeak	1.17328	0.000330769			Mir126a	unchanged	0.0789326	LD induced
					Hist1h3h	nopeak	1.51643	7.83242e-08			Josd1	unchanged	0.0875549	LD induced
					Mcph1	nopeak	0.438373	0.0181889			Tmem88b	unchanged	-0.479876	LD induced
					Coq7	nopeak	0.424912	0.000143451			Psen2	unchanged	-0.255375	LD induced
					Flt3	nopeak	0.697172	0.0114058			Pdxk	unchanged	0.178398	LD induced
					C1qtnf9	nopeak	0.722906	0.023793			Mir26a-2	unchanged	-0.16593	LD induced
					Uqcc2	nopeak	0.271415	0.00190843			Pfdn1	unchanged	0.0324591	LD induced
					Galns	nopeak	0.381818	0.022446			Car9	unchanged	0.356811	LD induced
					Rhoc	nopeak	0.570838	0.000481521			Coro1b	unchanged	0.143183	LD induced
					Rcn3	nopeak	0.399102	0.00102196			Hps3	unchanged	0.100253	LD induced
					Timeless	nopeak	0.821497	4.8835e-07			Wwp2	unchanged	0.227859	LD induced
					9130401M01Rik	nopeak	0.477583	1.54072e-06			2610027K06Rik	unchanged	0.112188	LD induced
					Trem1	nopeak	0.943324	0.0059025			Sqrdl	unchanged	-0.101134	LD induced
					Acss1	nopeak	0.694136	0.0137443			Borcs6	unchanged	0.129377	LD induced
					Impa2	nopeak	0.623545	0.00306479			Pcsk4	unchanged	0.0711507	LD induced
					Mfap3l	nopeak	0.976301	0.000728426			Ints1	unchanged	-0.0522027	LD induced
					Sox4	nopeak	0.606692	0.0184212			Zbtb2	unchanged	0.0863832	LD induced
					Gm19510	nopeak	0.908217	0.00296664			Csnk1d	unchanged	0.106167	LD induced
					Mmp2	nopeak	0.680663	0.00149401			Nav3	unchanged	0.428142	LD induced
					Snapc5	nopeak	0.294452	0.00397941			Cyp3a11	unchanged	0.141134	LD induced
					Kbtbd6	nopeak	0.75839	0.0320049			Rnf19a	unchanged	0.0126937	LD induced
					Hsp90aa1	nopeak	0.385366	0.00723735			Cnih1	unchanged	0.0371531	LD induced
					Slc16a7	nopeak	1.00408	8.18597e-14			Angptl4	unchanged	0.166245	LD induced
					Mrc2	nopeak	0.568134	0.0369881			Hcar1	unchanged	-0.188809	LD induced
					Arl11	nopeak	0.958265	0.000937182			Pip5k1c	unchanged	0.0279024	LD induced
					Cdca7l	nopeak	1.13861	1.36084e-05			Serac1	unchanged	-0.0232259	LD induced
					Traf1	nopeak	0.677636	0.0222104			Col27a1	unchanged	-0.139304	LD induced
					Spdl1	nopeak	1.24954	1.16696e-06			Ufd1l	unchanged	-0.0550513	LD induced
					Gbp2	nopeak	0.657892	4.78825e-05			Plxnd1	unchanged	-0.0153039	LD induced
					Mas1	nopeak	1.53888	1.74575e-07			Lrsam1	unchanged	0.207246	LD induced
					Gpr65	nopeak	0.663475	0.00380654			Zscan20	unchanged	0.062888	LD induced
					P2ry14	nopeak	0.751904	0.000330262			Axin2	unchanged	-0.0376922	LD induced
					Atp1a3	nopeak	1.16457	0.000240339			Pltp	unchanged	-0.31151	LD induced
					Arl6ip5	nopeak	0.345428	0.00589107			9530091C08Rik	unchanged	-0.565152	LD induced
					Gadd45b	nopeak	0.838217	0.00286145			Rngtt	unchanged	-0.0524002	LD induced
					Axl	nopeak	0.436053	0.0177683			Hmgn2	unchanged	0.293591	LD induced
					Nap1l1	nopeak	0.487414	2.30142e-05			Cldn14	unchanged	-0.0799111	LD induced
					AW112010	nopeak	0.660562	2.24229e-07			H2-Bl	unchanged	-0.338301	LD induced
					Ms4a6d	nopeak	1.26159	9.47254e-07			Aoc2	unchanged	-0.500453	LD induced
					Ces1a	nopeak	0.951711	0.00455686			Car1	unchanged	-0.206538	LD induced
					Gla	nopeak	0.321041	0.0496579			Fam107a	unchanged	-0.0398319	LD induced
					Hist1h1a	nopeak	1.30359	3.47081e-14			Pak2	unchanged	-0.0161947	LD induced
					Tmem132a	nopeak	0.575266	0.0310266			Tusc5	unchanged	0.540513	LD induced
					Ctsk	nopeak	1.39673	8.93793e-10			Tenm4	unchanged	-0.168151	LD induced
					Rab7b	nopeak	0.938536	2.16384e-07			Gm15612	unchanged	0.185075	LD induced
					Eda	nopeak	0.490355	0.00989814			Fam72a	unchanged	0.295514	LD induced
					Klra17	nopeak	0.895193	0.00659937			Trim10	unchanged	0.222308	LD induced
					Col1a1	nopeak	1.41402	1.68411e-12			Sh2b1	unchanged	-0.21181	LD induced
					Ccr2	nopeak	1.64726	5.43381e-21			Sh2d4b	unchanged	-0.304868	LD induced
					Siglech	nopeak	0.616768	0.0145391			Tufm	unchanged	0.183556	LD induced
					Rbm24	nopeak	2.88864	2.92315e-22			Med31	unchanged	-0.0495219	LD induced
					Mbnl2	nopeak	0.35203	5.56348e-05			Gga1	unchanged	-0.0777997	LD induced
					Plvap	nopeak	0.531826	3.13477e-07			Ttc16	unchanged	0.153574	LD induced
					Plcb2	nopeak	0.490175	0.0283798			Idnk	unchanged	0.0658705	LD induced
					Aldh1a1	nopeak	0.78931	2.01695e-07			Gmfb	unchanged	0.189275	LD induced
					Awat2	nopeak	0.494361	0.00658478			D17Wsu92e	unchanged	0.0572059	LD induced
					Cbr3	nopeak	1.60951	4.21068e-08			Rhpn1	unchanged	0.436412	LD induced
					Cenpk	nopeak	0.735498	0.00055447			Ap5z1	unchanged	0.0782241	LD induced
					Cerk	nopeak	0.417849	0.00580858			Duox2	unchanged	-0.141862	LD induced
					Arhgef6	nopeak	0.320783	0.039999			Adrb2	unchanged	0.284084	LD induced
					Fam19a5	nopeak	0.638031	0.00512335			Acot7	unchanged	0.191109	LD induced
					Gatb	nopeak	0.324309	0.00694912			Ubqln1	unchanged	-0.0732392	LD induced
					Cd300a	nopeak	0.720411	0.000979433			Nrd1	unchanged	-0.19729	LD induced
					Ccl22	nopeak	1.42527	9.01628e-06			Cyp4f17	unchanged	0.18463	LD induced
					Ap1s1	nopeak	0.366066	0.000702635			Pik3r6	unchanged	0.198584	LD induced
					Fcgr1	nopeak	0.873069	3.87475e-07			Scn1b	unchanged	0.200093	LD induced
					Spire1	nopeak	0.486607	0.0390121			Atp6v1c1	unchanged	0.134196	LD induced
					Arhgap27	nopeak	0.458074	0.042037			Heatr6	unchanged	0.0966832	LD induced
					Lbh	nopeak	0.468573	0.000390544			Cfap45	unchanged	0.0465589	LD induced
					Cdc45	nopeak	0.971708	3.7667e-06			1700020D05Rik	unchanged	-0.438895	LD induced
					Mettl15	nopeak	0.409092	0.0176928			1700056E22Rik	unchanged	0.321638	LD induced
					Bcl10	nopeak	0.382909	0.000144655			Ces2c	unchanged	0.34153	LD induced
					Cenpi	nopeak	1.22277	3.58459e-05			C2cd4c	unchanged	0.620007	LD induced
					Fam180a	nopeak	0.69512	0.00763659			Arf6	unchanged	0.108168	LD induced
					Kctd17	nopeak	1.00494	8.18619e-07			Commd9	unchanged	0.16153	LD induced
					Slamf7	nopeak	0.826085	0.000267121			Gc	unchanged	0.0520389	LD induced
					Ckap2	nopeak	1.56471	1.35069e-08			Cep57	unchanged	-0.121335	LD induced
					Anxa3	nopeak	0.523489	0.00327619			Nemf	unchanged	-0.189464	LD induced
					Thbs2	nopeak	0.401828	0.0183992			Fkbp1a	unchanged	0.23899	LD induced
					Pfkfb4	nopeak	0.750914	0.00282102			Rgs16	unchanged	0.214294	LD induced
					Atad2	nopeak	0.470633	0.0179781			Tor1aip2	unchanged	-0.123943	LD induced
					Was	nopeak	0.682979	0.00154873			Slc17a4	unchanged	0.221327	LD induced
					Btbd10	nopeak	0.489047	0.00835486			Csrp2	unchanged	-0.0917325	LD induced
					Serpina3f	nopeak	0.634943	0.00774395			Tmem206	unchanged	0.215324	LD induced
					Fanci	nopeak	1.62105	5.98642e-08			Ubac2	unchanged	-0.134311	LD induced
					Arpc1b	nopeak	0.319794	0.0408812			Mir6942	unchanged	0.030846	LD induced
					C130050O18Rik	nopeak	0.694013	0.042183			Slc25a37	unchanged	0.051258	LD induced
					Col28a1	nopeak	1.02146	0.00152749			1810043H04Rik	unchanged	-0.0931123	LD induced
					Cdc20	nopeak	1.53261	3.47364e-10			Ankrd16	unchanged	-0.0499252	LD induced
					S100a6	nopeak	0.584654	0.0217302			Bvht	unchanged	0.338147	LD induced
					Nt5dc2	nopeak	0.306626	0.029283			Cyhr1	unchanged	-0.0706551	LD induced
					Serpina3g	nopeak	0.747049	0.00134369			Pdcd1lg2	unchanged	0.432623	LD induced
					Rsu1	nopeak	0.361127	1.96971e-05			Engase	unchanged	0.162285	LD induced
					Fam64a	nopeak	0.716154	0.0457522			C1s1	unchanged	0.136432	LD induced
					Kntc1	nopeak	1.22326	3.90259e-06			Ddx60	unchanged	-0.196043	LD induced
					Hist1h1d	nopeak	0.606935	0.000523213			Gm5820	unchanged	-0.638648	LD induced
					Trpm1	nopeak	0.850469	0.0148477			Cyp2d12	unchanged	-0.073531	LD induced
					Cxcr4	nopeak	1.06469	9.88971e-07			Gabarapl2	unchanged	0.0570246	LD induced
					Dnah11	nopeak	0.796581	0.0243996			Dntt	unchanged	0.0371813	LD induced
					Rhbdf1	nopeak	0.573739	0.00111417			Myl9	unchanged	-0.19777	LD induced
					Fam111a	nopeak	0.700787	0.000398017			Dscaml1	unchanged	-0.172055	LD induced
					Rtn4	nopeak	0.882828	7.93751e-14			Akap1	unchanged	0.127757	LD induced
					Adamts12	nopeak	0.926459	9.5071e-06			Tcte2	unchanged	-0.512218	LD induced
					H19	nopeak	1.12454	0.000833667			Gpt	unchanged	0.219617	LD induced
					Arhgap25	nopeak	0.796373	2.26515e-07			Btbd2	unchanged	-0.228999	LD induced
					Syk	nopeak	0.703878	2.55328e-05			Mob4	unchanged	-0.11556	LD induced
					Uchl3	nopeak	0.292215	0.00597242			Lyst	unchanged	-0.1624	LD induced
					Fut7	nopeak	0.989039	0.00432001			Mettl17	unchanged	0.0640344	LD induced
					Filip1l	nopeak	0.561539	0.00105254			Snx19	unchanged	0.14074	LD induced
					Robo1	nopeak	0.461768	0.0105416			Kdm4a	unchanged	0.0596276	LD induced
					Treml4	nopeak	0.63154	0.0169862			Bloc1s6	unchanged	0.13779	LD induced
					Gpr12	nopeak	1.62693	6.02239e-09			Haus7	unchanged	0.154527	LD induced
					Adam8	nopeak	1.14382	0.000100971			Usp1	unchanged	0.0436017	LD induced
					Hip1	nopeak	0.324922	0.0163483			Dpm2	unchanged	0.0933729	LD induced
					Sh2d1b1	nopeak	1.6377	4.81235e-07			1600014C10Rik	unchanged	0.1787	LD induced
					Fam219b	nopeak	0.276942	0.0103138			Fermt1	unchanged	0.595038	LD induced
					Pcna	nopeak	0.315538	0.00340071			2810029C07Rik	unchanged	0.455789	LD induced
					Vac14	nopeak	0.301258	0.0249577			Rps6kb2	unchanged	0.0392095	LD induced
					Cmtm3	nopeak	0.283666	0.0335765			Etnk1	unchanged	-0.0842704	LD induced
					Podxl2	nopeak	0.791304	0.0246893			Pten	unchanged	-0.186178	LD induced
					Pglyrp1	nopeak	0.741895	0.035869			Pla2g5	unchanged	-0.0596863	LD induced
					Alox15	nopeak	0.78393	0.0295595			Lmbr1l	unchanged	-0.288844	LD induced
					Tmsb10	nopeak	0.715604	1.55045e-07			Jmjd7	unchanged	0.122681	LD induced
					Ctc1	nopeak	0.265722	0.0401731			Fam172a	unchanged	-0.0809837	LD induced
					Jak3	nopeak	0.492347	0.00015555			Itih4	unchanged	0.110395	LD induced
					Lig1	nopeak	0.821727	4.54673e-07			Sh3bp5	unchanged	-0.127338	LD induced
					Trip13	nopeak	0.655636	0.0148094			Marcksl1-ps4	unchanged	0.101813	LD induced
					Clec12a	nopeak	0.831415	0.000648476			Pex10	unchanged	-0.0522151	LD induced
					Ppa2	nopeak	0.299786	0.00209787			Stxbp2	unchanged	0.180961	LD induced
					Net1	nopeak	0.332525	0.0169232			Xndc1	unchanged	0.210963	LD induced
					Ptafr	nopeak	0.819461	6.22779e-08			Gabarap	unchanged	0.2225	LD induced
					Troap	nopeak	0.832982	0.0195089			Zfp266	unchanged	-0.117338	LD induced
					Ano6	nopeak	0.365404	0.00480314			Mir2861	unchanged	0.290199	LD induced
					Sema5b	nopeak	1.56463	9.09778e-07			Srgap2	unchanged	0.057618	LD induced
					Itm2c	nopeak	0.412672	3.9931e-05			Rpl34	unchanged	-0.199891	LD induced
					Mmp13	nopeak	1.38768	2.4492e-05			Adgrd1	unchanged	-0.480032	LD induced
					Msra	nopeak	0.52013	5.52296e-08			Trit1	unchanged	-0.0568626	LD induced
					Runx2	nopeak	0.662189	0.0474901			Ddhd1	unchanged	-0.00769557	LD induced
					Hist1h4k	nopeak	1.32331	1.89834e-18			Lrwd1	unchanged	-0.180887	LD induced
					Kif22	nopeak	1.25912	2.577e-08			Shroom3	unchanged	0.0323825	LD induced
					Postn	nopeak	0.754757	2.21208e-06			Erich6	unchanged	0.0340539	LD induced
					Lrrc8b	nopeak	0.633383	0.00615586			Fech	unchanged	-0.198771	LD induced
					Cebpe	nopeak	0.587101	0.00057798			Ddx5	unchanged	-0.126557	LD induced
					Apln	nopeak	0.830145	0.0150094			Nucks1	unchanged	-0.100054	LD induced
					Lsp1	nopeak	0.636368	0.000719074			Tmem40	unchanged	-0.0897556	LD induced
					Creg1	nopeak	0.649422	1.24199e-09			Chn1	unchanged	0.3506	LD induced
					Fhl3	nopeak	0.726108	0.0258099			Pdp2	unchanged	-0.122655	LD induced
					Lpxn	nopeak	0.912184	9.8666e-05			Lemd3	unchanged	0.135054	LD induced
					Plekho1	nopeak	0.484534	0.00696241			Abi3	unchanged	0.316011	LD induced
					Card9	nopeak	0.631599	0.0447355			Spata2	unchanged	-0.100092	LD induced
					Dok2	nopeak	0.650848	0.00941139			Rufy1	unchanged	0.156108	LD induced
					Dus2	nopeak	0.321168	0.00893147			Sugp2	unchanged	-0.0148509	LD induced
					Atg4a	nopeak	0.437117	9.06287e-06			AI597479	unchanged	0.147448	LD induced
					Napsa	nopeak	0.985747	0.000143483			Otud3	unchanged	0.0658352	LD induced
					Msmo1	nopeak	0.757244	7.41176e-07			Ccdc107	unchanged	0.197058	LD induced
					Stap1	nopeak	0.932473	2.83319e-08			Vkorc1l1	unchanged	0.0446737	LD induced
					Clec4n	nopeak	1.01396	3.25616e-05			Stx6	unchanged	0.0514766	LD induced
					Uap1l1	nopeak	1.59426	3.49742e-15			1700108F19Rik	unchanged	0.559085	LD induced
					Fhl2	nopeak	0.756624	0.0138621			Mpzl3	unchanged	0.00094615	LD induced
					Hist1h2ak	nopeak	1.13036	2.07454e-06			Habp4	unchanged	0.0582048	LD induced
					Slc9a6	nopeak	0.271789	0.0324006			Lgi3	unchanged	-0.274721	LD induced
					Col6a3	nopeak	0.691829	0.000298708			Vps37d	unchanged	-0.0868273	LD induced
					Plce1	nopeak	0.688726	2.43826e-08			Tex2	unchanged	0.242654	LD induced
					Cpeb1	nopeak	0.551031	0.0102014			Dcaf15	unchanged	0.122347	LD induced
					Cep55	nopeak	1.13318	0.000363531			Atraid	unchanged	0.0396365	LD induced
					Iqgap3	nopeak	1.35294	3.88238e-08			Ppp4r4	unchanged	0.104666	LD induced
					Endod1	nopeak	1.29462	4.73724e-14			D630045J12Rik	unchanged	0.465872	LD induced
					Tlr1	nopeak	1.15546	1.70709e-07			Robo4	unchanged	-0.125607	LD induced
					Ctps2	nopeak	0.47954	0.000293393			Ist1	unchanged	0.0192938	LD induced
					Cep78	nopeak	0.616004	8.82832e-05			Mup5	unchanged	-0.430101	LD induced
					Txn1	nopeak	0.275201	3.40829e-05			Znrd1as	unchanged	0.0561223	LD induced
					Wnt4	nopeak	0.513271	0.0101708			Ywhae	unchanged	-0.187218	LD induced
					Arrdc2	nopeak	0.396603	0.0136472			Sult1b1	unchanged	-0.155609	LD induced
					Fscn1	nopeak	0.551838	0.000358882			Prdm9	unchanged	0.00290198	LD induced
					Rasd1	nopeak	0.846062	0.0159113			Ocel1	unchanged	-0.0823622	LD induced
					Aqp7	nopeak	1.74526	6.03536e-08			Chst3	unchanged	-0.131829	LD induced
					Ctps	nopeak	1.20403	1.93829e-14			Ormdl2	unchanged	-0.0575424	LD induced
					Ppm1m	nopeak	0.423739	0.00055447			4930447K03Rik	unchanged	0.0170999	LD induced
					Hacd1	nopeak	0.309529	0.0229531			Rpl18	unchanged	-0.257952	LD induced
					Emp3	nopeak	0.604084	0.00586484			Pik3cb	unchanged	0.0257032	LD induced
					Itga8	nopeak	0.41211	0.0190608			Ubiad1	unchanged	0.157126	LD induced
					Ccng1	nopeak	0.544071	2.21954e-06			Tmem248	unchanged	-0.216464	LD induced
					Il21r	nopeak	0.724538	0.0186857			Mup4	unchanged	-0.113737	LD induced
					Slc25a4	nopeak	0.464863	0.00398453			Pink1	unchanged	0.0760083	LD induced
					Smim24	nopeak	0.63644	0.0407776			Lhx2	unchanged	-0.175889	LD induced
					Wdr62	nopeak	0.465651	0.0247595			Fgf1	unchanged	-0.0793058	LD induced
					Ifit3b	nopeak	0.445509	0.0126927			Gdpgp1	unchanged	-0.051048	LD induced
					Cdca8	nopeak	1.16107	1.94027e-06			Auh	unchanged	-0.044826	LD induced
					Dnm3os	nopeak	0.694041	0.0361751			AI987944	unchanged	-0.171994	LD induced
					Plat	nopeak	0.943065	2.45978e-05			Ubl7	unchanged	0.0168482	LD induced
					Tnfaip8	nopeak	0.521411	0.0113391			Recql4	unchanged	0.302398	LD induced
					Atp6v0d2	nopeak	0.599529	0.0306875			Zmat3	unchanged	-0.00257339	LD induced
					Cdkn1a	nopeak	1.5835	4.61484e-08			Clstn2	unchanged	-0.0637981	LD induced
					Clspn	nopeak	1.26154	5.97253e-05			Kif13a	unchanged	-0.019025	LD induced
					Cc2d1b	nopeak	0.370959	5.75358e-05			Cep95	unchanged	-0.260999	LD induced
					Bub1	nopeak	1.18434	0.00025635			Catsper2	unchanged	-0.0423083	LD induced
					Nudt5	nopeak	0.367524	0.000205612			Tuba8	unchanged	0.157186	LD induced
					Hist1h2bg	nopeak	0.450728	0.0208667			Srsf9	unchanged	0.0507011	LD induced
					I830077J02Rik	nopeak	0.850776	0.00283414			Rnf166	unchanged	0.0269995	LD induced
					Espl1	nopeak	1.18203	4.92561e-05			B3gat3	unchanged	-0.191309	LD induced
					Arl4a	nopeak	0.457571	1.39001e-05			Hck	unchanged	0.625148	LD induced
					Fxyd5	nopeak	0.812419	1.35191e-06			Sqstm1	unchanged	0.212833	LD induced
					Vsir	nopeak	0.487629	0.000801845			Stx16	unchanged	-0.0269888	LD induced
					Tpx2	nopeak	1.64217	5.75447e-17			Csad	unchanged	-0.0402719	LD induced
					BC022687	nopeak	0.709198	0.00770108			Taco1	unchanged	-0.0210659	LD induced
					Sh3bgrl	nopeak	0.407112	0.00414573			Ndufb9	unchanged	-0.0555053	LD induced
					Clstn3	nopeak	1.43339	4.45908e-17			Dscr3	unchanged	0.156537	LD induced
					Nol3	nopeak	0.92666	0.0011021			LOC102634812	unchanged	-0.711532	LD induced
					Spsb1	nopeak	0.588275	0.0152476			Klhl36	unchanged	-0.0822492	LD induced
					Ciita	nopeak	0.781043	1.01323e-07			Dclre1c	unchanged	-0.0776691	LD induced
					Cotl1	nopeak	0.355558	0.0263203			R74862	unchanged	0.07604	LD induced
					Proca1	nopeak	0.600188	0.00323789			Pccb	unchanged	-0.0758196	LD induced
					Lat2	nopeak	1.35248	2.03747e-06			Asb13	unchanged	0.0954719	LD induced
					Pdk3	nopeak	0.690348	0.0198709			4632415L05Rik	unchanged	-0.0328561	LD induced
					Fez2	nopeak	0.579636	1.22907e-08			Adtrp	unchanged	0.0665164	LD induced
					Gpx4	nopeak	0.756228	5.26056e-13			Gab3	unchanged	0.491528	LD induced
					C730036E19Rik	nopeak	0.766911	1.92406e-05			1700119H24Rik	unchanged	-0.163349	LD induced
					Dyrk3	nopeak	0.728517	0.00219647			Acot1	unchanged	0.170638	LD induced
					Tagln2	nopeak	0.780714	4.30324e-09			Fam63a	unchanged	0.0252341	LD induced
					Tcta	nopeak	0.338518	0.00532647			Dhh	unchanged	-0.178103	LD induced
					Ptgir	nopeak	0.851649	0.0166306			Cnot10	unchanged	-0.0328927	LD induced
					Tlr8	nopeak	0.650781	0.00292607			Swi5	unchanged	0.0302565	LD induced
					Clic1	nopeak	0.33436	0.0171432			Ube2v1	unchanged	0.0857725	LD induced
					Pf4	nopeak	1.02421	6.3877e-06			Cysltr2	unchanged	0.0730938	LD induced
					Hist1h3b	nopeak	1.48298	2.17913e-09			Ndufa3	unchanged	0.120175	LD induced
					Ppt1	nopeak	0.549532	6.14804e-09			Bphl	unchanged	0.0514801	LD induced
					Igfbp7	nopeak	0.369284	0.000952602			Nol11	unchanged	-0.0622648	LD induced
					Pld3	nopeak	0.281332	0.00707102			1700110C19Rik	unchanged	-0.0111506	LD induced
					Trem2	nopeak	1.36621	3.59692e-05			Lrrc14	unchanged	0.0800098	LD induced
					Rcan1	nopeak	0.991354	6.23656e-08			Cyp27b1	unchanged	0.0432495	LD induced
					H2afx	nopeak	0.419879	0.010336			Bgn	unchanged	0.107957	LD induced
					Cd36	nopeak	1.71393	1.19409e-21			Itpr1	unchanged	-0.18483	LD induced
					Gm5420	nopeak	1.09977	0.000384219			Shisa5	unchanged	0.217411	LD induced
					Igfbp3	nopeak	0.335657	0.0490318			Plekhf1	unchanged	0.270605	LD induced
					Myo9b	nopeak	0.693356	2.35011e-08			Itgb6	unchanged	0.288334	LD induced
					Lgmn	nopeak	0.569294	0.000690329			Ndufa2	unchanged	0.111392	LD induced
					Gins4	nopeak	0.271536	0.0093855			1700120C14Rik	unchanged	0.270618	LD induced
					Chek1	nopeak	1.87172	3.22131e-11			E030024N20Rik	unchanged	-0.585361	LD induced
					Armcx1	nopeak	0.364782	0.0353749			Rdh7	unchanged	-0.198002	LD induced
					Vcan	nopeak	1.08605	0.000295553			Pacsin3	unchanged	0.0281498	LD induced
					Ccl5	nopeak	1.34314	4.3913e-05			Cpt1b	unchanged	0.309907	LD induced
					Sprr1a	nopeak	1.13241	0.000202491			Nt5c3b	unchanged	0.137701	LD induced
					Anxa2	nopeak	1.99725	1.8957e-16			Ptpa	unchanged	0.123561	LD induced
					Fbln7	nopeak	0.619955	0.0177868			Tmem108	unchanged	0.157681	LD induced
					Sorbs1	nopeak	0.545133	1.11099e-07			Abtb1	unchanged	-0.018344	LD induced
					Lhx6	nopeak	0.569577	0.00289235			Mex3a	unchanged	0.188281	LD induced
					Stk11ip	nopeak	0.294602	0.027651			Lpar3	unchanged	0.300463	LD induced
					Syt9	nopeak	0.518269	0.0431556			Dlg4	unchanged	0.118008	LD induced
					Tnfrsf11a	nopeak	0.735584	0.00245322			Atg16l1	unchanged	-0.155518	LD induced
					Far2	nopeak	1.07714	0.0010146			Cenpa	unchanged	0.278623	LD induced
					Gpat2	nopeak	0.294901	0.0495822			Gm15787	unchanged	-0.311385	LD induced
					Plekho2	nopeak	0.435677	0.00240122			Capn15	unchanged	-0.29751	LD induced
					Sh3bgrl3	nopeak	0.718658	3.54027e-05			Stx1a	unchanged	0.552687	LD induced
					Selplg	nopeak	0.646068	0.00929272			Sec13	unchanged	0.154743	LD induced
					Gdf3	nopeak	2.05119	6.5755e-12			Fnip1	unchanged	-0.0866867	LD induced
					Cd1d1	nopeak	0.376206	6.01944e-06			Trap1	unchanged	0.030861	LD induced
					Abcg3	nopeak	0.685603	0.00302161			Pip4k2c	unchanged	0.173224	LD induced
					Sgol2a	nopeak	1.08225	7.61651e-05			Iqsec1	unchanged	-0.0672121	LD induced
					Pla2g4a	nopeak	0.651561	0.0161146			Dph5	unchanged	-0.0293071	LD induced
					Mecr	nopeak	0.300419	0.000398253			Spp2	unchanged	0.256503	LD induced
					Rtn2	nopeak	0.723394	0.016397			Nedd4l	unchanged	-0.0958271	LD induced
					Vim	nopeak	0.56783	0.000455482			Plekhm2	unchanged	0.0232496	LD induced
					Cd63	nopeak	1.08787	6.94125e-07			Lamtor2	unchanged	0.17952	LD induced
					Casc4	nopeak	0.518925	0.0176198			Pcdh12	unchanged	-0.0538673	LD induced
					Gpr34	nopeak	0.748567	0.0394432			Rpp38	unchanged	0.165835	LD induced
					Tbc1d19	nopeak	0.433504	0.0169163			Cyp4f39	unchanged	0.611401	LD induced
					Synj2	nopeak	0.996766	1.20948e-23			Ubxn6	unchanged	-0.0963341	LD induced
					Itga4	nopeak	0.76014	5.19349e-06			Cnpy3	unchanged	0.0509271	LD induced
					Col6a1	nopeak	0.652368	3.88565e-05			Lsg1	unchanged	-0.124511	LD induced
					Cyp51	nopeak	0.420895	0.0347713			Rnf14	unchanged	0.0538283	LD induced
					Hcfc1r1	nopeak	0.327584	0.00872394			Platr22	unchanged	0.192901	LD induced
					Spi1	nopeak	0.626038	0.0077813			Gpr84	unchanged	0.378762	LD induced
					Relt	nopeak	0.860605	0.00353169			Rarres2	unchanged	0.191522	LD induced
					Trappc6a	nopeak	0.290112	0.0159949			Pcyt2	unchanged	-0.0110079	LD induced
					Eml1	nopeak	0.407179	0.000605783			Lamtor1	unchanged	0.0899127	LD induced
					Zranb3	nopeak	0.46611	0.000805086			Bco1	unchanged	0.0585422	LD induced
					Evl	nopeak	0.644561	0.000403863			Cycs	unchanged	0.182138	LD induced
					Sowahc	nopeak	0.594226	1.00555e-06			Dennd4b	unchanged	-0.0892268	LD induced
					Nipa1	nopeak	0.786333	0.00106259			Gldn	unchanged	-0.492387	LD induced
					Cnn2	nopeak	0.455861	0.00225807			Akip1	unchanged	0.181682	LD induced
					Hebp2	nopeak	1.45852	2.63383e-07			Numb	unchanged	-0.0397302	LD induced
					Atpif1	nopeak	0.358175	0.000509128			Tnfrsf1b	unchanged	0.0339281	LD induced
					Psrc1	nopeak	1.16347	0.000391483			Lin7c	unchanged	-0.0958581	LD induced
					Smc2	nopeak	0.842649	3.88169e-07			Fam149b	unchanged	0.143636	LD induced
					Hist1h2bl	nopeak	1.29609	9.30413e-07			Rundc3b	unchanged	0.368962	LD induced
					Ppm1h	nopeak	0.515276	0.00460104			Bloc1s3	unchanged	0.208565	LD induced
					Snhg18	nopeak	0.870111	0.000394501			Ltb	unchanged	0.326628	LD induced
					Large	nopeak	0.355131	0.0139484			Ankrd11	unchanged	-0.0652191	LD induced
					Brca1	nopeak	0.391382	0.0310082			Cyp2f2	unchanged	-0.283269	LD induced
					Mvp	nopeak	0.567293	1.48552e-06			Abhd11os	unchanged	0.0513529	LD induced
					Bckdhb	nopeak	0.339375	1.47882e-06			Pet100	unchanged	-0.0457625	LD induced
					Aplp2	nopeak	0.476326	0.000367393			Snph	unchanged	0.161493	LD induced
					Mthfd1l	nopeak	1.9584	6.27823e-18			Ccl17	unchanged	-0.027072	LD induced
					Rhbdf2	nopeak	0.494252	0.00799412			Dzip1	unchanged	-0.0755962	LD induced
					Flna	nopeak	0.416161	0.0320344			Oxnad1	unchanged	0.0494279	LD induced
					Mbp	nopeak	0.577936	0.0168768			Qk	unchanged	0.00399053	LD induced
					Twf2	nopeak	0.790499	6.63127e-06			Fbxl3	unchanged	-0.18819	LD induced
					Ccdc18	nopeak	0.723918	0.00974497			Nnat	unchanged	-0.250151	LD induced
					Hist1h2ad	nopeak	0.675448	0.0252168			Por	unchanged	0.0523717	LD induced
					Cmtm4	nopeak	0.440742	0.000427575			Rrm2b	unchanged	-0.0975592	LD induced
					Cntnap1	nopeak	2.01687	9.40995e-16			A530099J19Rik	unchanged	0.318421	LD induced
					Tor3a	nopeak	0.78202	5.4482e-12			Ppil1	unchanged	0.164875	LD induced
					Prpf19	nopeak	0.272439	0.0100127			Necab3	unchanged	0.282364	LD induced
					Itgb2	nopeak	0.610689	0.0452829			Dmtn	unchanged	0.142097	LD induced
					Grap2	nopeak	0.685505	0.0416746			Trnp1	unchanged	-0.457335	LD induced
					Tubb2b	nopeak	0.802682	0.0252061			Snrnp48	unchanged	-0.176258	LD induced
					Abhd4	nopeak	0.387513	0.000978511			Asap1	unchanged	-0.132093	LD induced
					Fignl1	nopeak	2.05195	3.15911e-15			Olfr920	unchanged	0.0383527	LD induced
					App	nopeak	0.289323	0.00188824			St3gal6	unchanged	-0.161774	LD induced
					Tpgs2	nopeak	0.315319	0.0113791			Mrps21	unchanged	0.0500099	LD induced
					Rgs10	nopeak	0.779912	4.29268e-05			Tmem41b	unchanged	-0.08132	LD induced
					Arl4c	nopeak	0.440193	0.0101708			Txndc12	unchanged	0.0440773	LD induced
					Des	nopeak	0.328487	0.041652			Mir1898	unchanged	-0.400039	LD induced
					Slc10a3	nopeak	0.316087	0.0159627			1700001L05Rik	unchanged	-0.239055	LD induced
					Plekha1	nopeak	0.9578	4.9838e-09			Tomm20	unchanged	0.0345817	LD induced
					Tm6sf1	nopeak	0.735131	0.000134274			Wdr27	unchanged	0.200177	LD induced
					Tnip1	nopeak	0.568779	5.27604e-06			Cetn2	unchanged	0.184569	LD induced
					3110035E14Rik	nopeak	0.798037	0.02494			Tmem50a	unchanged	0.0921255	LD induced
					Rad1	nopeak	0.278104	0.0232731			P2ry2	unchanged	-0.0120579	LD induced
					Cdc42se1	nopeak	0.42009	0.000371629			Rabl6	unchanged	0.0105935	LD induced
					Fmn1	nopeak	0.421472	0.0148664			Tomt	unchanged	-0.170724	LD induced
					Asf1b	nopeak	1.01479	0.000288915			Styx	unchanged	-0.0393216	LD induced
					Cx3cr1	nopeak	1.98466	6.41469e-16			Dtx3	unchanged	0.258143	LD induced
					Plxna3	nopeak	0.704649	0.0288526			Ldoc1l	unchanged	0.0440356	LD induced
					Fbln2	nopeak	0.853366	2.88202e-08			Rbm17	unchanged	-0.0439718	LD induced
					Pkmyt1	nopeak	0.775953	0.0216963			Sugp1	unchanged	-0.158702	LD induced
					Olfml3	nopeak	0.992828	3.51306e-09			Arhgap27os3	unchanged	0.144833	LD induced
					Ptprc	nopeak	0.607135	0.00602964			Ahr	unchanged	-0.106998	LD induced
					Pstpip1	nopeak	0.616185	0.0404576			Prkag2	unchanged	-0.189935	LD induced
					Noxa1	nopeak	0.756998	0.0303843			Kcnk1	unchanged	0.202539	LD induced
					Pdgfrl	nopeak	0.764204	0.0212029			Vps39	unchanged	-0.0479525	LD induced
					Matk	nopeak	1.22608	4.79333e-05			Tmem87a	unchanged	-0.0676204	LD induced
					Mt2	nopeak	1.28665	5.8432e-08			Anxa9	unchanged	-0.122816	LD induced
					Trem3	nopeak	0.81919	0.0208281			Gopc	unchanged	-0.109844	LD induced
					Dapp1	nopeak	0.623897	0.00820654			Mapkbp1	unchanged	-0.277003	LD induced
					Rad9a	nopeak	0.436121	0.0296156			Aph1a	unchanged	0.0308353	LD induced
					Lyve1	nopeak	0.789522	0.000285863			Naif1	unchanged	-0.103239	LD induced
					Ccl4	nopeak	1.5746	1.38508e-06			Podn	unchanged	-0.0447369	LD induced
					Ccdc120	nopeak	1.92922	9.22239e-11			Mus81	unchanged	0.0783046	LD induced
					Chtf18	nopeak	1.01333	0.000899885			Avil	unchanged	-0.174098	LD induced
					Dbn1	nopeak	0.567922	0.00314543			Use1	unchanged	-0.198006	LD induced
					S100a11	nopeak	1.42579	4.40043e-08			Thop1	unchanged	0.23861	LD induced
					Pdrg1	nopeak	0.302405	0.0194428			Psma7	unchanged	-0.0943118	LD induced
					Slc50a1	nopeak	0.266367	0.038732			2410016O06Rik	unchanged	-0.0349712	LD induced
					Galk2	nopeak	0.346471	0.0040339			Ap5b1	unchanged	0.0904867	LD induced
					Mdp1	nopeak	0.268749	0.0260786			Clta	unchanged	0.0180187	LD induced
					Sh3kbp1	nopeak	0.426753	0.0399116			Clasp1	unchanged	0.0784225	LD induced
					Slc5a6	nopeak	1.05023	2.56748e-12			Irak3	unchanged	0.196202	LD induced
					Themis	nopeak	3.2362	2.43651e-33			Atp1a2	unchanged	-0.0217521	LD induced
					Pacrg	nopeak	1.65954	3.5038e-07			Dock4	unchanged	-0.330077	LD induced
					Racgap1	nopeak	1.21928	2.10193e-05			Phkg1	unchanged	-0.470431	LD induced
					Ubap1	nopeak	0.33532	0.000112525			Trp53inp2	unchanged	0.269687	LD induced
					Vps41	nopeak	0.383854	2.72255e-08			Sumf2	unchanged	0.0893484	LD induced
					Stil	nopeak	0.875395	0.0016698			Cd1d2	unchanged	0.209148	LD induced
					Asic5	nopeak	0.790431	4.9512e-08			Tmem231	unchanged	0.265866	LD induced
					Il10	nopeak	0.898716	0.00891509			Clns1a	unchanged	-0.102268	LD induced
					Mcm8	nopeak	0.42114	0.0426123			Ciz1	unchanged	0.113599	LD induced
					Ak1	nopeak	0.690186	0.0145694			Mblac1	unchanged	0.260954	LD induced
					Dnajc9	nopeak	0.584893	1.27455e-06			Klhl26	unchanged	-0.229592	LD induced
					Pla2g7	nopeak	0.482237	0.015459			Nfe2l3	unchanged	-0.536566	LD induced
					Ctss	nopeak	0.871257	1.88547e-06			Star	unchanged	-0.000880482	LD induced
					Exoc4	nopeak	0.500505	9.82715e-06			Tgfb3	unchanged	0.312098	LD induced
					Myl6	nopeak	0.294276	0.00108542			AI854703	unchanged	0.0585352	LD induced
					Serpini1	nopeak	1.1417	5.45602e-05			Dnaic1	unchanged	0.419601	LD induced
					Acot9	nopeak	0.725657	9.533e-07			Ndrg2	unchanged	-0.075721	LD induced
					Ywhah	nopeak	0.636442	3.47095e-08			Nfe2	unchanged	0.123943	LD induced
					Scimp	nopeak	0.795923	0.00281428			Pomt2	unchanged	-0.108259	LD induced
					Cyp2ab1	nopeak	0.737592	0.0353923			Wbscr27	unchanged	0.108194	LD induced
					Ccl3	nopeak	1.52884	1.96561e-06			Chp1	unchanged	-0.218731	LD induced
					Prcp	nopeak	0.408014	0.00919241			E2f8	unchanged	-0.121798	LD induced
					Entpd1	nopeak	0.476852	0.0129263			Snora81	unchanged	-0.339333	LD induced
					Saa2	nopeak	2.92074	6.99752e-51			Sp6	unchanged	0.121999	LD induced
					Tax1bp3	nopeak	0.60216	1.77867e-07			Prdm11	unchanged	0.0293861	LD induced
					Tspan17	nopeak	0.423806	0.0360444			Lipg	unchanged	0.218679	LD induced
					Snrnp35	nopeak	0.454341	0.00562164			Inpp5e	unchanged	-0.157553	LD induced
					Ncald	nopeak	0.334423	0.0347646			Lsm1	unchanged	0.152527	LD induced
					Gpihbp1	nopeak	0.31999	0.0234701			Mnd1	unchanged	-0.0269684	LD induced
					Hist1h2an	nopeak	0.787124	0.0292418			Srp19	unchanged	0.107815	LD induced
					Clec4d	nopeak	1.083	0.00152749			Fam175a	unchanged	0.0515599	LD induced
					BC026585	nopeak	0.597072	3.287e-06			Nr1h4	unchanged	-0.132762	LD induced
					Spc25	nopeak	1.41273	5.46507e-26			Jade2	unchanged	-0.212516	LD induced
					Gbp3	nopeak	0.385482	0.0158087			Rae1	unchanged	-0.0840287	LD induced
					Slco5a1	nopeak	0.655905	0.0321167			Dcaf12	unchanged	0.0105618	LD induced
					Cygb	nopeak	0.35211	0.0428251			Serpinb2	unchanged	0.193698	LD induced
					Siglecf	nopeak	0.754884	0.0369539			Scpep1	unchanged	0.258676	LD induced
					Ttf2	nopeak	0.30075	0.0389788			Syce3	unchanged	0.117228	LD induced
					Arhgap19	nopeak	0.413518	0.0370735			Papss1	unchanged	0.14015	LD induced
					Serpinh1	nopeak	0.751142	1.32792e-06			Tln1	unchanged	-0.0888102	LD induced
					Ucp2	nopeak	0.99841	1.54406e-15			L1cam	unchanged	0.128761	LD induced
					Myof	nopeak	0.843254	2.07372e-07			Vps37b	unchanged	-0.0743676	LD induced
					Fkbp7	nopeak	0.396406	0.00588084			Mfn2	unchanged	0.0993674	LD induced
					Arhgef3	nopeak	0.295394	0.0407876			Micall2	unchanged	0.176846	LD induced
					Map1lc3a	nopeak	0.409702	0.000289924			D8Ertd82e	unchanged	-0.10763	LD induced
					Cdc6	nopeak	1.65077	1.20104e-08			Armc10	unchanged	-0.200824	LD induced
					Col1a2	nopeak	1.02203	1.07961e-10			Card10	unchanged	0.0197599	LD induced
					Il10ra	nopeak	0.424654	0.0360888			Dynlrb1	unchanged	0.248313	LD induced
					Ptpre	nopeak	0.563642	0.0017918			Hdac6	unchanged	0.0247089	LD induced
					Lrrc75a	nopeak	0.623653	0.0362524			Slc26a6	unchanged	0.0668492	LD induced
					Ikbip	nopeak	0.399742	0.0363271			Eif4ebp1	unchanged	-0.0157347	LD induced
					Map3k6	nopeak	0.478451	0.0414742			Cited4	unchanged	0.00979214	LD induced
					Cd68	nopeak	0.880277	9.60968e-07			Marcksl1	unchanged	0.203728	LD induced
					Cd200r1	nopeak	0.528536	0.0400814			Nol12	unchanged	0.131818	LD induced
					Ccr5	nopeak	0.568734	0.00470212			Arntl	unchanged	-0.0921882	LD induced
					Clec4e	nopeak	1.79579	1.76372e-08			Kif1b	unchanged	-0.201929	LD induced
					Akap6	nopeak	0.611102	0.0415298			Cdkn1c	unchanged	0.401775	LD induced
					Fam131c	nopeak	1.16303	1.34076e-06			Vwa1	unchanged	0.0930086	LD induced
					C3ar1	nopeak	0.633337	0.000481521			Usp50	unchanged	0.57858	LD induced
					Chst11	nopeak	1.33631	2.16639e-06			Phpt1	unchanged	0.0499241	LD induced
					Hist1h2bf	nopeak	1.35837	1.36421e-07			Mrpl40	unchanged	0.0568903	LD induced
					Tes	nopeak	0.558686	0.0175726			Hormad2	unchanged	0.12537	LD induced
					Plau	nopeak	0.949551	5.45733e-08			Nudt2	unchanged	0.244962	LD induced
					Nt5c2	nopeak	0.460139	1.54405e-05			Ifit1bl2	unchanged	0.0305895	LD induced
					Fgf21	nopeak	0.890397	0.00739313			E330033B04Rik	unchanged	-0.344551	LD induced
					Tmco3	nopeak	0.353565	0.0281199			Tmem44	unchanged	0.222145	LD induced
					Ddias	nopeak	0.937456	0.0018965			Hc	unchanged	-0.163511	LD induced
					Ccdc109b	nopeak	0.756566	0.0336587			Comp	unchanged	-0.428922	LD induced
					Tchh	nopeak	0.78366	0.0231602			4930539E08Rik	unchanged	0.47265	LD induced
					Mcemp1	nopeak	0.772184	0.0324834			Megf6	unchanged	0.259707	LD induced
					Corin	nopeak	1.29395	9.22487e-05			Pdgfra	unchanged	0.161122	LD induced
					Srd5a3	nopeak	0.321211	0.0459599			Sit1	unchanged	-0.121823	LD induced
					Mmgt1	nopeak	0.264952	0.0216628			Nhlrc3	unchanged	0.16192	LD induced
					Ckb	nopeak	0.643654	0.000983448			Lrrc24	unchanged	0.227315	LD induced
					2610020H08Rik	nopeak	0.424203	0.0164081			Oasl1	unchanged	0.0145758	LD induced
					Rad51ap1	nopeak	1.41707	3.67532e-07			Bcl2l1	unchanged	0.24925	LD induced
					Atp8b5	nopeak	0.659412	0.0390244			2010016I18Rik	unchanged	-0.13015	LD induced
					Rcan2	nopeak	1.3757	1.42793e-10			Uckl1os	unchanged	-0.0547768	LD induced
					Mfsd7c	nopeak	0.624942	0.00199311			Nap1l4	unchanged	0.0239795	LD induced
					C1qb	nopeak	0.62224	0.00564582			Kremen2	unchanged	0.422469	LD induced
					Rgs2	nopeak	0.69663	0.00105732			Aplnr	unchanged	0.144773	LD induced
					Tamm41	nopeak	0.417533	0.00918686			Rhbdd2	unchanged	0.179488	LD induced
					Rxrg	nopeak	0.435197	0.000976239			Cd14	unchanged	0.496992	LD induced
					Hist1h4f	nopeak	0.859173	1.71145e-10			Zmym3	unchanged	-0.148532	LD induced
					Arhgap44	nopeak	0.998719	3.50811e-05			Fam46b	unchanged	-0.376961	LD induced
					Fam129a	nopeak	0.480715	0.00217658			1700120K04Rik	unchanged	-0.371794	LD induced
					Clec14a	nopeak	0.35952	0.00536583			5830444B04Rik	unchanged	0.270298	LD induced
					Ms4a6c	nopeak	1.18847	4.76114e-07			Manba	unchanged	0.0704235	LD induced
					Actg1	nopeak	0.636691	0.000140624			Gm16907	unchanged	-0.0859361	LD induced
					Atp6v1d	nopeak	0.36956	6.54636e-07			Cks2	unchanged	-0.115878	LD induced
					Apoe	nopeak	0.267868	0.0269227			Glce	unchanged	-0.21203	LD induced
					Fgf11	nopeak	0.646192	0.0484154			Lsm4	unchanged	-0.0424331	LD induced
					Mcm3	nopeak	0.99062	1.16371e-08			Mab21l2	unchanged	0.55086	LD induced
					Epha3	nopeak	0.51404	0.0135911			Gm996	unchanged	-0.0567299	LD induced
					Efcab11	nopeak	0.781477	0.0305229			Klhl10	unchanged	-0.100129	LD induced
					Ncapg2	nopeak	0.787639	0.000229001			Zfp750	unchanged	-0.0806095	LD induced
					Ms4a6b	nopeak	0.937553	9.95856e-07			Rbm19	unchanged	0.135724	LD induced
					Ms4a4a	nopeak	1.36789	3.83069e-05			Chkb	unchanged	0.233443	LD induced
					Mmp8	nopeak	0.930341	0.00599609			Tspan14	unchanged	0.245238	LD induced
					Tinag	nopeak	0.691441	0.0420803			Mamstr	unchanged	-0.174253	LD induced
					Wbp5	nopeak	0.486336	0.00130307			Slc35e2	unchanged	-0.218837	LD induced
					Hist1h3f	nopeak	0.373386	0.00277622			Dkk3	unchanged	0.0244047	LD induced
					Ccl6	nopeak	0.849312	0.000128413			Fubp1	unchanged	-0.0765066	LD induced
					Acox1	nopeak	0.544561	5.03343e-06			Msantd2	unchanged	-0.1889	LD induced
					Mpdu1	nopeak	0.47498	5.61242e-07			Rnf44	unchanged	-0.20025	LD induced
					Ctsj	nopeak	0.666759	0.0212551			Ginm1	unchanged	0.1651	LD induced
					Vegfa	unchanged	-0.546679	7.29051e-07			Apol10b	unchanged	0.251677	LD induced
					C8a	unchanged	-0.487906	0.00147884			Cbx2	unchanged	-0.158788	LD induced
					Lrp1	unchanged	-0.701297	6.01833e-07			Sema7a	unchanged	-0.0968188	LD induced
					Pdilt	unchanged	-0.659896	0.000626461			Plgrkt	unchanged	0.0878027	LD induced
					Rps12	unchanged	-0.307772	0.0013881			Arid3a	unchanged	0.173538	LD induced
					Zfp292	unchanged	-0.498216	0.004709			Pddc1	unchanged	0.0222991	LD induced
					Kdm5b	unchanged	-0.565188	0.000467226			Gm5523	unchanged	0.146591	LD induced
					Syvn1	unchanged	-0.527759	0.00388389			Atad3aos	unchanged	0.045244	LD induced
					Wapl	unchanged	-0.274546	0.0118492			Ccdc183	unchanged	-0.159023	LD induced
					Sigmar1	unchanged	-0.311	0.0309629			9930012K11Rik	unchanged	-0.367522	LD induced
					Zfp653	unchanged	-0.482606	0.0061197			Hspa9	unchanged	-0.130952	LD induced
					Crip2	unchanged	-0.361943	0.000365353			Tor2a	unchanged	0.127463	LD induced
					Mir192	unchanged	-0.739593	0.0222601			Ddx27	unchanged	-0.1358	LD induced
					F10	unchanged	-0.452784	1.4023e-07			BC002163	unchanged	0.174207	LD induced
					Lrp2bp	unchanged	-0.947382	0.00496284			Ocstamp	unchanged	0.348226	LD induced
					Igf1	unchanged	-0.633068	7.2082e-07			Slc38a4	unchanged	-0.16908	LD induced
					Nrp1	unchanged	-0.510939	7.32029e-05			Ccdc57	unchanged	0.231994	LD induced
					Tomm40l	unchanged	-0.618145	1.72285e-08			Fam195b	unchanged	0.0516026	LD induced
					Naca	unchanged	-0.295753	0.000170792			Fcer2a	unchanged	0.300696	LD induced
					Dsg2	unchanged	-0.732837	2.44409e-09			Terc	unchanged	0.0695721	LD induced
					Rai1	unchanged	-0.539709	1.54862e-05			Mocs2	unchanged	0.0415822	LD induced
					Ric1	unchanged	-0.346056	8.25564e-05			Zbtb44	unchanged	-0.124422	LD induced
					Pikfyve	unchanged	-0.304397	0.00491436			Mfsd11	unchanged	0.114037	LD induced
					Fga	unchanged	-0.606927	1.17905e-11			Aebp2	unchanged	0.0738642	LD induced
					Fau	unchanged	-0.307929	0.00512335			Aif1	unchanged	0.359752	LD induced
					Slc22a23	unchanged	-0.420191	0.000570854			Hspa8	unchanged	-0.00922362	LD induced
					Hectd1	unchanged	-0.302986	0.000737006			Snord2	unchanged	-0.353888	LD induced
					Tsc22d2	unchanged	-0.460264	0.00988016			Ptprcap	unchanged	0.0303971	LD induced
					Slc25a23	unchanged	-0.368115	0.00599433			Kirrel	unchanged	0.0519173	LD induced
					Il13ra1	unchanged	-0.52463	0.000105005			Zfp606	unchanged	-0.0436204	LD induced
					Apom	unchanged	-0.795499	5.31057e-15			Lrrc8a	unchanged	-0.00704619	LD induced
					Thrb	unchanged	-0.309072	0.00673006			Ttll13	unchanged	-0.451892	LD induced
					Foxp2	unchanged	-0.430621	0.045779			Npnt	unchanged	0.141994	LD induced
					Zbtb33	unchanged	-0.674532	6.43588e-06			Inpp5k	unchanged	0.0531024	LD induced
					Hipk2	unchanged	-0.378288	0.0311421			Tmem11	unchanged	-0.132839	LD induced
					Adh4	unchanged	-0.294768	0.0390911			Ptpn2	unchanged	-0.163916	LD induced
					Msl2	unchanged	-0.437491	2.49857e-06			Fads1	unchanged	0.123073	LD induced
					Comt	unchanged	-0.264809	0.00869945			Dnttip1	unchanged	-0.0391862	LD induced
					Nsun2	unchanged	-0.346905	6.40766e-05			Ldlrad3	unchanged	0.109067	LD induced
					Hnrnpa3	unchanged	-0.53544	0.000962602			Cyp2j5	unchanged	0.00542894	LD induced
					Qser1	unchanged	-0.394556	0.0030718			4732416N19Rik	unchanged	-0.517299	LD induced
					Zhx3	unchanged	-0.474367	5.28223e-07			Sh3glb2	unchanged	0.20811	LD induced
					Otud4	unchanged	-0.316889	0.00386086			Jup	unchanged	0.00608601	LD induced
					Ankhd1	unchanged	-0.267486	0.00751222			Cltb	unchanged	0.106131	LD induced
					Agtr1a	unchanged	-0.405122	7.534e-06			Dlx4	unchanged	-0.254728	LD induced
					Dact1	unchanged	-0.562655	0.0050474			Cdc42bpa	unchanged	-0.0218996	LD induced
					Fam109a	unchanged	-0.377202	0.0442275			Sema3f	unchanged	0.015064	LD induced
					Card6	unchanged	-0.636869	1.55818e-07			Pgrmc2	unchanged	0.137067	LD induced
					Khnyn	unchanged	-0.310002	0.0307742			Gzmm	unchanged	-0.126977	LD induced
					Hacl1	unchanged	-0.683588	9.98566e-11			Sumo1	unchanged	0.190102	LD induced
					Iws1	unchanged	-0.419182	5.94954e-05			9330136K24Rik	unchanged	-0.176147	LD induced
					Irf3	unchanged	-0.322174	2.15439e-05			Tmem107	unchanged	0.118668	LD induced
					Map3k2	unchanged	-0.378989	0.00587617			Gng10	unchanged	0.09841	LD induced
					Nat8f1	unchanged	-0.813843	1.60112e-08			1810014B01Rik	unchanged	-0.0773469	LD induced
					Pard3	unchanged	-0.315147	0.000137971			Chst10	unchanged	-0.261218	LD induced
					Tbc1d30	unchanged	-0.640809	0.00271532			Gm19522	unchanged	-0.088837	LD induced
					Izumo4	unchanged	-0.462811	0.03148			Fam129b	unchanged	0.136632	LD induced
					Ep300	unchanged	-0.481361	0.00164079			Ifnlr1	unchanged	0.00822674	LD induced
					Tpcn1	unchanged	-0.352206	0.0188652			Sdccag3	unchanged	0.0440697	LD induced
					Ccdc38	unchanged	-0.703491	0.0488658			2019-03-09	unchanged	-0.361197	LD induced
					Capn3	unchanged	-0.676294	0.0015589			Wdr86	unchanged	0.103866	LD induced
					Prrc2b	unchanged	-0.374126	0.000398017			B430010I23Rik	unchanged	-0.111654	LD induced
					Mrm1	unchanged	-0.4237	0.0313005			Themis2	unchanged	0.256804	LD induced
					Gpr146	unchanged	-0.493733	0.0013453			Wdsub1	unchanged	-0.154422	LD induced
					Atg4d	unchanged	-0.321499	0.00432804			Tmem161a	unchanged	0.00581199	LD induced
					Plec	unchanged	-0.393703	0.00178775			Adra2b	unchanged	0.242939	LD induced
					Myo1b	unchanged	-0.496562	3.47095e-08			Fosl2	unchanged	0.171111	LD induced
					Ncoa3	unchanged	-0.291203	0.0111035			Sema6b	unchanged	0.0427205	LD induced
					Acvr2a	unchanged	-0.399894	0.000789058			Fbxl13	unchanged	0.434627	LD induced
					Socs4	unchanged	-0.511478	0.000183873			Ddx39b	unchanged	-0.0594695	LD induced
					Rplp1	unchanged	-0.297339	0.00285656			Csf1	unchanged	-0.0430469	LD induced
					Slc6a6	unchanged	-0.553918	2.02621e-08			Ik	unchanged	-0.00907262	LD induced
					Car8	unchanged	-0.322748	0.00582089			Sgta	unchanged	0.222946	LD induced
					Rgp1	unchanged	-0.270338	0.0356779			Wdr82	unchanged	-0.0403969	LD induced
					Inmt	unchanged	-0.90268	2.21807e-05			Dnajc30	unchanged	-0.0179713	LD induced
					Sec24a	unchanged	-0.484272	0.0045487			Dock9	unchanged	0.0243396	LD induced
					Pid1	unchanged	-0.36027	0.00516268			Asah2	unchanged	0.180747	LD induced
					Scamp1	unchanged	-0.61319	1.38121e-11			Cabp4	unchanged	0.474279	LD induced
					Rnase4	unchanged	-0.596136	0.00173032			Dolpp1	unchanged	0.0135253	LD induced
					Terf1	unchanged	-0.345115	0.0120238			Atad1	unchanged	-0.201659	LD induced
					Atoh8	unchanged	-0.462027	0.0174015			Fpgt	unchanged	-0.0306526	LD induced
					Usp9x	unchanged	-0.306916	0.00895629			0610007P14Rik	unchanged	0.157549	LD induced
					Nrn1	unchanged	-0.424641	1.39586e-07			Slc26a2	unchanged	0.245037	LD induced
					Rprd1b	unchanged	-0.456016	5.99288e-06			Il33	unchanged	0.0981783	LD induced
					Trabd	unchanged	-0.394749	1.03876e-06			Btd	unchanged	-0.19864	LD induced
					Fbrs	unchanged	-0.668195	7.63874e-05			1600029I14Rik	unchanged	0.202034	LD induced
					Marf1	unchanged	-0.303678	0.0252215			2700069I18Rik	unchanged	0.385513	LD induced
					Etnppl	unchanged	-0.972247	6.77506e-07			Tprgl	unchanged	0.157821	LD induced
					Ctsl	unchanged	-0.321334	0.00997505			Irf9	unchanged	-0.139743	LD induced
					Fbxo32	unchanged	-0.454751	0.0124586			Irgm2	unchanged	-0.0857931	LD induced
					Tram1	unchanged	-0.33166	0.00105531			Npb	unchanged	-0.256641	LD induced
					Tmem9	unchanged	-0.378884	0.000213566			Mettl23	unchanged	-0.125458	LD induced
					Chmp7	unchanged	-0.365599	6.39618e-06			Eml3	unchanged	-0.2607	LD induced
					Slco2a1	unchanged	-1.29049	3.21693e-18			Akr1b10	unchanged	0.384128	LD induced
					Rexo1	unchanged	-0.372235	0.00214201			4930405A21Rik	unchanged	0.189152	LD induced
					Myo6	unchanged	-0.334409	0.000224472			4930405O22Rik	unchanged	-0.416969	LD induced
					Larp1	unchanged	-0.520501	3.39608e-06			Fabp7	unchanged	0.401423	LD induced
					Ncor2	unchanged	-0.625646	0.000659909			Arl16	unchanged	0.269929	LD induced
					Zdhhc20	unchanged	-0.29121	0.0355334			Setd4	unchanged	-0.302934	LD induced
					Elovl6	unchanged	-0.821192	4.74655e-10			Strap	unchanged	-0.0220558	LD induced
					Inca1	unchanged	-0.378915	0.0370347			Pdia3	unchanged	-0.186278	LD induced
					Epb41l5	unchanged	-0.415342	0.000985301			Tead1	unchanged	0.151952	LD induced
					Lsm14a	unchanged	-0.270629	0.010614			Hlcs	unchanged	0.00130887	LD induced
					2019-03-06	unchanged	-0.391559	0.00237054			Baz1a	unchanged	0.173268	LD induced
					Cyp4f13	unchanged	-0.457539	8.42322e-08			Ttc8	unchanged	0.249757	LD induced
					Klhl2	unchanged	-0.271703	0.00216146			BC049352	unchanged	-0.197201	LD induced
					Eif4ebp3	unchanged	-0.936871	0.000279578			Nek9	unchanged	-0.0330334	LD induced
					BC029214	unchanged	-0.86983	5.9919e-14			Gm1673	unchanged	0.0957564	LD induced
					Atp8b1	unchanged	-0.53406	8.73912e-07			Mir5133	unchanged	0.0216845	LD induced
					Sirt7	unchanged	-0.377583	0.000310883			Brsk2	unchanged	0.0618902	LD induced
					Snora21	unchanged	-0.719284	0.0132802			Scarna6	unchanged	-0.364852	LD induced
					Tanc2	unchanged	-0.401445	0.00380596			Tubg1	unchanged	0.146955	LD induced
					N4bp2	unchanged	-0.494857	0.00257056			Sncg	unchanged	-0.24356	LD induced
					Magi1	unchanged	-0.437676	6.84801e-08			Abcg1	unchanged	0.38539	LD induced
					1600002H07Rik	unchanged	-0.514234	0.0153193			5031425F14Rik	unchanged	-0.0309139	LD induced
					Tmppe	unchanged	-0.463012	0.000174623			Mphosph10	unchanged	-0.0135055	LD induced
					Pcbp2	unchanged	-0.556343	1.02122e-05			Rplp2	unchanged	-0.235004	LD induced
					Sox6	unchanged	-0.666539	5.76171e-06			Nrp	unchanged	-0.180455	LD induced
					Dmxl2	unchanged	-0.348497	0.00342219			Scamp4	unchanged	-0.0364219	LD induced
					Sos1	unchanged	-0.506181	0.00109939			Wfdc18	unchanged	0.178861	LD induced
					Cnp	unchanged	-0.621969	6.14605e-11			Grhl3	unchanged	0.286154	LD induced
					B330016D10Rik	unchanged	-0.59873	0.030106			Slc35a4	unchanged	-0.0171022	LD induced
					Fkbp11	unchanged	-0.303304	0.0201966			Fra10ac1	unchanged	0.03261	LD induced
					Got1	unchanged	-0.653321	0.000767498			Gtpbp1	unchanged	-0.0651133	LD induced
					P2ry4	unchanged	-0.46239	0.00282455			Phyhip	unchanged	-0.331456	LD induced
					Nup210	unchanged	-0.419757	0.000776586			Atp11a	unchanged	-0.024375	LD induced
					Pms1	unchanged	-0.544223	0.0018281			Mir107	unchanged	-0.487195	LD induced
					Srrm2	unchanged	-0.573493	2.19002e-06			Tmem129	unchanged	-0.0362276	LD induced
					Rpl13a	unchanged	-0.414812	0.000509842			Wbscr22	unchanged	-0.105357	LD induced
					Lpp	unchanged	-0.43178	0.00611813			Mid1	unchanged	0.261532	LD induced
					Serpinb1a	unchanged	-0.67591	0.012944			Cct3	unchanged	0.0710198	LD induced
					Cacfd1	unchanged	-0.387352	0.000349335			Agpat2	unchanged	0.229343	LD induced
					Npr1	unchanged	-0.351422	0.00249582			Arl6ip4	unchanged	0.0870284	LD induced
					Mob3b	unchanged	-0.423161	0.00167779			Ctf1	unchanged	0.13042	LD induced
					Cdkl5	unchanged	-0.330433	0.0490391			Dyrk1b	unchanged	-0.314695	LD induced
					Pigx	unchanged	-0.284624	0.017758			Nr1d2	unchanged	-0.137986	LD induced
					Baz2a	unchanged	-0.448027	0.000107075			Rab3b	unchanged	-0.471539	LD induced
					Ankrd17	unchanged	-0.304937	0.0136132			Batf3	unchanged	0.269841	LD induced
					Rpl35a	unchanged	-0.339339	0.000277743			Pcif1	unchanged	-0.168998	LD induced
					Gpld1	unchanged	-0.438181	1.75111e-05			Zfx	unchanged	-0.226429	LD induced
					Cps1	unchanged	-1.21906	1.36552e-11			Ndst1	unchanged	-0.221997	LD induced
					Ahcyl1	unchanged	-0.315513	0.0346481			Xkr8	unchanged	0.145636	LD induced
					Tmem25	unchanged	-0.408447	0.00474852			Nub1	unchanged	0.0480757	LD induced
					Gm15800	unchanged	-0.460852	0.00795491			Ptgr1	unchanged	0.118094	LD induced
					Chic1	unchanged	-0.624216	0.0402703			Calcb	unchanged	0.0874089	LD induced
					Birc6	unchanged	-0.341008	0.00463277			Trim80	unchanged	-0.0182952	LD induced
					C230035I16Rik	unchanged	-0.766325	0.0262281			1810026J23Rik	unchanged	0.0924607	LD induced
					Cav1	unchanged	-0.722686	0.00110765			Smarcd2	unchanged	-0.0446077	LD induced
					Rps26	unchanged	-0.313237	0.0001072			Efr3a	unchanged	-0.00334199	LD induced
					Rps7	unchanged	-0.313171	0.0115327			Gabrr2	unchanged	0.201035	LD induced
					D630039A03Rik	unchanged	-0.573582	0.00546354			Mycl	unchanged	-0.00516375	LD induced
					Angptl3	unchanged	-0.350476	0.000198531			Wasf2	unchanged	-0.123685	LD induced
					Dapk1	unchanged	-0.504228	1.26204e-07			Rps17	unchanged	-0.25065	LD induced
					Tmem266	unchanged	-0.773581	0.0162659			Polr3g	unchanged	-0.0292852	LD induced
					Bptf	unchanged	-0.360481	0.000199264			Pkd1l2	unchanged	0.139578	LD induced
					Edem1	unchanged	-0.395752	7.46996e-06			Pde7b	unchanged	-0.108208	LD induced
					Yod1	unchanged	-0.398851	0.0196149			Myo7a	unchanged	-0.126889	LD induced
					Rpl3	unchanged	-0.40192	2.76174e-05			Mrpl46	unchanged	0.0594076	LD induced
					Pim1	unchanged	-0.768686	0.000239293			Angptl2	unchanged	0.132155	LD induced
					Ghr	unchanged	-0.321064	0.000801377			Cdk4	unchanged	0.0623921	LD induced
					Atp1b1	unchanged	-0.63633	2.83413e-06			Cyp4a10	unchanged	0.273131	LD induced
					Snx29	unchanged	-0.408312	0.00586129			2410004B18Rik	unchanged	0.153666	LD induced
					Tymp	unchanged	-0.338265	0.0480117			Mrps25	unchanged	0.233324	LD induced
					Zbtb39	unchanged	-0.481104	0.000206138			9030025P20Rik	unchanged	0.0942644	LD induced
					Synrg	unchanged	-0.269268	0.00199769			Ecd	unchanged	0.0749832	LD induced
					Bclaf1	unchanged	-0.373071	0.000827658			Creb3l4	unchanged	-0.078442	LD induced
					Usp6nl	unchanged	-0.496461	1.15565e-05			Slu7	unchanged	-0.0113481	LD induced
					Adh6-ps1	unchanged	-1.32523	1.19224e-14			Cdk18	unchanged	0.00436619	LD induced
					Fam91a1	unchanged	-0.323089	0.00649413			Phf6	unchanged	0.132837	LD induced
					Kmt2b	unchanged	-0.564607	0.000799202			Pde8b	unchanged	-0.30011	LD induced
					Nr3c1	unchanged	-0.288801	0.00984532			Lgi4	unchanged	-0.544844	LD induced
					9530068E07Rik	unchanged	-0.307376	1.40603e-06			Katna1	unchanged	-0.0453432	LD induced
					Tirap	unchanged	-0.280327	0.00630956			Adat3	unchanged	-0.23807	LD induced
					Aff4	unchanged	-0.329455	0.00259706			Shq1	unchanged	-0.0360432	LD induced
					Tpst1	unchanged	-0.56116	2.25933e-07			Nav2	unchanged	-0.373266	LD induced
					Elovl2	unchanged	-0.512371	1.28595e-05			Trp53bp2	unchanged	-0.0832917	LD induced
					Rnu12	unchanged	-1.02184	8.13574e-06			Phc2	unchanged	-0.0910402	LD induced
					Ces2a	unchanged	-0.921029	4.78345e-10			Cyp4a31	unchanged	0.317292	LD induced
					Hnrnph3	unchanged	-0.396446	0.0106115			Dnajb4	unchanged	0.0759873	LD induced
					Grem2	unchanged	-1.41704	6.57127e-13			Repin1	unchanged	-0.236522	LD induced
					Zadh2	unchanged	-0.339268	0.0441244			Il27ra	unchanged	0.368526	LD induced
					Nfx1	unchanged	-0.309363	0.00982067			Dennd4a	unchanged	0.0372681	LD induced
					Smim13	unchanged	-0.505538	8.17133e-06			Jag1	unchanged	0.0208871	LD induced
					Phlpp1	unchanged	-0.303806	0.0116045			Vav2	unchanged	-0.043661	LD induced
					Tmem150a	unchanged	-0.531539	2.96741e-09			Gucy2g	unchanged	0.349776	LD induced
					Trpm7	unchanged	-0.348373	0.0121354			Mir6236	unchanged	0.194388	LD induced
					Slc36a1	unchanged	-0.326042	0.0263963			Mir3968	unchanged	-0.145408	LD induced
					Pcgf3	unchanged	-0.336596	0.000180687			Mydgf	unchanged	-0.235671	LD induced
					Nsd1	unchanged	-0.315627	0.00072876			Sptbn1	unchanged	0.00466619	LD induced
					Ago1	unchanged	-0.32128	7.9224e-05			Cited2	unchanged	-0.300241	LD induced
					Adamts7	unchanged	-0.524977	0.0037581			Mafg	unchanged	-0.0267607	LD induced
					Cyp2u1	unchanged	-0.799004	1.78347e-10			Rbm43	unchanged	0.18825	LD induced
					3010026O09Rik	unchanged	-0.40364	0.030106			Angptl7	unchanged	0.126544	LD induced
					Ube3a	unchanged	-0.372339	0.0168654			Rasa4	unchanged	0.129901	LD induced
					Dpyd	unchanged	-0.554693	2.24423e-07			Lmf1	unchanged	0.172713	LD induced
					Whsc1l1	unchanged	-0.670309	4.74052e-07			2310001K24Rik	unchanged	0.43668	LD induced
					C2cd4d	unchanged	-0.901671	0.0025427			Igsf8	unchanged	0.0637932	LD induced
					Kmt2e	unchanged	-0.399551	0.00399753			Per1	unchanged	-0.247916	LD induced
					Gltscr2	unchanged	-0.326391	0.00197147			Bid	unchanged	0.124748	LD induced
					Pdia5	unchanged	-0.871928	6.69638e-11			Zfp462	unchanged	0.169394	LD induced
					Hnrnpa0	unchanged	-0.315157	0.00107124			Yipf2	unchanged	-0.124143	LD induced
					Bmf	unchanged	-0.963771	1.24583e-06			Spns3	unchanged	0.32042	LD induced
					Rbfox2	unchanged	-0.321913	0.00257634			Hmces	unchanged	0.240023	LD induced
					Ppp1r15b	unchanged	-0.407438	5.47183e-06			Zfr2	unchanged	0.122714	LD induced
					Thrap3	unchanged	-0.2888	0.00036387			Farp2	unchanged	-0.188323	LD induced
					Ugt2b1	unchanged	-0.797614	3.4304e-09			Tmem198b	unchanged	0.0216923	LD induced
					Bend3	unchanged	-0.43541	0.011286			Enthd2	unchanged	-0.0690703	LD induced
					Tbl1x	unchanged	-0.409471	0.000198232			Aox3	unchanged	0.0132679	LD induced
					Atxn1	unchanged	-0.535266	5.08523e-05			Tmcc3	unchanged	0.221291	LD induced
					Alox12	unchanged	-0.679765	0.0370919			Rhobtb2	unchanged	-0.200307	LD induced
					Zfp358	unchanged	-0.487789	0.000579743			Hpn	unchanged	-0.190285	LD induced
					Gjb1	unchanged	-0.418265	9.52254e-06			Ddx49	unchanged	-0.207291	LD induced
					Ank	unchanged	-0.466185	0.000200383			Rnf122	unchanged	0.467914	LD induced
					Acpp	unchanged	-2.21342	5.69187e-28			Mir1249	unchanged	0.618837	LD induced
					Rapgef6	unchanged	-0.284634	0.0016266			Ets2	unchanged	0.219747	LD induced
					Smad7	unchanged	-0.515274	5.35629e-05			Fam69b	unchanged	0.240158	LD induced
					Kdm7a	unchanged	-0.353633	0.0164146			Fut1	unchanged	-0.107503	LD induced
					Sorbs3	unchanged	-0.531377	1.58653e-05			Rasl11a	unchanged	0.199305	LD induced
					Cpsf1	unchanged	-0.271862	0.00725885			Pml	unchanged	-0.14063	LD induced
					Hnf1b	unchanged	-0.544834	0.00256392			Blcap	unchanged	0.0503094	LD induced
					Dyrk2	unchanged	-0.377165	0.00916532			Cln5	unchanged	0.140637	LD induced
					Abhd17b	unchanged	-0.513102	0.00331826			Rnaseh2c	unchanged	0.0567589	LD induced
					Inf2	unchanged	-0.48761	0.00825742			Dgcr6	unchanged	-0.0936123	LD induced
					Zfhx4	unchanged	-0.704342	1.42856e-07			Fam161a	unchanged	0.0885814	LD induced
					Dact2	unchanged	-0.55052	0.00211088			Crygn	unchanged	-0.215014	LD induced
					Adrb3	unchanged	-0.543265	0.0161277			Cacnb4	unchanged	-0.351273	LD induced
					Tle4	unchanged	-0.461081	0.00357071			Rdh18-ps	unchanged	0.111372	LD induced
					Abca2	unchanged	-0.81379	5.80708e-12			Ube2j1	unchanged	-0.117716	LD induced
					Hook3	unchanged	-0.436096	0.0012556			Apol7a	unchanged	0.0461052	LD induced
					Npc1	unchanged	-0.403734	1.13812e-05			Trp53rkb	unchanged	-0.321819	LD induced
					Edem2	unchanged	-0.274053	0.00611825			4933421O10Rik	unchanged	0.0526054	LD induced
					Ocln	unchanged	-0.510699	0.00172707			Nudt4	unchanged	0.042178	LD induced
					Rgl3	unchanged	-0.363536	0.0110348			Tmem218	unchanged	-0.280978	LD induced
					Xirp1	unchanged	-1.1046	0.00124442			Ism2	unchanged	0.21449	LD induced
					Cfh	unchanged	-0.459544	6.21062e-05			Ppp1r3g	unchanged	-0.300669	LD induced
					Dcp1a	unchanged	-0.289066	0.00930792			Rbm34	unchanged	0.104543	LD induced
					Ppp2r5e	unchanged	-0.380281	0.00851864			Tnfrsf1a	unchanged	0.0985843	LD induced
					Lrp6	unchanged	-0.313125	0.00514281			Pigu	unchanged	-0.0601193	LD induced
					Ablim3	unchanged	-0.312895	0.016046			Snx5	unchanged	0.195238	LD induced
					Cnot6l	unchanged	-0.522668	0.0025112			Gm10509	unchanged	-0.103136	LD induced
					Ralgapa2	unchanged	-0.368802	0.000890308			Efcab9	unchanged	0.494724	LD induced
					C630043F03Rik	unchanged	-0.47242	0.0243214			Mum1	unchanged	0.0180612	LD induced
					Clk4	unchanged	-0.274016	0.0384822			Mob3c	unchanged	0.0227492	LD induced
					Abca8b	unchanged	-0.392183	1.75791e-05			Scgb2b3	unchanged	0.329187	LD induced
					Zfp568	unchanged	-0.403133	0.000949325			Mir1839	unchanged	0.224474	LD induced
					Rabggtb	unchanged	-0.2657	0.00481005			Csnk1e	unchanged	0.173433	LD induced
					Atp2a2	unchanged	-0.393861	0.000983104			Zfp52	unchanged	0.415634	LD induced
					1700092C10Rik	unchanged	-1.1907	3.97531e-05			Schip1	unchanged	-0.139418	LD induced
					Ptprg	unchanged	-0.344624	0.00202856			Ndufa7	unchanged	0.0457821	LD induced
					Utp14a	unchanged	-0.508361	2.21954e-06			Ndufs6	unchanged	0.0447345	LD induced
					Smg1	unchanged	-0.288469	0.0201467			Dnajc25	unchanged	-0.21946	LD induced
					Haao	unchanged	-0.322115	0.00896186			Robo3	unchanged	0.31452	LD induced
					Gm11437	unchanged	-0.734096	0.00263577			4933427D14Rik	unchanged	-0.0700377	LD induced
					Zfp629	unchanged	-0.336203	0.0113976			Ciart	unchanged	0.2907	LD induced
					Hspa5	unchanged	-0.411623	0.000678532			Ehd2	unchanged	0.24885	LD induced
					Fgd6	unchanged	-0.434272	1.68344e-09			Pm20d1	unchanged	-0.0607379	LD induced
					Cdc37l1	unchanged	-0.264066	0.0143025			Fzd9	unchanged	0.0663439	LD induced
					Fam198a	unchanged	-0.562075	0.0194882			Blnk	unchanged	0.308361	LD induced
					Cdc14b	unchanged	-0.384595	6.51219e-05			Dpys	unchanged	0.137808	LD induced
					Ulk1	unchanged	-0.622194	3.9865e-06			Uba52	unchanged	-0.24447	LD induced
					Dmxl1	unchanged	-0.39945	0.00144144			Mzt2	unchanged	-0.184831	LD induced
					Tmem86b	unchanged	-0.273001	0.0437584			Pax8	unchanged	-0.162312	LD induced
					Gm6297	unchanged	-0.670541	0.0293745			Mfn1	unchanged	-0.161304	LD induced
					Klhl24	unchanged	-0.3397	0.0201966			Prodh	unchanged	-0.248236	LD induced
					F11	unchanged	-0.669471	7.28943e-06			Pla2g15	unchanged	0.124	LD induced
					Hgfac	unchanged	-0.321998	0.000121253			Tgfbrap1	unchanged	-0.00282114	LD induced
					Cpm	unchanged	-0.364918	0.0398814			Mrpl4	unchanged	0.148403	LD induced
					Zfp110	unchanged	-0.333884	2.81561e-07			Purb	unchanged	-0.21715	LD induced
					Mbtd1	unchanged	-0.352418	0.0172993			Snora20	unchanged	0.0120334	LD induced
					0610030E20Rik	unchanged	-0.470316	3.96885e-07			Dcun1d3	unchanged	0.157076	LD induced
					Cecr2	unchanged	-0.75735	5.48019e-10			Rasip1	unchanged	0.252202	LD induced
					Cmah	unchanged	-0.722434	8.95698e-07			Mettl16	unchanged	0.0960996	LD induced
					Ogfrl1	unchanged	-0.361962	0.0268503			Qsox2	unchanged	0.1535	LD induced
					Lifr	unchanged	-1.23301	2.84394e-21			Med16	unchanged	0.0201613	LD induced
					Ssbp2	unchanged	-0.647001	0.00181165			Cyp4f15	unchanged	-0.236063	LD induced
					Col18a1	unchanged	-0.383722	2.52451e-05			Dera	unchanged	-0.0165504	LD induced
					Akr1c14	unchanged	-0.332952	0.0232125			Cenpv	unchanged	0.112368	LD induced
					Abca8a	unchanged	-1.44197	7.84092e-25			Abhd10	unchanged	0.209502	LD induced
					Tbc1d8b	unchanged	-0.292199	0.0401663			A330069E16Rik	unchanged	-0.061093	LD induced
					Pklr	unchanged	-0.620756	4.59244e-07			Tst	unchanged	-0.186002	LD induced
					Zfp148	unchanged	-0.27452	0.00854347			Lrrn4	unchanged	-0.295097	LD induced
					Usp34	unchanged	-0.462278	0.00786224			Cox6b1	unchanged	0.0745734	LD induced
					BC089597	unchanged	-0.408216	0.00605165			Pus7l	unchanged	0.0181173	LD induced
					Hnrnpd	unchanged	-0.531421	0.000646733			Efcc1	unchanged	0.0814542	LD induced
					Ercc5	unchanged	-0.277046	0.0418408			Uhrf1bp1	unchanged	0.119992	LD induced
					Gprin3	unchanged	-0.416968	0.00108248			Uqcrc1	unchanged	-0.0492624	LD induced
					Mogs	unchanged	-0.380722	4.98758e-07			Lrtm1	unchanged	-0.293231	LD induced
					Alkbh6	unchanged	-0.301973	0.0192131			Piwil2	unchanged	0.180735	LD induced
					Slc44a1	unchanged	-0.294395	0.000869659			Ccdc24	unchanged	-0.124839	LD induced
					Srp68	unchanged	-0.30923	0.0281199			Senp5	unchanged	-0.190442	LD induced
					Slc29a1	unchanged	-0.431655	0.00218485			Dcun1d4	unchanged	-0.0978997	LD induced
					Mn1	unchanged	-0.706635	2.5876e-05			Micalcl	unchanged	0.432618	LD induced
					Zfp318	unchanged	-0.486208	7.02065e-06			Scrn2	unchanged	-0.0244797	LD induced
					Deptor	unchanged	-0.671345	2.83397e-06			Slc7a13	unchanged	-0.137284	LD induced
					Tk1	unchanged	-0.657474	0.000412721			Fam21	unchanged	0.0752092	LD induced
					Lrig1	unchanged	-0.321842	2.55328e-05			Ces2d-ps	unchanged	0.188521	LD induced
					Pdk1	unchanged	-0.3104	0.00731578			Irak4	unchanged	0.255927	LD induced
					AI182371	unchanged	-0.361213	4.96647e-07			Gnat1	unchanged	0.174858	LD induced
					Mepce	unchanged	-0.34618	0.000216812			Qprt	unchanged	-0.0622657	LD induced
					Farp1	unchanged	-0.690069	1.16892e-12			Cdc25a	unchanged	0.158462	LD induced
					Ntn3	unchanged	-0.45274	0.00610718			1700016C15Rik	unchanged	0.486982	LD induced
					Plagl2	unchanged	-0.433425	0.015362			Tiparp	unchanged	0.0585857	LD induced
					Fnbp4	unchanged	-0.370255	0.00167849			Cd83	unchanged	0.485498	LD induced
					1700012D01Rik	unchanged	-0.581611	0.00248884			Ap4m1	unchanged	-0.0784527	LD induced
					Pcdh1	unchanged	-0.569487	0.000256494			Igsf9	unchanged	-0.185826	LD induced
					Mir22hg	unchanged	-0.557542	7.87319e-05			Snhg20	unchanged	-0.174953	LD induced
					Rnf214	unchanged	-0.3321	0.0106342			Gm12992	unchanged	-0.200362	LD induced
					Eea1	unchanged	-0.464876	0.000258411			Fam219a	unchanged	-0.214836	LD induced
					Enpep	unchanged	-0.57891	1.30055e-12			Fhdc1	unchanged	0.541704	LD induced
					Ptk6	unchanged	-0.517994	0.0338472			9530082P21Rik	unchanged	0.181174	LD induced
					Mast3	unchanged	-0.562756	6.05191e-08			Zbtb8b	unchanged	0.322787	LD induced
					Zfhx2	unchanged	-0.664643	0.00158157			Slc12a7	unchanged	0.0729009	LD induced
					Cd47	unchanged	-0.357716	0.00791522			Hscb	unchanged	0.00368601	LD induced
					Clec3b	unchanged	-0.921343	0.0042008			Plch2	unchanged	-0.589827	LD induced
					Fyco1	unchanged	-0.339477	0.00399753			5430402O13Rik	unchanged	0.166121	LD induced
					Rps28	unchanged	-0.422421	3.2103e-06			Zfp760	unchanged	-0.155759	LD induced
					Cldn3	unchanged	-0.27711	0.008393			Hint1	unchanged	-0.0464975	LD induced
					Smc3	unchanged	-0.303096	0.00192258			Rabgef1	unchanged	-0.033453	LD induced
					Fzd5	unchanged	-0.577967	1.34308e-07			Uckl1	unchanged	-0.0509254	LD induced
					Enpp3	unchanged	-0.512609	6.31226e-05			Cby1	unchanged	0.15168	LD induced
					Usp53	unchanged	-0.428909	0.000222142			Snora43	unchanged	-0.403199	LD induced
					Eef2	unchanged	-0.304559	0.0011594			1810044D09Rik	unchanged	-0.226033	LD induced
					Scarb1	unchanged	-0.280443	0.0257976			Glyr1	unchanged	0.0536409	LD induced
					Serpina3k	unchanged	-0.944129	0.000589013			Sft2d2	unchanged	-0.01974	LD induced
					Rps8	unchanged	-0.364884	1.64022e-05			Tmem9b	unchanged	0.151845	LD induced
					Usp42	unchanged	-0.359111	0.0240018			Fzd1	unchanged	0.108742	LD induced
					Tnrc18	unchanged	-0.543149	1.25771e-05			Kifc5b	unchanged	0.458366	LD induced
					Rprd2	unchanged	-0.381636	0.00288965			Mpz	unchanged	0.208028	LD induced
					Hopx	unchanged	-0.476729	4.12389e-05			Parn	unchanged	-0.0893987	LD induced
					Ccdc6	unchanged	-0.271835	0.0452202			Trib1	unchanged	-0.0478086	LD induced
					Nup214	unchanged	-0.267907	0.0401638			Rbsn	unchanged	0.0603786	LD induced
					Fgfr4	unchanged	-0.339224	0.0371808			Fmo2	unchanged	0.00609487	LD induced
					Gse1	unchanged	-0.677892	4.07284e-05			Fut10	unchanged	-0.222736	LD induced
					Ythdf1	unchanged	-0.298669	0.00909445			Bcl7c	unchanged	0.0459943	LD induced
					Cabyr	unchanged	-1.01236	0.00243151			Cyp4b1	unchanged	-0.229602	LD induced
					Nfat5	unchanged	-0.455793	0.0137101			Ccl8	unchanged	0.111554	LD induced
					Gspt1	unchanged	-0.349598	0.000658548			Fv1	unchanged	-0.263437	LD induced
					Rnf169	unchanged	-0.298934	0.0262272			Reep4	unchanged	0.261575	LD induced
					Slc15a5	unchanged	-0.433919	0.0232639			Cpeb3	unchanged	-0.1685	LD induced
					Tnk2	unchanged	-0.368986	0.00640847			Ldhd	unchanged	0.229041	LD induced
					Sned1	unchanged	-0.440286	0.00553364			Ndrg1	unchanged	-0.0579242	LD induced
					Hrg	unchanged	-0.288931	0.0177735			Cfap74	unchanged	0.522788	LD induced
					Cramp1l	unchanged	-0.488795	0.00119922			Sema4b	unchanged	0.190631	LD induced
					Edc3	unchanged	-0.377425	0.0196106			Gm12338	unchanged	0.0236133	LD induced
					Cluh	unchanged	-0.394616	0.000166183			Cope	unchanged	-0.128862	LD induced
					Rassf8	unchanged	-0.49856	0.000238782			Gcgr	unchanged	-0.0936875	LD induced
					Scd1	unchanged	-0.890454	2.3863e-07			Mertk	unchanged	0.0610801	LD induced
					Ptbp1	unchanged	-0.291662	3.74271e-06			Gm10814	unchanged	0.113345	LD induced
					Zbtb5	unchanged	-0.379399	0.000320245			Proser1	unchanged	-0.372753	LD induced
					Arhgap29	unchanged	-0.50244	0.000272358			Padi2	unchanged	0.450193	LD induced
					Atf4	unchanged	-0.366079	8.08605e-06			C2cd5	unchanged	0.084324	LD induced
					Eva1a	unchanged	-0.270334	0.0103138			Cep170b	unchanged	-0.213239	LD induced
					Zc3h11a	unchanged	-0.288725	0.0090472			Golgb1	unchanged	-0.183537	LD induced
					Slc19a2	unchanged	-0.268574	0.0304516			Dll4	unchanged	-0.159436	LD induced
					Alkbh7	unchanged	-0.350648	0.000950328			Aprt	unchanged	-0.20343	LD induced
					Dna2	unchanged	-0.282281	0.0357412			G3bp2	unchanged	0.0857446	LD induced
					Slc25a15	unchanged	-0.269375	0.0175591			Itga5	unchanged	-0.246008	LD induced
					Pzp	unchanged	-0.32452	1.31792e-05			Il15	unchanged	0.141308	LD induced
					Srsf5	unchanged	-0.328692	0.00296199			P2rx7	unchanged	0.0965726	LD induced
					Zfpm1	unchanged	-0.42796	4.12389e-05			Smap2	unchanged	-0.127244	LD induced
					Kat6a	unchanged	-0.415911	0.000807953			Vps28	unchanged	0.0682211	LD induced
					Plxnb1	unchanged	-0.547829	1.64285e-06			4933431E20Rik	unchanged	0.353855	LD induced
					Papd7	unchanged	-0.338984	0.0117032			Exd1	unchanged	0.375967	LD induced
					Rpl7	unchanged	-0.30385	0.00123626			Klhdc7b	unchanged	-0.0624683	LD induced
					Zhx2	unchanged	-0.273358	0.0353923			Snora52	unchanged	-0.276733	LD induced
					Efna1	unchanged	-0.751512	0.00655063			Tatdn3	unchanged	-0.00532699	LD induced
					Pitpnb	unchanged	-0.407846	0.000539186			Pmepa1	unchanged	0.0737211	LD induced
					Crybb3	unchanged	-0.984655	0.00350922			Kank1	unchanged	-0.0924972	LD induced
					Phip	unchanged	-0.399673	0.00676243			Arhgap39	unchanged	0.357957	LD induced
					Mef2d	unchanged	-0.35922	0.0117732			Slc43a2	unchanged	0.110545	LD induced
					Nr2c2	unchanged	-0.378988	0.00599433			Vwf	unchanged	0.363057	LD induced
					Met	unchanged	-0.29032	0.0140092			Bach1	unchanged	-0.271377	LD induced
					Plcxd2	unchanged	-0.650908	0.0385796			Nrp2	unchanged	0.214188	LD induced
					Zscan25	unchanged	-0.354759	0.0498711			Gas5	unchanged	-0.2146	LD induced
					Coq8a	unchanged	-0.776449	7.78411e-09			Zcchc4	unchanged	-0.085575	LD induced
					Rbak	unchanged	-0.498274	0.000190364			Kif12	unchanged	-0.218847	LD induced
					Creld2	unchanged	-0.591803	0.00179845			Ndufaf4	unchanged	-0.0497239	LD induced
					Ccdc69	unchanged	-1.1118	1.88471e-06			H2afv	unchanged	-0.0361746	LD induced
					Tead3	unchanged	-0.539013	0.000915163			Kctd3	unchanged	0.0073031	LD induced
					D630024D03Rik	unchanged	-0.921555	2.65964e-05			Zzz3	unchanged	-0.0587275	LD induced
					Nphp3	unchanged	-0.411904	0.000466199			Idh3a	unchanged	0.0292749	LD induced
					Cabp2	unchanged	-0.911352	0.00946373			Hsd17b11	unchanged	-0.0388536	LD induced
					5730408K05Rik	unchanged	-0.688491	0.000450768			Tspan9	unchanged	-0.197692	LD induced
					Ncoa6	unchanged	-0.437213	0.00536851			Amica1	unchanged	-0.0908488	LD induced
					Mettl22	unchanged	-0.294939	0.0214972			Samd10	unchanged	-0.265921	LD induced
					9330162012Rik	unchanged	-0.280309	0.0443589			Capn8	unchanged	0.491041	LD induced
					Mios	unchanged	-0.263231	0.0191497			Mcee	unchanged	0.108347	LD induced
					Zfp598	unchanged	-0.390778	0.000248037			Calm2	unchanged	0.0190585	LD induced
					Polr2a	unchanged	-0.405065	8.16935e-05			Aar2	unchanged	0.0380411	LD induced
					C4a	unchanged	-0.429333	0.0337086			Slc10a6	unchanged	-0.390349	LD induced
					Pde4c	unchanged	-0.673573	1.42793e-10			Slc12a6	unchanged	-0.0458475	LD induced
					Rbbp4	unchanged	-0.461033	1.64282e-05			Btrc	unchanged	0.063452	LD induced
					Mnt	unchanged	-0.324345	0.0390902			Mpc2	unchanged	-0.0749269	LD induced
					Epas1	unchanged	-0.400267	0.000135164			Dync1li1	unchanged	0.0492365	LD induced
					Pabpc1	unchanged	-0.466326	0.000926739			Cbx8	unchanged	-0.0393517	LD induced
					Rev3l	unchanged	-0.362576	0.0230446			Pnpla2	unchanged	0.0265203	LD induced
					Dnase1l3	unchanged	-0.482063	0.0110348			Hdgfrp2	unchanged	0.11519	LD induced
					Hs3st3b1	unchanged	-0.626631	9.76019e-09			Fbxl2	unchanged	-0.100808	LD induced
					Tprkb	unchanged	-0.48196	5.68909e-07			Zcchc11	unchanged	-0.0543297	LD induced
					Nfia	unchanged	-0.355518	0.028714			Med18	unchanged	-0.058375	LD induced
					Klb	unchanged	-0.507442	7.92981e-05			Gm3230	unchanged	0.459105	LD induced
					Pkdcc	unchanged	-0.643546	5.27589e-09			Trappc5	unchanged	0.0417747	LD induced
					Emg1	unchanged	-0.27958	0.00634686			Mzf1	unchanged	-0.363427	LD induced
					Gstm7	unchanged	-0.339993	0.00675408			Dnajc3	unchanged	-0.0902773	LD induced
					Sertad2	unchanged	-0.487854	4.9838e-09			Dcaf7	unchanged	-0.176674	LD induced
					Aspdh	unchanged	-0.390121	0.000196978			Snrpb	unchanged	-0.026062	LD induced
					Eif2a	unchanged	-0.265519	0.00184413			Slc37a1	unchanged	-0.357132	LD induced
					Ang	unchanged	-0.783815	1.31209e-05			Fam13b	unchanged	0.032991	LD induced
					Fam117b	unchanged	-0.316317	0.0115803			Gkap1	unchanged	0.0315516	LD induced
					Cd4	unchanged	-1.04998	2.33155e-05			Dazap1	unchanged	-0.109995	LD induced
					Ep400	unchanged	-0.410938	8.19752e-06			Snhg15	unchanged	0.198375	LD induced
					Uox	unchanged	-0.29932	0.0191497			Zfp213	unchanged	-0.144611	LD induced
					Larp4b	unchanged	-0.332964	0.0056844			Seh1l	unchanged	-0.0925859	LD induced
					Irf5	unchanged	-0.380007	0.0490391			Mcrs1	unchanged	0.0325121	LD induced
					Rere	unchanged	-0.377037	0.00731272			Mrps35	unchanged	-0.179175	LD induced
					Pkn2	unchanged	-0.283541	0.00118699			Ifnar1	unchanged	-0.217595	LD induced
					Inhba	unchanged	-1.16205	3.73453e-08			A730020M07Rik	unchanged	-0.200069	LD induced
					Gpc4	unchanged	-0.544016	1.56137e-07			Tsen2	unchanged	0.182211	LD induced
					Nup155	unchanged	-0.29029	0.00435856			Mark3	unchanged	0.0840653	LD induced
					Pkd1	unchanged	-0.460452	3.58459e-05			Pex6	unchanged	-0.23064	LD induced
					Rassf5	unchanged	-0.340243	0.00177684			2810428I15Rik	unchanged	0.155681	LD induced
					Ppp1r3c	unchanged	-0.754689	0.00848413			Tln2	unchanged	0.148727	LD induced
					Nfatc3	unchanged	-0.32719	0.00620812			Kcnj9	unchanged	-0.632298	LD induced
					Yy1	unchanged	-0.295833	0.00252079			1700113A16Rik	unchanged	0.248255	LD induced
					Abcb10	unchanged	-0.432017	4.47653e-07			Pecam1	unchanged	0.138156	LD induced
					Grb7	unchanged	-0.389456	0.00960435			Ubxn11	unchanged	0.0647601	LD induced
					Fetub	unchanged	-0.472208	0.000280482			Jtb	unchanged	0.0657687	LD induced
					Dennd6b	unchanged	-0.407661	0.00809024			Gp5	unchanged	0.35701	LD induced
					Mlxipl	unchanged	-1.03484	4.93219e-24			Ablim2	unchanged	-0.222208	LD induced
					Ahcy	unchanged	-0.512227	0.00161822			E2f3	unchanged	0.145633	LD induced
					Znrf1	unchanged	-0.424475	5.67797e-05			Rnf6	unchanged	-0.00831149	LD induced
					Rfx7	unchanged	-0.383428	0.00567485			Ap2a2	unchanged	0.0390666	LD induced
					Bhlhe41	unchanged	-0.85589	0.00282455			Chmp4b	unchanged	0.211423	LD induced
					Rpl12	unchanged	-0.42536	0.000256255			Mir3068	unchanged	0.00235841	LD induced
					Fbrsl1	unchanged	-0.364077	0.00138423			2210039B01Rik	unchanged	-0.0597982	LD induced
					Atp6v1g1	unchanged	-0.350963	0.00838419			Rep15	unchanged	-0.04607	LD induced
					Sp4	unchanged	-0.432446	0.0158087			Bag6	unchanged	-0.240969	LD induced
					Kdelr2	unchanged	-0.322136	5.65912e-05			Sox9	unchanged	0.19358	LD induced
					Morn1	unchanged	-0.499882	0.0193896			Cd82	unchanged	-0.116005	LD induced
					Tob2	unchanged	-0.462227	0.00443812			Qtrtd1	unchanged	-0.12954	LD induced
					Eif4b	unchanged	-0.288052	0.00247213			Zbtb37	unchanged	0.0115221	LD induced
					Onecut2	unchanged	-0.571545	0.0065353			Rhou	unchanged	0.0800212	LD induced
					Adamtsl4	unchanged	-0.393253	0.0289853			Ctu2	unchanged	-0.11701	LD induced
					Cdc40	unchanged	-0.284435	0.0160926			Pik3r5	unchanged	0.376906	LD induced
					Xbp1	unchanged	-0.498097	0.000634956			Slc45a4	unchanged	-0.0689825	LD induced
					Vcpip1	unchanged	-0.399326	0.00803359			Grsf1	unchanged	-0.147042	LD induced
					Tm6sf2	unchanged	-0.329964	0.00128709			Aqp8	unchanged	0.257463	LD induced
					Galt	unchanged	-0.343134	0.000822492			Ppp1r11	unchanged	-0.0527615	LD induced
					Selenbp2	unchanged	-1.09811	0.000258068			Fbxo18	unchanged	0.0111762	LD induced
					Bahcc1	unchanged	-0.501094	0.00110869			Apobr	unchanged	0.415346	LD induced
					Brd4	unchanged	-0.485233	0.000401115			Wnt11	unchanged	-0.11014	LD induced
					Ndst2	unchanged	-0.302157	0.00994912			Slc25a42	unchanged	-0.362901	LD induced
					Nr6a1	unchanged	-0.505931	2.28796e-05			Nme2	unchanged	0.0980254	LD induced
					Akap11	unchanged	-0.283534	0.0152212			Osgin1	unchanged	-0.252853	LD induced
					Erc2	unchanged	-0.347563	0.00803359			Plpp1	unchanged	-0.163756	LD induced
					Slc17a2	unchanged	-0.435297	0.000538069			Arhgef25	unchanged	0.194936	LD induced
					Zdhhc14	unchanged	-0.413869	0.0134609			Paqr3	unchanged	-0.074141	LD induced
					Nudcd1	unchanged	-0.455677	6.02821e-05			Yy2	unchanged	-0.281514	LD induced
					Phf8	unchanged	-0.328612	0.00640847			Cd2bp2	unchanged	0.141299	LD induced
					Tat	unchanged	-0.719625	0.00857835			Crk	unchanged	-0.0280771	LD induced
					Dkk4	unchanged	-1.42796	3.70791e-06			Itpkb	unchanged	-0.0583127	LD induced
					C77080	unchanged	-0.468544	0.0196767			Ttc19	unchanged	0.139917	LD induced
					Tle1	unchanged	-0.522251	1.1896e-07			Bcl2l13	unchanged	0.184768	LD induced
					Mecp2	unchanged	-0.325556	0.0248903			Armc7	unchanged	0.191246	LD induced
					Ube2e1	unchanged	-0.289427	0.00451815			Fam149a	unchanged	-0.212498	LD induced
					Elovl3	unchanged	-1.26659	7.30996e-15			Ptpn1	unchanged	0.153507	LD induced
					Sp1	unchanged	-0.333028	0.00245411			Flywch2	unchanged	-0.500549	LD induced
					Smurf2	unchanged	-0.314526	0.00181578			Oser1	unchanged	-0.0693479	LD induced
					Ahctf1	unchanged	-0.391271	3.75949e-05			Chmp2a	unchanged	0.0507005	LD induced
					Cldn1	unchanged	-0.6798	0.000157613			Fam32a	unchanged	-0.0552529	LD induced
					Ces3a	unchanged	-0.295567	0.0297475			Rrad	unchanged	0.554012	LD induced
					Mocs1	unchanged	-0.268156	0.0216984			2310043O21Rik	unchanged	0.0944796	LD induced
					Eif4a2	unchanged	-0.353568	3.95474e-05			Ubn1	unchanged	-0.0739915	LD induced
					4930581F22Rik	unchanged	-0.623283	1.08095e-06			E130310I04Rik	unchanged	0.484108	LD induced
					Cnpy2	unchanged	-0.300116	0.000138578			Slc6a9	unchanged	0.263443	LD induced
					Fgb	unchanged	-0.749205	3.68371e-15			Slc25a51	unchanged	-0.101993	LD induced
					Fasn	unchanged	-0.873348	2.98996e-07			Mbd4	unchanged	0.284961	LD induced
					Magi3	unchanged	-0.360891	0.0011519			Kcnu1	unchanged	-0.0110401	LD induced
					Pde9a	unchanged	-0.558147	0.000137971			2210016L21Rik	unchanged	0.0162398	LD induced
					Sh2b3	unchanged	-0.274057	0.026158			Rnf10	unchanged	-0.17154	LD induced
					Socs7	unchanged	-0.314234	0.011392			Psmc6	unchanged	-0.0399068	LD induced
					Wipf2	unchanged	-0.498415	0.00365338			2410003L11Rik	unchanged	0.20047	LD induced
					Keg1	unchanged	-1.07894	1.02463e-08			Cox4i2	unchanged	0.640913	LD induced
					Foxk2	unchanged	-0.324899	4.67677e-05			Akr1b8	unchanged	-0.232674	LD induced
					Ern1	unchanged	-0.783987	3.4108e-13			Phb	unchanged	0.190791	LD induced
					Hdac1	unchanged	-0.272792	0.0125028			Lrrc59	unchanged	0.126018	LD induced
					Arap1	unchanged	-0.33997	0.000110131			Tmcc1	unchanged	-0.155421	LD induced
					Pcnx3	unchanged	-0.358618	0.00361588			E130309D02Rik	unchanged	-0.0764963	LD induced
					Ptpn3	unchanged	-0.466821	1.71145e-10			Tut1	unchanged	-0.0907066	LD induced
					Mpp4	unchanged	-1.20834	0.000280336			Bsn	unchanged	0.121424	LD induced
					Tmem131	unchanged	-0.31315	0.0128689			Adra1d	unchanged	0.15161	LD induced
					Aldh1l1	unchanged	-0.38736	0.00184413			Ly6g5b	unchanged	-0.335416	LD induced
					Cdo1	unchanged	-0.306797	0.000626461			Wdr8	unchanged	-0.0799231	LD induced
					Hira	unchanged	-0.284326	0.00661109			Nob1	unchanged	-0.101453	LD induced
					Hif1an	unchanged	-0.298324	0.00105241			Ninl	unchanged	-0.244493	LD induced
					B230217O12Rik	unchanged	-0.606944	0.0225606			Anp32e	unchanged	0.0804042	LD induced
					Zbtb7c	unchanged	-1.13669	0.000280942			Fam43a	unchanged	-0.0357061	LD induced
					Als2	unchanged	-0.641971	1.86571e-10			Mmrn2	unchanged	-0.0668254	LD induced
					Hhex	unchanged	-0.669068	0.00072876			Slc7a6	unchanged	0.389407	LD induced
					Ttc39b	unchanged	-0.557061	0.00232923			Slbp	unchanged	0.201968	LD induced
					Zfp839	unchanged	-0.345661	0.0321324			1600010M07Rik	unchanged	0.261207	LD induced
					Rnf217	unchanged	-0.435211	9.58812e-05			Etf1	unchanged	-0.103692	LD induced
					Dlc1	unchanged	-0.40287	0.000364617			Gatc	unchanged	0.12171	LD induced
					Urah	unchanged	-0.331397	0.00394509			Miip	unchanged	-0.148017	LD induced
					Raph1	unchanged	-0.508	0.000680011			Kcnq1	unchanged	-0.0908159	LD induced
					Slc39a14	unchanged	-0.423703	0.000185005			Tcf3	unchanged	-0.0591187	LD induced
					Irs2	unchanged	-1.28476	3.07177e-20			Pxmp4	unchanged	0.151341	LD induced
					Lipc	unchanged	-0.71111	7.69179e-17			Timm13	unchanged	0.0484693	LD induced
					Slc7a2	unchanged	-0.412991	0.0158916			Gm4890	unchanged	-0.302322	LD induced
					Cyp7b1	unchanged	-1.21982	1.87949e-14			Taf6	unchanged	0.0133174	LD induced
					Papss2	unchanged	-0.290381	0.0476351			Slc25a26	unchanged	0.104646	LD induced
					Fcho2	unchanged	-0.335642	0.0277413			Dnal1	unchanged	0.00208414	LD induced
					Tbc1d2b	unchanged	-0.35277	0.000523645			Wwp1	unchanged	-0.0483618	LD induced
					Tial1	unchanged	-0.386651	0.000102924			Agfg2	unchanged	0.0200219	LD induced
					Nkx2-6	unchanged	-0.824774	0.0209312			Sarnp	unchanged	-0.0865488	LD induced
					Nkap	unchanged	-0.411964	0.000111141			Col4a4	unchanged	-0.583724	LD induced
					Ptprf	unchanged	-0.532088	0.0001094			Cib1	unchanged	0.124372	LD induced
					Ganab	unchanged	-0.271324	0.00391654			Pou2af1	unchanged	0.0246745	LD induced
					Epb41l4b	unchanged	-0.496856	7.28943e-06			Slc4a9	unchanged	-0.411417	LD induced
					Fdx1	unchanged	-0.296215	0.0120106			1810041H14Rik	unchanged	-0.156058	LD induced
					Gprc5c	unchanged	-0.285041	0.00348856			Myo1e	unchanged	-0.232623	LD induced
					Llgl2	unchanged	-0.354052	0.00306444			Ifi27	unchanged	-0.059971	LD induced
					Mtss1	unchanged	-0.388008	0.00584245			Agap1	unchanged	0.0784223	LD induced
					Dcaf17	unchanged	-0.336223	0.00365688			Mrps11	unchanged	0.243963	LD induced
					Nab2	unchanged	-0.30026	0.0281574			Mamdc4	unchanged	-0.393055	LD induced
					Dhtkd1	unchanged	-0.32474	0.0195925			A830082K12Rik	unchanged	-0.11404	LD induced
[truncated: 13,579 more rows]

## Sheet: Fig7
Fig.6e GO analysis of Hnf4α and C/EBPα overlapping regions.					Fig.6l	Metagene plot of Hnf4α signal at C/EBPα differentially bound regions					Fig.6n Metagene plot of C/EBPα at differentially bound regions with or without premarked Hnf4α.													Fig.6o Metagene plot of C/EBPα at differentially bound regions with or without premarked Hnf4α at promoter interactions
	GO terms	FDR	LOG(FDR)				LD induced		CD induced				LD induced		LD induced				CD induced		CD induced					LD induced		LD induced				CD induced		CD induced
	carboxylic acid metabolic process	4.9118e-157	-156.309			Distance	LD	CD	LD	CD			LD		CD				LD		CD					LD		CD				LD		CD
	monocarboxylic acid metabolic process	1.2362e-145	-144.908			-2000	5.36848	4.84771	6.97573	6.32		Distance	premark-HNF4a	w/o hnf4a	premark-HNF4a	w/o hnf4a		Distance	premark-HNF4a	w/o hnf4a	premark-HNF4a	w/o hnf4a			Distance	loop with Hnf4	loop w/o hnf4a	loop with Hnf4	loop w/o hnf4a		Distance	loop with Hnf4	loop w/o hnf4a	loop with Hnf4	loop w/o hnf4a
	fatty acid metabolic process	5.6349e-105	-104.249			-1950	5.42121	4.85006	7.07101	6.44225		-1000	3.25098	3.02268	2.92844	2.94941		-1000	3.37048	3.05657	4.49365	4.02246			-1000	3.61053	3.46046	3.60819	3.52679		-1000	3.62919	3.34296	5.03156	4.48917
	steroid metabolic process	7.5217e-91	-90.1237			-1900	5.43356	4.89475	6.97573	6.37213		-950	3.28017	3.00959	2.99502	2.9324		-950	3.4262	3.10316	4.52199	3.83278			-950	3.6538	3.39031	3.76023	3.41837		-950	3.72584	3.49639	4.92702	4.36643
	alcohol metabolic process	3.3653e-76	-75.473			-1850	5.45629	4.93062	6.98742	6.49618		-900	3.27661	2.96468	2.97722	2.87396		-900	3.45064	3.08486	4.48583	3.88602			-900	3.68304	3.36862	3.86901	3.39413		-900	3.73767	3.47653	4.91519	4.37184
	small molecule catabolic process	3.9097e-65	-64.4079			-1800	5.50333	4.88985	7.01034	6.53483		-850	3.27163	2.91016	3.01282	2.89228		-850	3.3783	3.01414	4.59433	3.99168			-850	3.72398	3.23087	3.89357	3.41709		-850	3.59172	3.4657	5.00197	4.53791
	sterol metabolic process	1.7594e-55	-54.7546			-1750	5.52117	4.97178	7.0827	6.58337		-800	3.30295	2.94549	3.01032	2.90231		-800	3.4086	3.08153	4.81329	3.9817			-800	3.75556	3.26913	3.89591	3.33036		-800	3.69034	3.48375	5.14398	4.52347
	cholesterol metabolic process	7.9872e-55	-54.0976			-1700	5.5835	5.01882	7.05843	6.49888		-750	3.31791	2.95464	2.95265	2.8587		-750	3.52981	3.05158	5.02542	3.96007			-750	3.87485	3.2398	3.80585	3.29209		-750	3.7712	3.45487	5.44379	4.58123
	carboxylic acid catabolic process	7.5416e-54	-53.1225			-1650	5.74775	5.09624	7.02607	6.51775		-700	3.25276	2.92804	2.94055	2.785		-700	3.76833	2.98835	5.13392	3.99667			-700	3.71579	3.22959	3.71696	3.24617		-700	3.91913	3.46931	5.57199	4.80866
	lipid catabolic process	5.4397e-46	-45.2644			-1600	5.71109	5.15367	6.97169	6.46652		-650	3.25952	2.90798	2.97116	2.85521		-650	3.84066	2.96922	5.11632	4.02829			-650	3.62339	3.21939	3.74152	3.35714		-650	3.83235	3.44043	5.40039	4.90072
						-1550	5.74167	5.18561	6.97978	6.38427		-600	3.24315	2.84736	2.98006	2.80986		-600	3.91887	2.91015	5.25513	4.10399			-600	3.62105	3.08929	3.76725	3.25		-600	3.88363	3.37365	5.49507	4.95848
Fig.6g,h GO analysis of C/EBPα differentially bound regions.						-1500	5.87809	5.30067	6.88	6.3564		-550	3.19936	2.81378	2.94233	2.74008		-550	4.00098	2.92928	5.47898	4.14476			-550	3.56725	3.06505	3.72164	3.17347		-550	3.95069	3.38448	5.70809	5.16606
						-1450	5.94414	5.38005	6.96539	6.43056		-500	3.20612	2.78761	2.93841	2.74531		-500	3.97947	2.98336	5.53763	4.22546			-500	3.60234	3.1301	3.67368	3.19388		-500	3.98619	3.5722	5.82249	5.34116
	GO terms	FDR	LOG(FDR)			-1400	6.00725	5.42552	7.17483	6.68		-450	3.33072	2.91845	2.96974	2.74706		-450	4.15054	3.05241	5.85728	4.32696			-450	3.79883	3.25765	3.61988	3.33546		-450	4.1144	3.74007	6.02959	5.6065
LD induced	monocarboxylic acid metabolic process	2.5529e-34	33.593			-1350	6.16249	5.5194	7.37528	6.90652		-400	3.52367	2.95508	3.11214	2.80462		-400	4.34897	3.02745	6.61681	4.5624			-400	3.91696	3.23469	3.81871	3.36735		-400	4.27219	3.6769	6.85404	5.8917
	fatty acid metabolic process	1.907e-21	20.7196			-1300	6.26872	5.54763	7.59955	6.9973		-350	4.01388	3.04187	3.48629	2.93284		-350	4.63343	3.07654	7.6999	4.93511			-350	4.37895	3.42857	4.34152	3.41964		-350	4.6785	3.71119	8.0789	6.22744
	steroid metabolic process	2.2532e-16	15.6472			-1250	6.35986	5.67758	7.83506	7.20135		-300	5.24493	3.58439	4.2435	3.17881		-300	5.51808	3.30699	10.2434	5.96672			-300	5.57895	3.96556	5.22573	3.79337		-300	5.54043	4.00722	10.7515	7.40072
	alcohol metabolic process	1.3536e-13	12.8685			-1200	6.40474	5.72462	8.10876	7.46562		-250	7.84016	5.04928	5.57779	3.87745		-250	7.18573	3.91098	15.2678	8.00582			-250	8.33684	5.4477	6.68187	4.60969		-250	7.38659	4.5722	16.2209	9.72202
	small molecule catabolic process	3.3675e-13	12.4727			-1150	6.48216	5.71678	8.37303	7.61483		-200	13.0025	8.12429	7.69206	5.03838		-200	11.2346	5.37521	24.0137	11.9834			-200	13.6269	8.64031	9.02807	5.84949		-200	11.8757	6.32852	25.4122	14.1155
	monocarboxylic acid biosynthetic process	1.3266e-12	11.8773			-1100	6.55782	5.7989	8.46697	7.79371		-150	21.722	14.1727	10.4176	6.45922		-150	18.9746	8.19135	35.4428	17.7105			-150	22.6035	14.8457	11.7918	7.28827		-150	20.3176	9.787	37.002	20.7708
	insulin-like growth factor receptor signaling pathway	2.2669e-11	10.6446			-1050	6.54194	5.78616	8.52225	7.96899		-100	31.796	21.5037	12.214	7.52551		-100	28.0039	12.0042	45.4819	23.1048			-100	32.855	22.2615	13.5661	8.51276		-100	29.7061	14.713	47.2387	27.269
	steroid biosynthetic process	1.3194e-10	9.87962			-1000	6.56096	5.83516	8.79191	8.14427		-50	39.9309	28.611	12.0794	8.20454		-50	38.4673	16.9559	58.7048	29.8844			-50	40.9848	29.6429	13.5497	9.38776		-50	40.9408	20.769	61.7396	36.0054
	carboxylic acid catabolic process	2.601e-10	9.58486			-950	6.56233	5.8136	9.04045	8.32899		0	40.6885	29.4701	11.8562	8.33406		0	39.0518	17.505	59.3685	30.5682			0	41.9064	30.5931	13.3754	9.55357		0	41.5227	21.4964	62.6903	36.8357
	cellular response to peptide hormone stimulus	5.7748e-10	9.23846			-900	6.55978	5.80576	9.15506	8.4409		50	33.4251	23.1138	12.1598	7.67292		50	28.8661	12.8527	46.0596	23.8885			50	34.7322	23.9898	13.5064	8.71046		50	30.4931	15.6191	48	28.0794
						-850	6.58585	5.84163	9.14067	8.60809		100	23.649	15.6768	10.8779	6.77976		100	19.9472	8.81448	36.5699	18.4775			100	24.2316	16.1378	12.0655	7.71046		100	21.0888	10.6191	37.9349	21.8827
						-800	6.73089	5.9904	9.44764	8.73978		150	14.3667	9.01047	8.29477	5.51374		150	11.957	5.63894	24.9101	12.4434			150	14.9357	9.47832	9.33684	6.45408		150	12.5661	6.77617	25.9842	14.6191
CD induced	steroid metabolic process	3.1968e-10	9.49528			-750	6.92591	6.13446	9.61888	8.93753		200	8.55322	5.53075	5.96654	4.22547		200	7.46432	4.099	16.2405	8.3777			200	9.27719	5.875	6.80936	5.03954		200	7.61341	4.72563	17.0552	9.72744
	lipid catabolic process	3.1007e-08	7.50854			-700	7.05998	6.20365	9.93843	9.30562		250	5.5105	3.88312	4.43645	3.48103		250	5.52004	3.35025	11.1574	6.29285			250	5.89942	4.16327	5.13918	4.0676		250	5.47929	3.86643	11.6686	7.3556
	alcohol metabolic process	1.578e-07	6.80189			-650	7.29577	6.38005	10.3699	9.55011		300	4.10146	3.24248	3.53578	3.07937		300	4.67449	3.1198	8.2219	5.28369			300	4.46316	3.5523	4.25497	3.64158		300	4.65878	3.52888	8.6075	6.26534
	small molecule catabolic process	4.4744e-07	6.34927			-600	7.46256	6.56056	10.7119	10.0481		350	3.48131	3.02137	3.1214	2.87309		350	4.31769	3.10815	6.91496	4.75624			350	3.80234	3.3227	3.85497	3.49617		350	4.44379	3.38267	7.27022	5.70758
	positive regulation of cellular catabolic process	6.4949e-07	6.18743			-550	7.62779	6.67699	11.1793	10.4575		400	3.20968	2.94767	2.93699	2.82774		400	4.26588	3.12479	6.13978	4.44509			400	3.52865	3.28954	3.62222	3.53316		400	4.53649	3.43321	6.43984	5.37906
	positive regulation of catabolic process	1.0337e-06	5.98561			-500	7.91376	6.912	11.8135	10.9515		450	3.10751	2.97078	2.84194	2.80724		450	4.24829	3.00416	5.89443	4.23295			450	3.55205	3.32781	3.57895	3.46429		450	4.59961	3.29783	6.16174	5.05957
	response to hexose stimulus	7.1041e-06	5.14849			-450	8.44218	7.353	12.6593	11.6728		500	3.14632	2.97209	2.81488	2.83035		500	4.34409	2.93677	5.76442	4.03328			500	3.5883	3.36224	3.64561	3.33036		500	4.60158	3.16606	6.08876	4.66426
	enamel mineralization	7.4064e-06	5.13039			-400	9.13897	7.82477	13.5667	12.6944		550	3.29797	2.92543	2.92809	2.86829		550	4.23069	3.11231	5.51613	4.03245			550	3.80585	3.23087	3.76959	3.46684		550	4.38067	3.43682	5.80276	4.66245
	response to monosaccharide stimulus	1.1237e-05	4.94935			-350	9.96609	8.41278	14.7564	13.836		600	3.2613	2.91758	3.00997	2.82817		600	4.12121	3.17304	5.40371	4.16722			600	3.96257	3.2602	4.0152	3.48087		600	4.19329	3.55054	5.52465	4.84116
	erythrocyte homeostasis	3.8545e-05	4.41403			-300	11.5698	9.71364	16.6387	15.7703		650	3.25952	2.9106	2.92987	2.82163		650	4.01955	3.25042	5.18377	4.2213			650	4.06901	3.29209	3.87602	3.52934		650	4.03748	3.64982	5.33925	4.94946
						-250	13.9261	11.5919	18.9843	18.293		700	3.25952	2.93109	2.88857	2.91801		700	3.95112	3.26789	5.25318	4.19967			700	4.08655	3.27296	3.79181	3.57398		700	4.11243	3.73285	5.60947	4.98375
						-200	17.6147	14.6258	22.3366	21.9043		750	3.21146	2.8744	2.89605	2.90057		750	3.87097	3.25624	5.32649	4.08569			750	4.02222	3.24745	3.85614	3.5676		750	4.18343	3.71661	5.78304	4.8231
						-150	24.3205	20.087	28.1879	27.9007		800	3.07583	2.87004	2.85689	2.89403		800	3.73216	3.09567	5.1349	4.0624			800	3.7731	3.23087	3.7462	3.66837		800	3.98817	3.55415	5.5858	4.81949
						-100	32.5012	26.7042	34.9699	34.9281		850	3.02528	2.95203	2.81381	2.85608		850	3.65885	3.07404	4.89541	4.00915			850	3.62807	3.2602	3.63041	3.63265		850	4.04734	3.5	5.39448	4.75993
						-50	37.4473	30.6407	38.6957	38.8081		900	3.03952	2.96511	2.78213	2.87048		900	3.44086	3.14642	4.70088	4.00832			900	3.51111	3.23087	3.54503	3.50893		900	3.85799	3.50181	5.20513	4.70036
						0	37.9375	30.9804	38.7375	38.7348		950	2.95479	2.88312	2.72303	2.80157		950	3.32942	3.16389	4.40665	3.89434			950	3.35906	3.09439	3.45614	3.49235		950	3.72189	3.49278	4.77318	4.52166
						50	34.1225	27.8887	35.1613	34.8243
						100	26.2979	21.7003	28.3303	28.102
						150	18.9285	15.7274	22.4238	21.9362
						200	14.6842	12.2517	19.0526	18.2499
						250	12.1895	10.1854	16.5339	15.871
						300	10.424	8.74539	14.8679	14.0148
						350	9.42297	8.04292	13.7348	12.8476
						400	8.67229	7.52783	12.7465	12.0872
						450	8.04038	6.95237	11.8778	11.3249
						500	7.60192	6.65582	11.2679	10.5312
						550	7.40945	6.61074	10.5838	9.91596
						600	7.23324	6.43395	10.227	9.4436
						650	7.03587	6.2401	9.92809	9.17663
						700	6.88769	6.16425	9.75461	9.02697
						750	6.7746	6.09976	9.57663	8.82787
						800	6.66954	5.9071	9.39281	8.64045
						850	6.51784	5.82948	9.14966	8.50472
						900	6.4414	5.7842	8.99955	8.2018
						950	6.35672	5.65935	8.69528	7.87281
						1000	6.20933	5.51176	8.39146	7.57034
						1050	6.14622	5.45139	8.14382	7.31281
						1100	6.10584	5.44002	7.81528	7.14562
						1150	6.08663	5.37142	7.71281	7.01303
						1200	6.0541	5.44042	7.61348	6.89528
						1250	6.0341	5.5245	7.48944	6.68854
						1300	6.05135	5.46923	7.22787	6.53034
						1350	6.04018	5.42826	6.94652	6.29528
						1400	5.97315	5.39788	6.74831	6.09483
						1450	5.91788	5.3677	6.7591	6.07281
						1500	5.9263	5.33438	6.80854	6.13753
						1550	5.88318	5.30596	6.93169	6.21213
						1600	5.82889	5.24618	6.90652	6.30022
						1650	5.85084	5.15112	6.92	6.27596
						1700	5.77421	5.06056	7.0018	6.35551
						1750	5.67287	4.9755	6.82831	6.29393
						1800	5.54684	4.94022	6.70517	6.10831
						1850	5.48981	4.95766	6.70787	6.05708
						1900	5.48706	4.93297	6.6373	5.91101
						1950	5.40964	4.85025	6.52629	5.82337

## Sheet: FigS1
Fig.S1 Differential expressed genes identified in carbohydrate-rich diet (CD) or lipid-rich diet (LD) group
	CD1	CD2	CD3	CD4	CD5	LD1	LD2	LD3	LD4	LD5
Fasn	1.143	1.047	1.458	0.688	0.664	0.525	0.335	0.471	0.435	0.611
Scd1	0.89	1.034	0.76	1.563	0.753	0.432	0.313	0.552	0.42	0.737
Acly	1.275	1.211	0.961	0.744	0.81	0.751	0.233	0.591	0.431	0.799
Acaca	1.048	1.085	0.831	1.125	0.911	0.474	0.355	0.567	0.489	0.728
Acadm	0.884219	1.1978	0.870822	0.97024	1.07692	2.00354	2.28926	1.57456	1.79018	1.4836
Aldh3a2	1.30652	0.620697	1.01783	0.846329	1.20862	1.42981	4.03795	2.87458	3.01034	2.26348
Hadh	1.08357	0.859247	1.00609	0.977492	1.0736	1.40758	2.22803	2.07659	1.86108	1.752
Acaa1	1.18943	0.606207	1.06056	0.951413	1.19239	1.05197	2.17784	2.4445	1.98727	1.875

## Sheet: FigS2
Fig.S2a ChIP-qPCR validation of top eight diet induced H3K27ac differential bound regions.
	LD1	LD2	LD3	CD1	CD2	CD3
R1	0.559726	0.503451	0.496163	0.157579	0.0529013	0.139614
R2	1.13246	0.759213	0.742822	0.855957	0.00373147	0.0742734
R3	1.0512	0.647568	1.27833	0.0854761	0.0869352	0.251641
R4	2.16346	2.42618	1.61442	1.38989	0.17942	0.774157
R5	0.00256749	0.117998	0.0706562	0.506303	0.234231	0.198772
R6	0.642014	0.788189	0.379092	1.60388	1.06716	2.17244
R7	0.471147	0.441516	0.528791	1.07179	0.383141	2.0243
R8	0.427913	0.591775	0.363618	1.31744	1.66063	1.1074
Fig.S2d-g GO and MSigDB analysis of of diet-induced H3K27ac differentially enriched regions
	GO	FDR	log(FDR)			GO	FDR	log(FDR)
LD induced	immune system process	3.5267e-79	78.4526		CD induced	small molecule metabolic process	9.9264e-40	39.0032
	regulation of immune system process	3.5408e-68	67.4509			carboxylic acid metabolic process	1.272e-36	35.8955
	leukocyte activation	3.4142e-55	54.4667			organic acid metabolic process	1.2296e-31	30.9102
	cell activation	5.5291e-53	52.2573			oxoacid metabolic process	5.2385e-31	30.2808
	positive regulation of immune system process	1.3093e-47	46.883			monocarboxylic acid metabolic process	1.5116e-22	21.8206
	regulation of cytokine production	2.1774e-44	43.6621			lipid metabolic process	1.7637e-22	21.7536
	regulation of immune response	1.6355e-40	39.7863			steroid metabolic process	2.1084e-17	16.676
	immune response	7.6548e-38	37.1161			single-organism biosynthetic process	4.4299e-17	16.3536
	response to other organism	1.222e-37	36.9129			oxidation-reduction process	2.325e-16	15.6336
	defense response	1.7744e-35	34.7509			small molecule biosynthetic process	8.3868e-15	14.0764
	Msigdb					Msigdb
LD induced	Genes involved in Immune System	1.2278e-63	62.9109		CD induced	Genes involved in Metabolism of lipids and lipoproteins	3.062e-15	14.514
	Genes involved in Adaptive Immune System	9.3371e-40	39.0298			Posttranslational regulation of adherens junction stability and dissassembly	3.1178e-12	11.5062
	Genes involved in Hemostasis	3.095e-30	29.5093			Genes involved in Fatty acid, triacylglycerol, and ketone body metabolism	1.9584e-11	10.7081
	TCR signaling in na&#xef;ve CD4+ T cells	6.7996e-27	26.1675			Pathways in cancer	3.4752e-10	9.45902
	Chemokine signaling pathway	1.2358e-25	24.9081			Genes involved in Signalling by NGF	9.9258e-07	6.00323
	Fc gamma R-mediated phagocytosis	1.4323e-25	24.844			Genes involved in Cell death signalling via NRAGE, NRIF and NADE	1.0202e-05	4.99131
	PDGFR-beta signaling pathway	6.7309e-24	23.1719			Genes involved in NRAGE signals death through JNK	0.00015175	3.81887
	T cell receptor signaling pathway	1.6054e-23	22.7944			TGF-beta receptor signaling	0.0010515	2.97819
	Natural killer cell mediated cytotoxicity	1.0738e-22	21.9691
	Genes involved in Platelet activation, signaling and aggregation	2.1746e-22	21.6626
